# Supplementary material for: Female developmental environment delays development of male honeybee (Apis mellifera)
Source: BMC Genomics. 2021 Sep 27;22:699. doi: 10.1186/s12864-021-08014-1 (PMC8477528; doi:10.1186/s12864-021-08014-1)
Supplement: Supplementary file 2 — Additional file 2: Supplementary tables. This file has included a set of 12 supplementary figures providing: Statistics of sequencing data (Table S1); Statistical table of sample sequencing data and sequence alignment of selected reference genomes (Table S2); DEGs between QC and DC larvae (Table S3); DEGs between WC and DC larvae (Table S4); DEGs between QC and DC drones (Table S5); DEGs between WC and DC drones (Table S6); DEGs between QC and DC larvae enriched in GO enrichment (Table S7) DEGs between WC and DC larvae enriched in GO enrichment (Table S8); DEGs between QC and DC drones enriched in GO enrichment (Table S9); DEGs between WC and DC drones enriched in GO enrichment (Table S10); DEGs between drones from male cells and female cells enriched in 17 important KEGG pathways (Table S11, the data is the raw data supporting the Fig. 6); qRT-PCR primer sequences (Table S12). [file 12864_2021_8014_MOESM2_ESM.zip]

Archive with 12 entries (12 files):
- Table S1.xls
- Table S10.xlsx
- Table S11.xlsx
- Table S12.xls
- Table S2.xls
- Table S3.xls
- Table S4.xls
- Table S5.xls
- Table S6.xls
- Table S7.xlsx
- Table S8.xlsx
- Table S9.xlsx
