# Supplementary material for: Female developmental environment delays development of male honeybee (Apis mellifera)
Source: BMC Genomics. 2021 Sep 27;22:699. doi: 10.1186/s12864-021-08014-1 (PMC8477528; doi:10.1186/s12864-021-08014-1)
Supplement: Supplementary file 2 — Additional file 2: Supplementary tables. This file has included a set of 12 supplementary figures providing: Statistics of sequencing data (Table S1); Statistical table of sample sequencing data and sequence alignment of selected reference genomes (Table S2); DEGs between QC and DC larvae (Table S3); DEGs between WC and DC larvae (Table S4); DEGs between QC and DC drones (Table S5); DEGs between WC and DC drones (Table S6); DEGs between QC and DC larvae enriched in GO enrichment (Table S7) DEGs between WC and DC larvae enriched in GO enrichment (Table S8); DEGs between QC and DC drones enriched in GO enrichment (Table S9); DEGs between WC and DC drones enriched in GO enrichment (Table S10); DEGs between drones from male cells and female cells enriched in 17 important KEGG pathways (Table S11, the data is the raw data supporting the Fig. 6); qRT-PCR primer sequences (Table S12). [file 12864_2021_8014_MOESM2_ESM.zip › Table S1.xls]

## Sheet: AllSample_GC_Q
	Table S1:Statistics of sequencing data
Samples	Clean reads	Clean bases	GC Content	%≥Q30
WC-A-Replicates-1	21673296	6482806246	0.4122	0.9307
WC-A-Replicates-2	22838429	6835734404	0.4294	0.93
WC-A-Replicates-3	20619396	6172061994	0.4219	0.9252
WC-L-Replicates-1	22239727	6650214588	0.3973	0.9224
WC-L-Replicates-2	20800936	6221631900	0.4215	0.9274
WC-L-Replicates-3	37133043	11067997052	0.3767	0.9428
QC-A-Replicates-1	25771156	7701825646	0.4269	0.9285
QC-A-Replicates-2	29525661	8806703308	0.4291	0.9378
QC-A-Replicates-3	24852394	7425159018	0.4238	0.9349
QC-L-Replicates-1	29101563	8692666868	0.3877	0.9415
QC-L-Replicates-2	48796847	14565451114	0.3771	0.9393
QC-L-Replicates-3	34717179	10377488938	0.3777	0.941
DC-A-Replicates-1	25151850	7524497892	0.4421	0.9332
DC-A-Replicates-2	22331750	6678225756	0.4103	0.9309
DC-A-Replicates-3	21355287	6382682860	0.4414	0.9267
DC-L-Replicates-1	36984324	11049988418	0.373	0.9391
DC-L-Replicates-2	39661184	11848839090	0.393	0.9399
DC-L-Replicates-3	31527575	9412819028	0.3802	0.9358
Clean reads: total pair-end reads in Clean Data
Clean bases:Clean Data
GC content:Clean DataGC content, that is, the percentage of G and C bases in the total base in Clean Data
Q30%: percentage of bases with a Clean Data mass value greater than or equal to 30
