# Supplementary material for: Female developmental environment delays development of male honeybee (Apis mellifera)
Source: BMC Genomics. 2021 Sep 27;22:699. doi: 10.1186/s12864-021-08014-1 (PMC8477528; doi:10.1186/s12864-021-08014-1)
Supplement: Supplementary file 2 — Additional file 2: Supplementary tables. This file has included a set of 12 supplementary figures providing: Statistics of sequencing data (Table S1); Statistical table of sample sequencing data and sequence alignment of selected reference genomes (Table S2); DEGs between QC and DC larvae (Table S3); DEGs between WC and DC larvae (Table S4); DEGs between QC and DC drones (Table S5); DEGs between WC and DC drones (Table S6); DEGs between QC and DC larvae enriched in GO enrichment (Table S7) DEGs between WC and DC larvae enriched in GO enrichment (Table S8); DEGs between QC and DC drones enriched in GO enrichment (Table S9); DEGs between WC and DC drones enriched in GO enrichment (Table S10); DEGs between drones from male cells and female cells enriched in 17 important KEGG pathways (Table S11, the data is the raw data supporting the Fig. 6); qRT-PCR primer sequences (Table S12). [file 12864_2021_8014_MOESM2_ESM.zip › Table S10.xlsx]

## Sheet: X-C-A_X-C-B_X-C-C_vs_W-C-A_W-C-
Table S10:DEGs bewteen WC adults and DC adults enriched comparision in GO enrichment
#GO_classify1	GO_classify2	All genes	DE genes	Rates of DEGs/All genes in GO enrichment	Genes
#Total_gene		6740	442	0.0655786
cellular component	extracellular region	182	20	0.10989	gene4271;gene1001;gene9152;gene2393;gene11142;gene1620;gene1510;gene1848;gene3428;gene10660;gene1037;gene1507;gene6039;gene6872;gene9457;gene3121;gene7443;gene9509;gene10974;gene305
cellular component	cell	2108	148	0.0702087	gene6509;gene2971;gene6248;gene1806;gene8866;gene1022;gene4554;gene8461;gene10259;gene8160;gene3298;gene11325;gene4709;gene3066;gene11929;gene11168;gene252;gene9361;gene8389;gene670;gene7935;gene2636;gene7456;gene1211;gene9363;gene10378;gene12197;gene12114;gene9948;gene10718;gene9954;gene8036;gene8392;gene12068;gene11386;gene4310;gene5488;gene939;gene11994;gene2796;gene11258;gene3348;gene6951;gen…
cellular component	membrane	2526	190	0.0752177	gene6002;gene8933;gene10323;gene4873;gene4981;gene3601;gene1305;gene5775;gene2845;gene6924;gene4271;gene1001;gene10514;gene539;gene10964;gene53;gene4852;gene11780;gene6608;gene8455;gene7868;gene30;gene1997;gene3955;gene4587;gene10418;gene7160;gene622;gene6266;gene569;gene1512;gene11726;gene3103;gene11009;gene11579;gene4238;gene7499;gene6086;gene541;gene11410;gene5757;gene8388;gene5543;gene10355;g…
cellular component	virion	33	2	0.0606061	gene8036;gene5565
cellular component	cell junction	36	1	0.0277778	gene1344
cellular component	membrane-enclosed lumen	144	9	0.0625	gene961;gene8461;gene6087;gene1001;gene2092;gene11056;gene6143;gene6509;gene1037
cellular component	macromolecular complex	740	53	0.0716216	gene6087;gene8160;gene1037;gene13;gene563;gene4709;gene4587;gene11325;gene11426;gene11017;gene2649;gene5614;gene11929;gene7160;gene6407;gene1042;gene569;gene11482;gene3480;gene2971;gene11008;gene5565;gene1793;gene6375;gene4554;gene10718;gene9948;gene4251;gene8255;gene6706;gene9954;gene8036;gene11386;gene12068;gene452;gene2821;gene3987;gene4310;gene3601;gene2796;gene12133;gene9361;gene252;gene6143…
cellular component	organelle	1300	108	0.0830769	gene1491;gene11410;gene6375;gene5565;gene10427;gene5355;gene5663;gene12002;gene5150;gene2729;gene2938;gene6355;gene6951;gene11258;gene6266;gene10611;gene7160;gene11426;gene2649;gene4587;gene3955;gene1037;gene10032;gene6087;gene8315;gene3152;gene4820;gene7280;gene9365;gene8554;gene10328;gene1179;gene2092;gene10993;gene6856;gene1001;gene6924;gene6143;gene10037;gene666;gene3601;gene1193;gene961;gene…
cellular component	extracellular region part	52	3	0.0576923	gene1001;gene7443;gene1037
cellular component	organelle part	568	49	0.0862676	gene6143;gene4898;gene6924;gene1001;gene2092;gene10328;gene8554;gene2636;gene4820;gene8315;gene12197;gene12114;gene9101;gene8036;gene11056;gene6706;gene9945;gene12068;gene452;gene4310;gene5488;gene6066;gene961;gene5894;gene167;gene666;gene3601;gene2796;gene6509;gene3480;gene11482;gene2971;gene2938;gene1806;gene4489;gene4554;gene6375;gene8461;gene6087;gene8160;gene1037;gene3955;gene3298;gene3066;g…
cellular component	virion part	33	2	0.0606061	gene8036;gene5565
cellular component	membrane part	2361	176	0.0745447	gene10974;gene7595;gene1344;gene666;gene2059;gene9842;gene10509;gene452;gene8043;gene9857;gene9945;gene8255;gene9797;gene1020;gene1930;gene8554;gene478;gene4990;gene10656;gene4623;gene1456;gene10828;gene1023;gene2396;gene10300;gene10322;gene11903;gene28;gene3038;gene769;gene2476;gene10997;gene5895;gene12343;gene11081;gene293;gene9515;gene5663;gene11665;gene10972;gene2919;gene6966;gene8771;gene361…
cellular component	synapse part	23	1	0.0434783	gene1344
cellular component	cell part	2072	144	0.0694981	gene3066;gene4709;gene3298;gene11325;gene11168;gene11929;gene8160;gene10259;gene1806;gene6248;gene8461;gene4554;gene1022;gene8866;gene6509;gene2971;gene5488;gene4310;gene2796;gene11994;gene939;gene8392;gene8036;gene9954;gene10718;gene9948;gene11386;gene12068;gene1211;gene2636;gene7456;gene12114;gene12197;gene10378;gene9363;gene670;gene8389;gene9361;gene252;gene7935;gene10031;gene10611;gene10032;g…
cellular component	synapse	33	1	0.030303	gene1344
cellular component	supramolecular complex	43	4	0.0930233	gene5894;gene6143;gene9945;gene1806
molecular function	transcription factor activity, protein binding	29	1	0.0344828	gene4883
molecular function	nucleic acid binding transcription factor activity	126	7	0.0555556	gene7729;gene6087;gene10993;gene4587;gene7830;gene2296;gene6951
molecular function	catalytic activity	2543	189	0.0743217	gene8520;gene6416;gene4898;gene11112;Apis_mellifera_newGene_2387;gene10741;gene11536;gene5817;gene8992;gene5543;gene10543;gene9884;gene9530;gene2394;gene8080;gene8413;gene10926;gene5894;gene167;gene3480;gene6114;gene9369;gene6218;gene11008;gene2503;gene6762;gene4489;gene4253;gene3496;gene6776;gene5079;gene11812;gene4675;gene1379;gene11017;gene435;gene4326;gene3340;gene1265;gene5898;gene1104;gene1…
molecular function	signal transducer activity	287	12	0.0418118	gene1344;gene2503;gene11115;gene622;gene6898;gene4708;gene11665;gene1930;gene6951;gene3103;gene2177;gene11726
molecular function	structural molecule activity	197	23	0.116751	gene563;gene9954;gene10081;gene9945;gene4251;gene10718;gene7544;gene12133;gene7595;gene11929;gene5614;gene2649;gene11426;gene11325;gene4310;gene3987;gene2821;gene4709;gene252;gene6143;gene6375;gene1793;gene9365
molecular function	transporter activity	386	46	0.119171	gene3480;gene11482;gene11726;gene10795;gene569;gene2971;gene12343;gene4888;gene3428;gene8160;gene2476;gene11903;gene3955;gene1997;gene11017;gene2396;gene6407;gene275;gene11398;gene4898;gene6416;gene10960;gene4990;gene2001;gene11119;gene7456;gene10251;gene10964;gene12114;gene12197;gene1020;gene8392;gene9945;gene8255;gene9797;gene8933;gene10355;gene6066;gene8071;gene11809;gene9842;gene2796;gene1344…
molecular function	binding	3121	177	0.0567126	gene10660;gene1507;gene6039;gene6235;gene6002;gene10323;gene11466;gene7296;gene1193;gene5775;gene2845;gene961;gene5855;gene10730;gene6924;gene11239;gene4298;gene9561;gene6143;gene1001;gene1620;gene11780;gene7868;gene539;gene9138;gene5052;gene8414;gene1688;gene10284;Apis_mellifera_newGene_927;gene10775;gene9794;gene6087;gene7744;gene4587;gene3229;gene11426;gene2729;gene5150;gene10592;gene3154;gene…
molecular function	electron carrier activity	36	15	0.416667	gene7456;gene11008;gene12134;gene4888;gene8461;gene2796;gene12197;gene7868;gene1452;gene6416;gene2971;gene2938;gene9369;gene4990;gene3955
molecular function	antioxidant activity	24	2	0.0833333	gene8992;gene5706
molecular function	metallochaperone activity	2	1	0.5	gene11056
molecular function	protein tag	3	0	0
molecular function	nutrient reservoir activity	1	1	1	gene3428
molecular function	molecular transducer activity	285	11	0.0385965	gene2177;gene11726;gene3103;gene6951;gene11665;gene4708;gene6898;gene1930;gene622;gene11115;gene1344
molecular function	molecular function regulator	117	2	0.017094	gene4271;gene11258
biological process	reproduction	7	2	0.285714	gene6143;gene1491
biological process	cell killing	1	0	0
biological process	immune system process	18	2	0.111111	gene4913;gene2395
biological process	behavior	8	1	0.125	gene6143
biological process	metabolic process	2533	213	0.08409	gene11994;gene12027;gene2796;gene6226;gene10326;gene12028;gene4310;gene5488;gene1768;gene10090;gene8041;gene10718;gene9948;gene9954;gene8036;gene9363;gene12197;gene7456;gene9097;gene1211;gene2368;gene11506;gene6609;gene9361;gene8957;gene252;gene3275;gene11929;gene6586;gene11151;gene4793;gene8569;gene4709;gene11325;gene3298;gene100;gene3066;gene180;gene1452;gene10259;gene8160;gene8866;gene4888;gen…
biological process	cellular process	2684	159	0.0592399	gene1022;gene4554;gene10241;gene4309;gene8866;gene6248;gene11997;gene7146;gene9738;gene10747;gene2366;gene6509;gene4793;gene11151;gene11929;gene3066;gene11325;gene3298;gene4709;gene8569;gene180;gene8160;gene1211;gene6609;gene3275;gene252;gene9361;gene11994;gene5488;gene4310;gene12028;gene10326;gene8041;gene10090;gene8036;gene9954;gene9948;gene10718;gene6375;gene4785;gene5355;gene11665;gene2388;ge…
biological process	reproductive process	5	1	0.2	gene6143
biological process	biological adhesion	35	2	0.0571429	gene734;gene11780
biological process	signaling	601	28	0.046589	gene3103;gene6951;gene11726;gene6924;gene3614;gene4298;gene2177;gene2503;gene1022;gene8315;gene5245;gene1930;gene11790;gene539;gene4708;gene11665;gene9530;gene6002;gene10316;gene8446;gene7830;gene11115;gene1344;gene2845;gene9509;gene622;gene6898;gene11898
biological process	multicellular organismal process	230	10	0.0434783	gene1930;gene11665;gene155;gene4708;gene1491;gene11115;gene5894;gene6143;gene3103;gene11386
biological process	developmental process	82	7	0.0853659	gene5894;gene3103;gene11386;gene734;gene1491;gene155;gene6143
biological process	growth	8	3	0.375	gene2393;gene734;gene11142
biological process	locomotion	7	0	0
biological process	single-organism process	1846	147	0.0796316	gene9509;gene622;gene6266;gene7160;gene9644;gene10775;gene1997;gene3955;gene11410;gene1491;gene3051;gene8110;gene11726;gene569;gene3103;gene961;gene4981;gene11898;gene2845;gene6871;gene1193;gene6002;gene8933;gene10323;gene3152;gene7280;gene539;gene10964;gene1001;gene4298;gene6924;gene6143;gene10514;gene2001;gene5855;gene11017;gene1379;gene6898;gene155;gene11115;gene6407;gene1265;gene7830;gene5079…
biological process	response to stimulus	769	40	0.0520156	gene734;gene5706;gene3103;gene6951;gene11726;gene2366;gene6509;gene3614;gene2177;gene1022;gene2503;gene11790;gene11665;gene10316;gene1037;gene8446;gene7830;gene2395;gene622;gene9509;gene11115;gene1379;gene6898;gene1001;gene6924;gene4298;gene8992;gene5245;gene8315;gene3152;gene1930;gene4708;gene539;gene9530;gene6002;gene4913;gene2845;gene1344;gene10974;gene11898
biological process	localization	751	61	0.081225	gene9101;gene12114;gene8455;gene12197;gene1020;gene8315;gene11119;gene10251;gene10964;gene7456;gene10960;gene4990;gene2720;gene4436;gene8051;gene2001;gene11313;gene6856;gene275;gene6416;gene6143;gene4898;gene11398;gene9410;gene2796;gene1344;gene3166;gene1193;gene167;gene6465;gene8071;gene6066;gene11809;gene9842;gene8933;gene10355;gene8255;gene8392;gene11056;gene9945;gene9797;gene12343;gene4888;ge…
biological process	multi-organism process	17	2	0.117647	gene6143;gene4913
biological process	biological regulation	1236	66	0.0533981	gene6757;gene11665;gene10427;gene11726;gene11258;gene3614;gene6951;gene3103;gene2729;gene4587;gene622;gene9509;gene10611;gene6087;gene10032;gene3038;gene8446;gene10316;gene1037;gene1930;gene539;gene8315;gene10993;gene1001;gene6143;gene10037;gene4298;gene6924;gene4271;gene5855;gene1179;gene11898;gene2845;gene1344;gene5155;gene6945;gene6002;gene11790;gene1806;gene10287;gene1022;gene8834;gene2503;ge…
biological process	cellular component organization or biogenesis	357	14	0.0392157	gene1037;gene10328;gene9361;gene6143;gene9945;gene2092;gene6706;gene6856;gene1001;gene11994;gene1193;gene10326;gene8569;gene8080
biological process	detoxification	25	2	0.08	gene5706;gene8992
biological process	presynaptic process involved in chemical synaptic transmission	3	0	0
