# Supplementary material for: Female developmental environment delays development of male honeybee (Apis mellifera)
Source: BMC Genomics. 2021 Sep 27;22:699. doi: 10.1186/s12864-021-08014-1 (PMC8477528; doi:10.1186/s12864-021-08014-1)
Supplement: Supplementary file 2 — Additional file 2: Supplementary tables. This file has included a set of 12 supplementary figures providing: Statistics of sequencing data (Table S1); Statistical table of sample sequencing data and sequence alignment of selected reference genomes (Table S2); DEGs between QC and DC larvae (Table S3); DEGs between WC and DC larvae (Table S4); DEGs between QC and DC drones (Table S5); DEGs between WC and DC drones (Table S6); DEGs between QC and DC larvae enriched in GO enrichment (Table S7) DEGs between WC and DC larvae enriched in GO enrichment (Table S8); DEGs between QC and DC drones enriched in GO enrichment (Table S9); DEGs between WC and DC drones enriched in GO enrichment (Table S10); DEGs between drones from male cells and female cells enriched in 17 important KEGG pathways (Table S11, the data is the raw data supporting the Fig. 6); qRT-PCR primer sequences (Table S12). [file 12864_2021_8014_MOESM2_ESM.zip › Table S11.xlsx]

## Sheet: Sheet1
			Table S11:DEGs enriched in KEGG pathway
			QCL VS DCL		WCL VS DCL		QCB VS DCB		WCB VS DCB
KEGG Pathway	ko_ID	all genes	UP	DOWN	UP	DOWN	UP	DOWN	UP	DOWN
ECM-receptor interaction	ko04512	20	LOC726736;LOC413782;LOC412663;LOC406097	LOC413739	LOC409448;LOC408393
mTOR signaling pathway	ko04150	79	LOC413448;LOC412419;LOC411892;LOC551668;LOC551198;LOC552718	LOC724365;LOC100578725;LOC725584;LOC409036;InR-2;LOC552720	LOC408438;LOC413501;InR-2;LOC551124;LOC411892;LOC100576247				LOC726771	LOC551124;LOC551500
Wnt signaling pathway	ko04310	59	LOC410565;LOC551517;ROCK2;LOC724471;LOC411046;LOC408791;LOC413169;LOC409158;LOC724501		arm;LOC409321;LOC413501;LOC409791;LOC726280;LOC410956;LOC551124;LOC726671;LOC411046;LOC408791;LOC552545;LOC409158;LOC410724;LOC552340;LOC726289;LOC100576247		LOC551508	LOC724378		LOC724378;LOC409286;LOC551124;LOC726671;LOC552340
TGF-beta signaling pathway	ko04350	30	LOC410565;LOC413895;LOC412419;LOC727101;LOC412866	Emc;LOC726999	LOC409321;LOC726280			LOC724378		LOC724378
Notch signaling pathway	ko04330	21	LOC727399;LOC413169;LOC409158;LOC724875;LOC551501		LOC727399;LOC726280;LOC413289;LOC409158;LOC410351;LOC551501			LOC413870
Phosphatidylinositol signaling system	ko04070	50	LOC725179;LOC724471;LOC408791;LOC413425;LOC413663;LOC412355;LOC412731;LOC408373		LOC408791;LOC413071;LOC408373		LOC408804		LOC410183	LOC551500
MAPK signaling pathway - fly	ko04013	76	LOC413018;LOC408533;LOC725117;LOC412003;LOC410811;LOC413448;;LOC406073;LOC408844;LOC412588;LOC413946;LOC727101;LOC550685;LOC413504;LOC412172;LOC552718	LOC100577174;LOC410918;LOC408844;Sod2	LOC726947;LOC406073;LOC724169;LOC100577393;LOC726958;LOC726289;LOC412916;LOC725245			Sod2	LOC410622	LOC409286;LOC724793;LOC726842;Sod2
Hippo signaling pathway - fly	ko04391	47	LOC409084;LOC413834;LOC413669;LOC724888;LOC552079;LOC100576968;LOC410208	LOC408951	LOC413423;LOC408767;LOC552545;LOC551369;LOC551176;Arp1;LOC726958;LOC551706;LOC725245;LOC409904			LOC551265		LOC409286;Arp1
Hedgehog signaling pathway - fly	ko04341	23	LOC410565;LOC551517;LOC727101;LOC412866		LOC725151;LOC409791;LOC551746			LOC410632
FoxO signaling pathway	ko04068	54	LOC726051;LOC413448;LOC409332;;LOC551198;LOC552718	InR-2;Sod2	LOC408438;LOC409321;InR-2;LOC726280;LOC410956;LOC724740;LOC100577393;Cat			Sod2		LOC409286;Sod2;LOC551500
Longevity regulating pathway - multiple species	ko04213	41	LOC724367;LOC412419;LOC551461;LOC551668;LOC552535	LOC410857;InR-2;LOC726262;Sod2	LOC408438;LOC410620;LOC409791;LOC724274;InR-2;Hsc70-4;Cat;LOC726514;Ac3			Sod2		LOC724274;LOC724367;LOC724488;LOC411296;Sod2;LOC551500
Insect hormone biosynthesis	ko00981	10	LOC410495;LOC551179;LOC406152		LOC410495
Retinol metabolism	ko00830	11	LOC107965199;LOC409260	LOC409773						LOC408788;LOC107965199
Phototransduction - fly	ko04745	24	LOC726798;LOC724471;LOC408791	LOC409631	LOC726798;LOC410823;LOC408791;LOC551369;LOC551369;Arp1;LOC409020					LOC550818;Arp1
Drug metabolism - cytochrome P450	ko00982	14	LOC107965199	GstD1;LOC552283;LOC409773	GstS4					LOC408788;LOC107965199
Metabolism of xenobiotics by cytochrome P450	ko00980	16	LOC107965199	GstD1;LOC552283;LOC409773	GstS4					LOC408788;LOC107965199
Peroxisome	ko04146	26	LOC411685;LOC724933;LOC724718;LOC413678	LOC100578624;LOC552429;LOC552692;LOC100577213;LOC552596;Sod2	LOC725343;Cat;LOC411685	LOC724718;LOC409954		LOC552429;Sod2	LOC726494;LOC408904	LOC725343;LOC412541;LOC552429;Sod2
