# Supplementary material for: Female developmental environment delays development of male honeybee (Apis mellifera)
Source: BMC Genomics. 2021 Sep 27;22:699. doi: 10.1186/s12864-021-08014-1 (PMC8477528; doi:10.1186/s12864-021-08014-1)
Supplement: Supplementary file 2 — Additional file 2: Supplementary tables. This file has included a set of 12 supplementary figures providing: Statistics of sequencing data (Table S1); Statistical table of sample sequencing data and sequence alignment of selected reference genomes (Table S2); DEGs between QC and DC larvae (Table S3); DEGs between WC and DC larvae (Table S4); DEGs between QC and DC drones (Table S5); DEGs between WC and DC drones (Table S6); DEGs between QC and DC larvae enriched in GO enrichment (Table S7) DEGs between WC and DC larvae enriched in GO enrichment (Table S8); DEGs between QC and DC drones enriched in GO enrichment (Table S9); DEGs between WC and DC drones enriched in GO enrichment (Table S10); DEGs between drones from male cells and female cells enriched in 17 important KEGG pathways (Table S11, the data is the raw data supporting the Fig. 6); qRT-PCR primer sequences (Table S12). [file 12864_2021_8014_MOESM2_ESM.zip › Table S2.xls]

## Sheet: Mappedstat
		Table S2:Statistical table of sample sequencing data and sequence alignment of selected reference genomes
Samples	Total Reads	Mapped Reads	Uniq Mapped Reads	Multiple Map Reads	Reads Map to '+'	Reads Map to '-'
WC-A-Replicates-1	43346592	41,099,629 (94.82%)	40,264,902 (92.89%)	834,727 (1.93%)	20,288,798 (46.81%)	20,438,731 (47.15%)
WC-A-Replicates-2	45676858	43,232,346 (94.65%)	42,051,025 (92.06%)	1,181,321 (2.59%)	20,977,264 (45.93%)	21,403,435 (46.86%)
WC-A-Replicates-3	41238792	39,144,205 (94.92%)	38,160,115 (92.53%)	984,090 (2.39%)	19,156,459 (46.45%)	19,447,816 (47.16%)
WC-L-Replicates-1	44479454	42,612,085 (95.80%)	41,988,826 (94.40%)	623,259 (1.40%)	21,192,572 (47.65%)	21,275,623 (47.83%)
WC-L-Replicates-2	41601872	39,675,690 (95.37%)	38,951,613 (93.63%)	724,077 (1.74%)	19,698,156 (47.35%)	19,784,666 (47.56%)
WC-L-Replicates-3	74266086	71,412,253 (96.16%)	70,442,750 (94.85%)	969,503 (1.31%)	35,499,190 (47.80%)	35,661,573 (48.02%)
QC-A-Replicates-1	51542312	48,779,979 (94.64%)	47,666,672 (92.48%)	1,113,307 (2.16%)	23,978,511 (46.52%)	24,247,393 (47.04%)
QC-A-Replicates-2	59051322	56,194,511 (95.16%)	54,058,510 (91.54%)	2,136,001 (3.62%)	26,733,402 (45.27%)	27,678,940 (46.87%)
QC-A-Replicates-3	49704788	47,074,306 (94.71%)	46,013,223 (92.57%)	1,061,083 (2.13%)	23,233,724 (46.74%)	23,438,262 (47.15%)
QC-L-Replicates-1	58203126	56,395,255 (96.89%)	55,636,131 (95.59%)	759,124 (1.30%)	27,977,008 (48.07%)	28,156,006 (48.38%)
QC-L-Replicates-2	97593694	94,713,492 (97.05%)	93,427,269 (95.73%)	1,286,223 (1.32%)	47,185,709 (48.35%)	47,362,716 (48.53%)
QC-L-Replicates-3	69434358	67,415,771 (97.09%)	66,549,522 (95.85%)	866,249 (1.25%)	33,534,804 (48.30%)	33,671,054 (48.49%)
DC-A-Replicates-1	50303700	47,599,334 (94.62%)	46,456,949 (92.35%)	1,142,385 (2.27%)	23,450,118 (46.62%)	23,678,000 (47.07%)
DC-A-Replicates-2	44663500	42,617,818 (95.42%)	41,741,311 (93.46%)	876,507 (1.96%)	21,075,935 (47.19%)	21,220,809 (47.51%)
DC-A-Replicates-3	42710574	40,334,366 (94.44%)	39,475,452 (92.43%)	858,914 (2.01%)	20,012,381 (46.86%)	20,098,564 (47.06%)
DC-L-Replicates-1	73968648	71,501,893 (96.67%)	70,459,725 (95.26%)	1,042,168 (1.41%)	35,508,404 (48.00%)	35,692,996 (48.25%)
DC-L-Replicates-2	79322368	76,680,697 (96.67%)	75,507,411 (95.19%)	1,173,286 (1.48%)	38,159,145 (48.11%)	38,337,762 (48.33%)
DC-L-Replicates-3	63055150	60,867,982 (96.53%)	59,998,295 (95.15%)	869,687 (1.38%)	30,166,246 (47.84%)	30,379,654 (48.18%)
