# Supplementary material for: Female developmental environment delays development of male honeybee (Apis mellifera)
Source: BMC Genomics. 2021 Sep 27;22:699. doi: 10.1186/s12864-021-08014-1 (PMC8477528; doi:10.1186/s12864-021-08014-1)
Supplement: Supplementary file 2 — Additional file 2: Supplementary tables. This file has included a set of 12 supplementary figures providing: Statistics of sequencing data (Table S1); Statistical table of sample sequencing data and sequence alignment of selected reference genomes (Table S2); DEGs between QC and DC larvae (Table S3); DEGs between WC and DC larvae (Table S4); DEGs between QC and DC drones (Table S5); DEGs between WC and DC drones (Table S6); DEGs between QC and DC larvae enriched in GO enrichment (Table S7) DEGs between WC and DC larvae enriched in GO enrichment (Table S8); DEGs between QC and DC drones enriched in GO enrichment (Table S9); DEGs between WC and DC drones enriched in GO enrichment (Table S10); DEGs between drones from male cells and female cells enriched in 17 important KEGG pathways (Table S11, the data is the raw data supporting the Fig. 6); qRT-PCR primer sequences (Table S12). [file 12864_2021_8014_MOESM2_ESM.zip › Table S3.xls]

## Sheet: QCL-DCL
		Table S3:DEGs between QC Larvae and DC Larvae
#ID	Gene ID	QC-L-Replicates-1_FPKM	QC-L-Replicates-1_count	QC-L-Replicates-2_FPKM	QC-L-Replicates-2_count	QC-L-Replicates-3_FPKM	QC-L-Replicates-3_count	DC-L-Replicates-1_FPKM	DC-L-Replicates-1_count	DC-L-Replicates-3_FPKM	DC-L-Replicates-3_count	Pvalue	log2FC	regulated	COG_class	COG_class_annotation	GO_annotation	KEGG_annotation	KEGG_pathway_annotation	KOG_class	KOG_class_annotation	Pfam_annotation	Swiss_Prot_annotation	eggNOG_class	eggNOG_class_annotation	NR_annotation	GO_second_level_annotation
Apis_mellifera_newGene_1099	Apis_mellifera_newGene_1099	1.68268	315	1.9812	704	1.93004	490	3.47505	811	4.00792	810	8.62482e-05	-0.749841	down	--	--	--	--	--	--	--	--	--	S	Function unknown	--	--
Apis_mellifera_newGene_1102	Apis_mellifera_newGene_1102	2.59386	1159	2.26553	1736	2.25974	1275	3.05355	1819	3.74678	1425	0.0127885	-0.310362	down	--	--	--	--	--	--	--	--	--	--	--	--	--
Apis_mellifera_newGene_1103	Apis_mellifera_newGene_1103	0.824405	82	0.804436	142	1.10329	118	1.30018	160	1.30288	142	0.0290787	-0.451981	down	--	--	--	--	--	--	--	--	--	--	--	--	--
Apis_mellifera_newGene_1128	Apis_mellifera_newGene_1128	0.596145	25	0.62088	43	0.8538	42	1.83489	95	1.71546	75	0.000531108	-0.925778	down	--	--	--	--	--	--	--	--	--	--	--	--	--
Apis_mellifera_newGene_1306	Apis_mellifera_newGene_1306	6.76654	906	7.78162	1745	7.90541	1320	10.287	1681	10.8581	1547	0.00134621	-0.407237	down	--	--	--	--	--	--	--	--	--	--	--	--	--
Apis_mellifera_newGene_1383	Apis_mellifera_newGene_1383	9.63777	602	7.78085	815	10.3728	776	18.7471	1482	15.2316	1026	3.52817e-05	-0.760639	down	[TR]	Signal transduction mechanisms;; General function prediction only	--	--	--	--	--	CYTH domain	--	F	Nucleotide transport and metabolism	PREDICTED: uncharacterized protein LOC102674048 [Apis dorsata]	--
Apis_mellifera_newGene_1467	Apis_mellifera_newGene_1467	9.19051	1115	9.28568	1889	9.86929	1434	11.8523	1820	10.6193	1390	0.00617111	-0.228839	down	--	--	--	--	--	--	--	--	--	--	--	--	--
Apis_mellifera_newGene_1537	Apis_mellifera_newGene_1537	2.37092	196	3.51232	490	2.66889	260	1.23984	124	1.63716	132	0.000831876	0.83325	up	--	--	--	--	--	--	--	--	--	--	--	--	--
Apis_mellifera_newGene_1837	Apis_mellifera_newGene_1837	6.3828	227	5.62732	336	5.32385	227	7.86339	354	11.2156	430	0.0203847	-0.555248	down	[O]	Posttranslational modification, protein turnover, chaperones	Molecular Function: threonine-type endopeptidase activity (GO:0004298);; Cellular Component: nucleus (GO:0005634);; Cellular Component: cytoplasm (GO:0005737);; Biological Process: ubiquitin-dependent protein catabolic process (GO:0006511);; Cellular Component: proteasome core complex, alpha-subunit complex (GO:0019773);;	K02730|5.34364e-100|hst:105190204|K02730 20S proteasome subunit alpha 1 [EC:3.4.25.1] | (RefSeq) proteasome subunit alpha type-6-like	Proteasome (ko03050)	[O]	Posttranslational modification, protein turnover, chaperones	Proteasome subunit	Proteasome subunit alpha type-6 OS=Drosophila melanogaster OX=7227 GN=Prosalpha1 PE=1 SV=2	O	Posttranslational modification, protein turnover, chaperones	PREDICTED: proteasome subunit alpha type-6-like [Apis florea]	molecular function: catalytic activity (GO:0003824);; biological process: metabolic process (GO:0008152);; cellular component: cell (GO:0005623);; cellular component: organelle (GO:0043226);; cellular component: cell part (GO:0044464);; biological process: cellular process (GO:0009987);; cellular component: macromolecular complex (GO:0032991)
Apis_mellifera_newGene_1927	Apis_mellifera_newGene_1927	0.518385	156	0.941568	260	0.945945	187	1.77961	371	1.1391	203	0.0350769	-0.486992	down	--	--	--	--	--	--	--	--	--	--	--	--	--
Apis_mellifera_newGene_1957	Apis_mellifera_newGene_1957	2.27179	507	1.39134	554	2.38845	640	3.0189	869	2.81981	773	0.0433985	-0.477544	down	--	--	Molecular Function: nucleic acid binding (GO:0003676);; Molecular Function: metal ion binding (GO:0046872);;	--	--	--	--	--	--	--	--	R3H domain-containing protein 1 [Melipona quadrifasciata]	molecular function: binding (GO:0005488)
Apis_mellifera_newGene_199	Apis_mellifera_newGene_199	6.45612	660	4.9047	840	6.19085	757	14.2671	1844	8.51624	938	0.00225737	-0.732498	down	--	--	--	--	--	--	--	--	--	--	--	--	--
Apis_mellifera_newGene_2032	Apis_mellifera_newGene_2032	0.731337	95	0.830859	181	0.797421	124	1.63038	206	1.40857	198	0.0015503	-0.638965	down	--	--	Cellular Component: integral component of membrane (GO:0016021);;	--	--	--	--	Domain of unknown function (DUF4730)	--	--	--	hypothetical protein WN51_11545 [Melipona quadrifasciata]	cellular component: membrane (GO:0016020);; cellular component: membrane part (GO:0044425)
Apis_mellifera_newGene_205	Apis_mellifera_newGene_205	0.526807	138	0.454071	200	0.419008	132	0.857573	284	0.840572	238	0.000618342	-0.715637	down	--	--	--	--	--	--	--	--	--	--	--	--	--
Apis_mellifera_newGene_2179	Apis_mellifera_newGene_2179	0.718508	36	0.922939	78	1.39853	81	2.50933	157	1.72081	93	0.0184792	-0.662514	down	--	--	--	--	--	--	--	--	--	--	--	PREDICTED: uncharacterized protein LOC102675242 [Apis dorsata]	--
Apis_mellifera_newGene_222	Apis_mellifera_newGene_222	0.542586	82	0.667079	168	0.520962	94	1.15432	220	0.982191	159	0.00187376	-0.702921	down	--	--	--	--	--	--	--	--	--	--	--	--	--
Apis_mellifera_newGene_2387	Apis_mellifera_newGene_2387	1.16216	146	0.562357	142	0.908405	239	49.5651	5205	2.32501	350	0.00025773	-0.930145	down	--	--	Molecular Function: peptidase activity (GO:0008233);; Biological Process: macromolecule metabolic process (GO:0043170);; Biological Process: primary metabolic process (GO:0044238);;	--	--	[R]	General function prediction only	Reverse transcriptase (RNA-dependent DNA polymerase)	Retrovirus-related Pol polyprotein from type-2 retrotransposable element R2DM OS=Drosophila melanogaster OX=7227 GN=pol PE=3 SV=1	S	Function unknown	r2 protein [Lasius niger]	molecular function: catalytic activity (GO:0003824);; biological process: metabolic process (GO:0008152)
Apis_mellifera_newGene_2522	Apis_mellifera_newGene_2522	17.3353	5777	36.6726	20493	39.2381	15656	56.4304	23799	51.9773	18682	0.0321536	-0.565445	down	[C]	Energy production and conversion	Cellular Component: mitochondrial inner membrane (GO:0005743);; Molecular Function: NADH dehydrogenase (ubiquinone) activity (GO:0008137);; Cellular Component: integral component of membrane (GO:0016021);; Biological Process: oxidation-reduction process (GO:0055114);; Cellular Component: respiratory chain (GO:0070469);;	K03883|4.58113e-44|dme:ND5|K03883 NADH-ubiquinone oxidoreductase chain 5 [EC:1.6.5.3] | (RefSeq) NADH dehydrogenase subunit 5	Oxidative phosphorylation (ko00190)	[C]	Energy production and conversion	Proton-conducting membrane transporter;; NADH dehydrogenase	NADH-ubiquinone oxidoreductase chain 5 OS=Apis mellifera ligustica OX=7469 GN=ND5 PE=3 SV=1	C	Energy production and conversion	NADH dehydrogenase subunit 5 (mitochondrion) [Apis mellifera ligustica]	cellular component: cell (GO:0005623);; cellular component: membrane (GO:0016020);; cellular component: organelle (GO:0043226);; cellular component: organelle part (GO:0044422);; cellular component: cell part (GO:0044464);; molecular function: catalytic activity (GO:0003824);; biological process: metabolic process (GO:0008152);; biological process: single-organism process (GO:0044699);; cellular …
Apis_mellifera_newGene_2534	Apis_mellifera_newGene_2534	90.8327	17821	136.348	44860	92.1318	21644	79.7344	19799	67.7057	14328	0.025203	0.46539	up	--	--	Cellular Component: integral component of membrane (GO:0016021);; Molecular Function: protein dimerization activity (GO:0046983);;	K07197|0|cfo:105251410|K07197 sterol regulatory element-binding transcription factor 1 | (RefSeq) sterol regulatory element-binding protein 1	--	[K]	Transcription	Helix-loop-helix DNA-binding domain	Upstream stimulatory factor OS=Strongylocentrotus purpuratus OX=7668 PE=2 SV=1	K	Transcription	PREDICTED: sterol regulatory element-binding protein 1 [Apis mellifera]	cellular component: membrane (GO:0016020);; cellular component: membrane part (GO:0044425);; molecular function: binding (GO:0005488)
Apis_mellifera_newGene_2701	Apis_mellifera_newGene_2701	0.445201	48	0.178473	128	0.474011	61	0.313269	60	1.42599	2391	0.00509493	-0.610628	down	--	--	Cellular Component: membrane (GO:0016020);;	K03883|6.38597e-08|soc:9977795|K03883 NADH-ubiquinone oxidoreductase chain 5 [EC:1.6.5.3] | (RefSeq) ND5; NADH dehydrogenase subunit 5	Oxidative phosphorylation (ko00190)	[C]	Energy production and conversion	--	NADH-ubiquinone oxidoreductase chain 5 OS=Apis mellifera ligustica OX=7469 GN=ND5 PE=3 SV=1	C	Energy production and conversion	NADH dehydrogenase subunit 5 (mitochondrion) [Apis mellifera scutellata]	cellular component: membrane (GO:0016020)
Apis_mellifera_newGene_2781	Apis_mellifera_newGene_2781	12.8854	6557	15.3675	13564	14.0952	7959	12.349	7030	8.73769	4902	0.00180158	0.4733	up	--	--	Molecular Function: inositol 1,4,5-trisphosphate-sensitive calcium-release channel activity (GO:0005220);; Cellular Component: endoplasmic reticulum (GO:0005783);; Cellular Component: integral component of membrane (GO:0016021);; Biological Process: inositol phosphate-mediated signaling (GO:0048016);; Biological Process: calcium ion transmembrane transport (GO:0070588);;	--	--	[T]	Signal transduction mechanisms	Inositol 1,4,5-trisphosphate/ryanodine receptor;; RIH domain;; MIR domain;; RyR and IP3R Homology associated;; Ion transport protein	Inositol 1,4,5-trisphosphate receptor OS=Drosophila melanogaster OX=7227 GN=Itp-r83A PE=2 SV=3	U	Intracellular trafficking, secretion, and vesicular transport	PREDICTED: inositol 1,4,5-trisphosphate receptor isoform X10 [Apis cerana]	molecular function: signal transducer activity (GO:0004871);; molecular function: transporter activity (GO:0005215);; molecular function: molecular transducer activity (GO:0060089);; biological process: cellular process (GO:0009987);; biological process: signaling (GO:0023052);; biological process: single-organism process (GO:0044699);; biological process: response to stimulus (GO:0050896);; biol…
Apis_mellifera_newGene_2833	Apis_mellifera_newGene_2833	175.652	5578	216.962	11553	207.166	7877	378.236	15201	477.138	16342	2.93322e-09	-0.988943	down	--	--	--	--	--	--	--	--	--	--	--	--	--
Apis_mellifera_newGene_2918	Apis_mellifera_newGene_2918	10.8815	1246	13.5177	2385	13.6841	1846	26.1793	3622	15.6442	1879	0.00638008	-0.581424	down	--	--	--	--	--	--	--	--	--	S	Function unknown	PREDICTED: uncharacterized protein C2orf42 [Apis mellifera]	--
Apis_mellifera_newGene_2919	Apis_mellifera_newGene_2919	13.7999	4224	15.9692	8191	19.6572	7229	9.56257	3706	9.63863	3182	4.69542e-06	0.72664	up	[R]	General function prediction only	Molecular Function: nucleic acid binding (GO:0003676);; Cellular Component: nucleus (GO:0005634);; Molecular Function: zinc ion binding (GO:0008270);;	--	--	[R]	General function prediction only	C2H2-type zinc finger;; Zinc-finger associated domain (zf-AD);; Zinc finger, C2H2 type;; Zinc finger, C2H2 type;; C2H2-type zinc finger;; Zinc-finger double domain;; C2H2-type zinc finger;; Zinc-finger double-stranded RNA-binding;; Zinc-finger of C2H2 type;; C2H2 type zinc-finger (2 copies)	Protein suppressor of hairy wing OS=Drosophila melanogaster OX=7227 GN=su(Hw) PE=1 SV=2	S	Function unknown	PREDICTED: zinc finger protein 91-like isoform X1 [Apis dorsata]	molecular function: binding (GO:0005488);; cellular component: cell (GO:0005623);; cellular component: organelle (GO:0043226);; cellular component: cell part (GO:0044464)
Apis_mellifera_newGene_2947	Apis_mellifera_newGene_2947	2.73709	388	3.42395	813	2.33325	396	2.14091	384	1.60456	245	0.0364887	0.491347	up	--	--	--	--	--	--	--	--	--	--	--	--	--
Apis_mellifera_newGene_2988	Apis_mellifera_newGene_2988	0.226418	50	0.309354	113	0.075736	20	3.14071	862	0.501035	118	0.0025825	-0.762643	down	--	--	--	--	--	--	--	--	--	--	--	--	--
Apis_mellifera_newGene_3229	Apis_mellifera_newGene_3229	0.460323	52	0.500272	94	0.544005	73	0.931995	132	0.733037	89	0.0168047	-0.564272	down	--	--	--	--	--	--	--	--	--	--	--	--	--
Apis_mellifera_newGene_3295	Apis_mellifera_newGene_3295	4.56149	317	5.78223	674	7.23195	602	10.2669	903	7.88434	591	0.0212643	-0.508747	down	[J]	Translation, ribosomal structure and biogenesis	Molecular Function: RNA binding (GO:0003723);; Molecular Function: ATP binding (GO:0005524);; Cellular Component: integral component of membrane (GO:0016021);; Molecular Function: ATPase activity (GO:0016887);; Molecular Function: ribonuclease T2 activity (GO:0033897);; Biological Process: RNA phosphodiester bond hydrolysis, endonucleolytic (GO:0090502);;	K01166|4.40225e-169|ame:724257|K01166 ribonuclease T2 [EC:3.1.27.1] | (RefSeq) RNaseX25; ribonuclease Oy	--	[A]	RNA processing and modification	Ribonuclease T2 family	Ribonuclease Oy OS=Crassostrea gigas OX=29159 PE=1 SV=1	S	Function unknown	PREDICTED: ribonuclease Oy, partial [Apis mellifera]	molecular function: binding (GO:0005488);; cellular component: membrane (GO:0016020);; cellular component: membrane part (GO:0044425);; molecular function: catalytic activity (GO:0003824);; biological process: metabolic process (GO:0008152);; biological process: cellular process (GO:0009987)
Apis_mellifera_newGene_3358	Apis_mellifera_newGene_3358	0.167166	59	0.121036	77	0.090854	40	0.827074	388	1.00364	321	7.84677e-13	-1.89962	down	--	--	--	--	--	--	--	--	--	--	--	--	--
Apis_mellifera_newGene_355	Apis_mellifera_newGene_355	0.183145	25	0.198942	46	0.296985	42	0.88465	136	0.81011	103	3.34865e-07	-1.31028	down	--	--	--	--	--	--	--	--	--	--	--	--	--
Apis_mellifera_newGene_3765	Apis_mellifera_newGene_3765	0.352956	67	0.229691	73	0.340313	77	0.910894	218	0.588063	120	0.00269998	-0.829421	down	--	--	--	--	--	--	--	--	--	--	--	--	--
Apis_mellifera_newGene_3815	Apis_mellifera_newGene_3815	0.535659	100	0.669683	210	0.472827	106	1.62909	385	1.18629	239	4.60668e-05	-1.00161	down	--	--	--	--	--	--	--	--	--	--	--	--	--
Apis_mellifera_newGene_3920	Apis_mellifera_newGene_3920	0.243388	48	0.169301	56	0.299049	70	0.613283	207	0.364687	105	0.00193396	-0.882681	down	--	--	--	--	--	--	--	--	--	--	--	--	--
Apis_mellifera_newGene_4078	Apis_mellifera_newGene_4078	9.78997	3002	10.6246	5463	7.63065	2802	6.53225	2535	6.72003	2223	0.0183549	0.451844	up	--	--	--	--	--	--	--	Honey bee peptides	--	--	--	secapin-3 precursor [Apis mellifera]	--
Apis_mellifera_newGene_4115	Apis_mellifera_newGene_4115	1.01711	260	0.675393	290	0.738446	226	1.8099	585	1.30556	360	0.00660415	-0.686124	down	--	--	--	--	--	--	--	--	--	--	--	--	--
Apis_mellifera_newGene_4146	Apis_mellifera_newGene_4146	1.18753	106	1.43348	213	1.53144	163	3.04285	341	1.7382	166	0.0339469	-0.551156	down	--	--	--	--	--	--	--	--	--	--	--	--	--
Apis_mellifera_newGene_4341	Apis_mellifera_newGene_4341	0.867721	41	0.825619	67	0.543429	31	1.95672	122	1.22686	61	0.0376491	-0.599518	down	--	--	--	--	--	--	--	--	--	--	--	--	--
Apis_mellifera_newGene_558	Apis_mellifera_newGene_558	25.6606	758	26.7111	1323	25.4249	899	45.0947	1686	41.4791	1322	7.91785e-13	-0.700402	down	--	--	--	K18708|1.4839e-16|aec:105151589|K18708 RNMT-activating mini protein | (RefSeq) RNMT-activating mini protein	--	--	--	mRNA cap methylation, RNMT-activating mini protein	--	S	Function unknown	hypothetical protein APICC_08803 [Apis cerana cerana]	--
Apis_mellifera_newGene_713	Apis_mellifera_newGene_713	0.448476	131	0.194561	91	0.947519	200	1.01273	382	0.92889	298	0.0244921	-0.65243	down	--	--	--	--	--	--	--	--	--	--	--	--	--
Apis_mellifera_newGene_829	Apis_mellifera_newGene_829	2.32526	603	2.11297	918	7.49389	2324	12.6195	4136	9.71981	2715	0.0150726	-0.703288	down	--	--	--	--	--	--	--	--	--	--	--	--	--
Apis_mellifera_newGene_921	Apis_mellifera_newGene_921	17.5578	5056	20.3708	8799	15.6786	5895	14.5057	4966	10.7732	4140	3.63723e-06	0.395761	up	--	--	Molecular Function: nucleic acid binding (GO:0003676);; Molecular Function: ubiquitin-protein transferase activity (GO:0004842);; Cellular Component: nucleus (GO:0005634);; Molecular Function: zinc ion binding (GO:0008270);; Biological Process: protein ubiquitination (GO:0016567);; Molecular Function: ligase activity (GO:0016874);;	K10624|0|aec:105144409|K10624 E3 ubiquitin-protein ligase RBBP6 [EC:2.3.2.27] | (RefSeq) E3 ubiquitin-protein ligase RBBP6	--	[O]	Posttranslational modification, protein turnover, chaperones	DWNN domain;; Zinc finger, C3HC4 type (RING finger)	--	S	Function unknown	PREDICTED: LOW QUALITY PROTEIN: E3 ubiquitin-protein ligase RBBP6-like [Apis florea]	molecular function: binding (GO:0005488);; molecular function: catalytic activity (GO:0003824);; cellular component: cell (GO:0005623);; cellular component: organelle (GO:0043226);; cellular component: cell part (GO:0044464);; biological process: metabolic process (GO:0008152);; biological process: cellular process (GO:0009987)
gene10001	LOC412564	21.9083	4199	25.3263	8148	23.9777	5497	20.9006	5063	19.5859	4029	0.0052039	0.245243	up	[R]	General function prediction only	--	--	--	[ODR]	Posttranslational modification, protein turnover, chaperones;; Cell cycle control, cell division, chromosome partitioning;; General function prediction only	Myosin-binding striated muscle assembly central;; Tetratricopeptide repeat;; Tetratricopeptide repeat;; Tetratricopeptide repeat;; Tetratricopeptide repeat;; TPR repeat;; Tetratricopeptide repeat;; Armadillo/beta-catenin-like repeat	Small glutamine-rich tetratricopeptide repeat-containing protein OS=Dictyostelium discoideum OX=44689 GN=sgt PE=1 SV=1	O	Posttranslational modification, protein turnover, chaperones	PREDICTED: protein unc-45 homolog B [Apis mellifera]	--
gene10004	LOC412180	16.934	2539	18.9831	4773	19.8452	3595	17.1156	3248	14.4901	2339	0.0212056	0.247805	up	--	--	Molecular Function: GTP binding (GO:0005525);; Biological Process: cell cycle (GO:0007049);; Biological Process: cell division (GO:0051301);;	K16942|0|ame:412180|K16942 septin 2 | (RefSeq) septin-1	--	[DZU]	Cell cycle control, cell division, chromosome partitioning;; Cytoskeleton;; Intracellular trafficking, secretion, and vesicular transport	Septin;; 50S ribosome-binding GTPase	Septin-1 OS=Drosophila melanogaster OX=7227 GN=Sep1 PE=1 SV=1	DZ	Cell cycle control, cell division, chromosome partitioning;; Cytoskeleton	PREDICTED: septin-1 isoform X1 [Apis mellifera]	molecular function: binding (GO:0005488);; biological process: cellular process (GO:0009987);; biological process: single-organism process (GO:0044699)
gene10013	LOC551649	0.041801	55	0.007514	17	0.050796	79	0.575073	944	0.397307	556	9.7398e-06	-1.20926	down	--	--	--	K08546|0|ame:551649|K08546 nuclear receptor subfamily 2 group E member 3 | (RefSeq) NR2E6, PNR-like; nuclear receptor subfamily 2 group F member 6	--	[T]	Signal transduction mechanisms	Zinc finger, C4 type (two domains);; Ligand-binding domain of nuclear hormone receptor	Protein tailless OS=Drosophila melanogaster OX=7227 GN=tll PE=1 SV=1	K	Transcription	PREDICTED: nuclear receptor subfamily 2 group F member 6 isoform X3 [Apis mellifera]	--
gene10023	CYP6AQ1	1.05844	100	1.18472	195	3.25726	375	0.444706	57	0.536717	50	0.00665486	0.779813	up	[QV]	Secondary metabolites biosynthesis, transport and catabolism;; Defense mechanisms	Molecular Function: monooxygenase activity (GO:0004497);; Molecular Function: iron ion binding (GO:0005506);; Cellular Component: integral component of membrane (GO:0016021);; Molecular Function: oxidoreductase activity, acting on paired donors, with incorporation or reduction of molecular oxygen (GO:0016705);; Molecular Function: heme binding (GO:0020037);; Biological Process: oxidation-reductio…	K14999|0|ame:408383|K14999 cytochrome P450 family 6 [EC:1.14.-.-] | (RefSeq) CYP6AQ1, GB15409; cytochrome P450 6AQ1	--	[Q]	Secondary metabolites biosynthesis, transport and catabolism	Cytochrome P450	Cytochrome P450 6k1 OS=Blattella germanica OX=6973 GN=CYP6K1 PE=2 SV=1	Q	Secondary metabolites biosynthesis, transport and catabolism	cytochrome P450 6AQ1 [Apis mellifera]	molecular function: catalytic activity (GO:0003824);; biological process: metabolic process (GO:0008152);; biological process: single-organism process (GO:0044699);; molecular function: binding (GO:0005488);; cellular component: membrane (GO:0016020);; cellular component: membrane part (GO:0044425)
gene10057	LOC551881	34.1285	12270	34.8441	20923	36.492	15650	31.6612	14372	28.0883	10871	7.57061e-05	0.248804	up	[S]	Function unknown	--	K11647|0|ame:551881|K11647 SWI/SNF-related matrix-associated actin-dependent regulator of chromatin subfamily A member 2/4 [EC:3.6.4.-] | (RefSeq) brm; ATP-dependent helicase brm	--	[BK]	Chromatin structure and dynamics;; Transcription	SNF2 family N-terminal domain;; Helicase conserved C-terminal domain;; HSA;; Bromodomain;; Snf2-ATP coupling, chromatin remodelling complex;; BRK domain;; Type III restriction enzyme, res subunit;; QLQ	ATP-dependent helicase brm OS=Drosophila melanogaster OX=7227 GN=brm PE=1 SV=2	BK	Chromatin structure and dynamics;; Transcription	PREDICTED: ATP-dependent helicase brm-like isoform X1 [Apis dorsata]	--
gene1006	LOC551671	4.30359	172	5.0545	337	6.63806	324	9.71666	491	10.528	453	0.000871184	-0.742129	down	[A]	RNA processing and modification	--	K13288|1.00256e-98|ame:551671|K13288 oligoribonuclease [EC:3.1.-.-] | (RefSeq) GB14160; probable oligoribonuclease	Ribosome biogenesis in eukaryotes (ko03008)	[A]	RNA processing and modification	Exonuclease	Probable oligoribonuclease OS=Drosophila melanogaster OX=7227 GN=CG10214 PE=2 SV=1	A	RNA processing and modification	PREDICTED: probable oligoribonuclease [Apis mellifera]	--
gene10089	LOC552030	6.42433	2583	8.08482	5475	8.05359	3833	6.49681	3291	4.87931	2119	0.0188995	0.383829	up	--	--	Molecular Function: nucleic acid binding (GO:0003676);; Molecular Function: zinc ion binding (GO:0008270);;	--	--	[R]	General function prediction only	Zinc finger, C2H2 type;; Zinc-finger double-stranded RNA-binding;; C2H2-type zinc finger;; Zinc-finger of C2H2 type	Protein glass OS=Drosophila virilis OX=7244 GN=gl PE=3 SV=1	S	Function unknown	PREDICTED: uncharacterized protein LOC552030 [Apis mellifera]	molecular function: binding (GO:0005488)
gene1009	LOC551205	198.267	40445	259.283	89179	223.977	54313	183.882	47754	183.319	40019	0.0283341	0.303652	up	[G]	Carbohydrate transport and metabolism	Molecular Function: hydrolase activity, hydrolyzing O-glycosyl compounds (GO:0004553);; Biological Process: carbohydrate metabolic process (GO:0005975);; Molecular Function: carbohydrate binding (GO:0030246);;	K05546|0|ame:551205|K05546 alpha 1,3-glucosidase [EC:3.2.1.84] | (RefSeq) neutral alpha-glucosidase AB	N-Glycan biosynthesis (ko00510);; Protein processing in endoplasmic reticulum (ko04141)	[GMO]	Carbohydrate transport and metabolism;; Cell wall/membrane/envelope biogenesis;; Posttranslational modification, protein turnover, chaperones	Glycosyl hydrolases family 31;; Galactose mutarotase-like	Neutral alpha-glucosidase AB OS=Dictyostelium discoideum OX=44689 GN=modA PE=3 SV=1	G	Carbohydrate transport and metabolism	PREDICTED: neutral alpha-glucosidase AB isoform X1 [Apis mellifera]	molecular function: catalytic activity (GO:0003824);; biological process: metabolic process (GO:0008152);; molecular function: binding (GO:0005488)
gene10090	LOC727025	56.254	1214	54.1122	1958	61.66	1594	76.1632	2080	80.6202	1877	0.000165309	-0.420217	down	--	--	Molecular Function: DNA binding (GO:0003677);; Molecular Function: DNA-directed 5'-3' RNA polymerase activity (GO:0003899);; Biological Process: transcription, DNA-templated (GO:0006351);;	K03009|7.15933e-34|ame:727025|K03009 DNA-directed RNA polymerases I, II, and III subunit RPABC4 | (RefSeq) DNA-directed RNA polymerases I, II, and III subunit RPABC4	Purine metabolism (ko00230);; Pyrimidine metabolism (ko00240);; RNA polymerase (ko03020)	[K]	Transcription	DNA directed RNA polymerase, 7 kDa subunit	DNA-directed RNA polymerases I, II, and III subunit rpabc4 OS=Dictyostelium discoideum OX=44689 GN=polr2k PE=3 SV=1	K	Transcription	PREDICTED: DNA-directed RNA polymerases I, II, and III subunit RPABC4 [Apis mellifera]	molecular function: binding (GO:0005488);; molecular function: catalytic activity (GO:0003824);; biological process: metabolic process (GO:0008152);; biological process: cellular process (GO:0009987)
gene10093	LOC100577752	2.03892	328	1.99718	567	2.82953	555	1.00562	194	0.791529	143	2.22543e-08	1.18338	up	--	--	--	K10318|6.83096e-114|cfo:105249041|K10318 F-box protein 43 | (RefSeq) F-box only protein 5-like	--	--	--	F-box domain;; F-box-like	--	S	Function unknown	PREDICTED: F-box only protein 43-like isoform X1 [Apis dorsata]	--
gene10097	LOC413980	10.2296	2920	14.1148	6748	10.7644	3673	8.17767	2958	7.63127	2360	0.00317068	0.518596	up	[R]	General function prediction only	Molecular Function: endopeptidase inhibitor activity (GO:0004866);; Cellular Component: extracellular space (GO:0005615);; Biological Process: negative regulation of endopeptidase activity (GO:0010951);; Cellular Component: integral component of membrane (GO:0016021);;	--	--	[O]	Posttranslational modification, protein turnover, chaperones	A-macroglobulin complement component;; Alpha-2-macroglobulin family N-terminal region;; A-macroglobulin receptor;; Alpha-2-macroglobulin family;; MG2 domain	--	S	Function unknown	PREDICTED: CD109 antigen [Apis mellifera]	molecular function: molecular function regulator (GO:0098772);; biological process: biological regulation (GO:0065007);; cellular component: extracellular region (GO:0005576);; cellular component: extracellular region part (GO:0044421);; cellular component: membrane (GO:0016020);; cellular component: membrane part (GO:0044425)
gene10099	LOC726736	66.1468	21324	77.4524	41878	70.8659	27357	60.2175	24567	49.2538	17124	0.0013245	0.386398	up	--	--	Molecular Function: extracellular ligand-gated ion channel activity (GO:0005230);; Cellular Component: plasma membrane (GO:0005886);; Cellular Component: integral component of membrane (GO:0016021);; Cellular Component: cell junction (GO:0030054);; Biological Process: ion transmembrane transport (GO:0034220);; Cellular Component: synapse (GO:0045202);;	K05636|0|ame:726736|K05636 laminin, beta 1 | (RefSeq) LanB1; laminin subunit beta-1	ECM-receptor interaction (ko04512)	[W]	Extracellular structures	Laminin EGF domain;; Laminin N-terminal (Domain VI)	Laminin subunit beta-1 OS=Drosophila melanogaster OX=7227 GN=LanB1 PE=1 SV=4	U	Intracellular trafficking, secretion, and vesicular transport	PREDICTED: laminin subunit beta-1 isoform X1 [Apis mellifera]	molecular function: transporter activity (GO:0005215);; molecular function: molecular transducer activity (GO:0060089);; biological process: localization (GO:0051179);; cellular component: cell (GO:0005623);; cellular component: membrane (GO:0016020);; cellular component: cell part (GO:0044464);; cellular component: membrane part (GO:0044425);; cellular component: cell junction (GO:0030054);; cel…
gene10104	LOC552062	4.13855	1415	5.29643	2979	4.73686	1926	3.91969	1677	3.46104	1259	0.00831915	0.356413	up	--	--	--	K11593|0|ame:552062|K11593 eukaryotic translation initiation factor 2C | (RefSeq) AGO1; protein argonaute-2	--	[J]	Translation, ribosomal structure and biogenesis	Piwi domain;; Mid domain of argonaute;; N-terminal domain of argonaute;; PAZ domain;; Argonaute linker 1 domain;; Argonaute linker 2 domain	Putative protein tag-76 OS=Caenorhabditis elegans OX=6239 GN=tag-76 PE=4 SV=2	J	Translation, ribosomal structure and biogenesis	PREDICTED: protein argonaute-2 isoform X1 [Apis florea]	--
gene10114	LOC552678	576.025	56665	627.278	103481	599.725	70645	478.814	59617	459.346	48740	4.67526e-09	0.369887	up	[G]	Carbohydrate transport and metabolism	Cellular Component: phosphopyruvate hydratase complex (GO:0000015);; Molecular Function: magnesium ion binding (GO:0000287);; Molecular Function: phosphopyruvate hydratase activity (GO:0004634);; Biological Process: glycolytic process (GO:0006096);;	K01689|0|soc:105197049|K01689 enolase [EC:4.2.1.11] | (RefSeq) enolase	Glycolysis / Gluconeogenesis (ko00010);; Carbon metabolism (ko01200);; Biosynthesis of amino acids (ko01230);; RNA degradation (ko03018)	[G]	Carbohydrate transport and metabolism	Enolase, C-terminal TIM barrel domain;; Enolase, N-terminal domain;; Enolase C-terminal domain-like;; Methylaspartate ammonia-lyase C-terminus	Enolase OS=Drosophila melanogaster OX=7227 GN=Eno PE=1 SV=2	G	Carbohydrate transport and metabolism	PREDICTED: enolase [Apis cerana]	cellular component: cell (GO:0005623);; cellular component: macromolecular complex (GO:0032991);; cellular component: cell part (GO:0044464);; molecular function: binding (GO:0005488);; molecular function: catalytic activity (GO:0003824);; biological process: metabolic process (GO:0008152);; biological process: cellular process (GO:0009987);; biological process: single-organism process (GO:004469…
gene10118	LOC100576851	153.446	25812	163.056	45820	148.697	29550	139.287	28505	136.62	23912	0.0182057	0.226261	up	--	--	Molecular Function: ornithine decarboxylase inhibitor activity (GO:0008073);; Biological Process: negative regulation of catalytic activity (GO:0043086);;	K16548|1.75122e-107|ame:100576851|K16548 ornithine decarboxylase antizyme 1 | (RefSeq) ornithine decarboxylase antizyme 1	--	[E]	Amino acid transport and metabolism	Ornithine decarboxylase antizyme	Ornithine decarboxylase antizyme OS=Drosophila melanogaster OX=7227 GN=Oda PE=2 SV=2	S	Function unknown	PREDICTED: ornithine decarboxylase antizyme 1-like [Apis dorsata]	molecular function: molecular function regulator (GO:0098772);; biological process: biological regulation (GO:0065007)
gene10119	LOC100577367	2.92203	913	9.08899	4727	8.88751	3306	1.76634	702	2.92983	983	0.00838998	0.764405	up	--	--	--	--	--	[R]	General function prediction only	BED zinc finger	Zinc finger protein hangover OS=Drosophila melanogaster OX=7227 GN=hang PE=1 SV=4	S	Function unknown	PREDICTED: uncharacterized protein LOC108002651 isoform X1 [Apis cerana]	--
gene10123	LOC726370	11.5678	2667	9.85151	3782	9.71659	2682	12.9595	4158	12.2545	3302	0.0151307	-0.362373	down	--	--	Cellular Component: nucleus (GO:0005634);; Biological Process: regulation of transcription, DNA-templated (GO:0006355);; Molecular Function: sequence-specific DNA binding (GO:0043565);;	K08025|0|ame:726370|K08025 homeobox protein HB9 | (RefSeq) Mnx1; uncharacterized LOC726370	--	[R]	General function prediction only	Homeobox domain	Homeobox protein ceh-12 OS=Caenorhabditis elegans OX=6239 GN=ceh-12 PE=4 SV=2	K	Transcription	PREDICTED: uncharacterized protein LOC726370 isoform X1 [Apis mellifera]	cellular component: cell (GO:0005623);; cellular component: organelle (GO:0043226);; cellular component: cell part (GO:0044464);; biological process: biological regulation (GO:0065007);; molecular function: binding (GO:0005488)
gene10148	LOC726669	33.699	1312	50.286	3282	24.9411	1163	19.1711	945	17.4385	732	0.00669654	0.713095	up	--	--	Cellular Component: integral component of membrane (GO:0016021);;	--	--	--	--	--	--	--	--	PREDICTED: uncharacterized protein LOC726669 [Apis mellifera]	cellular component: membrane (GO:0016020);; cellular component: membrane part (GO:0044425)
gene10158	LOC408402	36.976	6472	38.7657	11402	38.6407	8092	43.5415	9730	42.1547	7924	0.00221417	-0.152948	down	[G]	Carbohydrate transport and metabolism	Molecular Function: acetyl-CoA transporter activity (GO:0008521);; Biological Process: acetyl-CoA transport (GO:0015876);; Cellular Component: integral component of membrane (GO:0016021);;	K03372|0|ame:408402|K03372 MFS transporter, PAT family, solute carrier family 33 (acetyl-CoA transportor), member 1 [EC:2.3.1.-] | (RefSeq) acetyl-coenzyme A transporter 1	Glycosphingolipid biosynthesis - ganglio series (ko00604)	[P]	Inorganic ion transport and metabolism	Acetyl-coenzyme A transporter 1	--	G	Carbohydrate transport and metabolism	PREDICTED: acetyl-coenzyme A transporter 1 [Apis mellifera]	molecular function: transporter activity (GO:0005215);; biological process: single-organism process (GO:0044699);; biological process: localization (GO:0051179);; cellular component: membrane (GO:0016020);; cellular component: membrane part (GO:0044425)
gene1017	Msx	15.1552	2373	12.3738	3251	18.1629	3437	21.63	4377	22.1485	3736	0.0116451	-0.460786	down	--	--	Cellular Component: nucleus (GO:0005634);; Biological Process: regulation of transcription, DNA-templated (GO:0006355);; Molecular Function: sequence-specific DNA binding (GO:0043565);;	K09341|8.03162e-154|ame:724456|K09341 homeobox protein MSX | (RefSeq) Msx, GB18552; homeobox protein Msx	--	[R]	General function prediction only	--	Homeobox protein H17 (Fragment) OS=Apis mellifera OX=7460 PE=3 SV=1	K	Transcription	PREDICTED: homeobox protein H17 isoform X1 [Apis mellifera]	cellular component: cell (GO:0005623);; cellular component: organelle (GO:0043226);; cellular component: cell part (GO:0044464);; biological process: biological regulation (GO:0065007);; molecular function: binding (GO:0005488)
gene10178	LOC413267	15.6806	3045	17.0852	5574	12.0049	2794	10.4107	2561	11.3654	2389	0.0445375	0.405336	up	--	--	--	K19751|0|ame:413267|K19751 dynein assembly factor 2, axonemal | (RefSeq) protein kintoun	--	[S]	Function unknown	pre-RNA processing PIH1/Nop17	Protein kintoun OS=Drosophila pseudoobscura pseudoobscura OX=46245 GN=Nop17l PE=3 SV=2	S	Function unknown	PREDICTED: protein kintoun isoform X1 [Apis mellifera]	--
gene10187	Br-c	3.27409	753	6.62129	2487	12.5623	3144	1.01337	247	3.30654	786	0.0283811	0.615041	up	--	--	Molecular Function: metal ion binding (GO:0046872);;	K02174|0|ame:552255|K02174 broad-complex core protein | (RefSeq) Br-c, GB14070; broad-complex	Apoptosis - fly (ko04214);; Dorso-ventral axis formation (ko04320)	--	--	BTB/POZ domain;; C2H2-type zinc finger;; C2H2-type zinc finger;; Zinc finger, C2H2 type	Broad-complex core protein isoforms 1/2/3/4/5 OS=Drosophila melanogaster OX=7227 GN=br PE=1 SV=2	S	Function unknown	PREDICTED: broad-complex isoform X9 [Apis mellifera]	molecular function: binding (GO:0005488)
gene102	LOC409930	525.484	17951	555.467	31966	568.605	23314	619.061	26680	631.716	23472	0.01254	-0.168795	down	--	--	Cellular Component: integral component of membrane (GO:0016021);;	K02130|5.93503e-84|ame:409930|K02130 F-type H+-transporting ATPase subunit f | (RefSeq) putative ATP synthase subunit f, mitochondrial	Oxidative phosphorylation (ko00190)	[C]	Energy production and conversion	Mitochondrial F1F0-ATP synthase, subunit f	Putative ATP synthase subunit f, mitochondrial OS=Drosophila melanogaster OX=7227 GN=CG4692 PE=3 SV=1	S	Function unknown	PREDICTED: putative ATP synthase subunit f, mitochondrial [Apis mellifera]	cellular component: membrane (GO:0016020);; cellular component: membrane part (GO:0044425)
gene1020	LOC410710	28.9498	5915	32.1216	10436	29.9999	7738	37.9236	9168	35.3277	8210	0.00205511	-0.24132	down	[P]	Inorganic ion transport and metabolism	Cellular Component: integral component of membrane (GO:0016021);; Biological Process: metal ion transport (GO:0030001);; Molecular Function: metal ion transmembrane transporter activity (GO:0046873);; Biological Process: transmembrane transport (GO:0055085);;	K14719|0|ame:410710|K14719 solute carrier family 39 (zinc transporter), member 13 | (RefSeq) zinc transporter ZIP13 homolog	--	[P]	Inorganic ion transport and metabolism	ZIP Zinc transporter	Zinc transporter ZIP13 homolog OS=Drosophila melanogaster OX=7227 GN=Zip99C PE=2 SV=1	P	Inorganic ion transport and metabolism	PREDICTED: zinc transporter ZIP13 homolog isoform X1 [Apis mellifera]	cellular component: membrane (GO:0016020);; cellular component: membrane part (GO:0044425);; biological process: localization (GO:0051179);; molecular function: transporter activity (GO:0005215)
gene10200	LOC724591	3.21535	688	3.21648	1153	3.09404	792	2.6933	729	2.69701	622	0.0369458	0.243128	up	--	--	--	K20190|0|ame:724591|K20190 Hermansky-Pudlak syndrome 3 protein | (RefSeq) Hermansky-Pudlak syndrome 3 protein	--	--	--	Hermansky-Pudlak syndrome 3, middle region;; Hermansky-Pudlak syndrome 3;; Hermansky-Pudlak syndrome 3, C-terminal	--	S	Function unknown	PREDICTED: Hermansky-Pudlak syndrome 3 protein isoform X1 [Apis mellifera]	--
gene10206	LOC410415	8.40607	1372	8.50108	2010	8.79434	1174	6.85508	738	7.87619	778	0.00113204	0.721204	up	--	--	Molecular Function: GTP binding (GO:0005525);; Cellular Component: intracellular (GO:0005622);; Biological Process: small GTPase mediated signal transduction (GO:0007264);; Cellular Component: integral component of membrane (GO:0016021);;	K07831|1.4229e-132|ame:410415|K07831 Ras-related protein M-Ras | (RefSeq) GB10599; ras-related protein M-Ras-like	--	[R]	General function prediction only	Ras family;; Ras of Complex, Roc, domain of DAPkinase;; ADP-ribosylation factor family;; Elongation factor Tu GTP binding domain	Ras-like protein RAS2 OS=Hydra vulgaris OX=6087 GN=RAS2 PE=2 SV=1	S	Function unknown	PREDICTED: ras-related protein M-Ras-like [Apis mellifera]	molecular function: binding (GO:0005488);; cellular component: cell (GO:0005623);; cellular component: cell part (GO:0044464);; biological process: cellular process (GO:0009987);; biological process: signaling (GO:0023052);; biological process: single-organism process (GO:0044699);; biological process: response to stimulus (GO:0050896);; biological process: biological regulation (GO:0065007);; ce…
gene10221	LOC410417	1.89729	589	2.84667	1517	2.287	859	1.14138	474	1.34333	372	2.72397e-05	0.88473	up	[T]	Signal transduction mechanisms	Molecular Function: phosphoprotein phosphatase activity (GO:0004721);; Biological Process: protein dephosphorylation (GO:0006470);;	--	--	[T]	Signal transduction mechanisms	Protein-tyrosine phosphatase;; Fibronectin type III domain	Tyrosine-protein phosphatase Lar-like OS=Caenorhabditis elegans OX=6239 GN=ptp-3 PE=1 SV=1	T	Signal transduction mechanisms	PREDICTED: receptor-type tyrosine-protein phosphatase kappa-like [Apis mellifera]	molecular function: catalytic activity (GO:0003824);; biological process: metabolic process (GO:0008152);; biological process: cellular process (GO:0009987)
gene10225	LOC725501	88.4994	6559	115.044	9531	120.444	7247	118.699	10395	110.051	8068	0.00622393	-0.328642	down	[FV]	Nucleotide transport and metabolism;; Defense mechanisms	Molecular Function: dUTP diphosphatase activity (GO:0004170);; Molecular Function: hydrolase activity, acting on carbon-nitrogen (but not peptide) bonds, in linear amides (GO:0016811);; Biological Process: dUTP metabolic process (GO:0046080);;	K21286|5.44777e-180|ame:725501|K21286 protein N-terminal glutamine amidohydrolase [EC:3.5.1.122] | (RefSeq) tun; protein N-terminal glutamine amidohydrolase	--	[S]	Function unknown	N-terminal glutamine amidase;; dUTPase	Protein N-terminal glutamine amidohydrolase OS=Anopheles gambiae OX=7165 GN=tun PE=3 SV=3	O	Posttranslational modification, protein turnover, chaperones	PREDICTED: protein N-terminal glutamine amidohydrolase isoform X1 [Apis mellifera]	molecular function: catalytic activity (GO:0003824);; biological process: metabolic process (GO:0008152);; biological process: cellular process (GO:0009987);; biological process: single-organism process (GO:0044699)
gene10228	LOC408406	1.40504	344	1.20816	482	1.16158	346	12.6589	4162	1.24963	273	0.0087399	-0.678578	down	[T]	Signal transduction mechanisms	Molecular Function: protein serine/threonine kinase activity (GO:0004674);; Molecular Function: ATP binding (GO:0005524);; Biological Process: protein phosphorylation (GO:0006468);;	K02503|0|ame:408406|K02503 histidine triad (HIT) family protein | (RefSeq) Cdk4; cyclin-dependent kinase 4	--	[R]	General function prediction only	Protein kinase domain;; Protein tyrosine kinase;; Phosphotransferase enzyme family	Cyclin-dependent kinase 5 homolog OS=Dictyostelium discoideum OX=44689 GN=cdk5 PE=2 SV=2	T	Signal transduction mechanisms	PREDICTED: cyclin-dependent kinase 4 [Apis mellifera]	molecular function: catalytic activity (GO:0003824);; biological process: metabolic process (GO:0008152);; biological process: cellular process (GO:0009987);; molecular function: binding (GO:0005488)
gene10230	LOC410422	26.4493	1599	31.2209	2963	29.5838	2121	37.9329	2695	38.3529	2352	0.000331714	-0.308567	down	[H]	Coenzyme transport and metabolism	Molecular Function: dihydrofolate reductase activity (GO:0004146);; Biological Process: glycine biosynthetic process (GO:0006545);; Biological Process: nucleotide biosynthetic process (GO:0009165);; Molecular Function: NADP binding (GO:0050661);; Biological Process: oxidation-reduction process (GO:0055114);;	K00287|7.03959e-105|ame:410422|K00287 dihydrofolate reductase [EC:1.5.1.3] | (RefSeq) Dhfr; dihydrofolate reductase	One carbon pool by folate (ko00670);; Folate biosynthesis (ko00790)	[H]	Coenzyme transport and metabolism	Dihydrofolate reductase	Dihydrofolate reductase OS=Drosophila melanogaster OX=7227 GN=Dhfr PE=1 SV=3	H	Coenzyme transport and metabolism	PREDICTED: dihydrofolate reductase isoform X1 [Apis mellifera]	molecular function: catalytic activity (GO:0003824);; biological process: metabolic process (GO:0008152);; biological process: single-organism process (GO:0044699);; biological process: cellular process (GO:0009987);; molecular function: binding (GO:0005488)
gene10235	LOC550955	103.085	7303	98.2488	11797	112.186	9580	154.481	13872	128.112	9836	0.00019313	-0.398287	down	[R]	General function prediction only	--	K19761|3.53925e-154|ame:550955|K19761 gamma-glutamylaminecyclotransferase [EC:2.3.2.-] | (RefSeq) putative gamma-glutamylcyclotransferase CG2811	--	[S]	Function unknown	Gamma-glutamyl cyclotransferase, AIG2-like	Putative gamma-glutamylcyclotransferase CG2811 OS=Drosophila melanogaster OX=7227 GN=CG2811 PE=2 SV=2	S	Function unknown	PREDICTED: putative gamma-glutamylcyclotransferase CG2811 isoform X2 [Apis mellifera]	--
gene10253	LOC726205	21.8367	981	25.3417	1909	27.0568	1461	35.62	2025	34.3045	1667	3.94208e-05	-0.464394	down	[F]	Nucleotide transport and metabolism	Molecular Function: nucleotide binding (GO:0000166);; Cellular Component: cytoplasm (GO:0005737);; Biological Process: nucleotide metabolic process (GO:0009117);; Biological Process: deoxyribonucleoside triphosphate catabolic process (GO:0009204);; Molecular Function: metal ion binding (GO:0046872);; Molecular Function: nucleoside-triphosphate diphosphatase activity (GO:0047429);;	K01519|5.17943e-136|ame:726205|K01519 inosine triphosphate pyrophosphatase [EC:3.6.1.-] | (RefSeq) inosine triphosphate pyrophosphatase	Purine metabolism (ko00230);; Pyrimidine metabolism (ko00240);; Drug metabolism - other enzymes (ko00983)	[F]	Nucleotide transport and metabolism	Ham1 family	Inosine triphosphate pyrophosphatase OS=Pediculus humanus subsp. corporis OX=121224 GN=Phum_PHUM462900 PE=3 SV=1	F	Nucleotide transport and metabolism	PREDICTED: inosine triphosphate pyrophosphatase [Apis mellifera]	molecular function: binding (GO:0005488);; cellular component: cell (GO:0005623);; cellular component: cell part (GO:0044464);; biological process: metabolic process (GO:0008152);; biological process: cellular process (GO:0009987);; biological process: single-organism process (GO:0044699);; molecular function: catalytic activity (GO:0003824)
gene10255	LOC726248	1.81365	687	1.35699	953	1.85171	855	2.82655	1368	2.42757	1002	0.000761803	-0.546501	down	[K]	Transcription	--	--	--	[R]	General function prediction only	Leucine rich repeat;; Leucine Rich repeats (2 copies);; Leucine rich repeats (6 copies);; Leucine-rich repeat;; Leucine Rich Repeat	Protein artichoke OS=Drosophila melanogaster OX=7227 GN=atk PE=1 SV=2	S	Function unknown	PREDICTED: chaoptin [Apis mellifera]	--
gene10264	LOC726472	0.493495	66	0.324373	36	0.467037	36	2.86797	545	0.588006	82	0.0064806	-0.699258	down	--	--	Cellular Component: integral component of membrane (GO:0016021);;	--	--	--	--	--	Prohormone-3 OS=Apis mellifera OX=7460 PE=1 SV=1	S	Function unknown	RecName: Full=Prohormone-3; Contains: RecName: Full=Brain peptide ITGQGNRIF; Flags: Precursor	cellular component: membrane (GO:0016020);; cellular component: membrane part (GO:0044425)
gene10270	LOC100576248	25.2407	3686	26.9575	6602	25.6715	4489	31.7008	5860	28.0657	4421	0.0314957	-0.180827	down	--	--	Cellular Component: extracellular region (GO:0005576);; Biological Process: chitin metabolic process (GO:0006030);; Molecular Function: chitin binding (GO:0008061);;	--	--	--	--	Chitin binding Peritrophin-A domain	Peritrophin-1 OS=Anopheles gambiae OX=7165 GN=Aper1 PE=2 SV=2	S	Function unknown	PREDICTED: uncharacterized protein LOC100576248 [Apis mellifera]	cellular component: extracellular region (GO:0005576);; biological process: metabolic process (GO:0008152);; molecular function: binding (GO:0005488)
gene10281	LOC408414	171.604	12988	145.889	18517	185.551	16816	211.778	20287	266.029	21718	0.0107204	-0.448332	down	--	--	--	K10373|0|ame:408414|K10373 tropomyosin 1 | (RefSeq) tropomyosin-1	--	[Z]	Cytoskeleton	Tropomyosin;; Tropomyosin like;; Laminin Domain II;; Protein of unknown function (DUF745)	Tropomyosin-1 OS=Bombyx mori OX=7091 PE=1 SV=1	Z	Cytoskeleton	PREDICTED: tropomyosin-1 [Apis mellifera]	--
gene1030	LOC551843	99.644	17203	106.002	31610	99.8956	22128	86.3375	19025	82.3456	15534	2.00792e-08	0.318098	up	--	--	Molecular Function: calcium ion binding (GO:0005509);; Cellular Component: integral component of membrane (GO:0016021);; Molecular Function: ribosome binding (GO:0043022);;	K17800|0|ame:551843|K17800 LETM1 and EF-hand domain-containing protein 1, mitochondrial | (RefSeq) GB10946; LETM1 and EF-hand domain-containing protein anon-60Da, mitochondrial	--	[S]	Function unknown	LETM1-like protein	Mitochondrial proton/calcium exchanger protein OS=Drosophila melanogaster OX=7227 GN=Letm1 PE=2 SV=2	S	Function unknown	PREDICTED: LETM1 and EF-hand domain-containing protein anon-60Da, mitochondrial [Apis mellifera]	molecular function: binding (GO:0005488);; cellular component: membrane (GO:0016020);; cellular component: membrane part (GO:0044425)
gene10300	LOC724829	13.2539	1029	20.7245	1644	28.5983	1591	36.0957	2094	37.0227	1818	0.00139132	-0.523804	down	--	--	Cellular Component: integral component of membrane (GO:0016021);;	--	--	[S]	Function unknown	Yos1-like	--	U	Intracellular trafficking, secretion, and vesicular transport	PREDICTED: immediate early response 3-interacting protein 1 [Apis mellifera]	cellular component: membrane (GO:0016020);; cellular component: membrane part (GO:0044425)
gene10302	LOC724899	1.21675	109	2.8509	372	2.38197	240	1.0204	101	1.01985	88	0.00919719	0.724667	up	--	--	--	--	--	--	--	C-type lysozyme/alpha-lactalbumin family	Lysozyme c-1 OS=Anopheles gambiae OX=7165 GN=AGAP007347 PE=2 SV=2	G	Carbohydrate transport and metabolism	PREDICTED: uncharacterized protein LOC102675258 [Apis dorsata]	--
gene10304	LOC413549	40.812	15235	40.6413	25164	43.1543	19135	29.7837	14190	32.8707	13476	0.000304277	0.37921	up	--	--	Molecular Function: acetylgalactosaminyltransferase activity (GO:0008376);; Cellular Component: integral component of membrane (GO:0016021);; Cellular Component: Golgi cisterna membrane (GO:0032580);;	K13499|0|ame:413549|K13499 chondroitin sulfate synthase [EC:2.4.1.175 2.4.1.226] | (RefSeq) chondroitin sulfate synthase 1	Glycosaminoglycan biosynthesis - chondroitin sulfate / dermatan sulfate (ko00532)	[G]	Carbohydrate transport and metabolism	Chondroitin N-acetylgalactosaminyltransferase;; Fringe-like;; N-terminal domain of galactosyltransferase;; Galactosyltransferase	Chondroitin sulfate synthase sqv-5 OS=Caenorhabditis elegans OX=6239 GN=sqv-5 PE=1 SV=1	S	Function unknown	PREDICTED: chondroitin sulfate synthase 1 [Apis mellifera]	molecular function: catalytic activity (GO:0003824);; cellular component: membrane (GO:0016020);; cellular component: membrane part (GO:0044425);; cellular component: cell (GO:0005623);; cellular component: organelle (GO:0043226);; cellular component: organelle part (GO:0044422);; cellular component: cell part (GO:0044464)
gene10306	LOC100576924	3.60809	912	2.4708	1257	3.92294	1026	4.95938	1371	3.67879	1208	0.0241973	-0.347378	down	[R]	General function prediction only	Biological Process: signal transduction (GO:0007165);;	--	--	[M]	Cell wall/membrane/envelope biogenesis	Ankyrin repeats (3 copies);; Ankyrin repeats (many copies);; Ankyrin repeat;; Ankyrin repeat;; Ankyrin repeats (many copies);; Death domain	Ankyrin repeat, PH and SEC7 domain containing protein secG OS=Dictyostelium discoideum OX=44689 GN=secG PE=2 SV=1	S	Function unknown	PREDICTED: ankyrin repeat and death domain-containing protein 1A-like isoform X1 [Apis mellifera]	biological process: cellular process (GO:0009987);; biological process: biological regulation (GO:0065007)
gene10307	LOC410438	4.75106	616	4.5593	1001	3.28214	524	3.19542	525	2.0635	293	0.029459	0.538201	up	[O]	Posttranslational modification, protein turnover, chaperones	Molecular Function: serine-type endopeptidase activity (GO:0004252);; Biological Process: proteolysis (GO:0006508);;	K01359|0|ame:410438|K01359 proprotein convertase subtilisin/kexin type 1 [EC:3.4.21.93] | (RefSeq) GB11271; neuroendocrine convertase 1-like	--	[O]	Posttranslational modification, protein turnover, chaperones	Subtilase family;; Proprotein convertase P-domain;; Peptidase S8 pro-domain	Furin-like protease kpc-1 OS=Caenorhabditis elegans OX=6239 GN=kpc-1 PE=1 SV=3	O	Posttranslational modification, protein turnover, chaperones	PREDICTED: neuroendocrine convertase 1-like isoform X2 [Apis mellifera]	molecular function: catalytic activity (GO:0003824);; biological process: metabolic process (GO:0008152)
gene10315	LOC410441	53.8118	4935	67.6204	10166	66.1197	7045	56.0335	6188	51.9967	4992	0.0229533	0.247624	up	[L]	Replication, recombination and repair	Biological Process: protein transport (GO:0015031);; Cellular Component: integral component of membrane (GO:0016021);;	K19995|0|ame:410441|K19995 secretory carrier-associated membrane protein | (RefSeq) Scamp; secretory carrier-associated membrane protein 5B	--	[U]	Intracellular trafficking, secretion, and vesicular transport	SCAMP family;; MCM2/3/5 family	DNA replication licensing factor Mcm2 OS=Drosophila melanogaster OX=7227 GN=Mcm2 PE=1 SV=1	U	Intracellular trafficking, secretion, and vesicular transport	PREDICTED: secretory carrier-associated membrane protein 5B [Apis florea]	biological process: localization (GO:0051179);; cellular component: membrane (GO:0016020);; cellular component: membrane part (GO:0044425)
gene10320	LOC102654920	0.897422	20	1.70476	61	1.76687	45	2.80235	76	3.31592	76	0.0323152	-0.612328	down	--	--	--	--	--	--	--	COMM domain	COMM domain-containing protein 7 OS=Dictyostelium discoideum OX=44689 GN=commd7 PE=4 SV=1	S	Function unknown	PREDICTED: COMM domain-containing protein 7-like [Apis florea]	--
gene10322	LOC100576555	39.3688	8567	38.8844	14659	26.3669	6688	18.3511	4991	8.9712	2027	0.000511849	0.945859	up	--	--	Cellular Component: integral component of membrane (GO:0016021);; Biological Process: oxidation-reduction process (GO:0055114);;	--	--	--	--	Eukaryotic cytochrome b561	--	S	Function unknown	PREDICTED: cytochrome b561 domain-containing protein 2-like [Apis mellifera]	cellular component: membrane (GO:0016020);; cellular component: membrane part (GO:0044425);; biological process: metabolic process (GO:0008152);; biological process: single-organism process (GO:0044699)
gene10328	LOC408424	87.0925	5365	83.5022	8629	102.257	7550	117.873	9189	119.258	7925	0.00192761	-0.353254	down	--	--	Cellular Component: cytoplasm (GO:0005737);; Cellular Component: COP9 signalosome (GO:0008180);; Biological Process: COP9 signalosome assembly (GO:0010387);; Biological Process: protein deneddylation (GO:0010388);;	K12181|5.96281e-133|ame:408424|K12181 COP9 signalosome complex subunit 8 | (RefSeq) COP9 signalosome complex subunit 8	--	[OT]	Posttranslational modification, protein turnover, chaperones;; Signal transduction mechanisms	CSN8/PSMD8/EIF3K family	COP9 signalosome complex subunit 8 OS=Dictyostelium discoideum OX=44689 GN=csn8 PE=1 SV=1	S	Function unknown	PREDICTED: COP9 signalosome complex subunit 8 [Apis mellifera]	cellular component: cell (GO:0005623);; cellular component: cell part (GO:0044464);; cellular component: macromolecular complex (GO:0032991);; cellular component: organelle (GO:0043226);; cellular component: organelle part (GO:0044422);; biological process: cellular process (GO:0009987);; biological process: cellular component organization or biogenesis (GO:0071840)
gene10345	LOC102656433	9.52874	637	10.7762	1207	9.0357	723	8.11386	686	7.56834	546	0.0361465	0.313586	up	--	--	--	--	--	--	--	--	--	S	Function unknown	PREDICTED: uncharacterized protein LOC102656433 [Apis mellifera]	--
gene10359	LOC410456	19.8877	3401	19.5819	5613	19.0668	3898	12.0562	2597	11.9369	2183	8.84514e-15	0.709398	up	--	--	Biological Process: signal transduction (GO:0007165);;	--	--	--	--	Ras association (RalGDS/AF-6) domain	--	S	Function unknown	PREDICTED: uncharacterized protein LOC410456 isoform X3 [Apis mellifera]	biological process: cellular process (GO:0009987);; biological process: biological regulation (GO:0065007)
gene1037	LOC725230	55.7546	1681	59.9322	3030	62.8256	2268	74.8116	2854	64.2294	2089	0.0302927	-0.20159	down	--	--	Biological Process: chromatin silencing at rDNA (GO:0000183);; Cellular Component: nuclear chromosome, telomeric region (GO:0000784);; Cellular Component: nucleosome (GO:0000786);; Molecular Function: DNA binding (GO:0003677);; Cellular Component: nucleoplasm (GO:0005654);; Biological Process: double-strand break repair via nonhomologous end joining (GO:0006303);; Biological Process: DNA replicat…	K11254|8.50646e-50|ecb:100068166|K11254 histone H4 | (RefSeq) HISTH4; histone H4	Alcoholism (ko05034);; Viral carcinogenesis (ko05203);; Systemic lupus erythematosus (ko05322)	[B]	Chromatin structure and dynamics	Centromere kinetochore component CENP-T histone fold;; TATA box binding protein associated factor (TAF);; Histone-like transcription factor (CBF/NF-Y) and archaeal histone	Histone H4 OS=Urechis caupo OX=6431 PE=3 SV=2	B	Chromatin structure and dynamics	PREDICTED: histone H4-like [Drosophila suzukii]	biological process: cellular process (GO:0009987);; biological process: single-organism process (GO:0044699);; biological process: biological regulation (GO:0065007);; biological process: cellular component organization or biogenesis (GO:0071840);; cellular component: cell (GO:0005623);; cellular component: membrane-enclosed lumen (GO:0031974);; cellular component: organelle (GO:0043226);; cellul…
gene10382	LOC726759	44.547	3793	51.8735	6484	62.8591	5424	70.962	9161	35.4646	6353	2.78319e-07	-0.641817	down	--	--	Cellular Component: ribosome (GO:0005840);; Biological Process: ribosome biogenesis (GO:0042254);;	--	--	[S]	Function unknown	PDZ domain (Also known as DHR or GLGF);; N-terminal of Par3 and HAL proteins;; PDZ domain	39S ribosomal protein L10, mitochondrial OS=Drosophila pseudoobscura pseudoobscura OX=46245 GN=mRpL10 PE=3 SV=1	U	Intracellular trafficking, secretion, and vesicular transport	PREDICTED: partitioning defective 3 homolog [Apis mellifera]	cellular component: cell (GO:0005623);; cellular component: macromolecular complex (GO:0032991);; cellular component: organelle (GO:0043226);; cellular component: cell part (GO:0044464);; biological process: cellular component organization or biogenesis (GO:0071840)
gene10403	LOC413594	18.332	6629	26.1158	12126	26.6022	12062	23.149	5962	24.1081	4794	9.17308e-05	0.719558	up	[R]	General function prediction only	Molecular Function: hydrolase activity (GO:0016787);;	K13697|0|ame:413594|K13697 abhydrolase domain-containing protein 2 | (RefSeq) Hydr2; abhydrolase domain-containing protein 2	--	[R]	General function prediction only	alpha/beta hydrolase fold;; Serine aminopeptidase, S33	Abhydrolase domain-containing protein 2 OS=Drosophila melanogaster OX=7227 GN=Hydr2 PE=2 SV=2	S	Function unknown	PREDICTED: abhydrolase domain-containing protein 2 [Apis mellifera]	molecular function: catalytic activity (GO:0003824)
gene10411	LOC409230	3.1495	1000	3.88117	1988	2.99424	1091	2.69048	1079	1.79676	592	0.0326503	0.477543	up	[T]	Signal transduction mechanisms	Molecular Function: GTPase activator activity (GO:0005096);; Biological Process: positive regulation of GTPase activity (GO:0043547);;	K12489|0|ame:409230|K12489 Arf-GAP with coiled-coil, ANK repeat and PH domain-containing protein | (RefSeq) cenB1A; arf-GAP with coiled-coil, ANK repeat and PH domain-containing protein 2	Endocytosis (ko04144)	[T]	Signal transduction mechanisms	BAR domain of APPL family;; Putative GTPase activating protein for Arf;; PH domain;; Ankyrin repeats (3 copies);; BAR domain;; Ankyrin repeats (many copies);; Ankyrin repeats (many copies);; Ankyrin repeat;; Ankyrin repeat	Arf-GAP with ANK repeat and PH domain-containing protein cnt-1 OS=Caenorhabditis elegans OX=6239 GN=cnt-1 PE=1 SV=2	U	Intracellular trafficking, secretion, and vesicular transport	PREDICTED: arf-GAP with coiled-coil, ANK repeat and PH domain-containing protein 2 isoform X1 [Apis mellifera]	molecular function: molecular function regulator (GO:0098772);; biological process: biological regulation (GO:0065007)
gene10418	LOC410465	2.13201	178	3.94167	649	3.13961	268	0.797532	104	1.8692	167	0.0425462	0.587723	up	--	--	Cellular Component: integral component of membrane (GO:0016021);;	--	--	[S]	Function unknown	Ion channel regulatory protein UNC-93	UNC93-like protein OS=Drosophila melanogaster OX=7227 GN=CG4928 PE=2 SV=1	S	Function unknown	PREDICTED: UNC93-like protein [Apis mellifera]	cellular component: membrane (GO:0016020);; cellular component: membrane part (GO:0044425)
gene10427	LOC410468	59.0959	8640	54.8263	13442	62.9784	11025	54.6204	10107	50.3512	7940	0.0468709	0.180313	up	--	--	Molecular Function: DNA binding (GO:0003677);; Cellular Component: nucleus (GO:0005634);; Biological Process: regulation of transcription, DNA-templated (GO:0006355);; Molecular Function: protein dimerization activity (GO:0046983);;	K09090|3.21535e-165|ame:410468|K09090 hairy and enhancer of split, invertebrate | (RefSeq) h; protein hairy	--	[K]	Transcription	Helix-loop-helix DNA-binding domain;; Hairy Orange	Protein hairy OS=Drosophila melanogaster OX=7227 GN=h PE=1 SV=2	K	Transcription	PREDICTED: protein hairy isoform X1 [Apis mellifera]	molecular function: binding (GO:0005488);; cellular component: cell (GO:0005623);; cellular component: organelle (GO:0043226);; cellular component: cell part (GO:0044464);; biological process: biological regulation (GO:0065007)
gene10441	LOC410144	13.091	1670	17.9957	3850	13.7337	2098	11.9606	1932	10.9091	1502	0.0454813	0.359534	up	--	--	Cellular Component: intracellular (GO:0005622);; Biological Process: intracellular signal transduction (GO:0035556);; Molecular Function: metal ion binding (GO:0046872);;	K16733|0|ame:410144|K16733 Rac GTPase-activating protein 1 | (RefSeq) rac GTPase-activating protein 1	--	[R]	General function prediction only	RhoGAP domain;; Phorbol esters/diacylglycerol binding domain (C1 domain)	GTPase-activating protein RacGAP84C OS=Drosophila melanogaster OX=7227 GN=RacGAP84C PE=2 SV=1	S	Function unknown	PREDICTED: rac GTPase-activating protein 1 [Apis mellifera]	cellular component: cell (GO:0005623);; cellular component: cell part (GO:0044464);; biological process: cellular process (GO:0009987);; biological process: signaling (GO:0023052);; biological process: single-organism process (GO:0044699);; biological process: response to stimulus (GO:0050896);; biological process: biological regulation (GO:0065007);; molecular function: binding (GO:0005488)
gene10454	LOC724687	3.37384	553	5.54604	1504	2.88766	565	2.22818	481	1.99837	356	0.021874	0.608518	up	--	--	Biological Process: signaling (GO:0023052);;	K16804|0|ame:724687|K16804 disks large-associated protein 5 | (RefSeq) GB13655; disks large-associated protein 5-like	--	[T]	Signal transduction mechanisms	Guanylate-kinase-associated protein (GKAP) protein	Guanylate kinase-associated protein mars OS=Drosophila melanogaster OX=7227 GN=mars PE=1 SV=1	S	Function unknown	PREDICTED: disks large-associated protein 5-like isoform X1 [Apis mellifera]	biological process: signaling (GO:0023052)
gene10463	LOC408439	13.5325	1864	14.3843	3323	13.8864	2291	12.6195	2201	12.3538	1836	0.0270794	0.172036	up	--	--	Molecular Function: nucleic acid binding (GO:0003676);;	K11135|0|ame:408439|K11135 Pin2-interacting protein X1 | (RefSeq) MATH and LRR domain-containing protein PFE0570w	--	[AD]	RNA processing and modification;; Cell cycle control, cell division, chromosome partitioning	G-patch domain;; G-patch domain	--	S	Function unknown	PREDICTED: MATH and LRR domain-containing protein PFE0570w [Apis mellifera]	molecular function: binding (GO:0005488)
gene10474	LOC100578674	5.26517	679	5.99878	1300	5.34778	786	4.51518	755	3.98538	542	0.0260433	0.347141	up	--	--	Biological Process: signaling (GO:0023052);;	--	--	[T]	Signal transduction mechanisms	Guanylate-kinase-associated protein (GKAP) protein	Guanylate kinase-associated protein mars OS=Drosophila melanogaster OX=7227 GN=mars PE=1 SV=1	S	Function unknown	PREDICTED: disks large-associated protein 5-like isoform X2 [Apis mellifera]	biological process: signaling (GO:0023052)
gene10480	LOC551272	13.9522	8353	12.992	12864	15.0547	9485	13.6052	9148	10.9354	6998	0.0222593	0.230829	up	--	--	--	--	--	[Z]	Cytoskeleton	I/LWEQ domain;; Talin, middle domain;; Vinculin Binding Site;; N-terminal or F0 domain of Talin-head FERM;; FERM central domain;; FERM N-terminal domain;; PTB domain (IRS-1 type)	Talin-B OS=Dictyostelium discoideum OX=44689 GN=talB PE=2 SV=1	S	Function unknown	PREDICTED: talin-1 isoform X1 [Apis cerana]	--
gene10498	LOC412936	37.3143	4814	31.0602	6587	32.7177	5091	68.0655	10292	32.7728	5194	0.0426433	-0.452505	down	[QV]	Secondary metabolites biosynthesis, transport and catabolism;; Defense mechanisms	--	K14999|0|ame:726690|K14999 cytochrome P450 family 6 [EC:1.14.-.-] | (RefSeq) CYP6AS3; uncharacterized LOC726690	--	[Q]	Secondary metabolites biosynthesis, transport and catabolism	Cytochrome P450;; Protein serine/threonine phosphatase 2C, C-terminal domain;; Cytochrome P450	Probable cytochrome P450 6a14 OS=Drosophila melanogaster OX=7227 GN=Cyp6a14 PE=3 SV=2	Q	Secondary metabolites biosynthesis, transport and catabolism	PREDICTED: uncharacterized protein LOC108003966 [Apis cerana]	--
gene10505	LOC112939925	9.12911	920	7.82398	1470	8.48595	975	6.92636	842	4.75927	550	0.00183174	0.531967	up	[QV]	Secondary metabolites biosynthesis, transport and catabolism;; Defense mechanisms	Molecular Function: iron ion binding (GO:0005506);; Cellular Component: integral component of membrane (GO:0016021);; Molecular Function: oxidoreductase activity, acting on paired donors, with incorporation or reduction of molecular oxygen (GO:0016705);; Molecular Function: heme binding (GO:0020037);; Biological Process: oxidation-reduction process (GO:0055114);;	K14999|0|ame:551028|K14999 cytochrome P450 family 6 [EC:1.14.-.-] | (RefSeq) CYP6AS13; probable cytochrome P450 6a14	--	[Q]	Secondary metabolites biosynthesis, transport and catabolism	Cytochrome P450	Probable cytochrome P450 6a14 OS=Drosophila melanogaster OX=7227 GN=Cyp6a14 PE=3 SV=2	Q	Secondary metabolites biosynthesis, transport and catabolism	PREDICTED: probable cytochrome P450 6a14 [Apis mellifera]	molecular function: binding (GO:0005488);; cellular component: membrane (GO:0016020);; cellular component: membrane part (GO:0044425);; molecular function: catalytic activity (GO:0003824);; biological process: metabolic process (GO:0008152);; biological process: single-organism process (GO:0044699)
gene10509	LOC725159	48.3511	4803	87.8219	14628	57.8541	6881	20.7591	2610	40.251	4312	0.0115928	0.698402	up	[QV]	Secondary metabolites biosynthesis, transport and catabolism;; Defense mechanisms	Molecular Function: monooxygenase activity (GO:0004497);; Molecular Function: iron ion binding (GO:0005506);; Cellular Component: integral component of membrane (GO:0016021);; Molecular Function: oxidoreductase activity, acting on paired donors, with incorporation or reduction of molecular oxygen (GO:0016705);; Molecular Function: heme binding (GO:0020037);; Biological Process: oxidation-reductio…	K14999|0|ame:725159|K14999 cytochrome P450 family 6 [EC:1.14.-.-] | (RefSeq) CYP6AS10; probable cytochrome P450 6a14	--	[Q]	Secondary metabolites biosynthesis, transport and catabolism	Cytochrome P450	Probable cytochrome P450 6a14 OS=Drosophila melanogaster OX=7227 GN=Cyp6a14 PE=3 SV=2	Q	Secondary metabolites biosynthesis, transport and catabolism	PREDICTED: probable cytochrome P450 6a14 [Apis mellifera]	molecular function: catalytic activity (GO:0003824);; biological process: metabolic process (GO:0008152);; biological process: single-organism process (GO:0044699);; molecular function: binding (GO:0005488);; cellular component: membrane (GO:0016020);; cellular component: membrane part (GO:0044425)
gene10513	LOC412876	79.7061	24245	126.684	62480	113.695	43749	73.2308	28495	80.686	26801	0.0381022	0.409622	up	[C]	Energy production and conversion	Molecular Function: DNA binding (GO:0003677);; Molecular Function: biotin carboxylase activity (GO:0004075);; Molecular Function: pyruvate carboxylase activity (GO:0004736);; Molecular Function: ATP binding (GO:0005524);; Biological Process: pyruvate metabolic process (GO:0006090);; Biological Process: gluconeogenesis (GO:0006094);; Molecular Function: biotin binding (GO:0009374);; Molecular Func…	K01958|0|ame:412876|K01958 pyruvate carboxylase [EC:6.4.1.1] | (RefSeq) pyruvate carboxylase, mitochondrial	Citrate cycle (TCA cycle) (ko00020);; Pyruvate metabolism (ko00620);; Carbon metabolism (ko01200);; Biosynthesis of amino acids (ko01230)	[C]	Energy production and conversion	Carbamoyl-phosphate synthase L chain, ATP binding domain;; Conserved carboxylase domain;; Biotin carboxylase, N-terminal domain;; Biotin carboxylase C-terminal domain;; HMGL-like;; Biotin-requiring enzyme;; D-ala D-ala ligase C-terminus;; ATP-grasp domain;; Biotin-lipoyl like;; ATP-grasp domain	Pyruvate carboxylase 1 OS=Caenorhabditis elegans OX=6239 GN=pyc-1 PE=1 SV=1	C	Energy production and conversion	PREDICTED: pyruvate carboxylase, mitochondrial isoform X1 [Apis mellifera]	molecular function: binding (GO:0005488);; molecular function: catalytic activity (GO:0003824);; biological process: metabolic process (GO:0008152);; biological process: cellular process (GO:0009987);; biological process: single-organism process (GO:0044699)
gene10524	LOC100578220	1.99281	476	2.64523	1099	8.12978	2894	0.701696	248	0.484077	166	0.00185458	0.872022	up	--	--	--	--	--	--	--	SAM domain (Sterile alpha motif);; SAM domain (Sterile alpha motif)	--	S	Function unknown	PREDICTED: mediator of RNA polymerase II transcription subunit 12-like isoform X1 [Apis dorsata]	--
gene10544	LOC411778	64.2747	3153	63.587	5231	67.3162	3954	90.4742	5617	79.167	4189	7.12431e-06	-0.357935	down	[J]	Translation, ribosomal structure and biogenesis	Molecular Function: nucleotide binding (GO:0000166);; Molecular Function: RNA binding (GO:0003723);; Cellular Component: cytoplasm (GO:0005737);; Biological Process: mRNA processing (GO:0006397);; Biological Process: RNA splicing (GO:0008380);; Cellular Component: nuclear speck (GO:0016607);; Biological Process: mRNA transport (GO:0051028);;	K12876|1.76142e-107|ame:411778|K12876 RNA-binding protein 8A | (RefSeq) tsu; RNA-binding protein 8A	RNA transport (ko03013);; mRNA surveillance pathway (ko03015);; Spliceosome (ko03040)	[R]	General function prediction only	RNA recognition motif. (a.k.a. RRM, RBD, or RNP domain)	RNA-binding protein 8A OS=Drosophila melanogaster OX=7227 GN=tsu PE=1 SV=1	S	Function unknown	PREDICTED: RNA-binding protein 8A [Apis mellifera]	molecular function: binding (GO:0005488);; cellular component: cell (GO:0005623);; cellular component: cell part (GO:0044464);; biological process: metabolic process (GO:0008152);; biological process: cellular process (GO:0009987);; cellular component: membrane-enclosed lumen (GO:0031974);; cellular component: organelle (GO:0043226);; cellular component: organelle part (GO:0044422);; biological p…
gene10556	LOC409202	946.98	46508	479.128	85108	1135.75	67841	1258.92	77853	690.768	72501	0.00752547	-0.302701	down	[J]	Translation, ribosomal structure and biogenesis	Molecular Function: structural constituent of ribosome (GO:0003735);; Biological Process: translation (GO:0006412);; Cellular Component: small ribosomal subunit (GO:0015935);; Molecular Function: rRNA binding (GO:0019843);;	K02997|3.09794e-134|ame:409202|K02997 small subunit ribosomal protein S9e | (RefSeq) RpS9; 40S ribosomal protein S9	Ribosome (ko03010)	[J]	Translation, ribosomal structure and biogenesis	S4 domain;; Ribosomal protein S4/S9 N-terminal domain	40S ribosomal protein S9 OS=Drosophila yakuba OX=7245 GN=RpS9 PE=2 SV=1	J	Translation, ribosomal structure and biogenesis	40S ribosomal protein S9 [Apis cerana cerana]	molecular function: structural molecule activity (GO:0005198);; biological process: metabolic process (GO:0008152);; biological process: cellular process (GO:0009987);; cellular component: cell (GO:0005623);; cellular component: macromolecular complex (GO:0032991);; cellular component: organelle (GO:0043226);; cellular component: organelle part (GO:0044422);; cellular component: cell part (GO:004…
gene10558	LOC552697	7.607	1215	10.0252	2556	10.3433	1955	7.10212	1494	7.26778	1146	0.0144878	0.364498	up	[P]	Inorganic ion transport and metabolism	Cellular Component: integral component of membrane (GO:0016021);; Biological Process: metal ion transport (GO:0030001);; Molecular Function: metal ion transmembrane transporter activity (GO:0046873);; Biological Process: transmembrane transport (GO:0055085);;	K14716|0|ame:552697|K14716 solute carrier family 39 (zinc transporter), member 10 | (RefSeq) GB19213; zinc transporter foi-like	--	[P]	Inorganic ion transport and metabolism	ZIP Zinc transporter	Zinc transporter foi OS=Drosophila melanogaster OX=7227 GN=foi PE=1 SV=3	P	Inorganic ion transport and metabolism	PREDICTED: zinc transporter foi-like [Apis mellifera]	cellular component: membrane (GO:0016020);; cellular component: membrane part (GO:0044425);; biological process: localization (GO:0051179);; molecular function: transporter activity (GO:0005215)
gene10562	LOC550981	83.7703	3593	76.2959	5819	92.6767	4712	96.9116	5655	99.2282	4845	0.00188448	-0.268088	down	--	--	Biological Process: intracellular protein transport (GO:0006886);; Biological Process: vesicle-mediated transport (GO:0016192);; Cellular Component: membrane coat (GO:0030117);;	K20472|9.09054e-148|ame:550981|K20472 coatomer subunit zeta | (RefSeq) zetaCOP; coatomer subunit zeta-1	--	[U]	Intracellular trafficking, secretion, and vesicular transport	Clathrin adaptor complex small chain	Probable coatomer subunit zeta OS=Caenorhabditis elegans OX=6239 GN=copz-1 PE=3 SV=1	U	Intracellular trafficking, secretion, and vesicular transport	PREDICTED: coatomer subunit zeta-1 isoform X1 [Apis mellifera]	biological process: localization (GO:0051179);; cellular component: cell (GO:0005623);; cellular component: membrane (GO:0016020);; cellular component: macromolecular complex (GO:0032991);; cellular component: membrane part (GO:0044425);; cellular component: cell part (GO:0044464)
gene10564	LOC552726	1183.44	42250	1291.53	77324	1393.06	59553	1578.75	71338	1695.92	65307	0.0010304	-0.322109	down	[J]	Translation, ribosomal structure and biogenesis	Molecular Function: RNA binding (GO:0003723);; Molecular Function: structural constituent of ribosome (GO:0003735);; Cellular Component: ribosome (GO:0005840);; Biological Process: translation (GO:0006412);;	K02964|4.92951e-116|ame:552726|K02964 small subunit ribosomal protein S18e | (RefSeq) RpS18; 40S ribosomal protein S18	Ribosome (ko03010)	[J]	Translation, ribosomal structure and biogenesis	Ribosomal protein S13/S18	40S ribosomal protein S18 OS=Spodoptera frugiperda OX=7108 GN=RpS18 PE=2 SV=1	J	Translation, ribosomal structure and biogenesis	PREDICTED: 40S ribosomal protein S18 [Apis mellifera]	molecular function: binding (GO:0005488);; molecular function: structural molecule activity (GO:0005198);; cellular component: cell (GO:0005623);; cellular component: macromolecular complex (GO:0032991);; cellular component: organelle (GO:0043226);; cellular component: cell part (GO:0044464);; biological process: metabolic process (GO:0008152);; biological process: cellular process (GO:0009987)
gene10568	LOC413878	19.1514	1803	20.175	3177	20.1403	2276	24.0921	2881	21.1088	2152	0.0336353	-0.173335	down	[J]	Translation, ribosomal structure and biogenesis	Molecular Function: ATP binding (GO:0005524);; Cellular Component: mitochondrion (GO:0005739);; Molecular Function: transferase activity (GO:0016740);; Cellular Component: glutamyl-tRNA(Gln) amidotransferase complex (GO:0030956);; Biological Process: mitochondrial translation (GO:0032543);; Molecular Function: glutaminyl-tRNA synthase (glutamine-hydrolyzing) activity (GO:0050567);; Biological Pro…	K02433|0|ame:413878|K02433 aspartyl-tRNA(Asn)/glutamyl-tRNA(Gln) amidotransferase subunit A [EC:6.3.5.6 6.3.5.7] | (RefSeq) gatA; glutamyl-tRNA(Gln) amidotransferase subunit A, mitochondrial	Aminoacyl-tRNA biosynthesis (ko00970)	[J]	Translation, ribosomal structure and biogenesis	Amidase	Glutamyl-tRNA(Gln) amidotransferase subunit A, mitochondrial OS=Drosophila melanogaster OX=7227 GN=gatA PE=2 SV=1	J	Translation, ribosomal structure and biogenesis	PREDICTED: glutamyl-tRNA(Gln) amidotransferase subunit A, mitochondrial [Apis mellifera]	molecular function: binding (GO:0005488);; cellular component: cell (GO:0005623);; cellular component: organelle (GO:0043226);; cellular component: cell part (GO:0044464);; molecular function: catalytic activity (GO:0003824);; cellular component: macromolecular complex (GO:0032991);; biological process: metabolic process (GO:0008152);; biological process: cellular process (GO:0009987);; biologica…
gene10571	LOC100576996	1.18663	317	2.07882	594	1.87953	524	1.71877	707	2.02699	710	0.00151228	-0.617769	down	--	--	--	--	--	--	--	Domain of unknown function (DUF4781)	--	S	Function unknown	hypothetical protein APICC_05022 [Apis cerana cerana]	--
gene10572	LOC413613	39.6167	2204	54.7315	5104	38.5663	2569	35.3578	2489	28.258	1695	0.0363532	0.426808	up	--	--	Cellular Component: endoplasmic reticulum (GO:0005783);; Biological Process: intracellular protein transport (GO:0006886);; Cellular Component: integral component of membrane (GO:0016021);;	K14009|1.4077e-131|ame:413613|K14009 B-cell receptor-associated protein 31 | (RefSeq) GB19791; B-cell receptor-associated protein 31-like	Protein processing in endoplasmic reticulum (ko04141)	[V]	Defense mechanisms	B-cell receptor-associated protein 31-like	Endoplasmic reticulum transmembrane protein YET-like OS=Dictyostelium discoideum OX=44689 GN=DDB_G0287543 PE=3 SV=2	S	Function unknown	PREDICTED: B-cell receptor-associated protein 31-like [Apis mellifera]	cellular component: cell (GO:0005623);; cellular component: organelle (GO:0043226);; cellular component: cell part (GO:0044464);; biological process: localization (GO:0051179);; cellular component: membrane (GO:0016020);; cellular component: membrane part (GO:0044425)
gene10581	LOC100578990	1.54117	445	1.62069	831	2.0379	655	1.87313	977	2.23205	604	0.0455812	-0.362419	down	--	--	--	--	--	[Z]	Cytoskeleton	--	Dynein intermediate chain 3, ciliary OS=Heliocidaris crassispina OX=1043166 PE=2 SV=1	S	Function unknown	PREDICTED: dynein intermediate chain 3, ciliary-like isoform X1 [Apis cerana]	--
gene10588	LOC725620	57.094	2432	55.4927	3965	56.5336	2884	72.6355	3917	69.0551	3173	5.97175e-05	-0.307126	down	--	--	Cellular Component: ribosome (GO:0005840);; Cellular Component: integral component of membrane (GO:0016021);;	K17411|9.96166e-57|ame:725620|K17411 small subunit ribosomal protein S33 | (RefSeq) mRpS33; 28S ribosomal protein S33, mitochondrial	--	[T]	Signal transduction mechanisms	Mitochondrial ribosomal subunit S27	--	S	Function unknown	PREDICTED: 28S ribosomal protein S33, mitochondrial [Apis mellifera]	cellular component: cell (GO:0005623);; cellular component: macromolecular complex (GO:0032991);; cellular component: organelle (GO:0043226);; cellular component: cell part (GO:0044464);; cellular component: membrane (GO:0016020);; cellular component: membrane part (GO:0044425)
gene10591	LOC413623	15.9045	2407	15.9699	4103	14.2333	2597	13.4975	2579	12.0292	1987	0.0261408	0.276855	up	[M]	Cell wall/membrane/envelope biogenesis	--	K10457|0|ame:413623|K10457 kelch-like protein 20 | (RefSeq) dbo; kelch-like protein diablo	--	[TR]	Signal transduction mechanisms;; General function prediction only	Kelch motif;; Kelch motif;; BTB And C-terminal Kelch;; Galactose oxidase, central domain;; BTB/POZ domain;; Kelch motif;; Galactose oxidase, central domain;; Kelch motif	Kelch-like protein diablo OS=Aedes aegypti OX=7159 GN=dbo PE=3 SV=1	S	Function unknown	Kelch protein diablo [Apis cerana cerana]	--
gene10598	LOC727272	9.22792	1089	9.6563	1911	9.80757	1387	9.0285	1349	7.43916	948	0.046405	0.224358	up	--	--	--	--	--	[R]	General function prediction only	--	Zinc finger CCCH domain-containing protein 3 OS=Drosophila melanogaster OX=7227 GN=ZC3H3 PE=1 SV=2	S	Function unknown	PREDICTED: zinc finger CCCH domain-containing protein 3 [Apis mellifera]	--
gene10604	LOC100577739	6.15781	3017	8.97705	7359	7.44758	4363	6.38661	3960	4.64349	2454	0.0460819	0.400948	up	--	--	--	K11138|0|ame:100577739|K11138 telomere-associated protein RIF1 | (RefSeq) telomere-associated protein RIF1-like	--	--	--	--	--	S	Function unknown	PREDICTED: LOW QUALITY PROTEIN: telomere-associated protein RIF1-like [Apis mellifera]	--
gene10627	LOC551118	23.5653	6429	24.5855	11249	26.2329	8570	22.9151	7913	21.2994	6268	0.000916982	0.180103	up	--	--	--	--	--	--	--	Domain of unknown function (DUF4588)	--	S	Function unknown	PREDICTED: UPF0472 protein C16orf72 homolog [Ceratina calcarata]	--
gene10657	LOC100577641	49.4091	1644	44.5359	2484	53.1718	2118	69.3537	2920	65.9841	2367	0.000163106	-0.430729	down	--	--	Cellular Component: integral component of membrane (GO:0016021);;	--	--	--	--	--	Protein snakeskin OS=Bombyx mori OX=7091 PE=1 SV=2	S	Function unknown	PREDICTED: uncharacterized protein LOC100577641 [Apis mellifera]	cellular component: membrane (GO:0016020);; cellular component: membrane part (GO:0044425)
gene10667	LOC113219221	14.8958	1510	19.3479	3319	26.0693	3182	6.84672	882	4.42485	481	1.67393e-08	1.39785	up	[I]	Lipid transport and metabolism	Molecular Function: hydrolase activity (GO:0016787);;	--	--	[R]	General function prediction only	Carboxylesterase family;; alpha/beta hydrolase fold;; Prolyl oligopeptidase family	Esterase E4 OS=Myzus persicae OX=13164 PE=1 SV=1	I	Lipid transport and metabolism	PREDICTED: esterase E4-like [Apis dorsata]	molecular function: catalytic activity (GO:0003824)
gene10676	LOC724247	25.5968	2406	25.8456	4074	27.2107	3063	30.5216	3631	28.3281	2872	0.0144093	-0.148435	down	[J]	Translation, ribosomal structure and biogenesis	Biological Process: RNA methylation (GO:0001510);; Molecular Function: RNA binding (GO:0003723);; Biological Process: RNA processing (GO:0006396);; Molecular Function: RNA methyltransferase activity (GO:0008173);;	K20095|0|ame:724247|K20095 16S rRNA (guanosine(1370)-2'-O)-methyltransferase [EC:2.1.1.-] | (RefSeq) rRNA methyltransferase 3, mitochondrial	--	[J]	Translation, ribosomal structure and biogenesis	SpoU rRNA Methylase family	rRNA methyltransferase 3, mitochondrial OS=Drosophila melanogaster OX=7227 GN=CG14100 PE=2 SV=1	J	Translation, ribosomal structure and biogenesis	PREDICTED: rRNA methyltransferase 3, mitochondrial [Apis mellifera]	biological process: metabolic process (GO:0008152);; biological process: cellular process (GO:0009987);; molecular function: binding (GO:0005488);; molecular function: catalytic activity (GO:0003824)
gene10685	LOC724593	16.6296	5489	20.5855	11391	18.1813	7212	16.543	6871	12.7346	4533	0.0271956	0.334538	up	[KL]	Transcription;; Replication, recombination and repair	Molecular Function: ATP binding (GO:0005524);;	K10779|0|ame:724593|K10779 transcriptional regulator ATRX [EC:3.6.4.12] | (RefSeq) GB18893; transcriptional regulator ATRX homolog	--	[K]	Transcription	SNF2 family N-terminal domain;; Helicase conserved C-terminal domain	Transcriptional regulator ATRX homolog OS=Drosophila melanogaster OX=7227 GN=XNP PE=1 SV=2	L	Replication, recombination and repair	PREDICTED: transcriptional regulator ATRX homolog [Apis mellifera]	molecular function: binding (GO:0005488)
gene10691	LOC552424	76.8638	2971	78.1882	5068	82.7435	3830	106.66	5218	99.3898	4144	1.10212e-10	-0.358629	down	--	--	--	K03966|7.95923e-116|ame:552424|K03966 NADH dehydrogenase (ubiquinone) 1 beta subcomplex subunit 10 | (RefSeq) NADH dehydrogenase [ubiquinone] 1 beta subcomplex subunit 10	Oxidative phosphorylation (ko00190)	[C]	Energy production and conversion	NADH-ubiquinone oxidoreductase subunit 10	NADH dehydrogenase [ubiquinone] 1 beta subcomplex subunit 10 OS=Bombyx mori OX=7091 PE=1 SV=1	I	Lipid transport and metabolism	PREDICTED: NADH dehydrogenase [ubiquinone] 1 beta subcomplex subunit 10 [Apis mellifera]	--
gene10694	LOC725179	12.2268	3875	14.9731	8002	13.3928	4877	12.2491	4735	8.73524	3038	0.0297856	0.357134	up	--	--	--	K13024|0|hst:105189565|K13024 inositol-hexakisphosphate/diphosphoinositol-pentakisphosphate 1-kinase [EC:2.7.4.24] | (RefSeq) inositol hexakisphosphate and diphosphoinositol-pentakisphosphate kinase	Phosphatidylinositol signaling system (ko04070)	[Z]	Cytoskeleton	Histidine phosphatase superfamily (branch 2)	Inositol hexakisphosphate and diphosphoinositol-pentakisphosphate kinase OS=Drosophila melanogaster OX=7227 GN=l(1)G0196 PE=1 SV=2	S	Function unknown	PREDICTED: inositol hexakisphosphate and diphosphoinositol-pentakisphosphate kinase 2 [Apis mellifera]	--
gene10697	UHRF1	14.4902	2260	15.3506	4014	15.1104	2822	11.6256	2295	13.1259	2208	0.0178817	0.277989	up	[V]	Defense mechanisms	Molecular Function: zinc ion binding (GO:0008270);; Molecular Function: ligase activity (GO:0016874);; Molecular Function: histone binding (GO:0042393);;	K10638|0|ame:724805|K10638 E3 ubiquitin-protein ligase UHRF1 [EC:2.3.2.27] | (RefSeq) UHRF1, GB16860; ubiquitin-like with PHD and ring finger domains 1	--	--	--	SAD/SRA domain;; Tandem tudor domain within UHRF1;; Ubiquitin family;; PHD-finger;; Ubiquitin-2 like Rad60 SUMO-like	Chromodomain-helicase-DNA-binding protein Mi-2 homolog OS=Drosophila melanogaster OX=7227 GN=Mi-2 PE=1 SV=2	V	Defense mechanisms	E3 ubiquitin-protein ligase UHRF1 [Apis mellifera]	molecular function: binding (GO:0005488);; molecular function: catalytic activity (GO:0003824)
gene10700	LOC552361	30.0489	1970	29.1044	3215	29.0526	2303	34.9125	2892	33.9381	2404	0.019315	-0.199164	down	--	--	Biological Process: transport (GO:0006810);; Cellular Component: integral component of membrane (GO:0016021);;	K15109|0|ame:552361|K15109 solute carrier family 25 (mitochondrial carnitine/acylcarnitine transporter), member 20/29 | (RefSeq) congested-like trachea protein	--	[C]	Energy production and conversion	Mitochondrial carrier protein;; Mitochondrial carrier protein	Congested-like trachea protein OS=Drosophila melanogaster OX=7227 GN=colt PE=2 SV=1	S	Function unknown	PREDICTED: congested-like trachea protein isoform X1 [Apis mellifera]	biological process: localization (GO:0051179);; cellular component: membrane (GO:0016020);; cellular component: membrane part (GO:0044425)
gene10706	LOC410486	1063.48	96678	1243.41	180376	1260.15	138868	1600.6	155017	1990.22	140209	0.025611	-0.222353	down	[J]	Translation, ribosomal structure and biogenesis	Biological Process: ribosomal small subunit assembly (GO:0000028);; Molecular Function: structural constituent of ribosome (GO:0003735);; Biological Process: translation (GO:0006412);; Cellular Component: cytosolic small ribosomal subunit (GO:0022627);;	K02998|0|ame:410486|K02998 small subunit ribosomal protein SAe | (RefSeq) RpSA; 40S ribosomal protein SA	Ribosome (ko03010)	[J]	Translation, ribosomal structure and biogenesis	Ribosomal protein S2;; 40S ribosomal protein SA C-terminus	40S ribosomal protein SA OS=Diaphorina citri OX=121845 PE=2 SV=1	J	Translation, ribosomal structure and biogenesis	PREDICTED: 40S ribosomal protein SA [Apis florea]	biological process: cellular process (GO:0009987);; biological process: cellular component organization or biogenesis (GO:0071840);; molecular function: structural molecule activity (GO:0005198);; biological process: metabolic process (GO:0008152);; cellular component: cell (GO:0005623);; cellular component: macromolecular complex (GO:0032991);; cellular component: organelle (GO:0043226);; cellul…
gene10714	LOC552071	577.615	45996	627.678	83821	725.223	69153	802.462	80880	820.581	70483	0.0043996	-0.310283	down	--	--	--	K17711|0|ame:552071|K17711 pentatricopeptide repeat domain-containing protein 2 | (RefSeq) GB10176; pentatricopeptide repeat-containing protein 2, mitochondrial-like	--	--	--	--	--	S	Function unknown	PREDICTED: pentatricopeptide repeat-containing protein 2, mitochondrial-like [Apis mellifera]	--
gene10716	LOC100577506	14.4659	854	16.9486	1643	18.4034	1265	24.6559	1765	23.541	1475	1.80235e-05	-0.484523	down	--	--	--	--	--	--	--	--	--	S	Function unknown	PREDICTED: uncharacterized protein LOC100577506 [Apis mellifera]	--
gene10718	LOC725291	50.1584	1818	43.4564	2738	52.0417	2346	68.6019	3180	66.4443	2641	0.000234093	-0.426264	down	[J]	Translation, ribosomal structure and biogenesis	Molecular Function: structural constituent of ribosome (GO:0003735);; Cellular Component: ribosome (GO:0005840);; Biological Process: translation (GO:0006412);;	K02959|8.11108e-98|ame:725291|K02959 small subunit ribosomal protein S16 | (RefSeq) mRpS16; probable 28S ribosomal protein S16, mitochondrial	Ribosome (ko03010)	[J]	Translation, ribosomal structure and biogenesis	Ribosomal protein S16	Probable 28S ribosomal protein S16, mitochondrial OS=Drosophila melanogaster OX=7227 GN=mRpS16 PE=2 SV=1	J	Translation, ribosomal structure and biogenesis	PREDICTED: probable 28S ribosomal protein S16, mitochondrial [Apis mellifera]	molecular function: structural molecule activity (GO:0005198);; cellular component: cell (GO:0005623);; cellular component: macromolecular complex (GO:0032991);; cellular component: organelle (GO:0043226);; cellular component: cell part (GO:0044464);; biological process: metabolic process (GO:0008152);; biological process: cellular process (GO:0009987)
gene10726	LOC409294	1108.2	37592	1138.93	64789	1326.39	53877	1511.61	64899	1682.06	61545	0.00109802	-0.392453	down	[J]	Translation, ribosomal structure and biogenesis	Molecular Function: structural constituent of ribosome (GO:0003735);; Cellular Component: ribosome (GO:0005840);; Biological Process: translation (GO:0006412);;	K02894|4.32087e-94|nvi:100118197|K02894 large subunit ribosomal protein L23e | (RefSeq) 60S ribosomal protein L23	Ribosome (ko03010)	[J]	Translation, ribosomal structure and biogenesis	Ribosomal protein L14p/L23e	60S ribosomal protein L23 OS=Drosophila melanogaster OX=7227 GN=RpL23 PE=1 SV=2	J	Translation, ribosomal structure and biogenesis	PREDICTED: 60S ribosomal protein L23 [Apis mellifera]	molecular function: structural molecule activity (GO:0005198);; cellular component: cell (GO:0005623);; cellular component: macromolecular complex (GO:0032991);; cellular component: organelle (GO:0043226);; cellular component: cell part (GO:0044464);; biological process: metabolic process (GO:0008152);; biological process: cellular process (GO:0009987)
gene10729	LOC409743	22.5974	6837	30.1452	15310	25.4822	9253	21.3789	8198	19.5946	6399	0.0207627	0.339391	up	--	--	--	--	--	[S]	Function unknown	C-terminal region of Mon2 protein;; Dimerisation and cyclophilin-binding domain of Mon2;; Guanine nucleotide exchange factor in Golgi transport N-terminal;; Domain of unknown function (DUF1981)	Protein MON2 homolog OS=Drosophila melanogaster OX=7227 GN=mon2 PE=2 SV=4	S	Function unknown	PREDICTED: protein MON2 homolog isoform X1 [Apis mellifera]	--
gene10747	LOC408451	2.61262	668	2.60276	1058	3.45622	1043	1.32639	398	2.24788	590	0.0369388	0.541273	up	[T]	Signal transduction mechanisms	Molecular Function: calcium ion binding (GO:0005509);; Cellular Component: integral component of membrane (GO:0016021);; Molecular Function: superoxide-generating NADPH oxidase activity (GO:0016175);; Biological Process: superoxide anion generation (GO:0042554);; Biological Process: oxidation-reduction process (GO:0055114);;	--	--	[PQ]	Inorganic ion transport and metabolism;; Secondary metabolites biosynthesis, transport and catabolism	Ferric reductase NAD binding domain;; Ferric reductase like transmembrane component;; EF hand;; EF-hand domain;; FAD-binding domain;; EF-hand domain pair;; EF hand;; EF-hand domain pair	Superoxide-generating NADPH oxidase heavy chain subunit C OS=Dictyostelium discoideum OX=44689 GN=noxC PE=2 SV=1	U	Intracellular trafficking, secretion, and vesicular transport	PREDICTED: NADPH oxidase 5 isoform X1 [Apis mellifera]	molecular function: binding (GO:0005488);; cellular component: membrane (GO:0016020);; cellular component: membrane part (GO:0044425);; molecular function: catalytic activity (GO:0003824);; biological process: metabolic process (GO:0008152);; biological process: single-organism process (GO:0044699);; biological process: cellular process (GO:0009987)
gene10804	LOC409752	8.66665	2235	13.2679	5773	11.1944	3411	8.14656	2605	6.91076	1949	0.0103392	0.498048	up	--	--	Cellular Component: integral component of membrane (GO:0016021);;	--	--	--	--	--	--	S	Function unknown	PREDICTED: uncharacterized protein LOC409752 isoform X1 [Apis mellifera]	cellular component: membrane (GO:0016020);; cellular component: membrane part (GO:0044425)
gene10805	LOC409753	6.80279	1532	8.28955	3246	6.70756	1913	5.15429	1495	4.22119	1041	0.000176139	0.614434	up	--	--	--	--	--	[R]	General function prediction only	Zinc finger, C3HC4 type (RING finger);; Zinc finger C-x8-C-x5-C-x3-H type (and similar)	RING finger protein unkempt OS=Drosophila melanogaster OX=7227 GN=unk PE=1 SV=1	S	Function unknown	PREDICTED: RING finger protein unkempt homolog isoform X5 [Apis dorsata]	--
gene10808	LOC409894	21.7118	2201	22.8699	3960	23.0435	2843	21.3395	2777	18.0826	1997	0.0317889	0.20519	up	--	--	--	K16739|0|ame:409894|K16739 nuclear distribution protein NudE-like 1 | (RefSeq) nuclear distribution protein nudE-like 1-A	--	[Z]	Cytoskeleton	NUDE protein, C-terminal conserved region	Nuclear distribution protein nudE homolog OS=Drosophila melanogaster OX=7227 GN=nudE PE=2 SV=2	Z	Cytoskeleton	PREDICTED: nuclear distribution protein nudE-like 1-A [Apis mellifera]	--
gene10810	LOC727486	23.0108	3793	24.3943	6807	22.6933	4448	18.3042	3856	17.3356	3053	1.85918e-05	0.399348	up	--	--	Molecular Function: chaperone binding (GO:0051087);;	--	--	[T]	Signal transduction mechanisms	BAG domain	BAG domain-containing protein Samui OS=Bombyx mori OX=7091 GN=Samui PE=2 SV=1	O	Posttranslational modification, protein turnover, chaperones	PREDICTED: BAG domain-containing protein Samui isoform X2 [Apis mellifera]	molecular function: binding (GO:0005488)
gene10814	LOC550686	256.569	60213	498.247	195525	448.743	125847	241.056	71648	264.572	66979	0.0318475	0.518648	up	[C]	Energy production and conversion	Molecular Function: ATP citrate synthase activity (GO:0003878);; Molecular Function: ATP binding (GO:0005524);; Cellular Component: cytoplasm (GO:0005737);; Biological Process: acetyl-CoA biosynthetic process (GO:0006085);; Biological Process: citrate metabolic process (GO:0006101);; Biological Process: lipid metabolic process (GO:0006629);; Molecular Function: metal ion binding (GO:0046872);; Mo…	K01648|0|ame:550686|K01648 ATP citrate (pro-S)-lyase [EC:2.3.3.8] | (RefSeq) ATPCL; ATP-citrate synthase	Citrate cycle (TCA cycle) (ko00020)	[C]	Energy production and conversion	ATP citrate lyase citrate-binding;; Citrate synthase, C-terminal domain;; CoA-ligase;; CoA binding domain;; ATP-grasp domain	Probable ATP-citrate synthase OS=Caenorhabditis elegans OX=6239 GN=acly-1 PE=3 SV=1	C	Energy production and conversion	PREDICTED: ATP-citrate synthase [Apis mellifera]	molecular function: catalytic activity (GO:0003824);; molecular function: binding (GO:0005488);; cellular component: cell (GO:0005623);; cellular component: cell part (GO:0044464);; biological process: metabolic process (GO:0008152);; biological process: cellular process (GO:0009987);; biological process: single-organism process (GO:0044699)
gene10820	LOC551882	167.141	7018	169.888	11962	172.951	8695	193.124	10263	183.716	8320	0.00661962	-0.130678	down	[R]	General function prediction only	--	K05687|2.97358e-161|ame:551882|K05687 protein DJ-1 | (RefSeq) GB15202; protein deglycase DJ-1-like	--	[RV]	General function prediction only;; Defense mechanisms	DJ-1/PfpI family	Protein dj-1beta OS=Drosophila melanogaster OX=7227 GN=dj-1beta PE=1 SV=3	S	Function unknown	PREDICTED: protein deglycase DJ-1-like [Apis mellifera]	--
gene10821	LOC409084	19.538	6879	19.2022	11477	19.7292	8405	17.9107	8049	16.2149	6145	0.00192969	0.212695	up	--	--	Molecular Function: transcription factor activity, sequence-specific DNA binding (GO:0003700);; Cellular Component: nucleus (GO:0005634);; Biological Process: regulation of transcription, DNA-templated (GO:0006355);; Molecular Function: zinc ion binding (GO:0008270);; Molecular Function: sequence-specific DNA binding (GO:0043565);;	K05628|0|ame:409084|K05628 arginine-glutamic acid dipeptide repeats protein | (RefSeq) arginine-glutamic acid dipeptide repeats protein	Hippo signaling pathway - fly (ko04391)	[R]	General function prediction only	Atrophin-1 family;; ELM2 domain	Egg-laying defective protein 27 OS=Caenorhabditis elegans OX=6239 GN=egl-27 PE=1 SV=2	K	Transcription	PREDICTED: arginine-glutamic acid dipeptide repeats protein isoform X1 [Apis mellifera]	molecular function: nucleic acid binding transcription factor activity (GO:0001071);; biological process: biological regulation (GO:0065007);; cellular component: cell (GO:0005623);; cellular component: organelle (GO:0043226);; cellular component: cell part (GO:0044464);; molecular function: binding (GO:0005488)
gene10823	LOC726928	15.4678	3199	15.6796	5754	13.8716	4219	11.4276	3654	9.58093	2669	5.85047e-05	0.345958	up	[J]	Translation, ribosomal structure and biogenesis	Molecular Function: nucleotide binding (GO:0000166);; Molecular Function: nucleic acid binding (GO:0003676);; Molecular Function: protein dimerization activity (GO:0046983);;	--	--	[R]	General function prediction only	RNA recognition motif. (a.k.a. RRM, RBD, or RNP domain)	Protein boule OS=Drosophila melanogaster OX=7227 GN=bol PE=1 SV=1	S	Function unknown	PREDICTED: atrophin-1-like isoform X3 [Apis mellifera]	molecular function: binding (GO:0005488)
gene10831	LOC724365	12.6869	476	14.4031	903	18.0215	812	21.9426	1032	22.6137	912	0.00601949	-0.489118	down	--	--	--	K20399|1.82445e-69|ame:724365|K20399 ragulator complex protein LAMTOR4 | (RefSeq) ragulator complex protein LAMTOR4 homolog	mTOR signaling pathway (ko04150)	--	--	--	Ragulator complex protein LAMTOR4 homolog OS=Drosophila melanogaster OX=7227 GN=CG14977 PE=1 SV=2	U	Intracellular trafficking, secretion, and vesicular transport	PREDICTED: ragulator complex protein LAMTOR4 homolog isoform X1 [Apis mellifera]	--
gene10837	LOC100577050	8.82612	1168	9.41926	2073	9.77994	1537	8.83389	1412	5.48773	947	0.0192778	0.303944	up	--	--	Biological Process: multicellular organism development (GO:0007275);; Molecular Function: zinc ion binding (GO:0008270);; Biological Process: protein transport (GO:0015031);;	K17595|0|ame:100577050|K17595 spermatogenesis-associated protein 2 | (RefSeq) GDP-fucose protein O-fucosyltransferase 2-like	--	--	--	GDP-fucose protein O-fucosyltransferase	Protein tamozhennic OS=Drosophila melanogaster OX=7227 GN=tamo PE=1 SV=1	S	Function unknown	PREDICTED: uncharacterized protein LOC100577050 isoform X1 [Apis mellifera]	biological process: multicellular organismal process (GO:0032501);; biological process: developmental process (GO:0032502);; biological process: single-organism process (GO:0044699);; molecular function: binding (GO:0005488);; biological process: localization (GO:0051179)
gene10840	LOC409902	7.37012	3336	7.13353	5360	8.11979	4235	6.53902	3561	6.19186	2866	8.02766e-05	0.305671	up	--	--	--	--	--	[R]	General function prediction only	SAM domain (Sterile alpha motif);; SAM domain (Sterile alpha motif)	Liprin-alpha OS=Caenorhabditis elegans OX=6239 GN=syd-2 PE=1 SV=1	T	Signal transduction mechanisms	PREDICTED: liprin-alpha-1 [Apis mellifera]	--
gene10843	LOC724846	20.5619	1886	20.7505	3246	24.7101	2764	14.9207	1750	16.4519	1733	0.00414589	0.429126	up	--	--	--	--	--	--	--	--	--	S	Function unknown	PREDICTED: uncharacterized protein LOC724846 isoform X1 [Apis mellifera]	--
gene10848	LOC552517	684.782	34501	717.318	60606	758.433	45756	859.812	54829	869.461	47250	3.78697e-05	-0.246142	down	[J]	Translation, ribosomal structure and biogenesis	Molecular Function: structural constituent of ribosome (GO:0003735);; Cellular Component: ribosome (GO:0005840);; Biological Process: translation (GO:0006412);;	K02873|8.79129e-150|ame:552517|K02873 large subunit ribosomal protein L13e | (RefSeq) RpL13; 60S ribosomal protein L13	Ribosome (ko03010)	[J]	Translation, ribosomal structure and biogenesis	Ribosomal protein L13e	60S ribosomal protein L13 OS=Spodoptera frugiperda OX=7108 GN=RpL13 PE=2 SV=1	J	Translation, ribosomal structure and biogenesis	PREDICTED: 60S ribosomal protein L13 [Apis mellifera]	molecular function: structural molecule activity (GO:0005198);; cellular component: cell (GO:0005623);; cellular component: macromolecular complex (GO:0032991);; cellular component: organelle (GO:0043226);; cellular component: cell part (GO:0044464);; biological process: metabolic process (GO:0008152);; biological process: cellular process (GO:0009987)
gene10853	LOC100576082	2.82581	762	3.71341	1774	3.61842	1142	2.73216	941	2.17166	570	0.0210171	0.475748	up	--	--	--	--	--	--	--	--	--	S	Function unknown	PREDICTED: MATH and LRR domain-containing protein PFE0570w-like [Apis cerana]	--
gene10856	LOC413601	109.589	4853	117.495	8757	121.129	6507	130.822	7389	129.13	6310	0.0138605	-0.159463	down	[F]	Nucleotide transport and metabolism	Molecular Function: adenine phosphoribosyltransferase activity (GO:0003999);; Cellular Component: cytoplasm (GO:0005737);; Biological Process: adenine salvage (GO:0006168);; Biological Process: nucleoside metabolic process (GO:0009116);;	K00759|2.27932e-123|ame:413601|K00759 adenine phosphoribosyltransferase [EC:2.4.2.7] | (RefSeq) Aprt; adenine phosphoribosyltransferase	Purine metabolism (ko00230)	[F]	Nucleotide transport and metabolism	Phosphoribosyl transferase domain	Adenine phosphoribosyltransferase OS=Drosophila pseudoobscura pseudoobscura OX=46245 GN=Aprt PE=3 SV=1	F	Nucleotide transport and metabolism	PREDICTED: adenine phosphoribosyltransferase [Apis mellifera]	molecular function: catalytic activity (GO:0003824);; cellular component: cell (GO:0005623);; cellular component: cell part (GO:0044464);; biological process: metabolic process (GO:0008152);; biological process: cellular process (GO:0009987);; biological process: single-organism process (GO:0044699)
gene10863	LOC410493	7.55996	1547	8.65264	2949	8.14192	1996	6.65392	1692	6.79297	1498	0.00571222	0.28864	up	--	--	Cellular Component: intracellular (GO:0005622);; Biological Process: intracellular protein transport (GO:0006886);; Molecular Function: zinc ion binding (GO:0008270);; Biological Process: vesicle-mediated transport (GO:0016192);;	K20179|0|ame:410493|K20179 vacuolar protein sorting-associated protein 11 | (RefSeq) GB18493; vacuolar protein sorting-associated protein 11 homolog	--	[U]	Intracellular trafficking, secretion, and vesicular transport	Vacuolar protein sorting protein 11 C terminal;; Region in Clathrin and VPS	Vacuolar protein sorting-associated protein 11 homolog OS=Dictyostelium discoideum OX=44689 GN=vps11 PE=3 SV=1	S	Function unknown	PREDICTED: vacuolar protein sorting-associated protein 11 homolog [Apis mellifera]	cellular component: cell (GO:0005623);; cellular component: cell part (GO:0044464);; biological process: localization (GO:0051179);; molecular function: binding (GO:0005488)
gene10867	LOC410494	44.2506	1511	34.2022	1959	41.8277	1711	51.7972	2239	52.5638	1936	0.0473684	-0.330324	down	[K]	Transcription	Molecular Function: DNA binding (GO:0003677);; Molecular Function: DNA-directed 5'-3' RNA polymerase activity (GO:0003899);; Cellular Component: DNA-directed RNA polymerase II, core complex (GO:0005665);; Biological Process: transcription, DNA-templated (GO:0006351);;	K03014|4.27076e-71|ame:410494|K03014 DNA-directed RNA polymerases I, II, and III subunit RPABC2 | (RefSeq) DNA-directed RNA polymerases I, II, and III subunit RPABC2	Purine metabolism (ko00230);; Pyrimidine metabolism (ko00240);; RNA polymerase (ko03020)	[K]	Transcription	RNA polymerase Rpb6	DNA-directed RNA polymerases I, II, and III subunit RPABC2 OS=Drosophila melanogaster OX=7227 GN=RpII18 PE=2 SV=1	K	Transcription	PREDICTED: DNA-directed RNA polymerases I, II, and III subunit RPABC2 [Apis mellifera]	molecular function: binding (GO:0005488);; molecular function: catalytic activity (GO:0003824);; cellular component: cell (GO:0005623);; cellular component: membrane-enclosed lumen (GO:0031974);; cellular component: macromolecular complex (GO:0032991);; cellular component: organelle (GO:0043226);; cellular component: organelle part (GO:0044422);; cellular component: cell part (GO:0044464);; biolo…
gene10869	LOC410495	0.238494	90	0.492654	252	0.707595	228	0.151877	72	0.220361	78	0.0143497	0.693081	up	[QV]	Secondary metabolites biosynthesis, transport and catabolism;; Defense mechanisms	Molecular Function: monooxygenase activity (GO:0004497);; Molecular Function: iron ion binding (GO:0005506);; Cellular Component: integral component of membrane (GO:0016021);; Molecular Function: oxidoreductase activity, acting on paired donors, with incorporation or reduction of molecular oxygen (GO:0016705);; Molecular Function: heme binding (GO:0020037);; Biological Process: oxidation-reductio…	K14939|0|soc:105196791|K14939 cytochrome P450 family 307 subfamily A | (RefSeq) cytochrome P450 307a1-like	Insect hormone biosynthesis (ko00981)	[Q]	Secondary metabolites biosynthesis, transport and catabolism	Cytochrome P450	Cytochrome P450 307a1 OS=Drosophila melanogaster OX=7227 GN=spo PE=1 SV=3	Q	Secondary metabolites biosynthesis, transport and catabolism	PREDICTED: cytochrome P450 307a1-like [Apis dorsata]	molecular function: catalytic activity (GO:0003824);; biological process: metabolic process (GO:0008152);; biological process: single-organism process (GO:0044699);; molecular function: binding (GO:0005488);; cellular component: membrane (GO:0016020);; cellular component: membrane part (GO:0044425)
gene10888	LOC410505	8.49968	2071	8.36706	3606	6.9223	2316	8.92053	3083	8.36203	2838	0.0318583	-0.272968	down	--	--	Molecular Function: zinc ion binding (GO:0008270);; Molecular Function: ligase activity (GO:0016874);;	K10695|0|ame:410505|K10695 E3 ubiquitin-protein ligase RNF1/2 [EC:2.3.2.27] | (RefSeq) Sce; E3 ubiquitin-protein ligase RING1	--	[O]	Posttranslational modification, protein turnover, chaperones	RAWUL domain RING finger- and WD40-associated ubiquitin-like;; Zinc finger, C3HC4 type (RING finger);; Zinc finger, C3HC4 type (RING finger);; Ring finger domain;; Zinc finger, C3HC4 type (RING finger)	E3 ubiquitin-protein ligase RING1 OS=Drosophila melanogaster OX=7227 GN=Sce PE=1 SV=1	K	Transcription	PREDICTED: E3 ubiquitin-protein ligase RING1 [Apis mellifera]	molecular function: binding (GO:0005488);; molecular function: catalytic activity (GO:0003824)
gene10891	LOC410507	6.24919	857	7.31975	1675	7.69214	1268	9.31373	1662	8.55852	1280	0.00471127	-0.332346	down	[P]	Inorganic ion transport and metabolism	Molecular Function: secondary active sulfate transmembrane transporter activity (GO:0008271);; Cellular Component: integral component of membrane (GO:0016021);; Biological Process: sulfate transmembrane transport (GO:1902358);;	K14708|0|ame:410507|K14708 solute carrier family 26 (sodium-independent sulfate anion transporter), member 11 | (RefSeq) GB11808; sodium-independent sulfate anion transporter-like	--	[P]	Inorganic ion transport and metabolism	Sulfate permease family;; Sulfate permease family	--	P	Inorganic ion transport and metabolism	PREDICTED: sodium-independent sulfate anion transporter-like isoform X1 [Apis cerana]	molecular function: transporter activity (GO:0005215);; biological process: single-organism process (GO:0044699);; biological process: localization (GO:0051179);; cellular component: membrane (GO:0016020);; cellular component: membrane part (GO:0044425)
gene10897	LOC410511	12.0558	2198	14.2916	4318	14.5167	3143	11.6105	2643	11.3066	2231	0.0118958	0.253565	up	--	--	--	K19513|0|ame:410511|K19513 protein CLEC16A | (RefSeq) protein CLEC16A	--	[S]	Function unknown	Uncharacterised conserved protein	Protein CLEC16A homolog OS=Drosophila melanogaster OX=7227 GN=ema PE=1 SV=2	S	Function unknown	PREDICTED: protein CLEC16A isoform X1 [Apis mellifera]	--
gene10900	LOC410514	3.14471	1602	3.8818	3066	3.63754	2165	3.03751	1997	2.7679	1574	0.0164677	0.213293	up	--	--	Biological Process: signal transduction (GO:0007165);;	--	--	[R]	General function prediction only	Ankyrin repeats (many copies);; Ras association (RalGDS/AF-6) domain	--	S	Function unknown	PREDICTED: uncharacterized protein LOC107998674 isoform X1 [Apis cerana]	biological process: cellular process (GO:0009987);; biological process: biological regulation (GO:0065007)
gene1091	LOC551157	700.469	40002	685.964	65705	769.793	52662	812.662	58739	838.784	51632	0.0284369	-0.180882	down	--	--	--	K03626|2.99358e-107|ame:551157|K03626 nascent polypeptide-associated complex subunit alpha | (RefSeq) nascent polypeptide-associated complex subunit alpha	--	[K]	Transcription	NAC domain	Nascent polypeptide-associated complex subunit alpha OS=Drosophila melanogaster OX=7227 GN=Nacalpha PE=1 SV=2	K	Transcription	PREDICTED: nascent polypeptide-associated complex subunit alpha isoform X1 [Apis mellifera]	--
gene10924	LOC724293	6.0067	1567	5.60457	2452	5.71183	1784	0.919078	304	0.152727	43	6.63812e-05	1.13352	up	[G]	Carbohydrate transport and metabolism	Cellular Component: integral component of membrane (GO:0016021);;	--	--	--	--	Major royal jelly protein	Protein yellow OS=Drosophila guanche OX=7266 GN=y PE=3 SV=1	G	Carbohydrate transport and metabolism	PREDICTED: protein yellow [Apis mellifera]	cellular component: membrane (GO:0016020);; cellular component: membrane part (GO:0044425)
gene10926	LOC410120	53.5164	3101	43.6077	4238	71.2857	4947	91.1676	6687	102.402	6401	0.00215169	-0.652715	down	[O]	Posttranslational modification, protein turnover, chaperones	Cellular Component: cell (GO:0005623);; Biological Process: glycerol ether metabolic process (GO:0006662);; Molecular Function: protein disulfide oxidoreductase activity (GO:0015035);; Biological Process: cell redox homeostasis (GO:0045454);; Biological Process: oxidation-reduction process (GO:0055114);;	K03671|3.93883e-91|ame:410120|K03671 thioredoxin 1 | (RefSeq) Trx-1; thioredoxin, mitochondrial	--	[O]	Posttranslational modification, protein turnover, chaperones	Thioredoxin;; Thioredoxin-like domain	Probable thioredoxin-2 OS=Caenorhabditis elegans OX=6239 GN=trx-2 PE=3 SV=2	O	Posttranslational modification, protein turnover, chaperones	PREDICTED: thioredoxin, mitochondrial [Apis mellifera]	cellular component: cell (GO:0005623);; biological process: metabolic process (GO:0008152);; biological process: single-organism process (GO:0044699);; molecular function: catalytic activity (GO:0003824);; biological process: cellular process (GO:0009987);; biological process: biological regulation (GO:0065007)
gene10934	LOC724487	119.851	6419	125.344	11257	132.333	8486	151.232	10251	135.78	7843	0.00570802	-0.170561	down	--	--	--	--	--	[R]	General function prediction only	Casein kinase substrate phosphoprotein PP28	--	S	Function unknown	PREDICTED: 28 kDa heat- and acid-stable phosphoprotein-like [Apis mellifera]	--
gene10938	LOC102656425	26.726	769	27.8801	1345	35.1236	1210	50.4271	1835	49.5971	1539	4.565e-06	-0.67771	down	[S]	Function unknown	Cellular Component: intracellular membrane-bounded organelle (GO:0043231);; Molecular Function: 2 iron, 2 sulfur cluster binding (GO:0051537);;	--	--	[S]	Function unknown	Iron-binding zinc finger CDGSH type	--	S	Function unknown	PREDICTED: CDGSH iron-sulfur domain-containing protein 3, mitochondrial [Apis mellifera]	cellular component: cell (GO:0005623);; cellular component: organelle (GO:0043226);; cellular component: cell part (GO:0044464);; molecular function: binding (GO:0005488)
gene10944	LOC411520	230.889	11376	233.286	19354	224.559	13249	277.64	17314	250.336	13304	0.031234	-0.17686	down	[O]	Posttranslational modification, protein turnover, chaperones	Molecular Function: threonine-type endopeptidase activity (GO:0004298);; Cellular Component: nucleus (GO:0005634);; Cellular Component: cytoplasm (GO:0005737);; Cellular Component: proteasome core complex (GO:0005839);; Biological Process: proteolysis involved in cellular protein catabolic process (GO:0051603);;	K02736|0|ame:411520|K02736 20S proteasome subunit beta 7 [EC:3.4.25.1] | (RefSeq) proteasome subunit beta type-4	Proteasome (ko03050)	[O]	Posttranslational modification, protein turnover, chaperones	Proteasome subunit	Proteasome subunit beta type-4 OS=Drosophila melanogaster OX=7227 GN=Prosbeta7 PE=2 SV=1	O	Posttranslational modification, protein turnover, chaperones	PREDICTED: proteasome subunit beta type-4 [Apis mellifera]	molecular function: catalytic activity (GO:0003824);; biological process: metabolic process (GO:0008152);; cellular component: cell (GO:0005623);; cellular component: organelle (GO:0043226);; cellular component: cell part (GO:0044464);; cellular component: macromolecular complex (GO:0032991)
gene10950	LOC413794	18.2464	862	16.4	1298	18.0184	1006	21.038	1256	21.5513	1091	0.0413703	-0.25157	down	--	--	Cellular Component: integral component of membrane (GO:0016021);; Molecular Function: sequence-specific DNA binding (GO:0043565);;	--	--	[R]	General function prediction only	Translin family	--	S	Function unknown	PREDICTED: translin [Apis mellifera]	cellular component: membrane (GO:0016020);; cellular component: membrane part (GO:0044425);; molecular function: binding (GO:0005488)
gene10955	LOC552640	0.392232	53	0.370586	76	0.636178	93	0.238681	31	0.228659	34	0.0303725	0.618509	up	[P]	Inorganic ion transport and metabolism	Molecular Function: ammonium transmembrane transporter activity (GO:0008519);; Cellular Component: integral component of membrane (GO:0016021);; Biological Process: ammonium transmembrane transport (GO:0072488);;	--	--	[P]	Inorganic ion transport and metabolism	Ammonium Transporter Family	Putative ammonium transporter 3 OS=Caenorhabditis elegans OX=6239 GN=amt-3 PE=3 SV=2	P	Inorganic ion transport and metabolism	PREDICTED: ammonium transporter 1-like isoform X1 [Apis mellifera]	molecular function: transporter activity (GO:0005215);; biological process: localization (GO:0051179);; cellular component: membrane (GO:0016020);; cellular component: membrane part (GO:0044425)
gene10957	LOC552632	802.399	27085	824.517	46673	816.018	32983	1024.31	43762	1036.05	37722	1.34467e-06	-0.318728	down	--	--	Molecular Function: structural constituent of ribosome (GO:0003735);; Cellular Component: ribosome (GO:0005840);; Biological Process: translation (GO:0006412);;	K02891|1.86156e-74|ame:552632|K02891 large subunit ribosomal protein L22e | (RefSeq) RpL22; 60S ribosomal protein L22	Ribosome (ko03010)	[J]	Translation, ribosomal structure and biogenesis	Ribosomal L22e protein family	60S ribosomal protein L22 OS=Drosophila melanogaster OX=7227 GN=RpL22 PE=1 SV=2	J	Translation, ribosomal structure and biogenesis	PREDICTED: 60S ribosomal protein L22 [Apis mellifera]	molecular function: structural molecule activity (GO:0005198);; cellular component: cell (GO:0005623);; cellular component: macromolecular complex (GO:0032991);; cellular component: organelle (GO:0043226);; cellular component: cell part (GO:0044464);; biological process: metabolic process (GO:0008152);; biological process: cellular process (GO:0009987)
gene10966	LOC552579	127.199	5737	131.671	9959	151.468	8180	192.575	10993	179.814	8748	2.38949e-06	-0.419546	down	[O]	Posttranslational modification, protein turnover, chaperones	Molecular Function: threonine-type endopeptidase activity (GO:0004298);; Cellular Component: nucleus (GO:0005634);; Cellular Component: cytoplasm (GO:0005737);; Cellular Component: proteasome core complex (GO:0005839);; Biological Process: proteolysis involved in cellular protein catabolic process (GO:0051603);;	K02735|8.68519e-151|ame:552579|K02735 20S proteasome subunit beta 3 [EC:3.4.25.1] | (RefSeq) proteasome subunit beta type-3	Proteasome (ko03050)	[O]	Posttranslational modification, protein turnover, chaperones	Proteasome subunit	Proteasome subunit beta type-3 OS=Drosophila melanogaster OX=7227 GN=Prosbeta3 PE=1 SV=1	O	Posttranslational modification, protein turnover, chaperones	PREDICTED: proteasome subunit beta type-3 [Apis mellifera]	molecular function: catalytic activity (GO:0003824);; biological process: metabolic process (GO:0008152);; cellular component: cell (GO:0005623);; cellular component: organelle (GO:0043226);; cellular component: cell part (GO:0044464);; cellular component: macromolecular complex (GO:0032991)
gene10967	LOC725467	58.0374	10004	55.826	16201	59.8014	12337	51.9558	11369	51.6815	9638	0.0141873	0.170787	up	--	--	Biological Process: ubiquitin-dependent protein catabolic process (GO:0006511);; Cellular Component: cullin-RING ubiquitin ligase complex (GO:0031461);; Molecular Function: ubiquitin protein ligase binding (GO:0031625);;	K03870|0|hst:105189525|K03870 cullin 2 | (RefSeq) cullin-2	Ubiquitin mediated proteolysis (ko04120)	[O]	Posttranslational modification, protein turnover, chaperones	Cullin family;; Cullin protein neddylation domain	Cullin-2 OS=Caenorhabditis elegans OX=6239 GN=cul-2 PE=1 SV=3	O	Posttranslational modification, protein turnover, chaperones	PREDICTED: cullin-2-like isoform X1 [Apis dorsata]	biological process: metabolic process (GO:0008152);; biological process: cellular process (GO:0009987);; cellular component: cell (GO:0005623);; cellular component: macromolecular complex (GO:0032991);; cellular component: cell part (GO:0044464);; molecular function: binding (GO:0005488)
gene10969	LOC410525	21.8062	1280	21.8162	2038	27.5811	1825	26.0809	2093	22.1477	1872	0.0263216	-0.306492	down	--	--	Molecular Function: 3',5'-cyclic-nucleotide phosphodiesterase activity (GO:0004114);; Biological Process: visual perception (GO:0007601);;	K13758|5.92972e-100|aec:105152887|K13758 retinal rod rhodopsin-sensitive cGMP 3',5'-cyclic phosphodiesterase subunit delta | (RefSeq) retinal rod rhodopsin-sensitive cGMP 3',5'-cyclic phosphodiesterase subunit delta	Purine metabolism (ko00230)	[T]	Signal transduction mechanisms	GMP-PDE, delta subunit	Probable cGMP 3&apos;,5&apos;-cyclic phosphodiesterase subunit delta OS=Anopheles gambiae OX=7165 GN=PrBP PE=3 SV=1	S	Function unknown	PREDICTED: retinal rod rhodopsin-sensitive cGMP 3&apos;,5&apos;-cyclic phosphodiesterase subunit delta [Apis mellifera]	molecular function: catalytic activity (GO:0003824);; biological process: multicellular organismal process (GO:0032501)
gene10975	LOC552485	78.2191	9061	83.2969	16181	83.8697	11633	77.5464	11369	75.8626	9479	0.0270813	0.108257	up	--	--	Molecular Function: glycylpeptide N-tetradecanoyltransferase activity (GO:0004379);; Biological Process: N-terminal protein myristoylation (GO:0006499);;	K00671|0|ame:552485|K00671 glycylpeptide N-tetradecanoyltransferase [EC:2.3.1.97] | (RefSeq) Nmt; glycylpeptide N-tetradecanoyltransferase 1	--	[I]	Lipid transport and metabolism	Myristoyl-CoA:protein N-myristoyltransferase, C-terminal domain;; Myristoyl-CoA:protein N-myristoyltransferase, N-terminal domain;; Acetyltransferase (GNAT) family	Glycylpeptide N-tetradecanoyltransferase OS=Drosophila melanogaster OX=7227 GN=Nmt PE=2 SV=2	I	Lipid transport and metabolism	PREDICTED: glycylpeptide N-tetradecanoyltransferase [Apis florea]	molecular function: catalytic activity (GO:0003824);; biological process: metabolic process (GO:0008152);; biological process: cellular process (GO:0009987)
gene10979	LOC725784	69.6132	8053	110.57	21541	47.2739	6562	31.5083	4627	20.7589	2602	0.000375232	0.988	up	--	--	Cellular Component: integral component of membrane (GO:0016021);;	--	--	--	--	--	--	S	Function unknown	PREDICTED: uncharacterized protein LOC725784 [Apis mellifera]	cellular component: membrane (GO:0016020);; cellular component: membrane part (GO:0044425)
gene10981	LOC100576805	4.1164	1620	2.65611	1737	4.17074	2091	10.1933	6308	4.73172	1871	0.0215005	-0.661505	down	--	--	Molecular Function: zinc ion binding (GO:0008270);;	--	--	--	--	Zinc finger, C3HC4 type (RING finger)	--	S	Function unknown	PREDICTED: chromatin assembly factor 1 subunit A-B isoform X1 [Apis mellifera]	molecular function: binding (GO:0005488)
gene1100	LOC100577522	0.796897	357	1.15594	828	0.852235	470	0.40211	243	0.516172	254	0.00030544	0.797519	up	--	--	--	--	--	[T]	Signal transduction mechanisms	Immunoglobulin I-set domain;; Immunoglobulin domain;; Immunoglobulin domain;; Immunoglobulin V-set domain;; Immunoglobulin domain	--	S	Function unknown	PREDICTED: uncharacterized protein LOC100577522 [Apis mellifera]	--
gene11003	LOC726373	7.8275	858	8.74852	1604	8.08749	1063	10.7285	1488	9.5349	1137	0.00950579	-0.278678	down	--	--	--	--	--	[B]	Chromatin structure and dynamics	SET domain;; MYND finger	SET and MYND domain-containing protein DDB_G0273589 OS=Dictyostelium discoideum OX=44689 GN=DDB_G0273589 PE=3 SV=1	S	Function unknown	PREDICTED: SET and MYND domain-containing protein 4-like isoform X1 [Apis mellifera]	--
gene11007	LOC551990	28.1423	2029	31.1971	3771	34.3904	2968	36.685	3347	35.9792	2797	0.0455891	-0.19712	down	[L]	Replication, recombination and repair	Molecular Function: DNA binding (GO:0003677);; Biological Process: DNA replication (GO:0006260);;	K10756|0|ame:551990|K10756 replication factor C subunit 3/5 | (RefSeq) RfC38; replication factor C subunit 3	DNA replication (ko03030);; Nucleotide excision repair (ko03420);; Mismatch repair (ko03430)	[DL]	Cell cycle control, cell division, chromosome partitioning;; Replication, recombination and repair	DNA polymerase III, delta subunit;; Rad17 cell cycle checkpoint protein;; Replication factor C C-terminal domain;; ATPase family associated with various cellular activities (AAA)	Probable replication factor C subunit 3 OS=Dictyostelium discoideum OX=44689 GN=rfc3 PE=3 SV=1	L	Replication, recombination and repair	PREDICTED: replication factor C subunit 3 [Apis mellifera]	molecular function: binding (GO:0005488);; biological process: metabolic process (GO:0008152);; biological process: cellular process (GO:0009987)
gene11014	LOC551823	23.4455	3463	24.9762	6187	23.0875	4084	21.6792	4053	19.8321	3160	0.019373	0.212676	up	[L]	Replication, recombination and repair	Molecular Function: nucleic acid binding (GO:0003676);; Molecular Function: helicase activity (GO:0004386);; Molecular Function: ATP binding (GO:0005524);;	K12858|0|ame:551823|K12858 ATP-dependent RNA helicase DDX23/PRP28 [EC:3.6.4.13] | (RefSeq) GB17773; probable ATP-dependent RNA helicase DDX23	Spliceosome (ko03040)	[A]	RNA processing and modification	DEAD/DEAH box helicase;; Helicase conserved C-terminal domain	ATP-dependent RNA helicase ddx23 OS=Dictyostelium discoideum OX=44689 GN=helB2 PE=2 SV=1	A	RNA processing and modification	PREDICTED: probable ATP-dependent RNA helicase DDX23 [Apis florea]	molecular function: binding (GO:0005488);; molecular function: catalytic activity (GO:0003824)
gene11015	LOC550799	17.7176	3017	19.0619	5672	15.9229	3154	12.1213	2546	12.7253	2177	0.000590671	0.548786	up	--	--	--	--	--	--	--	DAZ associated protein 2 (DAZAP2)	--	S	Function unknown	PREDICTED: DAZ-associated protein 2-like isoform X1 [Apis mellifera]	--
gene11016	LOC726527	17.7799	4502	14.9188	6431	23.2764	7131	27.7734	8942	28.703	7816	0.00926914	-0.502608	down	--	--	--	--	--	[S]	Function unknown	Eukaryotic protein of unknown function (DUF842)	Uncharacterized protein ZK637.2 OS=Caenorhabditis elegans OX=6239 GN=ZK637.2 PE=3 SV=2	S	Function unknown	PREDICTED: protein FAM136A-like [Apis mellifera]	--
gene11022	LOC413909	143.94	15586	147.558	26703	170.74	21996	174.19	24155	175.007	20668	0.0416978	-0.183197	down	[J]	Translation, ribosomal structure and biogenesis	Molecular Function: tRNA binding (GO:0000049);; Molecular Function: tyrosine-tRNA ligase activity (GO:0004831);; Molecular Function: ATP binding (GO:0005524);; Cellular Component: cytoplasm (GO:0005737);; Biological Process: tyrosyl-tRNA aminoacylation (GO:0006437);;	K01866|0|ame:413909|K01866 tyrosyl-tRNA synthetase [EC:6.1.1.1] | (RefSeq) Aats-tyr; tyrosine--tRNA ligase, cytoplasmic	Aminoacyl-tRNA biosynthesis (ko00970)	[J]	Translation, ribosomal structure and biogenesis	tRNA synthetases class I (W and Y);; Putative tRNA binding domain;; Cyclic nucleotide-binding domain	Methionine--tRNA ligase, cytoplasmic OS=Caenorhabditis elegans OX=6239 GN=mars-1 PE=3 SV=1	J	Translation, ribosomal structure and biogenesis	PREDICTED: uncharacterized protein LOC100882620 [Megachile rotundata]	molecular function: binding (GO:0005488);; molecular function: catalytic activity (GO:0003824);; cellular component: cell (GO:0005623);; cellular component: cell part (GO:0044464);; biological process: metabolic process (GO:0008152);; biological process: cellular process (GO:0009987);; biological process: single-organism process (GO:0044699)
gene11034	LOC100576402	7.23037	2548	7.27781	4672	7.47034	3285	7.03978	3213	6.7426	2280	0.0307105	0.222055	up	--	--	Molecular Function: protein serine/threonine kinase activity (GO:0004674);; Molecular Function: ATP binding (GO:0005524);; Biological Process: protein phosphorylation (GO:0006468);;	K06640|0|ame:100576402|K06640 serine/threonine-protein kinase ATR [EC:2.7.11.1] | (RefSeq) serine/threonine-protein kinase atr-like	Fanconi anemia pathway (ko03460);; Apoptosis - fly (ko04214)	[TBLD]	Signal transduction mechanisms;; Chromatin structure and dynamics;; Replication, recombination and repair;; Cell cycle control, cell division, chromosome partitioning	Phosphatidylinositol 3- and 4-kinase;; FAT domain;; FATC domain;; UME (NUC010) domain	Serine/threonine-protein kinase ATR OS=Drosophila melanogaster OX=7227 GN=mei-41 PE=1 SV=2	BDLTU	Chromatin structure and dynamics;; Cell cycle control, cell division, chromosome partitioning;; Replication, recombination and repair;; Signal transduction mechanisms;; Intracellular trafficking, secretion, and vesicular transport	PREDICTED: LOW QUALITY PROTEIN: serine/threonine-protein kinase atr-like [Apis mellifera]	molecular function: catalytic activity (GO:0003824);; biological process: metabolic process (GO:0008152);; biological process: cellular process (GO:0009987);; molecular function: binding (GO:0005488)
gene11038	LOC726839	11.5354	1704	8.14887	1837	7.04993	1171	5.53442	977	4.11636	620	0.010693	0.66638	up	[G]	Carbohydrate transport and metabolism	Cellular Component: integral component of membrane (GO:0016021);; Molecular Function: substrate-specific transmembrane transporter activity (GO:0022891);; Biological Process: transmembrane transport (GO:0055085);;	--	--	[R]	General function prediction only	Sugar (and other) transporter;; Major Facilitator Superfamily	Facilitated trehalose transporter Tret1 OS=Apis mellifera ligustica OX=7469 GN=Tret1 PE=1 SV=1	G	Carbohydrate transport and metabolism	PREDICTED: facilitated trehalose transporter Tret1-like isoform X2 [Apis mellifera]	cellular component: membrane (GO:0016020);; cellular component: membrane part (GO:0044425);; molecular function: transporter activity (GO:0005215);; biological process: localization (GO:0051179)
gene11041	LOC410545	14.4116	5712	10.2129	9044	13.093	6401	8.69893	5341	8.27432	4213	7.3628e-06	0.43829	up	--	--	--	K16578|0|ame:410545|K16578 CLIP-associating protein 1/2 | (RefSeq) chb; CLIP-associating protein 1-A	--	[R]	General function prediction only	CLASP N terminal;; HEAT repeat;; non-SMC mitotic condensation complex subunit 1;; Vacuolar 14 Fab1-binding region;; HEAT-like repeat;; HEAT repeats;; Adaptin N terminal region;; Rix1 complex component involved in 60S ribosome maturation;; Armadillo/beta-catenin-like repeat	CLIP-associating protein OS=Drosophila melanogaster OX=7227 GN=chb PE=1 SV=1	U	Intracellular trafficking, secretion, and vesicular transport	PREDICTED: CLIP-associating protein 1-A-like isoform X1 [Apis dorsata]	--
gene11043	LOC410546	4.39888	548	5.14122	1072	4.69957	696	3.6304	572	3.7441	502	0.00874101	0.35756	up	--	--	Cellular Component: intracellular (GO:0005622);; Biological Process: intracellular signal transduction (GO:0035556);;	--	--	[T]	Signal transduction mechanisms	SH3 domain-binding protein 5 (SH3BP5)	SH3 domain-binding protein 5 homolog OS=Drosophila melanogaster OX=7227 GN=pcs PE=1 SV=4	S	Function unknown	PREDICTED: uncharacterized protein LOC410546 isoform X1 [Apis mellifera]	cellular component: cell (GO:0005623);; cellular component: cell part (GO:0044464);; biological process: cellular process (GO:0009987);; biological process: signaling (GO:0023052);; biological process: single-organism process (GO:0044699);; biological process: response to stimulus (GO:0050896);; biological process: biological regulation (GO:0065007)
gene11044	LOC408480	67.2941	6112	59.9593	9084	37.7768	4109	25.8615	2928	33.9869	3324	0.0106493	0.658117	up	--	--	--	--	--	[R]	General function prediction only	Phosphotyrosine interaction domain (PTB/PID);; Phosphotyrosine-binding domain;; Phosphotyrosine interaction domain (PTB/PID)	PTB domain-containing adapter protein ced-6 OS=Drosophila melanogaster OX=7227 GN=ced-6 PE=1 SV=1	S	Function unknown	PREDICTED: PTB domain-containing engulfment adapter protein 1 [Apis mellifera]	--
gene11045	LOC408481	87.2823	10285	84.0456	16609	86.5469	12212	102.054	15221	92.8053	11796	0.0350599	-0.159555	down	--	--	--	K05022|1.711e-167|cfo:105256182|K05022 chloride intracellular channel protein 2 | (RefSeq) chloride intracellular channel exc-4	--	[P]	Inorganic ion transport and metabolism	--	Chloride intracellular channel exc-4 OS=Caenorhabditis elegans OX=6239 GN=exc-4 PE=1 SV=2	U	Intracellular trafficking, secretion, and vesicular transport	PREDICTED: chloride intracellular channel exc-4 [Apis mellifera]	--
gene11056	LOC727026	22.6838	800	23.5464	1393	27.5785	1165	33.1411	1479	39.9717	1521	0.00183894	-0.511241	down	--	--	Cellular Component: mitochondrial intermembrane space (GO:0005758);; Biological Process: copper ion transport (GO:0006825);; Molecular Function: copper chaperone activity (GO:0016531);;	K02260|1.19484e-36|ame:727026|K02260 cytochrome c oxidase assembly protein subunit 17 | (RefSeq) cytochrome c oxidase copper chaperone	Oxidative phosphorylation (ko00190)	[O]	Posttranslational modification, protein turnover, chaperones	Cytochrome C oxidase copper chaperone (COX17)	Cytochrome c oxidase copper chaperone OS=Dictyostelium discoideum OX=44689 GN=cox17 PE=3 SV=1	O	Posttranslational modification, protein turnover, chaperones	PREDICTED: cytochrome c oxidase copper chaperone [Apis mellifera]	cellular component: cell (GO:0005623);; cellular component: membrane-enclosed lumen (GO:0031974);; cellular component: organelle (GO:0043226);; cellular component: organelle part (GO:0044422);; cellular component: cell part (GO:0044464);; biological process: localization (GO:0051179);; molecular function: binding (GO:0005488);; molecular function: metallochaperone activity (GO:0016530)
gene1106	LOC413018	58.6726	11825	71.2523	24069	68.6276	16589	52.4469	13324	52.1446	11318	0.000822237	0.346927	up	--	--	Cellular Component: intracellular (GO:0005622);; Biological Process: intracellular protein transport (GO:0006886);; Molecular Function: Ran GTPase binding (GO:0008536);;	K14290|0|ame:413018|K14290 exportin-1 | (RefSeq) emb; exportin-1	Ribosome biogenesis in eukaryotes (ko03008);; RNA transport (ko03013);; MAPK signaling pathway - fly (ko04013)	[YU]	Nuclear structure;; Intracellular trafficking, secretion, and vesicular transport	CRM1 C terminal;; Exportin 1-like protein;; Importin-beta N-terminal domain	Exportin-1 OS=Drosophila melanogaster OX=7227 GN=emb PE=1 SV=1	U	Intracellular trafficking, secretion, and vesicular transport	PREDICTED: exportin-1 [Apis mellifera]	cellular component: cell (GO:0005623);; cellular component: cell part (GO:0044464);; biological process: localization (GO:0051179);; molecular function: binding (GO:0005488)
gene11077	LOC100577362	111.731	6660	97.4403	9868	118.448	8382	31.9594	2379	24.5249	1574	7.11823e-36	1.84493	up	--	--	Cellular Component: extracellular region (GO:0005576);; Biological Process: chitin metabolic process (GO:0006030);; Molecular Function: chitin binding (GO:0008061);;	--	--	--	--	Chitin binding Peritrophin-A domain	--	S	Function unknown	PREDICTED: uncharacterized protein LOC102678729 [Apis dorsata]	cellular component: extracellular region (GO:0005576);; biological process: metabolic process (GO:0008152);; molecular function: binding (GO:0005488)
gene11088	LOC727128	846.22	25373	853.437	43020	944.265	33834	1092.24	41582	1253.27	40394	0.000851381	-0.382619	down	[J]	Translation, ribosomal structure and biogenesis	Molecular Function: structural constituent of ribosome (GO:0003735);; Cellular Component: ribosome (GO:0005840);; Biological Process: translation (GO:0006412);;	K02915|5.19855e-77|ame:727128|K02915 large subunit ribosomal protein L34e | (RefSeq) RpL34; 60S ribosomal protein L34	Ribosome (ko03010)	[J]	Translation, ribosomal structure and biogenesis	Ribosomal protein L34e	60S ribosomal protein L34 OS=Aedes albopictus OX=7160 GN=RpL34 PE=2 SV=2	J	Translation, ribosomal structure and biogenesis	PREDICTED: 60S ribosomal protein L34 [Apis mellifera]	molecular function: structural molecule activity (GO:0005198);; cellular component: cell (GO:0005623);; cellular component: macromolecular complex (GO:0032991);; cellular component: organelle (GO:0043226);; cellular component: cell part (GO:0044464);; biological process: metabolic process (GO:0008152);; biological process: cellular process (GO:0009987)
gene1109	LOC413099	23.6053	4996	28.2706	10027	30.067	7616	20.6953	5548	22.209	5041	0.00664102	0.345264	up	--	--	--	K12616|0|ame:413099|K12616 enhancer of mRNA-decapping protein 4 | (RefSeq) Ge-1; enhancer of mRNA-decapping protein 4	RNA degradation (ko03018)	[R]	General function prediction only	WD40 region of Ge1, enhancer of mRNA-decapping protein	Enhancer of mRNA-decapping protein 4 homolog OS=Drosophila melanogaster OX=7227 GN=Ge-1 PE=1 SV=2	S	Function unknown	PREDICTED: enhancer of mRNA-decapping protein 4 [Apis mellifera]	--
gene11092	LOC727150	2.23255	814	2.15913	1302	2.3531	1033	1.41656	655	1.6488	658	0.000851489	0.50893	up	--	--	Molecular Function: nucleic acid binding (GO:0003676);; Molecular Function: transcription factor activity, sequence-specific DNA binding (GO:0003700);; Cellular Component: nucleus (GO:0005634);; Biological Process: regulation of transcription, DNA-templated (GO:0006355);; Molecular Function: metal ion binding (GO:0046872);;	--	--	[R]	General function prediction only	--	Krueppel homolog 1 OS=Drosophila melanogaster OX=7227 GN=Kr-h1 PE=2 SV=2	S	Function unknown	PREDICTED: uncharacterized protein LOC727150 isoform X1 [Apis mellifera]	molecular function: binding (GO:0005488);; molecular function: nucleic acid binding transcription factor activity (GO:0001071);; biological process: biological regulation (GO:0065007);; cellular component: cell (GO:0005623);; cellular component: organelle (GO:0043226);; cellular component: cell part (GO:0044464)
gene11093	LOC410557	161.365	6300	196.07	12836	213.123	9963	241.822	11949	247.989	10443	0.0106382	-0.333942	down	--	--	Cellular Component: mitochondrial proton-transporting ATP synthase complex, coupling factor F(o) (GO:0000276);; Molecular Function: hydrogen ion transmembrane transporter activity (GO:0015078);; Biological Process: ATP synthesis coupled proton transport (GO:0015986);;	K02138|2.70402e-123|ame:410557|K02138 F-type H+-transporting ATPase subunit d | (RefSeq) ATPsyn-d; ATP synthase subunit d, mitochondrial	Oxidative phosphorylation (ko00190)	[C]	Energy production and conversion	ATP synthase D chain, mitochondrial (ATP5H)	ATP synthase subunit d, mitochondrial OS=Drosophila melanogaster OX=7227 GN=ATPsynD PE=2 SV=2	S	Function unknown	PREDICTED: ATP synthase subunit d, mitochondrial [Apis mellifera]	cellular component: cell (GO:0005623);; cellular component: membrane (GO:0016020);; cellular component: macromolecular complex (GO:0032991);; cellular component: organelle (GO:0043226);; cellular component: organelle part (GO:0044422);; cellular component: membrane part (GO:0044425);; cellular component: cell part (GO:0044464);; molecular function: transporter activity (GO:0005215);; biological p…
gene11108	LOC408497	54.748	12942	56.0642	22226	54.1206	15320	48.9771	14654	44.3917	11320	0.000849276	0.250112	up	--	--	--	K15047|0|ame:408497|K15047 heterogeneous nuclear ribonucleoprotein U-like protein 1 | (RefSeq) heterogeneous nuclear ribonucleoprotein U-like protein 1	--	[A]	RNA processing and modification	AAA domain;; SPRY domain;; SAP domain	Probable ATP-dependent RNA helicase ddx1 OS=Dictyostelium discoideum OX=44689 GN=ddx1 PE=3 SV=1	S	Function unknown	PREDICTED: heterogeneous nuclear ribonucleoprotein U-like protein 1 [Apis mellifera]	--
gene11109	LOC410561	9.24153	528	10.3742	993	12.2044	834	13.6708	988	14.0461	865	0.0213432	-0.346029	down	--	--	Molecular Function: GTP binding (GO:0005525);; Cellular Component: intracellular (GO:0005622);; Biological Process: small GTPase mediated signal transduction (GO:0007264);;	--	--	[R]	General function prediction only	Ras family;; Ras of Complex, Roc, domain of DAPkinase	--	I	Lipid transport and metabolism	PREDICTED: REM2- and Rab-like small GTPase 1 [Apis cerana]	molecular function: binding (GO:0005488);; cellular component: cell (GO:0005623);; cellular component: cell part (GO:0044464);; biological process: cellular process (GO:0009987);; biological process: signaling (GO:0023052);; biological process: single-organism process (GO:0044699);; biological process: response to stimulus (GO:0050896);; biological process: biological regulation (GO:0065007)
gene1111	LOC414039	30.8708	1056	30.651	1758	35.353	1448	41.8959	1814	40.3852	1490	0.00108387	-0.324733	down	--	--	Biological Process: spliceosomal snRNP assembly (GO:0000387);; Cellular Component: U5 snRNP (GO:0005682);; Cellular Component: U1 snRNP (GO:0005685);; Cellular Component: U2 snRNP (GO:0005686);; Cellular Component: viral nucleocapsid (GO:0019013);; Cellular Component: U4/U6 x U5 tri-snRNP complex (GO:0046540);; Cellular Component: precatalytic spliceosome (GO:0071011);; Cellular Component: cataly…	K11096|5.69187e-65|ame:414039|K11096 small nuclear ribonucleoprotein D2 | (RefSeq) probable small nuclear ribonucleoprotein Sm D2	Spliceosome (ko03040)	[A]	RNA processing and modification	LSM domain	Probable small nuclear ribonucleoprotein Sm D2 OS=Drosophila melanogaster OX=7227 GN=SmD2 PE=1 SV=1	K	Transcription	PREDICTED: probable small nuclear ribonucleoprotein Sm D2 [Apis mellifera]	biological process: cellular process (GO:0009987);; biological process: cellular component organization or biogenesis (GO:0071840);; cellular component: cell (GO:0005623);; cellular component: macromolecular complex (GO:0032991);; cellular component: organelle (GO:0043226);; cellular component: organelle part (GO:0044422);; cellular component: cell part (GO:0044464);; cellular component: virion (…
gene1112	LOC100578243	96.4419	4646	128.379	10079	119.575	6744	157.166	9321	130.119	6745	0.0361309	-0.290984	down	[O]	Posttranslational modification, protein turnover, chaperones	Molecular Function: threonine-type endopeptidase activity (GO:0004298);; Cellular Component: nucleus (GO:0005634);; Cellular Component: cytoplasm (GO:0005737);; Biological Process: ubiquitin-dependent protein catabolic process (GO:0006511);; Cellular Component: proteasome core complex, alpha-subunit complex (GO:0019773);;	K02730|1.294e-174|hst:105190204|K02730 20S proteasome subunit alpha 1 [EC:3.4.25.1] | (RefSeq) proteasome subunit alpha type-6-like	Proteasome (ko03050)	[O]	Posttranslational modification, protein turnover, chaperones	Proteasome subunit;; Proteasome subunit A N-terminal signature	Proteasome subunit alpha type-6 OS=Drosophila melanogaster OX=7227 GN=Prosalpha1 PE=1 SV=2	O	Posttranslational modification, protein turnover, chaperones	PREDICTED: proteasome subunit alpha type-6-like [Apis florea]	molecular function: catalytic activity (GO:0003824);; biological process: metabolic process (GO:0008152);; cellular component: cell (GO:0005623);; cellular component: organelle (GO:0043226);; cellular component: cell part (GO:0044464);; biological process: cellular process (GO:0009987);; cellular component: macromolecular complex (GO:0032991)
gene11125	LOC410571	27.7471	5035	27.8555	8466	27.533	5985	26.39	6070	23.0856	4522	0.0382709	0.176588	up	[L]	Replication, recombination and repair	Molecular Function: DNA binding (GO:0003677);; Molecular Function: DNA topoisomerase type I activity (GO:0003917);; Cellular Component: chromosome (GO:0005694);; Biological Process: DNA topological change (GO:0006265);; Molecular Function: zinc ion binding (GO:0008270);;	K03165|0|ame:410571|K03165 DNA topoisomerase III [EC:5.99.1.2] | (RefSeq) DNA topoisomerase 3-alpha	Homologous recombination (ko03440);; Fanconi anemia pathway (ko03460)	[L]	Replication, recombination and repair	DNA topoisomerase;; GRF zinc finger;; Toprim domain;; Topoisomerase DNA binding C4 zinc finger	DNA topoisomerase 3-alpha OS=Drosophila melanogaster OX=7227 GN=Top3alpha PE=2 SV=2	L	Replication, recombination and repair	PREDICTED: DNA topoisomerase 3-alpha [Apis mellifera]	molecular function: binding (GO:0005488);; molecular function: catalytic activity (GO:0003824);; cellular component: cell (GO:0005623);; cellular component: organelle (GO:0043226);; cellular component: cell part (GO:0044464);; biological process: metabolic process (GO:0008152);; biological process: cellular process (GO:0009987);; biological process: cellular component organization or biogenesis (…
gene11129	LOC409253	117.819	18004	116.719	29909	115.797	21189	105.458	20396	96.4523	15898	0.001979	0.224935	up	[E]	Amino acid transport and metabolism	Biological Process: cellular amino acid metabolic process (GO:0006520);; Molecular Function: oxidoreductase activity (GO:0016491);; Biological Process: oxidation-reduction process (GO:0055114);;	K00261|0|ame:409253|K00261 glutamate dehydrogenase (NAD(P)+) [EC:1.4.1.3] | (RefSeq) Gdh; glutamate dehydrogenase, mitochondrial	Arginine biosynthesis (ko00220);; Alanine, aspartate and glutamate metabolism (ko00250);; D-Glutamine and D-glutamate metabolism (ko00471);; Nitrogen metabolism (ko00910);; Carbon metabolism (ko01200)	[E]	Amino acid transport and metabolism	Glu/Leu/Phe/Val dehydrogenase, dimerisation domain;; Glutamate/Leucine/Phenylalanine/Valine dehydrogenase	Glutamate dehydrogenase, mitochondrial OS=Drosophila melanogaster OX=7227 GN=Gdh PE=1 SV=2	E	Amino acid transport and metabolism	PREDICTED: glutamate dehydrogenase, mitochondrial isoform X2 [Apis mellifera]	biological process: metabolic process (GO:0008152);; biological process: cellular process (GO:0009987);; biological process: single-organism process (GO:0044699);; molecular function: catalytic activity (GO:0003824)
gene11132	LOC727320	28.9819	2681	29.3599	4554	31.8685	3529	37.1311	4347	33.4619	3338	0.00326649	-0.211372	down	[R]	General function prediction only	--	K14553|0|ame:727320|K14553 U3 small nucleolar RNA-associated protein 18 | (RefSeq) GB19560; U3 small nucleolar RNA-associated protein 18 homolog	Ribosome biogenesis in eukaryotes (ko03008)	[R]	General function prediction only	WD domain, G-beta repeat;; Anaphase-promoting complex subunit 4 WD40 domain	U3 small nucleolar RNA-associated protein 18 homolog OS=Drosophila melanogaster OX=7227 GN=wcd PE=1 SV=1	S	Function unknown	PREDICTED: U3 small nucleolar RNA-associated protein 18 homolog [Apis mellifera]	--
gene11134	LOC727280	7.9935	877	8.34299	1533	9.66839	1262	9.7881	1412	11.3268	1361	0.038146	-0.293647	down	--	--	--	--	--	--	--	--	--	--	--	PREDICTED: uncharacterized protein LOC727280 [Apis mellifera]	--
gene11136	LOC410565	32.5616	7394	49.604	15091	48.7626	10919	30.1053	8672	36.4075	7394	0.00512649	0.312395	up	--	--	Biological Process: ubiquitin-dependent protein catabolic process (GO:0006511);; Cellular Component: cullin-RING ubiquitin ligase complex (GO:0031461);; Molecular Function: ubiquitin protein ligase binding (GO:0031625);;	K03347|0|ame:410565|K03347 cullin 1 | (RefSeq) cullin-1	Ubiquitin mediated proteolysis (ko04120);; Protein processing in endoplasmic reticulum (ko04141);; Wnt signaling pathway (ko04310);; Hedgehog signaling pathway - fly (ko04341);; TGF-beta signaling pathway (ko04350)	[D]	Cell cycle control, cell division, chromosome partitioning	Cullin family;; Cullin protein neddylation domain	Cullin homolog 1 OS=Drosophila melanogaster OX=7227 GN=Cul1 PE=1 SV=2	O	Posttranslational modification, protein turnover, chaperones	PREDICTED: cullin-1 [Apis mellifera]	biological process: metabolic process (GO:0008152);; biological process: cellular process (GO:0009987);; cellular component: cell (GO:0005623);; cellular component: macromolecular complex (GO:0032991);; cellular component: cell part (GO:0044464);; molecular function: binding (GO:0005488)
gene11137	Tom7	90.0078	826	86.9832	1339	95.1287	1046	119.537	1389	133.083	1318	0.000550619	-0.440369	down	--	--	Cellular Component: mitochondrial outer membrane translocase complex (GO:0005742);; Cellular Component: integral component of membrane (GO:0016021);; Biological Process: protein import into mitochondrial matrix (GO:0030150);;	K17771|8.19473e-32|ame:727327|K17771 mitochondrial import receptor subunit TOM7 | (RefSeq) Tom7, GB13864, Tomm7; translocase of outer membrane 7	--	[U]	Intracellular trafficking, secretion, and vesicular transport	TOM7 family	Mitochondrial import receptor subunit TOM7 homolog OS=Caenorhabditis elegans OX=6239 GN=tomm-7 PE=3 SV=1	U	Intracellular trafficking, secretion, and vesicular transport	translocase of outer membrane 7 [Apis mellifera]	cellular component: cell (GO:0005623);; cellular component: membrane (GO:0016020);; cellular component: macromolecular complex (GO:0032991);; cellular component: organelle (GO:0043226);; cellular component: organelle part (GO:0044422);; cellular component: membrane part (GO:0044425);; cellular component: cell part (GO:0044464);; biological process: single-organism process (GO:0044699);; biologica…
gene1114	LOC113219413	12.49	352	12.03	568	13.8651	467	17.5169	622	16.0622	488	0.0065849	-0.355265	down	--	--	Biological Process: RNA splicing (GO:0008380);; Cellular Component: viral nucleocapsid (GO:0019013);; Cellular Component: small nuclear ribonucleoprotein complex (GO:0030532);;	K11096|4.38585e-57|ame:414039|K11096 small nuclear ribonucleoprotein D2 | (RefSeq) probable small nuclear ribonucleoprotein Sm D2	Spliceosome (ko03040)	[A]	RNA processing and modification	LSM domain	Probable small nuclear ribonucleoprotein Sm D2 OS=Drosophila melanogaster OX=7227 GN=SmD2 PE=1 SV=1	K	Transcription	PREDICTED: probable small nuclear ribonucleoprotein Sm D2 [Microplitis demolitor]	biological process: metabolic process (GO:0008152);; biological process: cellular process (GO:0009987);; cellular component: virion (GO:0019012);; cellular component: virion part (GO:0044423);; cellular component: cell (GO:0005623);; cellular component: macromolecular complex (GO:0032991);; cellular component: organelle (GO:0043226);; cellular component: organelle part (GO:0044422);; cellular com…
gene11146	LOC727312	19.3097	6899	21.5604	12997	20.9152	8930	18.6798	8480	18.2575	7006	0.0166325	0.173142	up	[R]	General function prediction only	Molecular Function: ARF guanyl-nucleotide exchange factor activity (GO:0005086);; Biological Process: regulation of ARF protein signal transduction (GO:0032012);; Biological Process: positive regulation of GTPase activity (GO:0043547);;	K18443|0|ame:727312|K18443 golgi-specific brefeldin A-resistance guanine nucleotide exchange factor 1 | (RefSeq) garz; Golgi-specific brefeldin A-resistance guanine nucleotide exchange factor 1	Endocytosis (ko04144)	[U]	Intracellular trafficking, secretion, and vesicular transport	Sec7 domain;; Guanine nucleotide exchange factor in Golgi transport N-terminal;; Dimerisation and cyclophilin-binding domain of Mon2	Ankyrin repeat, PH and SEC7 domain containing protein secG OS=Dictyostelium discoideum OX=44689 GN=secG PE=2 SV=1	S	Function unknown	PREDICTED: Golgi-specific brefeldin A-resistance guanine nucleotide exchange factor 1 [Apis mellifera]	molecular function: molecular function regulator (GO:0098772);; biological process: biological regulation (GO:0065007)
gene11150	LOC724159	24.5132	12711	19.5612	16955	23.1646	14553	5.74589	3699	5.52067	3136	2.97253e-37	1.87674	up	--	--	Cellular Component: nucleosome (GO:0000786);; Molecular Function: DNA binding (GO:0003677);; Molecular Function: histone acetyltransferase activity (GO:0004402);; Cellular Component: nucleus (GO:0005634);; Biological Process: nucleosome assembly (GO:0006334);; Biological Process: regulation of transcription, DNA-templated (GO:0006355);; Molecular Function: zinc ion binding (GO:0008270);; Biologic…	K11306|0|ame:724159|K11306 histone acetyltransferase MYST4 [EC:2.3.1.48] | (RefSeq) histone acetyltransferase KAT6B	--	[B]	Chromatin structure and dynamics	MOZ/SAS family;; PHD-finger;; linker histone H1 and H5 family	Histone acetyltransferase Tip60 OS=Drosophila melanogaster OX=7227 GN=Tip60 PE=1 SV=1	B	Chromatin structure and dynamics	PREDICTED: histone acetyltransferase KAT6B [Apis mellifera]	cellular component: cell (GO:0005623);; cellular component: macromolecular complex (GO:0032991);; cellular component: organelle (GO:0043226);; cellular component: organelle part (GO:0044422);; cellular component: cell part (GO:0044464);; molecular function: binding (GO:0005488);; molecular function: catalytic activity (GO:0003824);; biological process: cellular process (GO:0009987);; biological p…
gene11157	LOC724294	17.1868	4004	19.5889	7631	15.1616	4009	13.8261	3864	10.8209	2697	0.00976939	0.476192	up	--	--	Cellular Component: integral component of membrane (GO:0016021);;	--	--	[R]	General function prediction only	Maintenance of mitochondrial morphology protein 1	--	S	Function unknown	PREDICTED: uncharacterized protein LOC724294 [Apis mellifera]	cellular component: membrane (GO:0016020);; cellular component: membrane part (GO:0044425)
gene11168	LOC410636	107.008	3964	124.618	7740	120.644	5282	152.357	7143	165.663	6608	0.000235701	-0.411986	down	--	--	Cellular Component: intracellular membrane-bounded organelle (GO:0043231);; Molecular Function: 2 iron, 2 sulfur cluster binding (GO:0051537);;	--	--	[R]	General function prediction only	Iron-containing outer mitochondrial membrane protein N-terminus;; Iron-binding zinc finger CDGSH type	CDGSH iron-sulfur domain-containing protein 2 homolog OS=Drosophila simulans OX=7240 GN=Cisd2 PE=3 SV=1	S	Function unknown	PREDICTED: CDGSH iron-sulfur domain-containing protein 2 homolog isoform X2 [Apis mellifera]	cellular component: cell (GO:0005623);; cellular component: organelle (GO:0043226);; cellular component: cell part (GO:0044464);; molecular function: binding (GO:0005488)
gene11171	LOC551316	17.7711	869	17.0294	1402	22.2851	1309	24.8614	1560	23.4827	1258	0.0323143	-0.323757	down	--	--	Molecular Function: damaged DNA binding (GO:0003684);; Molecular Function: endonuclease activity (GO:0004519);; Cellular Component: nucleus (GO:0005634);; Biological Process: DNA repair (GO:0006281);; Biological Process: nucleic acid phosphodiester bond hydrolysis (GO:0090305);;	K10849|0|ame:551316|K10849 DNA excision repair protein ERCC-1 | (RefSeq) Ercc1; DNA excision repair protein ERCC-1	Nucleotide excision repair (ko03420);; Fanconi anemia pathway (ko03460)	[L]	Replication, recombination and repair	Binding domain of DNA repair protein Ercc1 (rad10/Swi10);; Helix-hairpin-helix domain;; Helix-hairpin-helix motif	DNA excision repair protein ERCC-1 OS=Dictyostelium discoideum OX=44689 GN=ercc1 PE=3 SV=1	L	Replication, recombination and repair	PREDICTED: DNA excision repair protein ERCC-1 [Apis mellifera]	molecular function: binding (GO:0005488);; molecular function: catalytic activity (GO:0003824);; biological process: metabolic process (GO:0008152);; biological process: cellular process (GO:0009987);; cellular component: cell (GO:0005623);; cellular component: organelle (GO:0043226);; cellular component: cell part (GO:0044464);; biological process: response to stimulus (GO:0050896)
gene11177	Mad	5.32348	2629	5.61786	3805	4.8847	2599	7.15675	4685	6.36633	3184	0.0107754	-0.430069	down	--	--	Molecular Function: DNA binding (GO:0003677);; Molecular Function: transcription factor activity, sequence-specific DNA binding (GO:0003700);; Cellular Component: nucleus (GO:0005634);; Cellular Component: transcription factor complex (GO:0005667);; Cellular Component: cytoplasm (GO:0005737);; Biological Process: regulation of transcription, DNA-templated (GO:0006355);; Biological Process: transf…	K09114|9.23125e-71|ame:724047|K09114 MAX dimerization protein | (RefSeq) Mad; MAX dimerization protein	--	[K]	Transcription	Helix-loop-helix DNA-binding domain	--	--	--	PREDICTED: max dimerization protein 1-like isoform X1 [Bombus impatiens]	molecular function: binding (GO:0005488);; molecular function: nucleic acid binding transcription factor activity (GO:0001071);; biological process: biological regulation (GO:0065007);; cellular component: cell (GO:0005623);; cellular component: organelle (GO:0043226);; cellular component: cell part (GO:0044464);; cellular component: macromolecular complex (GO:0032991);; biological process: cellu…
gene11182	LOC408504	0.636513	106	0.094064	27	0.702588	140	7.10932	1445	3.14278	556	0.000332313	-0.948844	down	--	--	--	--	--	[S]	Function unknown	Retinoic acid induced 16-like protein	--	S	Function unknown	PREDICTED: protein FAM160B1-like isoform X2 [Apis mellifera]	--
gene11183	LOC551005	26.8242	10233	32.9044	21715	25.4104	11996	51.1727	18530	47.2608	15144	0.0334952	-0.328811	down	[G]	Carbohydrate transport and metabolism	Biological Process: cellular glucose homeostasis (GO:0001678);; Molecular Function: hexokinase activity (GO:0004396);; Molecular Function: ATP binding (GO:0005524);; Molecular Function: glucose binding (GO:0005536);; Cellular Component: cell (GO:0005623);; Biological Process: glycolytic process (GO:0006096);; Biological Process: carbohydrate phosphorylation (GO:0046835);;	K00844|0|ame:551005|K00844 hexokinase [EC:2.7.1.1] | (RefSeq) hexokinase type 2	Glycolysis / Gluconeogenesis (ko00010);; Fructose and mannose metabolism (ko00051);; Galactose metabolism (ko00052);; Starch and sucrose metabolism (ko00500);; Amino sugar and nucleotide sugar metabolism (ko00520);; Carbon metabolism (ko01200)	[G]	Carbohydrate transport and metabolism	Hexokinase;; Hexokinase	Hexokinase type 2 OS=Drosophila melanogaster OX=7227 GN=Hex-t2 PE=2 SV=4	G	Carbohydrate transport and metabolism	PREDICTED: hexokinase type 2 isoform X2 [Apis mellifera]	biological process: cellular process (GO:0009987);; biological process: single-organism process (GO:0044699);; biological process: biological regulation (GO:0065007);; molecular function: catalytic activity (GO:0003824);; biological process: metabolic process (GO:0008152);; molecular function: binding (GO:0005488);; cellular component: cell (GO:0005623)
gene11187	LOC409185	11.1582	1302	10.2677	2051	10.6818	1578	15.5186	2381	11.6816	1577	0.0153932	-0.34123	down	--	--	--	--	--	--	--	--	--	S	Function unknown	PREDICTED: uncharacterized protein LOC409185 [Apis mellifera]	--
gene1119	LOC113218757	91.939	4768	103.761	8414	105.871	6101	132.059	7955	141.009	7238	2.05681e-05	-0.366333	down	[O]	Posttranslational modification, protein turnover, chaperones	Molecular Function: threonine-type endopeptidase activity (GO:0004298);; Cellular Component: nucleus (GO:0005634);; Cellular Component: cytoplasm (GO:0005737);; Biological Process: ubiquitin-dependent protein catabolic process (GO:0006511);; Cellular Component: proteasome core complex, alpha-subunit complex (GO:0019773);;	K02730|1.34614e-174|hst:105190204|K02730 20S proteasome subunit alpha 1 [EC:3.4.25.1] | (RefSeq) proteasome subunit alpha type-6-like	Proteasome (ko03050)	[O]	Posttranslational modification, protein turnover, chaperones	Proteasome subunit;; Proteasome subunit A N-terminal signature	Proteasome subunit alpha type-6 OS=Drosophila melanogaster OX=7227 GN=Prosalpha1 PE=1 SV=2	O	Posttranslational modification, protein turnover, chaperones	PREDICTED: proteasome subunit alpha type-6-like [Apis florea]	molecular function: catalytic activity (GO:0003824);; biological process: metabolic process (GO:0008152);; cellular component: cell (GO:0005623);; cellular component: organelle (GO:0043226);; cellular component: cell part (GO:0044464);; biological process: cellular process (GO:0009987);; cellular component: macromolecular complex (GO:0032991)
gene11190	LOC411746	7.61002	1084	9.30574	2211	8.35336	1345	7.29257	1195	7.0205	979	0.0141069	0.339963	up	--	--	--	--	--	--	--	PWWP domain	--	S	Function unknown	PREDICTED: uncharacterized protein LOC108000773 [Apis cerana]	--
gene11197	LOC409200	31.3391	6776	30.4904	11058	30.3093	7859	23.5378	6462	23.6452	5505	3.9381e-06	0.388973	up	--	--	Molecular Function: nucleotide binding (GO:0000166);; Molecular Function: RNA binding (GO:0003723);; Molecular Function: zinc ion binding (GO:0008270);; Cellular Component: integral component of membrane (GO:0016021);;	K10643|0|ame:409200|K10643 CCR4-NOT transcription complex subunit 4 [EC:2.3.2.27] | (RefSeq) uncharacterized protein DDB_G0289975	RNA degradation (ko03018)	[K]	Transcription	RING/Ubox like zinc-binding domain;; RNA recognition motif. (a.k.a. RRM, RBD, or RNP domain)	--	K	Transcription	PREDICTED: uncharacterized protein DDB_G0289975 [Apis mellifera]	molecular function: binding (GO:0005488);; cellular component: membrane (GO:0016020);; cellular component: membrane part (GO:0044425)
gene11199	LOC100577679	6.40132	689	7.31687	1325	7.75118	1004	8.53699	1158	8.99042	1043	0.0428222	-0.256478	down	--	--	Cellular Component: origin recognition complex (GO:0000808);; Cellular Component: nucleus (GO:0005634);; Biological Process: DNA replication (GO:0006260);;	K02604|0|ame:100577679|K02604 origin recognition complex subunit 2 | (RefSeq) origin recognition complex subunit 2	--	[L]	Replication, recombination and repair	Origin recognition complex subunit 2	Origin recognition complex subunit 2 OS=Drosophila melanogaster OX=7227 GN=Orc2 PE=1 SV=2	L	Replication, recombination and repair	PREDICTED: LOW QUALITY PROTEIN: origin recognition complex subunit 2 [Apis mellifera]	cellular component: cell (GO:0005623);; cellular component: macromolecular complex (GO:0032991);; cellular component: organelle (GO:0043226);; cellular component: organelle part (GO:0044422);; cellular component: cell part (GO:0044464);; biological process: metabolic process (GO:0008152);; biological process: cellular process (GO:0009987)
gene11206	LOC409573	10.3356	2371	11.9813	5010	12.4233	3422	14.7048	5388	14.209	4414	2.85858e-06	-0.566001	down	--	--	Molecular Function: nucleic acid binding (GO:0003676);; Molecular Function: metal ion binding (GO:0046872);;	--	--	[R]	General function prediction only	Zinc-finger double domain;; Zinc finger, C2H2 type;; C2H2-type zinc finger;; Zinc-finger of C2H2 type;; zinc-finger C2H2-type;; BolA-like protein	Krueppel homolog 1 OS=Drosophila melanogaster OX=7227 GN=Kr-h1 PE=2 SV=2	S	Function unknown	PREDICTED: zinc finger protein 260-like isoform X1 [Apis mellifera]	molecular function: binding (GO:0005488)
gene11207	LOC100578556	11.1222	2633	12.9119	5103	11.4037	3264	10.0088	2998	7.90888	2126	0.00332962	0.368422	up	--	--	--	--	--	--	--	--	--	S	Function unknown	PREDICTED: putative uncharacterized protein DDB_G0282133 isoform X1 [Apis mellifera]	--
gene11211	LOC726745	11.3945	878	11.0676	1425	13.6078	1255	16.1754	1577	14.2812	1198	0.0173417	-0.315385	down	--	--	Molecular Function: mRNA binding (GO:0003729);;	K18710|3.47219e-140|ame:726745|K18710 histone RNA hairpin-binding protein | (RefSeq) Slbp; histone RNA hairpin-binding protein	--	[A]	RNA processing and modification	Histone RNA hairpin-binding protein RNA-binding domain	Histone RNA hairpin-binding protein OS=Drosophila melanogaster OX=7227 GN=Slbp PE=1 SV=1	S	Function unknown	PREDICTED: histone RNA hairpin-binding protein-like isoform X1 [Apis dorsata]	molecular function: binding (GO:0005488)
gene11213	LOC552736	307.099	20936	296.18	32896	315.334	25741	270.84	24417	262.105	19274	0.0301674	0.169134	up	[G]	Carbohydrate transport and metabolism	Molecular Function: phosphoglycerate mutase activity (GO:0004619);; Biological Process: glycolytic process (GO:0006096);;	K01834|0|ame:552736|K01834 2,3-bisphosphoglycerate-dependent phosphoglycerate mutase [EC:5.4.2.11] | (RefSeq) phosphoglycerate mutase 2	Glycolysis / Gluconeogenesis (ko00010);; Glycine, serine and threonine metabolism (ko00260);; Carbon metabolism (ko01200);; Biosynthesis of amino acids (ko01230)	[G]	Carbohydrate transport and metabolism	Histidine phosphatase superfamily (branch 1)	Probable phosphoglycerate mutase OS=Dictyostelium discoideum OX=44689 GN=gpmA PE=1 SV=1	G	Carbohydrate transport and metabolism	PREDICTED: phosphoglycerate mutase 2-like [Apis dorsata]	molecular function: catalytic activity (GO:0003824);; biological process: metabolic process (GO:0008152);; biological process: cellular process (GO:0009987);; biological process: single-organism process (GO:0044699)
gene11214	LOC552730	12.0122	858	12.1726	1464	14.9148	1263	18.1941	1618	15.2965	1175	0.0218134	-0.314887	down	[R]	General function prediction only	Molecular Function: GTP binding (GO:0005525);; Cellular Component: intracellular (GO:0005622);; Biological Process: small GTPase mediated signal transduction (GO:0007264);;	K07912|8.69831e-111|ame:552730|K07912 Ras-related protein Rab-24 | (RefSeq) ras-related protein Rab-24	--	[U]	Intracellular trafficking, secretion, and vesicular transport	Ras family;; Ras of Complex, Roc, domain of DAPkinase;; ADP-ribosylation factor family;; 50S ribosome-binding GTPase	Ras-related protein Rab-24 OS=Dictyostelium discoideum OX=44689 GN=rab24 PE=3 SV=1	S	Function unknown	PREDICTED: ras-related protein Rab-24-like isoform X1 [Apis dorsata]	molecular function: binding (GO:0005488);; cellular component: cell (GO:0005623);; cellular component: cell part (GO:0044464);; biological process: cellular process (GO:0009987);; biological process: signaling (GO:0023052);; biological process: single-organism process (GO:0044699);; biological process: response to stimulus (GO:0050896);; biological process: biological regulation (GO:0065007)
gene11217	LOC100578725	22.0967	819	22.1526	1376	27.98	1241	34.6147	1623	38.6577	1545	0.000666245	-0.545262	down	--	--	Biological Process: viral genome replication (GO:0019079);; Biological Process: negative regulation of cysteine-type endopeptidase activity involved in apoptotic process (GO:0043154);; Cellular Component: Ragulator complex (GO:0071986);;	K16344|4.72416e-56|ame:100578725|K16344 ragulator complex protein LAMTOR5 | (RefSeq) uncharacterized LOC100578725	mTOR signaling pathway (ko04150)	--	--	Ragulator complex protein LAMTOR5	--	S	Function unknown	PREDICTED: ragulator complex protein LAMTOR5 homolog [Apis dorsata]	biological process: multi-organism process (GO:0051704);; biological process: biological regulation (GO:0065007);; cellular component: cell (GO:0005623);; cellular component: membrane (GO:0016020);; cellular component: macromolecular complex (GO:0032991);; cellular component: organelle (GO:0043226);; cellular component: organelle part (GO:0044422);; cellular component: membrane part (GO:0044425);…
gene11218	LOC409485	121.072	21666	115.646	34705	106.923	22912	75.7149	17149	76.1325	14696	8.48266e-07	0.585073	up	[C]	Energy production and conversion	Molecular Function: aconitate hydratase activity (GO:0003994);; Biological Process: metabolic process (GO:0008152);; Molecular Function: 4 iron, 4 sulfur cluster binding (GO:0051539);;	K01681|0|ame:409485|K01681 aconitate hydratase [EC:4.2.1.3] | (RefSeq) GB16072; cytoplasmic aconitate hydratase-like	Citrate cycle (TCA cycle) (ko00020);; Glyoxylate and dicarboxylate metabolism (ko00630);; Carbon metabolism (ko01200);; 2-Oxocarboxylic acid metabolism (ko01210);; Biosynthesis of amino acids (ko01230)	[AJ]	RNA processing and modification;; Translation, ribosomal structure and biogenesis	Aconitase family (aconitate hydratase);; Aconitase C-terminal domain	Probable cytoplasmic aconitate hydratase OS=Caenorhabditis elegans OX=6239 GN=aco-1 PE=1 SV=1	C	Energy production and conversion	PREDICTED: cytoplasmic aconitate hydratase-like [Apis mellifera]	molecular function: catalytic activity (GO:0003824);; biological process: metabolic process (GO:0008152);; molecular function: binding (GO:0005488)
gene1122	LOC725387	66.7876	17463	109.564	48042	44.9074	14061	38.1339	12621	24.3381	6865	0.00510759	0.784824	up	--	--	--	--	--	--	--	--	--	S	Function unknown	putative cyclin-dependent serine/threonine-protein kinase [Apis mellifera]	--
gene11239	Obp15	446.117	13670	643.909	33087	429.346	15753	390.106	15129	312.869	10341	0.0283739	0.461725	up	--	--	Molecular Function: odorant binding (GO:0005549);;	--	--	--	--	PBP/GOBP family	--	--	--	odorant binding protein 15 precursor [Apis mellifera]	molecular function: binding (GO:0005488)
gene1125	LOC408579	10.8451	3042	12.4582	5846	8.9675	3019	8.77766	3099	7.15062	2140	0.0323113	0.409508	up	--	--	Molecular Function: metalloendopeptidase activity (GO:0004222);; Cellular Component: proteinaceous extracellular matrix (GO:0005578);; Biological Process: proteolysis (GO:0006508);; Molecular Function: zinc ion binding (GO:0008270);;	--	--	[O]	Posttranslational modification, protein turnover, chaperones	Thrombospondin type 1 domain;; ADAM-TS Spacer 1	A disintegrin and metalloproteinase with thrombospondin motifs gon-1 OS=Caenorhabditis elegans OX=6239 GN=gon-1 PE=1 SV=3	S	Function unknown	PREDICTED: thrombospondin type-1 domain-containing protein 4-like isoform X1 [Apis mellifera]	molecular function: catalytic activity (GO:0003824);; biological process: metabolic process (GO:0008152);; cellular component: extracellular region (GO:0005576);; cellular component: extracellular region part (GO:0044421);; molecular function: binding (GO:0005488)
gene11253	LOC727223	9.09873	3687	8.73309	5950	9.12019	4391	7.31509	3773	6.92002	2975	6.72401e-06	0.351628	up	--	--	--	--	--	--	--	FAM193 family C-terminal	--	S	Function unknown	PREDICTED: uncharacterized protein LOC727223 isoform X1 [Apis mellifera]	--
gene11258	LOC409090	253.379	7106	228.593	10772	231.928	7938	289.713	10303	292.855	8965	0.0166633	-0.264064	down	--	--	Cellular Component: mitochondrion (GO:0005739);; Biological Process: negative regulation of ATPase activity (GO:0032780);; Molecular Function: ATPase inhibitor activity (GO:0042030);;	--	--	--	--	Mitochondrial ATPase inhibitor, IATP;; Myb/SANT-like DNA-binding domain	--	K	Transcription	PREDICTED: uncharacterized protein LOC409090 [Apis mellifera]	cellular component: cell (GO:0005623);; cellular component: organelle (GO:0043226);; cellular component: cell part (GO:0044464);; biological process: biological regulation (GO:0065007);; molecular function: molecular function regulator (GO:0098772)
gene11260	LOC413557	18.3691	4881	21.2369	10057	17.9146	5897	16.2109	5620	14.6753	4330	0.0230849	0.315314	up	--	--	Biological Process: axon guidance (GO:0007411);; Cellular Component: integral component of membrane (GO:0016021);;	K16336|6.92759e-95|ame:413557|K16336 syndecan 2 | (RefSeq) Sdc; syndecan	--	--	--	Syndecan domain	Syndecan OS=Drosophila melanogaster OX=7227 GN=Sdc PE=2 SV=2	U	Intracellular trafficking, secretion, and vesicular transport	PREDICTED: syndecan isoform X1 [Apis mellifera]	biological process: cellular process (GO:0009987);; biological process: multicellular organismal process (GO:0032501);; biological process: developmental process (GO:0032502);; biological process: locomotion (GO:0040011);; biological process: single-organism process (GO:0044699);; biological process: response to stimulus (GO:0050896);; biological process: cellular component organization or biogen…
gene11264	LOC724123	52.2092	5893	56.2265	10656	58.4664	7922	53.1902	7624	49.7626	6079	0.0274806	0.124193	up	[J]	Translation, ribosomal structure and biogenesis	Molecular Function: translation initiation factor activity (GO:0003743);; Biological Process: translational initiation (GO:0006413);;	K03680|0|ame:724123|K03680 translation initiation factor eIF-2B subunit delta | (RefSeq) translation initiation factor eIF-2B subunit delta	RNA transport (ko03013)	[J]	Translation, ribosomal structure and biogenesis	Initiation factor 2 subunit family	Translation initiation factor eIF-2B subunit delta OS=Dictyostelium discoideum OX=44689 GN=eif2b4 PE=3 SV=1	J	Translation, ribosomal structure and biogenesis	PREDICTED: translation initiation factor eIF-2B subunit delta [Apis mellifera]	molecular function: binding (GO:0005488);; biological process: metabolic process (GO:0008152);; biological process: cellular process (GO:0009987)
gene11265	LOC724186	1223.23	52037	1202.26	85770	1291.33	65781	1432.1	77109	1389.98	63781	0.00190665	-0.169711	down	[J]	Translation, ribosomal structure and biogenesis	Molecular Function: structural constituent of ribosome (GO:0003735);; Cellular Component: ribosome (GO:0005840);; Biological Process: translation (GO:0006412);;	K02885|1.98849e-121|ame:724186|K02885 large subunit ribosomal protein L19e | (RefSeq) RpL19; 60S ribosomal protein L19	Ribosome (ko03010)	[J]	Translation, ribosomal structure and biogenesis	Ribosomal protein L19e	60S ribosomal protein L19 OS=Drosophila melanogaster OX=7227 GN=RpL19 PE=1 SV=2	J	Translation, ribosomal structure and biogenesis	60S ribosomal protein L19 [Bombus terrestris]	molecular function: structural molecule activity (GO:0005198);; cellular component: cell (GO:0005623);; cellular component: macromolecular complex (GO:0032991);; cellular component: organelle (GO:0043226);; cellular component: cell part (GO:0044464);; biological process: metabolic process (GO:0008152);; biological process: cellular process (GO:0009987)
gene11270	Argk	909.732	117513	797.434	176521	840.203	134718	953.193	167961	982.438	144939	0.0256389	-0.231544	down	[O]	Posttranslational modification, protein turnover, chaperones	Molecular Function: arginine kinase activity (GO:0004054);; Molecular Function: ATP binding (GO:0005524);; Biological Process: phosphorylation (GO:0016310);;	K00933|0|ame:550932|K00933 creatine kinase [EC:2.7.3.2] | (RefSeq) Argk, GB10973; arginine kinase	Arginine and proline metabolism (ko00330)	[C]	Energy production and conversion	ATP:guanido phosphotransferase, C-terminal catalytic domain;; ATP:guanido phosphotransferase, N-terminal domain	Arginine kinase OS=Apis mellifera OX=7460 GN=ARGK PE=2 SV=1	E	Amino acid transport and metabolism	PREDICTED: arginine kinase isoform X1 [Apis mellifera]	molecular function: catalytic activity (GO:0003824);; biological process: metabolic process (GO:0008152);; biological process: cellular process (GO:0009987);; molecular function: binding (GO:0005488)
gene11272	LOC724207	9.57284	722	9.13795	1179	8.51152	810	10.5346	1093	12.3816	980	0.0164434	-0.305936	down	--	--	--	--	--	[M]	Cell wall/membrane/envelope biogenesis	Scramblase	--	S	Function unknown	PREDICTED: phospholipid scramblase 2-like isoform X2 [Apis mellifera]	--
gene11273	LOC724366	10.8339	2201	13.9292	4746	12.4721	3034	9.78854	2517	10.2821	2253	0.0337787	0.300623	up	[R]	General function prediction only	Molecular Function: GTP binding (GO:0005525);; Cellular Component: intracellular (GO:0005622);; Biological Process: small GTPase mediated signal transduction (GO:0007264);; Cellular Component: membrane (GO:0016020);;	K07839|2.25616e-101|ame:724366|K07839 Ras-related protein Rap-2C | (RefSeq) Rap2l; ras-related protein Rap-2a	--	[R]	General function prediction only	Ras family;; Ras of Complex, Roc, domain of DAPkinase;; ADP-ribosylation factor family	Ras-related protein Rap1 OS=Drosophila melanogaster OX=7227 GN=Rap1 PE=1 SV=2	S	Function unknown	PREDICTED: ras-related protein Rap-2a [Apis mellifera]	molecular function: binding (GO:0005488);; cellular component: cell (GO:0005623);; cellular component: cell part (GO:0044464);; biological process: cellular process (GO:0009987);; biological process: signaling (GO:0023052);; biological process: single-organism process (GO:0044699);; biological process: response to stimulus (GO:0050896);; biological process: biological regulation (GO:0065007);; ce…
gene11274	LOC724249	0.003102	1	0.008686	3	0.010044	2	12.8674	2628	11.9395	2078	1.37919e-214	-7.08668	down	--	--	--	--	--	--	--	--	--	S	Function unknown	PREDICTED: uncharacterized protein LOC724249 [Apis mellifera]	--
gene11279	LOC409918	45.1943	10552	56.4468	22119	51.2919	14339	42.6793	12613	39.6814	10011	0.00757985	0.309595	up	--	--	--	K17263|0|hst:105186845|K17263 cullin-associated NEDD8-dissociated protein 1 | (RefSeq) cullin-associated NEDD8-dissociated protein 1	--	[R]	General function prediction only	TATA-binding protein interacting (TIP20);; HEAT repeat;; HEAT-like repeat;; HEAT repeats;; non-SMC mitotic condensation complex subunit 1	Cullin-associated NEDD8-dissociated protein 1 OS=Drosophila melanogaster OX=7227 GN=Cand1 PE=2 SV=1	O	Posttranslational modification, protein turnover, chaperones	PREDICTED: cullin-associated NEDD8-dissociated protein 1 isoform X1 [Apis mellifera]	--
gene11283	LOC724647	12.2949	1139	6.94035	1581	12.8665	1384	20.7678	2132	10.806	1524	0.00312599	-0.463035	down	[J]	Translation, ribosomal structure and biogenesis	--	--	--	[E]	Amino acid transport and metabolism	Leucine rich repeat;; Acetyltransferase (GNAT) family;; Acetyltransferase (GNAT) domain;; Acetyltransferase (GNAT) domain;; Leucine Rich repeats (2 copies);; Leucine Rich repeat;; Guanylate kinase	--	S	Function unknown	PREDICTED: uncharacterized protein LOC724647 [Apis mellifera]	--
gene11289	LOC725201	66.6308	3191	69.805	5605	76.0464	4360	85.1277	5159	78.9707	4079	0.00515053	-0.193466	down	[J]	Translation, ribosomal structure and biogenesis	Molecular Function: RNA binding (GO:0003723);; Molecular Function: structural constituent of ribosome (GO:0003735);; Cellular Component: ribosome (GO:0005840);; Biological Process: translation (GO:0006412);;	K02888|3.05875e-155|ame:725201|K02888 large subunit ribosomal protein L21 | (RefSeq) 39S ribosomal protein L21, mitochondrial	Ribosome (ko03010)	[J]	Translation, ribosomal structure and biogenesis	Ribosomal prokaryotic L21 protein	Probable 39S ribosomal protein L21, mitochondrial OS=Dictyostelium discoideum OX=44689 GN=mrpl21 PE=3 SV=1	J	Translation, ribosomal structure and biogenesis	PREDICTED: 39S ribosomal protein L21, mitochondrial [Apis mellifera]	molecular function: binding (GO:0005488);; molecular function: structural molecule activity (GO:0005198);; cellular component: cell (GO:0005623);; cellular component: macromolecular complex (GO:0032991);; cellular component: organelle (GO:0043226);; cellular component: cell part (GO:0044464);; biological process: metabolic process (GO:0008152);; biological process: cellular process (GO:0009987)
gene11293	LOC552479	28.4395	5351	31.2134	9884	28.7435	6482	22.5497	5400	22.3475	4558	1.08916e-05	0.394172	up	--	--	--	--	--	[T]	Signal transduction mechanisms	Laminin EGF domain	Protein draper OS=Drosophila melanogaster OX=7227 GN=drpr PE=1 SV=3	S	Function unknown	PREDICTED: multiple epidermal growth factor-like domains protein 10 [Apis mellifera]	--
gene11297	LOC411897	100.332	9981	110.03	20506	109.484	13213	77.6794	10812	61.3553	7910	8.52729e-05	0.476235	up	[G]	Carbohydrate transport and metabolism	Molecular Function: magnesium ion binding (GO:0000287);; Biological Process: carbohydrate metabolic process (GO:0005975);; Molecular Function: intramolecular transferase activity, phosphotransferases (GO:0016868);;	K01835|0|ame:411897|K01835 phosphoglucomutase [EC:5.4.2.2] | (RefSeq) Pgm1; phosphoglucomutase	Glycolysis / Gluconeogenesis (ko00010);; Pentose phosphate pathway (ko00030);; Galactose metabolism (ko00052);; Purine metabolism (ko00230);; Starch and sucrose metabolism (ko00500);; Amino sugar and nucleotide sugar metabolism (ko00520)	[G]	Carbohydrate transport and metabolism	Phosphoglucomutase/phosphomannomutase, alpha/beta/alpha domain I;; Phosphoglucomutase/phosphomannomutase, alpha/beta/alpha domain III;; Phosphoglucomutase/phosphomannomutase, alpha/beta/alpha domain II;; Phosphoglucomutase/phosphomannomutase, C-terminal domain	Phosphoglucomutase OS=Drosophila simulans OX=7240 GN=Pgm PE=3 SV=1	G	Carbohydrate transport and metabolism	PREDICTED: phosphoglucomutase isoform X1 [Apis mellifera]	molecular function: binding (GO:0005488);; biological process: metabolic process (GO:0008152);; molecular function: catalytic activity (GO:0003824)
gene11300	LOC552082	41.2945	8039	52.9054	16919	40.4963	10721	41.5166	10044	31.3961	7531	0.0276238	0.278045	up	--	--	--	K05700|0|ame:552082|K05700 vinculin | (RefSeq) Vinc; vinculin	--	[W]	Extracellular structures	Vinculin family	Vinculin OS=Drosophila melanogaster OX=7227 GN=Vinc PE=1 SV=1	S	Function unknown	PREDICTED: vinculin isoform X3 [Apis florea]	--
gene11301	LOC411742	23.9341	2585	24.1839	4369	25.5494	3362	31.1871	4293	26.7665	3162	0.00893903	-0.223594	down	--	--	Molecular Function: translation initiation factor activity (GO:0003743);; Biological Process: translational initiation (GO:0006413);; Molecular Function: protein heterodimerization activity (GO:0046982);;	K14649|0|ame:411742|K14649 transcription initiation factor TFIID subunit 8 | (RefSeq) GB14552; transcription initiation factor TFIID subunit 8-like	Basal transcription factors (ko03022)	[K]	Transcription	Transcription factor TFIID complex subunit 8 C-term;; Bromodomain associated;; Histone-fold protein	Transcription initiation factor TFIID subunit 8 OS=Drosophila melanogaster OX=7227 GN=Taf8 PE=1 SV=1	K	Transcription	PREDICTED: transcription initiation factor TFIID subunit 8-like [Apis mellifera]	molecular function: binding (GO:0005488);; biological process: metabolic process (GO:0008152);; biological process: cellular process (GO:0009987)
gene11302	LOC552155	13.8587	878	12.1006	1285	12.4745	946	16.1569	1295	15.5186	1060	0.0493296	-0.270851	down	--	--	Molecular Function: transferase activity (GO:0016740);;	K12627|8.04892e-58|ame:552155|K12627 U6 snRNA-associated Sm-like protein LSm8 | (RefSeq) U6 snRNA-associated Sm-like protein LSm8	RNA degradation (ko03018);; Spliceosome (ko03040)	[A]	RNA processing and modification	LSM domain	Probable U6 snRNA-associated Sm-like protein LSm8 OS=Dictyostelium discoideum OX=44689 GN=lsm8 PE=3 SV=1	K	Transcription	PREDICTED: U6 snRNA-associated Sm-like protein LSm8 [Apis mellifera]	molecular function: catalytic activity (GO:0003824)
gene11306	LOC551237	9.33038	641	9.71453	1090	11.7627	961	15.092	1277	14.8704	1073	0.000575554	-0.477564	down	--	--	Cellular Component: integral component of membrane (GO:0016021);;	K15279|0|ame:551237|K15279 solute carrier family 35 (GDP-fucose transporter), member C1 | (RefSeq) Gfr; GDP-fucose transporter 1	--	[GOU]	Carbohydrate transport and metabolism;; Posttranslational modification, protein turnover, chaperones;; Intracellular trafficking, secretion, and vesicular transport	Triose-phosphate Transporter family	GDP-fucose transporter 1 OS=Drosophila melanogaster OX=7227 GN=nac PE=1 SV=1	U	Intracellular trafficking, secretion, and vesicular transport	PREDICTED: GDP-fucose transporter 1 [Apis mellifera]	cellular component: membrane (GO:0016020);; cellular component: membrane part (GO:0044425)
gene11312	LOC100578560	58.0291	1785	62.1073	3203	70.4529	2595	88.8912	3460	90.2235	2993	7.88089e-06	-0.465396	down	[J]	Translation, ribosomal structure and biogenesis	Molecular Function: structural constituent of ribosome (GO:0003735);; Cellular Component: ribosome (GO:0005840);; Biological Process: translation (GO:0006412);;	K02963|8.20146e-101|ame:100578560|K02963 small subunit ribosomal protein S18 | (RefSeq) 28S ribosomal protein S18c, mitochondrial	Ribosome (ko03010)	[J]	Translation, ribosomal structure and biogenesis	Ribosomal protein S18	--	J	Translation, ribosomal structure and biogenesis	PREDICTED: 28S ribosomal protein S18c, mitochondrial [Apis mellifera]	molecular function: structural molecule activity (GO:0005198);; cellular component: cell (GO:0005623);; cellular component: macromolecular complex (GO:0032991);; cellular component: organelle (GO:0043226);; cellular component: cell part (GO:0044464);; biological process: metabolic process (GO:0008152);; biological process: cellular process (GO:0009987)
gene11317	LOC725503	17.8188	9749	20.8966	19191	19.5322	12803	16.1952	11233	11.6227	6865	0.00406169	0.459486	up	[T]	Signal transduction mechanisms	Molecular Function: protein serine/threonine kinase activity (GO:0004674);; Molecular Function: ATP binding (GO:0005524);; Biological Process: protein phosphorylation (GO:0006468);;	K08867|0|ame:725503|K08867 WNK lysine deficient protein kinase [EC:2.7.11.1] | (RefSeq) GB16910; uncharacterized LOC725503	--	[R]	General function prediction only	Protein kinase domain;; Protein tyrosine kinase;; Oxidative-stress-responsive kinase 1 C-terminal domain	Serine/threonine-protein kinase WNK OS=Caenorhabditis elegans OX=6239 GN=wnk-1 PE=1 SV=1	T	Signal transduction mechanisms	PREDICTED: uncharacterized protein LOC725503 isoform X6 [Apis mellifera]	molecular function: catalytic activity (GO:0003824);; biological process: metabolic process (GO:0008152);; biological process: cellular process (GO:0009987);; molecular function: binding (GO:0005488)
gene11318	LOC552258	77.5649	13023	88.3281	24548	88.9123	17918	72.0945	15452	74.6161	13921	0.0418225	0.186938	up	[G]	Carbohydrate transport and metabolism	Molecular Function: transporter activity (GO:0005215);; Cellular Component: integral component of membrane (GO:0016021);; Biological Process: transmembrane transport (GO:0055085);;	--	--	[R]	General function prediction only	Major Facilitator Superfamily;; MFS_1 like family	--	G	Carbohydrate transport and metabolism	Hippocampus abundant transcript 1 protein [Melipona quadrifasciata]	molecular function: transporter activity (GO:0005215);; cellular component: membrane (GO:0016020);; cellular component: membrane part (GO:0044425);; biological process: localization (GO:0051179)
gene11319	LOC725584	3.48944	628	3.12027	942	4.80739	1036	11.6952	2663	4.04223	785	0.0426626	-0.582758	down	--	--	Cellular Component: integral component of membrane (GO:0016021);;	K20396|0|ame:725584|K20396 TBC1 domain family member 7 | (RefSeq) TBC1 domain family member 7	mTOR signaling pathway (ko04150)	--	--	Rab-GTPase-TBC domain	--	S	Function unknown	PREDICTED: LOW QUALITY PROTEIN: TBC1 domain family member 7 [Apis mellifera]	cellular component: membrane (GO:0016020);; cellular component: membrane part (GO:0044425)
gene1133	LOC551731	7.09282	3099	8.13784	6128	7.21268	4014	6.675	3891	6.02011	2952	0.036787	0.222994	up	--	--	Molecular Function: GTP binding (GO:0005525);; Cellular Component: intracellular (GO:0005622);; Biological Process: small GTPase mediated signal transduction (GO:0007264);;	--	--	[T]	Signal transduction mechanisms	RhoGAP domain;; p190-A and -B Rho GAPs FF domain;; Ras family;; FF domain	Rho GTPase-activating protein 190 OS=Drosophila melanogaster OX=7227 GN=RhoGAPp190 PE=1 SV=2	S	Function unknown	PREDICTED: rho GTPase-activating protein 190 isoform X1 [Apis mellifera]	molecular function: binding (GO:0005488);; cellular component: cell (GO:0005623);; cellular component: cell part (GO:0044464);; biological process: cellular process (GO:0009987);; biological process: signaling (GO:0023052);; biological process: single-organism process (GO:0044699);; biological process: response to stimulus (GO:0050896);; biological process: biological regulation (GO:0065007)
gene11344	LOC409355	209.659	9559	213.133	16195	211.834	11629	173.633	10182	174.242	8626	6.97695e-06	0.279018	up	[O]	Posttranslational modification, protein turnover, chaperones	Cellular Component: cell (GO:0005623);; Molecular Function: electron carrier activity (GO:0009055);; Molecular Function: protein disulfide oxidoreductase activity (GO:0015035);; Biological Process: cell redox homeostasis (GO:0045454);; Biological Process: oxidation-reduction process (GO:0055114);;	--	--	[O]	Posttranslational modification, protein turnover, chaperones	Glutaredoxin;; Thioredoxin	Glutaredoxin-3 homolog OS=Dictyostelium discoideum OX=44689 GN=glrx3 PE=3 SV=1	O	Posttranslational modification, protein turnover, chaperones	PREDICTED: glutaredoxin 3 [Apis florea]	cellular component: cell (GO:0005623);; molecular function: electron carrier activity (GO:0009055);; molecular function: catalytic activity (GO:0003824);; biological process: metabolic process (GO:0008152);; biological process: single-organism process (GO:0044699);; biological process: cellular process (GO:0009987);; biological process: biological regulation (GO:0065007)
gene11347	LOC411772	6.01542	2451	6.19123	3538	8.1172	2146	6.5357	1951	2.11596	847	0.013164	0.644303	up	[E]	Amino acid transport and metabolism	Biological Process: amino acid transmembrane transport (GO:0003333);; Molecular Function: amino acid transmembrane transporter activity (GO:0015171);; Cellular Component: integral component of membrane (GO:0016021);;	--	--	[E]	Amino acid transport and metabolism	Amino acid permease;; Amino acid permease	--	E	Amino acid transport and metabolism	PREDICTED: Y+L amino acid transporter 2 isoform X1 [Apis mellifera]	biological process: single-organism process (GO:0044699);; biological process: localization (GO:0051179);; molecular function: transporter activity (GO:0005215);; cellular component: membrane (GO:0016020);; cellular component: membrane part (GO:0044425)
gene1135	LOC100576169	5.83063	2576	9.02778	5818	7.16564	3383	4.85169	2609	4.89074	2173	0.00150861	0.507097	up	--	--	Cellular Component: integral component of membrane (GO:0016021);;	K19599|0|ame:100576169|K19599 cytokine receptor domeless | (RefSeq) uncharacterized LOC100576169	--	--	--	Fibronectin type III domain;; Fibronectin type III domain	Cytokine receptor OS=Drosophila melanogaster OX=7227 GN=dome PE=1 SV=1	S	Function unknown	PREDICTED: uncharacterized protein LOC100576169 [Apis mellifera]	cellular component: membrane (GO:0016020);; cellular component: membrane part (GO:0044425)
gene1136	LOC410083	11.3215	2229	13.493	4997	11.0436	2826	8.31052	2349	7.28473	1702	0.00241462	0.51873	up	--	--	--	K05631|0|ame:410083|K05631 atrophin-1 interacting protein 3 (BAI1-associated protein 1) | (RefSeq) Magi; membrane-associated guanylate kinase, WW and PDZ domain-containing protein 1	--	[R]	General function prediction only	PDZ domain (Also known as DHR or GLGF);; PDZ domain;; WW domain	Disks large homolog 1 OS=Caenorhabditis elegans OX=6239 GN=dlg-1 PE=1 SV=1	T	Signal transduction mechanisms	PREDICTED: membrane-associated guanylate kinase, WW and PDZ domain-containing protein 1 isoform X5 [Apis mellifera]	--
gene11367	LOC551770	124.778	13889	139.08	26055	126.938	17236	113.226	15959	103.873	12420	0.000598573	0.287699	up	[D]	Cell cycle control, cell division, chromosome partitioning	Molecular Function: metal ion binding (GO:0046872);;	K01081|0|ame:551770|K01081 5'-nucleotidase [EC:3.1.3.5] | (RefSeq) cytosolic purine 5'-nucleotidase	Purine metabolism (ko00230);; Pyrimidine metabolism (ko00240);; Nicotinate and nicotinamide metabolism (ko00760)	[F]	Nucleotide transport and metabolism	5' nucleotidase family	Cytosolic purine 5&apos;-nucleotidase OS=Dictyostelium discoideum OX=44689 GN=nt5c2 PE=3 SV=1	S	Function unknown	PREDICTED: cytosolic purine 5&apos;-nucleotidase isoform X3 [Apis florea]	molecular function: binding (GO:0005488)
gene11371	LOC726728	12.0321	4217	14.6075	8571	12.9111	5406	11.8293	5214	9.66097	3639	0.0264727	0.301085	up	--	--	Cellular Component: anaphase-promoting complex (GO:0005680);;	K03348|0|ame:726728|K03348 anaphase-promoting complex subunit 1 | (RefSeq) ANAPC1; anaphase-promoting complex subunit 1	Ubiquitin mediated proteolysis (ko04120)	[DO]	Cell cycle control, cell division, chromosome partitioning;; Posttranslational modification, protein turnover, chaperones	Anaphase-promoting complex subunit 1;; Proteasome/cyclosome repeat	Anaphase-promoting complex subunit 1 OS=Dictyostelium discoideum OX=44689 GN=anapc1 PE=3 SV=1	O	Posttranslational modification, protein turnover, chaperones	PREDICTED: anaphase-promoting complex subunit 1 [Apis mellifera]	cellular component: cell (GO:0005623);; cellular component: macromolecular complex (GO:0032991);; cellular component: organelle (GO:0043226);; cellular component: organelle part (GO:0044422);; cellular component: cell part (GO:0044464)
gene11375	LOC552109	406.618	39193	438.73	70969	365.953	48359	368.744	45213	383.95	39809	0.030254	0.174291	up	[R]	General function prediction only	Molecular Function: zinc ion binding (GO:0008270);; Biological Process: protein ubiquitination (GO:0016567);; Molecular Function: ligase activity (GO:0016874);; Molecular Function: ubiquitin protein ligase activity (GO:0061630);;	K10143|0|ame:102653576|K10143 E3 ubiquitin-protein ligase RFWD2 [EC:2.3.2.27] | (RefSeq) E3 ubiquitin-protein ligase RFWD2-like	Ubiquitin mediated proteolysis (ko04120)	--	--	WD domain, G-beta repeat;; Zinc finger, C3HC4 type (RING finger);; Zinc finger, C3HC4 type (RING finger);; RING-type zinc-finger;; Anaphase-promoting complex subunit 4 WD40 domain;; Zinc finger, C3HC4 type (RING finger);; Ring finger domain;; zinc-RING finger domain	WD repeat-containing protein 5 homolog OS=Dictyostelium discoideum OX=44689 GN=wdr5 PE=3 SV=1	O	Posttranslational modification, protein turnover, chaperones	PREDICTED: E3 ubiquitin-protein ligase RFWD2-like [Apis mellifera]	molecular function: binding (GO:0005488);; biological process: metabolic process (GO:0008152);; biological process: cellular process (GO:0009987);; molecular function: catalytic activity (GO:0003824)
gene11381	LOC409180	166.564	19089	199.694	38205	189.364	25764	161.227	24074	162.482	19861	0.0487422	0.185197	up	[C]	Energy production and conversion	Biological Process: acetyl-CoA metabolic process (GO:0006084);; Molecular Function: transferase activity (GO:0016740);;	--	--	[C]	Energy production and conversion	Acetyl-CoA hydrolase/transferase C-terminal domain;; Acetyl-CoA hydrolase/transferase N-terminal domain	--	C	Energy production and conversion	PREDICTED: LOW QUALITY PROTEIN: 4-hydroxybutyrate coenzyme A transferase-like [Apis mellifera]	biological process: metabolic process (GO:0008152);; biological process: cellular process (GO:0009987);; molecular function: catalytic activity (GO:0003824)
gene11383	LOC102653965	42.2359	5083	44.0068	8887	45.3277	6504	41.6281	6315	35.1968	4554	0.0159776	0.208229	up	--	--	Biological Process: signal transduction (GO:0007165);;	K14834|0|hst:105184877|K14834 nucleolar complex protein 3 | (RefSeq) uncharacterized LOC105184877	--	[T]	Signal transduction mechanisms	RhoGAP domain	RalA-binding protein 1 OS=Drosophila melanogaster OX=7227 GN=Rlip PE=1 SV=1	S	Function unknown	PREDICTED: ralA-binding protein 1 [Apis cerana]	biological process: cellular process (GO:0009987);; biological process: biological regulation (GO:0065007)
gene11387	LOC724208	4.27475	394	2.39904	337	3.07634	351	1.93088	245	1.40458	124	0.0414558	0.578278	up	[O]	Posttranslational modification, protein turnover, chaperones	Molecular Function: serine-type endopeptidase activity (GO:0004252);; Biological Process: proteolysis (GO:0006508);;	--	--	[E]	Amino acid transport and metabolism	Trypsin	Serine protease snake OS=Drosophila melanogaster OX=7227 GN=snk PE=1 SV=2	O	Posttranslational modification, protein turnover, chaperones	PREDICTED: venom protease-like [Apis mellifera]	molecular function: catalytic activity (GO:0003824);; biological process: metabolic process (GO:0008152)
gene11389	LOC724295	7.73404	2693	15.5788	9287	7.61665	3190	4.61778	2043	3.97155	1544	0.00210566	0.839815	up	--	--	Biological Process: glycogen metabolic process (GO:0005977);;	K07189|0|ame:724295|K07189 protein phosphatase 1 regulatory subunit 3A/B/C/D/E | (RefSeq) protein phosphatase 1 regulatory subunit 3C-B	--	[OT]	Posttranslational modification, protein turnover, chaperones;; Signal transduction mechanisms	Carbohydrate/starch-binding module (family 21);; Starch/carbohydrate-binding module (family 53)	Glycogen-binding subunit 76A OS=Drosophila melanogaster OX=7227 GN=Gbs-76A PE=1 SV=1	T	Signal transduction mechanisms	PREDICTED: protein phosphatase 1 regulatory subunit 3C-B [Apis mellifera]	biological process: metabolic process (GO:0008152);; biological process: cellular process (GO:0009987);; biological process: single-organism process (GO:0044699)
gene11390	LOC413032	5.96434	1352	6.79607	2680	6.42631	1658	5.4234	1600	4.29789	1006	0.0285065	0.376357	up	[D]	Cell cycle control, cell division, chromosome partitioning	Molecular Function: NAD+ ADP-ribosyltransferase activity (GO:0003950);;	K10799|0|hst:105188433|K10799 tankyrase [EC:2.4.2.30] | (RefSeq) tankyrase	--	[M]	Cell wall/membrane/envelope biogenesis	Ankyrin repeats (many copies);; Ankyrin repeats (3 copies);; Ankyrin repeats (many copies);; Ankyrin repeat;; Ankyrin repeat;; Poly(ADP-ribose) polymerase catalytic domain;; SAM domain (Sterile alpha motif);; SAM domain (Sterile alpha motif)	Tankyrase OS=Drosophila melanogaster OX=7227 GN=Tnks PE=1 SV=1	S	Function unknown	PREDICTED: tankyrase isoform X1 [Apis mellifera]	molecular function: catalytic activity (GO:0003824)
gene11405	LOC413036	5.75673	3763	6.59871	7253	6.27953	4923	5.59412	4384	4.61359	3263	0.000613166	0.333654	up	--	--	--	K19526|0|ame:413036|K19526 vacuolar protein sorting-associated protein 13B | (RefSeq) vacuolar protein sorting-associated protein 13B	--	[U]	Intracellular trafficking, secretion, and vesicular transport	Vacuolar-sorting-associated 13 protein C-terminal;; N-terminal region of Chorein or VPS13;; Vacuolar sorting-associated protein 13, N-terminal	Putative vacuolar protein sorting-associated protein 13C OS=Dictyostelium discoideum OX=44689 GN=tipC PE=3 SV=1	S	Function unknown	PREDICTED: vacuolar protein sorting-associated protein 13B isoform X1 [Apis mellifera]	--
gene1141	LOC724413	28.2416	1306	32.7373	2537	35.6738	1975	40.5105	2370	39.4611	1967	0.0140848	-0.284544	down	--	--	--	K14800|1.16822e-104|ame:724413|K14800 pre-rRNA-processing protein TSR2 | (RefSeq) GB17073; uncharacterized LOC724413	--	[S]	Function unknown	Pre-rRNA-processing protein TSR2	--	S	Function unknown	PREDICTED: uncharacterized protein LOC724413 [Apis mellifera]	--
gene11417	LOC725248	10.1999	3459	11.0396	6475	9.93607	4040	9.80667	4079	7.01292	2765	0.0317982	0.301912	up	--	--	Molecular Function: guanyl-nucleotide exchange factor activity (GO:0005085);; Cellular Component: intracellular (GO:0005622);; Biological Process: small GTPase mediated signal transduction (GO:0007264);; Biological Process: positive regulation of GTPase activity (GO:0043547);;	K13708|0|ame:725248|K13708 dedicator of cytokinesis protein 1 | (RefSeq) mbc; dedicator of cytokinesis protein 1	--	[T]	Signal transduction mechanisms	DOCK N-terminus;; Dock homology region 2;; C2 domain in Dock180 and Zizimin proteins;; Variant SH3 domain	--	S	Function unknown	PREDICTED: LOW QUALITY PROTEIN: dedicator of cytokinesis protein 1 [Apis mellifera]	molecular function: molecular function regulator (GO:0098772);; biological process: biological regulation (GO:0065007);; cellular component: cell (GO:0005623);; cellular component: cell part (GO:0044464);; biological process: cellular process (GO:0009987);; biological process: signaling (GO:0023052);; biological process: single-organism process (GO:0044699);; biological process: response to stimu…
gene11418	LOC100576625	13.3931	2954	16.883	6246	15.6485	4134	13.2203	3691	11.8452	2819	0.0209359	0.29004	up	--	--	Molecular Function: nucleotide binding (GO:0000166);; Molecular Function: nucleic acid binding (GO:0003676);;	K18415|0|ame:100576625|K18415 vreteno | (RefSeq) uncharacterized LOC100576625	--	[K]	Transcription	Tudor domain;; RNA recognition motif. (a.k.a. RRM, RBD, or RNP domain);; MYND finger	Protein vreteno OS=Drosophila melanogaster OX=7227 GN=vret PE=1 SV=1	S	Function unknown	PREDICTED: uncharacterized protein LOC100576625 [Apis mellifera]	molecular function: binding (GO:0005488)
gene11426	LOC552641	187.641	10257	162.464	14894	191.127	12511	235.067	16264	212.073	12505	0.0168514	-0.278924	down	[J]	Translation, ribosomal structure and biogenesis	Molecular Function: RNA binding (GO:0003723);; Molecular Function: structural constituent of ribosome (GO:0003735);; Biological Process: translation (GO:0006412);; Cellular Component: large ribosomal subunit (GO:0015934);; Molecular Function: transferase activity (GO:0016740);;	K02886|0|ame:552641|K02886 large subunit ribosomal protein L2 | (RefSeq) mRpL2; 39S ribosomal protein L2, mitochondrial	Ribosome (ko03010)	[J]	Translation, ribosomal structure and biogenesis	Ribosomal Proteins L2, C-terminal domain;; Ribosomal Proteins L2, RNA binding domain	60S ribosomal protein L2, mitochondrial OS=Reclinomonas americana OX=48483 GN=RPL2 PE=3 SV=2	J	Translation, ribosomal structure and biogenesis	PREDICTED: 39S ribosomal protein L2, mitochondrial [Apis mellifera]	molecular function: binding (GO:0005488);; molecular function: structural molecule activity (GO:0005198);; biological process: metabolic process (GO:0008152);; biological process: cellular process (GO:0009987);; cellular component: cell (GO:0005623);; cellular component: macromolecular complex (GO:0032991);; cellular component: organelle (GO:0043226);; cellular component: organelle part (GO:00444…
gene11467	LOC102654261	13.785	995	15.1988	1839	15.6306	1350	17.4966	1598	16.7929	1307	0.0285558	-0.184414	down	--	--	Molecular Function: zinc ion binding (GO:0008270);;	K17808|2.78768e-124|ame:102654261|K17808 mitochondrial protein import protein ZIM17 | (RefSeq) uncharacterized protein C24H6.02c-like	--	[S]	Function unknown	DNL zinc finger	--	S	Function unknown	PREDICTED: uncharacterized protein C24H6.02c-like [Apis mellifera]	molecular function: binding (GO:0005488)
gene11468	LOC412554	112.898	5632	113.789	9519	133.84	7995	143.187	9040	146.499	7883	0.0158083	-0.247459	down	--	--	Cellular Component: endoplasmic reticulum membrane (GO:0005789);; Biological Process: transport (GO:0006810);; Cellular Component: integral component of membrane (GO:0016021);;	K20346|6.90887e-159|ame:412554|K20346 p24 family protein alpha | (RefSeq) transmembrane emp24 domain-containing protein eca	--	[U]	Intracellular trafficking, secretion, and vesicular transport	emp24/gp25L/p24 family/GOLD	Transmembrane emp24 domain-containing protein eca OS=Drosophila erecta OX=7220 GN=eca PE=3 SV=1	U	Intracellular trafficking, secretion, and vesicular transport	PREDICTED: transmembrane emp24 domain-containing protein eca [Apis mellifera]	cellular component: cell (GO:0005623);; cellular component: membrane (GO:0016020);; cellular component: organelle (GO:0043226);; cellular component: organelle part (GO:0044422);; cellular component: membrane part (GO:0044425);; cellular component: cell part (GO:0044464);; biological process: localization (GO:0051179)
gene11475	LOC412163	67.4659	8884	68.9261	15714	68.9436	11250	62.4866	10617	61.6802	9269	0.0482993	0.132173	up	[Q]	Secondary metabolites biosynthesis, transport and catabolism	Molecular Function: RNA binding (GO:0003723);; Molecular Function: tRNA (guanine-N2-)-methyltransferase activity (GO:0004809);; Molecular Function: oxidoreductase activity (GO:0016491);; Biological Process: tRNA methylation (GO:0030488);; Biological Process: oxidation-reduction process (GO:0055114);;	K00555|0|ame:412163|K00555 tRNA (guanine26-N2/guanine27-N2)-dimethyltransferase [EC:2.1.1.215 2.1.1.216] | (RefSeq) GB16684; aldose reductase-like	--	[R]	General function prediction only	Aldo/keto reductase family	Aldo-keto reductase AKR2E4 OS=Bombyx mori OX=7091 GN=akr2e PE=1 SV=1	S	Function unknown	PREDICTED: aldose reductase-like [Apis mellifera]	molecular function: binding (GO:0005488);; molecular function: catalytic activity (GO:0003824);; biological process: metabolic process (GO:0008152);; biological process: cellular process (GO:0009987);; biological process: single-organism process (GO:0044699)
gene1149	LOC410688	39.5627	8656	48.2516	17569	44.9438	11674	38.6778	10624	34.4751	8067	0.00792894	0.285092	up	--	--	Molecular Function: nucleotide binding (GO:0000166);; Molecular Function: nucleic acid binding (GO:0003676);; Molecular Function: zinc ion binding (GO:0008270);;	K13094|0|ame:410688|K13094 RNA-binding protein 5/10 | (RefSeq) GB16446; RNA-binding protein 5-like	--	[R]	General function prediction only	G-patch domain;; RNA recognition motif. (a.k.a. RRM, RBD, or RNP domain);; G-patch domain	--	S	Function unknown	PREDICTED: RNA-binding protein 5-like [Apis florea]	molecular function: binding (GO:0005488)
gene11490	LOC551824	76.2612	18040	76.8526	37482	77.6828	22015	61.2261	18523	62.3355	14863	0.000708383	0.453775	up	[J]	Translation, ribosomal structure and biogenesis	Molecular Function: nucleic acid binding (GO:0003676);; Molecular Function: helicase activity (GO:0004386);; Molecular Function: ATP binding (GO:0005524);;	K14305|0|ame:551824|K14305 nuclear pore complex protein Nup43 | (RefSeq) putative pre-mRNA-splicing factor ATP-dependent RNA helicase PRP1	RNA transport (ko03013)	[A]	RNA processing and modification	Helicase associated domain (HA2);; Oligonucleotide/oligosaccharide-binding (OB)-fold;; Helicase conserved C-terminal domain;; GrpE	Pre-mRNA-splicing factor ATP-dependent RNA helicase ddx-15 OS=Caenorhabditis elegans OX=6239 GN=ddx-15 PE=3 SV=1	L	Replication, recombination and repair	PREDICTED: pre-mRNA-splicing factor ATP-dependent RNA helicase DHX15 isoform X2 [Apis mellifera]	molecular function: binding (GO:0005488);; molecular function: catalytic activity (GO:0003824)
gene11497	LOC724421	17.4188	8561	15.9853	13533	11.8359	10705	14.7833	7340	14.004	6778	2.77552e-06	0.493783	up	--	--	--	--	--	[T]	Signal transduction mechanisms	Cysteine rich repeat;; Complement Clr-like EGF-like	Teneurin-a OS=Drosophila melanogaster OX=7227 GN=Ten-a PE=1 SV=2	U	Intracellular trafficking, secretion, and vesicular transport	PREDICTED: fibrillin-2 [Apis mellifera]	--
gene11514	LOC725202	49.1082	1033	102.72	3621	39.7697	1002	205.448	5466	129.469	2936	0.00612169	-0.78713	down	--	--	--	--	--	--	--	Trypsin Inhibitor like cysteine rich domain	Chymotrypsin inhibitor OS=Apis mellifera OX=7460 PE=1 SV=1	S	Function unknown	PREDICTED: chymotrypsin inhibitor-like isoform X1 [Apis mellifera]	--
gene11519	LOC408533	9.95192	2804	10.8002	5493	10.6751	3950	9.65213	3480	7.91001	2553	0.00614373	0.295223	up	[R]	General function prediction only	Molecular Function: protein kinase activity (GO:0004672);; Molecular Function: ATP binding (GO:0005524);; Biological Process: protein phosphorylation (GO:0006468);;	K04426|0|ame:408533|K04426 mitogen-activated protein kinase kinase kinase 5 [EC:2.7.11.25] | (RefSeq) mitogen-activated protein kinase kinase kinase 15	MAPK signaling pathway - fly (ko04013);; Protein processing in endoplasmic reticulum (ko04141);; Apoptosis - fly (ko04214)	[T]	Signal transduction mechanisms	Domain of unknown function (DUF4071);; Protein kinase domain;; Protein tyrosine kinase	Mitogen-activated protein kinase kinase kinase nsy-1 OS=Caenorhabditis elegans OX=6239 GN=nsy-1 PE=1 SV=4	T	Signal transduction mechanisms	PREDICTED: mitogen-activated protein kinase kinase kinase 15 isoform X1 [Apis mellifera]	molecular function: catalytic activity (GO:0003824);; biological process: metabolic process (GO:0008152);; biological process: cellular process (GO:0009987);; molecular function: binding (GO:0005488)
gene11529	LOC410618	24.2939	3037	29.5685	5163	30.6177	3883	32.7878	4381	31.9871	3618	0.0473635	-0.110475	down	--	--	Cellular Component: integral component of membrane (GO:0016021);;	--	--	[S]	Function unknown	Predicted transmembrane protein 161AB	--	S	Function unknown	PREDICTED: transmembrane protein 161B isoform X2 [Apis mellifera]	cellular component: membrane (GO:0016020);; cellular component: membrane part (GO:0044425)
gene11537	LOC725661	84.3496	6745	88.8224	11912	75.9213	7270	65.5723	6637	66.8547	5767	0.0108346	0.326768	up	--	--	Biological Process: ATP hydrolysis coupled proton transport (GO:0015991);; Cellular Component: integral component of membrane (GO:0016021);; Cellular Component: proton-transporting V-type ATPase, V1 domain (GO:0033180);; Molecular Function: proton-transporting ATP synthase activity, rotational mechanism (GO:0046933);; Molecular Function: proton-transporting ATPase activity, rotational mechanism (…	K03662|0|ame:725661|K03662 V-type H+-transporting ATPase S1 subunit | (RefSeq) GB16678; uncharacterized LOC725661	Oxidative phosphorylation (ko00190);; Lysosome (ko04142);; Phagosome (ko04145)	[C]	Energy production and conversion	Vacuolar ATP synthase subunit S1 (ATP6S1)	--	U	Intracellular trafficking, secretion, and vesicular transport	PREDICTED: uncharacterized protein LOC725661 [Apis mellifera]	biological process: single-organism process (GO:0044699);; biological process: localization (GO:0051179);; cellular component: membrane (GO:0016020);; cellular component: membrane part (GO:0044425);; cellular component: macromolecular complex (GO:0032991);; molecular function: catalytic activity (GO:0003824);; molecular function: transporter activity (GO:0005215)
gene11539	LOC411724	61.1635	12997	143.424	49117	84.9241	20654	49.7773	12862	49.9045	10860	0.00955175	0.68713	up	[I]	Lipid transport and metabolism	Molecular Function: O-acyltransferase activity (GO:0008374);; Cellular Component: integral component of membrane (GO:0016021);; Biological Process: cellular lipid metabolic process (GO:0044255);;	K00629|0|ame:411724|K00629 glycerol-3-phosphate O-acyltransferase 1/2 [EC:2.3.1.15] | (RefSeq) glycerol-3-phosphate acyltransferase 1, mitochondrial	Glycerolipid metabolism (ko00561);; Glycerophospholipid metabolism (ko00564)	[I]	Lipid transport and metabolism	Acyltransferase	Probable glycerol-3-phosphate acyltransferase, mitochondrial OS=Caenorhabditis elegans OX=6239 GN=acl-6 PE=3 SV=1	I	Lipid transport and metabolism	PREDICTED: glycerol-3-phosphate acyltransferase 1, mitochondrial isoform X1 [Apis mellifera]	molecular function: catalytic activity (GO:0003824);; cellular component: membrane (GO:0016020);; cellular component: membrane part (GO:0044425);; biological process: metabolic process (GO:0008152);; biological process: cellular process (GO:0009987);; biological process: single-organism process (GO:0044699)
gene11542	LOC551489	12.2787	836	13.3946	1529	14.4561	1190	16.2348	1398	17.4025	1277	0.013159	-0.296523	down	[I]	Lipid transport and metabolism	Cellular Component: integral component of membrane (GO:0016021);;	--	--	[I]	Lipid transport and metabolism	PAP2 superfamily	PA-phosphatase related-family protein DDB_G0284367 OS=Dictyostelium discoideum OX=44689 GN=DDB_G0284367 PE=3 SV=1	I	Lipid transport and metabolism	PREDICTED: phospholipid phosphatase 5 isoform X1 [Apis mellifera]	cellular component: membrane (GO:0016020);; cellular component: membrane part (GO:0044425)
gene11543	LOC551517	25.9269	3746	27.3262	6617	30.8876	5347	23.0016	4207	24.9413	3888	0.041791	0.229599	up	[R]	General function prediction only	Cellular Component: integral component of membrane (GO:0016021);; Molecular Function: protein dimerization activity (GO:0046983);;	K03362|0|ame:551517|K03362 F-box and WD-40 domain protein 1/11 | (RefSeq) slmb; beta-TrCP	Ubiquitin mediated proteolysis (ko04120);; Wnt signaling pathway (ko04310);; Hedgehog signaling pathway - fly (ko04341)	[S]	Function unknown	WD domain, G-beta repeat;; D domain of beta-TrCP;; Anaphase-promoting complex subunit 4 WD40 domain;; F-box-like;; F-box domain	F-box/WD repeat-containing protein lin-23 OS=Caenorhabditis elegans OX=6239 GN=lin-23 PE=1 SV=2	S	Function unknown	PREDICTED: beta-TrCP isoform X1 [Apis mellifera]	cellular component: membrane (GO:0016020);; cellular component: membrane part (GO:0044425);; molecular function: binding (GO:0005488)
gene11544	LOC413636	30.5497	6067	35.5777	13066	34.5573	8215	28.2663	7105	28.6374	6137	0.0307269	0.287083	up	--	--	Cellular Component: intracellular (GO:0005622);; Biological Process: intracellular protein transport (GO:0006886);; Molecular Function: Ran GTPase binding (GO:0008536);;	K18460|0|ame:413636|K18460 exportin-7 | (RefSeq) Ranbp16; exportin-7	--	[YU]	Nuclear structure;; Intracellular trafficking, secretion, and vesicular transport	Importin-beta N-terminal domain	Ran-binding protein 16 OS=Drosophila melanogaster OX=7227 GN=Ranbp16 PE=2 SV=1	U	Intracellular trafficking, secretion, and vesicular transport	PREDICTED: exportin-7 isoform X1 [Apis mellifera]	cellular component: cell (GO:0005623);; cellular component: cell part (GO:0044464);; biological process: localization (GO:0051179);; molecular function: binding (GO:0005488)
gene11558	LOC409664	11.3744	2653	13.644	5438	14.2972	4070	10.6802	3205	10.5958	2717	0.0188738	0.293237	up	--	--	--	--	--	--	--	--	--	S	Function unknown	PREDICTED: erythroid differentiation-related factor 1 isoform X1 [Apis mellifera]	--
gene11565	LOC552848	10.9618	1892	11.9982	3464	13.6252	2856	8.14221	1777	10.08	1903	0.0253398	0.384408	up	--	--	--	K15075|0|ame:552848|K15075 DNA repair/transcription protein MET18/MMS19 | (RefSeq) Mms19; MMS19 nucleotide excision repair protein homolog	--	[LK]	Replication, recombination and repair;; Transcription	Dos2-interacting transcription regulator of RNA-Pol-II;; RNAPII transcription regulator C-terminal	MMS19 nucleotide excision repair protein homolog OS=Dictyostelium discoideum OX=44689 GN=mms19 PE=3 SV=2	S	Function unknown	PREDICTED: MMS19 nucleotide excision repair protein homolog [Apis mellifera]	--
gene11566	LOC552847	21.5408	4503	23.7482	8462	23.3564	5855	19.7479	5353	33.4795	4470	0.00377594	0.213863	up	--	--	Molecular Function: ubiquitin binding (GO:0043130);;	--	--	[S]	Function unknown	Ubiquitin-binding domain;; Ubiquitin family;; Ubiquitin-2 like Rad60 SUMO-like	NEDD8 OS=Dictyostelium discoideum OX=44689 GN=nedd8 PE=3 SV=2	O	Posttranslational modification, protein turnover, chaperones	PREDICTED: ubiquitin domain-containing protein 1 [Apis mellifera]	molecular function: binding (GO:0005488)
gene1158	LOC411351	84.1756	12452	95.6544	23728	94.1495	16677	86.4612	16188	77.1417	12309	0.0320236	0.17244	up	[J]	Translation, ribosomal structure and biogenesis	Molecular Function: translation elongation factor activity (GO:0003746);; Molecular Function: GTPase activity (GO:0003924);; Molecular Function: protein kinase activity (GO:0004672);; Molecular Function: ATP binding (GO:0005524);; Molecular Function: GTP binding (GO:0005525);; Cellular Component: mitochondrion (GO:0005739);; Biological Process: protein phosphorylation (GO:0006468);; Biological Pr…	K02355|0|ame:411351|K02355 elongation factor G | (RefSeq) GB17379; elongation factor G, mitochondrial	--	[J]	Translation, ribosomal structure and biogenesis	Elongation factor Tu GTP binding domain;; Elongation factor G, domain IV;; Elongation Factor G, domain II;; Elongation factor G C-terminus;; Elongation factor Tu domain 2	Elongation factor G, mitochondrial OS=Anopheles gambiae OX=7165 GN=AGAP009737 PE=3 SV=4	J	Translation, ribosomal structure and biogenesis	PREDICTED: elongation factor G, mitochondrial [Apis mellifera]	molecular function: binding (GO:0005488);; biological process: metabolic process (GO:0008152);; biological process: cellular process (GO:0009987);; molecular function: catalytic activity (GO:0003824);; cellular component: cell (GO:0005623);; cellular component: organelle (GO:0043226);; cellular component: cell part (GO:0044464)
gene11588	LOC408526	1786.09	143719	1861.12	251140	2169.81	209068	2314.76	235746	2455.17	213093	0.01158	-0.275632	down	[J]	Translation, ribosomal structure and biogenesis	Molecular Function: structural constituent of ribosome (GO:0003735);; Cellular Component: ribosome (GO:0005840);; Biological Process: translation (GO:0006412);;	K02930|0|ame:408526|K02930 large subunit ribosomal protein L4e | (RefSeq) RpL4; 60S ribosomal protein L4	Ribosome (ko03010)	[A]	RNA processing and modification	Ribosomal protein L4/L1 family;; 60S ribosomal protein L4 C-terminal domain	60S ribosomal protein L4 OS=Drosophila melanogaster OX=7227 GN=RpL4 PE=1 SV=2	J	Translation, ribosomal structure and biogenesis	PREDICTED: 60S ribosomal protein L4 [Apis mellifera]	molecular function: structural molecule activity (GO:0005198);; cellular component: cell (GO:0005623);; cellular component: macromolecular complex (GO:0032991);; cellular component: organelle (GO:0043226);; cellular component: cell part (GO:0044464);; biological process: metabolic process (GO:0008152);; biological process: cellular process (GO:0009987)
gene11589	LOC113219259	1.36104	151	1.28307	239	0.948111	126	2.63503	375	2.49271	301	0.000224377	-0.867772	down	--	--	--	--	--	--	--	--	--	--	--	PREDICTED: uncharacterized protein LOC108002278 [Apis cerana]	--
gene1159	LOC413895	27.2452	5042	30.9789	9579	26.9212	5948	23.7247	5606	20.3137	4124	0.00391896	0.347852	up	[R]	General function prediction only	Molecular Function: transmembrane receptor protein serine/threonine kinase activity (GO:0004675);; Molecular Function: signal transducer, downstream of receptor, with serine/threonine kinase activity (GO:0004702);; Molecular Function: ATP binding (GO:0005524);; Biological Process: transmembrane receptor protein serine/threonine kinase signaling pathway (GO:0007178);; Cellular Component: integral …	K04671|0|ame:413895|K04671 bone morphogenetic protein receptor type-2 [EC:2.7.11.30] | (RefSeq) wit; bone morphogenetic protein receptor type-2	TGF-beta signaling pathway (ko04350)	[T]	Signal transduction mechanisms	Protein tyrosine kinase;; Protein kinase domain;; Activin types I and II receptor domain	Cell surface receptor daf-1 OS=Caenorhabditis elegans OX=6239 GN=daf-1 PE=1 SV=1	T	Signal transduction mechanisms	PREDICTED: bone morphogenetic protein receptor type-2 [Apis mellifera]	molecular function: catalytic activity (GO:0003824);; molecular function: signal transducer activity (GO:0004871);; molecular function: molecular transducer activity (GO:0060089);; biological process: metabolic process (GO:0008152);; biological process: cellular process (GO:0009987);; biological process: signaling (GO:0023052);; biological process: single-organism process (GO:0044699);; biologica…
gene11591	LOC410610	25.6194	898	24.3998	1434	22.6353	950	35.8797	1591	30.5535	1155	0.00462774	-0.406584	down	--	--	Molecular Function: calcium ion binding (GO:0005509);;	--	--	[T]	Signal transduction mechanisms	EF-hand domain pair;; EF-hand domain	Calmodulin OS=Plasmodium falciparum OX=5833 PE=3 SV=4	DTZ	Cell cycle control, cell division, chromosome partitioning;; Signal transduction mechanisms;; Cytoskeleton	PREDICTED: calmodulin-like protein 4 [Apis mellifera]	molecular function: binding (GO:0005488)
gene11602	LOC726731	37.3515	1895	36.6311	3116	36.7748	2234	47.3829	3042	44.2423	2421	0.00037127	-0.288156	down	--	--	Cellular Component: mitochondrial small ribosomal subunit (GO:0005763);;	K17405|5.64911e-138|ame:726731|K17405 small subunit ribosomal protein S26 | (RefSeq) mRpS26; probable 28S ribosomal protein S26, mitochondrial	--	[S]	Function unknown	Mitochondrial ribosome subunit S26	Probable 28S ribosomal protein S26, mitochondrial OS=Drosophila melanogaster OX=7227 GN=mRpS26 PE=2 SV=1	S	Function unknown	PREDICTED: probable 28S ribosomal protein S26, mitochondrial [Apis mellifera]	cellular component: cell (GO:0005623);; cellular component: macromolecular complex (GO:0032991);; cellular component: organelle (GO:0043226);; cellular component: organelle part (GO:0044422);; cellular component: cell part (GO:0044464)
gene1162	LOC409792	5.99018	2520	6.21474	4348	7.58533	3740	4.69458	2474	5.34018	2423	0.0120795	0.369773	up	--	--	Molecular Function: inorganic anion exchanger activity (GO:0005452);; Biological Process: inorganic anion transport (GO:0015698);; Cellular Component: integral component of membrane (GO:0016021);; Biological Process: anion transmembrane transport (GO:0098656);;	--	--	[P]	Inorganic ion transport and metabolism	HCO3- transporter family;; Band 3 cytoplasmic domain	--	U	Intracellular trafficking, secretion, and vesicular transport	PREDICTED: sodium bicarbonate cotransporter 3 isoform X13 [Apis mellifera]	molecular function: transporter activity (GO:0005215);; biological process: localization (GO:0051179);; cellular component: membrane (GO:0016020);; cellular component: membrane part (GO:0044425)
gene11623	LOC726854	1.33785	85	0.948126	103	1.65049	128	2.39786	193	2.08363	142	0.0487448	-0.522309	down	[T]	Signal transduction mechanisms	--	--	--	--	--	Ankyrin repeats (3 copies);; Ankyrin repeats (many copies);; Ankyrin repeat;; Ankyrin repeats (many copies);; Ankyrin repeat;; Domain of unknown function (DUF3447)	Ankyrin repeat, bromo and BTB domain-containing protein DDB_G0293800 OS=Dictyostelium discoideum OX=44689 GN=DDB_G0293800 PE=4 SV=1	S	Function unknown	PREDICTED: ankyrin repeat domain-containing protein 7-like isoform X1 [Apis mellifera]	--
gene11647	LOC552827	66.0564	1503	71.6623	2760	80.1041	2186	98.0719	2862	89.39	2228	0.000365765	-0.356912	down	[K]	Transcription	Biological Process: mRNA splicing, via spliceosome (GO:0000398);; Molecular Function: RNA binding (GO:0003723);; Cellular Component: small nucleolar ribonucleoprotein complex (GO:0005732);; Cellular Component: viral nucleocapsid (GO:0019013);; Molecular Function: metal ion binding (GO:0046872);;	K11099|2.10986e-46|ame:552827|K11099 small nuclear ribonucleoprotein G | (RefSeq) SmG; probable small nuclear ribonucleoprotein G	Spliceosome (ko03040)	[A]	RNA processing and modification	LSM domain	Probable small nuclear ribonucleoprotein G OS=Drosophila melanogaster OX=7227 GN=SNRPG PE=1 SV=1	K	Transcription	PREDICTED: probable small nuclear ribonucleoprotein G [Apis mellifera]	biological process: metabolic process (GO:0008152);; biological process: cellular process (GO:0009987);; molecular function: binding (GO:0005488);; cellular component: cell (GO:0005623);; cellular component: macromolecular complex (GO:0032991);; cellular component: cell part (GO:0044464);; cellular component: virion (GO:0019012);; cellular component: virion part (GO:0044423)
gene11651	LOC552816	43.5993	5039	56.5965	10950	51.0557	6860	37.914	5506	36.3693	4551	0.0017713	0.418681	up	--	--	Cellular Component: integral component of membrane (GO:0016021);;	K10082|0|ame:552816|K10082 lectin, mannose-binding 2 | (RefSeq) Lman2; vesicular integral-membrane protein VIP36	Protein processing in endoplasmic reticulum (ko04141)	[U]	Intracellular trafficking, secretion, and vesicular transport	Legume-like lectin family	--	U	Intracellular trafficking, secretion, and vesicular transport	PREDICTED: vesicular integral-membrane protein VIP36 isoform X1 [Apis mellifera]	cellular component: membrane (GO:0016020);; cellular component: membrane part (GO:0044425)
gene11652	LOC724160	36.0775	6963	40.6653	13100	42.2173	9732	33.4261	8170	35.7697	7437	0.0424772	0.200845	up	--	--	--	--	--	--	--	--	--	S	Function unknown	PREDICTED: uncharacterized protein LOC724160 isoform X1 [Apis mellifera]	--
gene11660	LOC413931	21.0519	7990	23.9106	15288	22.7662	10304	21.0173	10019	18.0183	7619	0.0184354	0.207121	up	--	--	--	K04648|0|ame:413931|K04648 dynactin 1 | (RefSeq) Dctn1, Gl, p150; dynactin subunit 1	--	[DZ]	Cell cycle control, cell division, chromosome partitioning;; Cytoskeleton	Dynein associated protein;; CAP-Gly domain	Dynactin subunit 1 OS=Drosophila melanogaster OX=7227 GN=DCTN1-p150 PE=1 SV=2	D	Cell cycle control, cell division, chromosome partitioning	PREDICTED: dynactin subunit 1 [Apis mellifera]	--
gene11661	LOC412478	13.9807	1401	15.0523	2487	16.1808	1834	15.239	1730	12.9977	1405	0.0255901	0.155482	up	--	--	--	K13216|0|ame:412478|K13216 nuclear inhibitor of protein phosphatase 1 [EC:3.1.4.-] | (RefSeq) NiPp1; nuclear inhibitor of protein phosphatase 1	--	[R]	General function prediction only	FHA domain	Probable serine/threonine-protein kinase DDB_G0280133 OS=Dictyostelium discoideum OX=44689 GN=DDB_G0280133 PE=3 SV=1	T	Signal transduction mechanisms	PREDICTED: nuclear inhibitor of protein phosphatase 1 [Eufriesea mexicana]	--
gene11664	LOC100577899	9.82905	386	10.6788	704	9.91773	467	15.4249	767	14.0844	597	6.14327e-05	-0.496574	down	--	--	Cellular Component: nucleus (GO:0005634);; Biological Process: DNA replication (GO:0006260);;	K10735|1.63193e-154|ame:100577899|K10735 GINS complex subunit 4 | (RefSeq) DNA replication complex GINS protein SLD5	--	[L]	Replication, recombination and repair	DNA replication complex GINS protein SLD5 C-terminus;; GINS complex protein	DNA replication complex GINS protein SLD5 OS=Dictyostelium discoideum OX=44689 GN=gins4 PE=3 SV=2	S	Function unknown	PREDICTED: DNA replication complex GINS protein SLD5 [Apis mellifera]	cellular component: cell (GO:0005623);; cellular component: organelle (GO:0043226);; cellular component: cell part (GO:0044464);; biological process: metabolic process (GO:0008152);; biological process: cellular process (GO:0009987)
gene11667	LOC552807	76.4804	3137	79.1769	5440	91.1376	4477	112.139	5819	103.443	4576	9.7566e-05	-0.364653	down	--	--	Biological Process: protein folding (GO:0006457);; Cellular Component: prefoldin complex (GO:0016272);; Molecular Function: unfolded protein binding (GO:0051082);;	K04798|3.98796e-84|ame:552807|K04798 prefoldin beta subunit | (RefSeq) prefoldin subunit 6	--	[O]	Posttranslational modification, protein turnover, chaperones	Prefoldin subunit	Probable prefoldin subunit 6 OS=Drosophila melanogaster OX=7227 GN=Pfdn6 PE=2 SV=1	S	Function unknown	PREDICTED: prefoldin subunit 6 isoform X1 [Apis mellifera]	biological process: cellular process (GO:0009987);; cellular component: macromolecular complex (GO:0032991);; molecular function: binding (GO:0005488)
gene11679	LOC408519	22.0847	8160	20.8767	12886	19.2923	8727	17.126	8352	16.7667	6397	0.00859257	0.306444	up	[T]	Signal transduction mechanisms	Molecular Function: protein serine/threonine kinase activity (GO:0004674);; Molecular Function: ATP binding (GO:0005524);; Biological Process: protein phosphorylation (GO:0006468);;	K08836|0|ame:408519|K08836 STE20-like kinase [EC:2.7.11.1] | (RefSeq) serine/threonine-protein kinase 10	--	[T]	Signal transduction mechanisms	Polo kinase kinase;; Protein kinase domain;; Protein tyrosine kinase	Serine/threonine-protein kinase dst2 OS=Dictyostelium discoideum OX=44689 GN=dst2 PE=3 SV=1	T	Signal transduction mechanisms	PREDICTED: serine/threonine-protein kinase 10-A isoform X4 [Apis mellifera]	molecular function: catalytic activity (GO:0003824);; biological process: metabolic process (GO:0008152);; biological process: cellular process (GO:0009987);; molecular function: binding (GO:0005488)
gene11696	LOC413742	26.5369	6146	33.3245	13245	27.8888	8561	20.5485	6756	23.3783	5674	0.00145768	0.407551	up	--	--	Molecular Function: DNA binding (GO:0003677);; Molecular Function: transcription factor activity, sequence-specific DNA binding (GO:0003700);; Molecular Function: signal transducer activity (GO:0004871);; Cellular Component: nucleus (GO:0005634);; Cellular Component: cytoplasm (GO:0005737);; Biological Process: regulation of transcription, DNA-templated (GO:0006355);; Biological Process: signal t…	K11224|0|ame:413742|K11224 signal transducer and activator of transcription 5B | (RefSeq) STAT92E-like; signal transducer and activator of transcription 5B	AGE-RAGE signaling pathway in diabetic complications (ko04933)	[KT]	Transcription;; Signal transduction mechanisms	STAT protein, DNA binding domain;; STAT protein, all-alpha domain;; STAT protein, protein interaction domain;; SH2 domain	Signal transducer and transcription activator OS=Drosophila melanogaster OX=7227 GN=Stat92E PE=1 SV=1	K	Transcription	PREDICTED: signal transducer and activator of transcription 5B [Apis mellifera]	molecular function: binding (GO:0005488);; molecular function: nucleic acid binding transcription factor activity (GO:0001071);; biological process: biological regulation (GO:0065007);; molecular function: signal transducer activity (GO:0004871);; cellular component: cell (GO:0005623);; cellular component: organelle (GO:0043226);; cellular component: cell part (GO:0044464);; biological process: c…
gene11704	LOC725824	9.40072	1064	9.90422	1879	10.3733	1384	11.5535	1634	10.9738	1324	0.0320453	-0.158215	down	--	--	--	--	--	[A]	RNA processing and modification	Methyltransferase domain	--	S	Function unknown	PREDICTED: methyltransferase-like protein 25 isoform X1 [Apis mellifera]	--
gene11713	LOC726041	9.73131	1223	10.1245	2117	11.2511	1682	13.9874	2214	12.2218	1644	0.00196069	-0.309828	down	--	--	Molecular Function: DNA primase activity (GO:0003896);; Biological Process: DNA replication, synthesis of RNA primer (GO:0006269);;	--	--	--	--	Herpesviridae UL52/UL70 DNA primase	--	S	Function unknown	PREDICTED: DNA-directed primase/polymerase protein-like isoform X1 [Apis mellifera]	molecular function: catalytic activity (GO:0003824);; biological process: metabolic process (GO:0008152);; biological process: cellular process (GO:0009987)
gene11724	LOC726250	12.7105	4743	5.61105	4447	16.5233	7595	19.2332	10035	24.9126	9377	0.0306117	-0.583528	down	--	--	--	--	--	--	--	--	--	--	--	PREDICTED: LOW QUALITY PROTEIN: uncharacterized protein LOC726250 [Apis mellifera]	--
gene11731	LOC726353	0.472226	75	0.403722	106	0.531934	101	0.274311	65	0.219667	45	0.0490399	0.502355	up	--	--	Cellular Component: integral component of membrane (GO:0016021);;	--	--	--	--	PAN domain	--	S	Function unknown	PREDICTED: uncharacterized protein LOC726353 isoform X3 [Apis mellifera]	cellular component: membrane (GO:0016020);; cellular component: membrane part (GO:0044425)
gene11735	LOC552410	132.958	3372	132.181	5621	133.385	4051	163.743	5256	169.148	4627	0.000284292	-0.3027	down	--	--	Molecular Function: hydrogen ion transmembrane transporter activity (GO:0015078);; Biological Process: ATP hydrolysis coupled proton transport (GO:0015991);; Cellular Component: integral component of membrane (GO:0016021);; Cellular Component: proton-transporting V-type ATPase, V0 domain (GO:0033179);;	K02153|6.42973e-58|ame:552410|K02153 V-type H+-transporting ATPase subunit e | (RefSeq) GB18948; V-type proton ATPase subunit e 2-like	Oxidative phosphorylation (ko00190);; Phagosome (ko04145)	[C]	Energy production and conversion	ATP synthase subunit H	V-type proton ATPase subunit e OS=Caenorhabditis elegans OX=6239 GN=vha-17 PE=3 SV=2	C	Energy production and conversion	PREDICTED: V-type proton ATPase subunit e 2-like [Apis mellifera]	molecular function: transporter activity (GO:0005215);; biological process: localization (GO:0051179);; biological process: single-organism process (GO:0044699);; cellular component: membrane (GO:0016020);; cellular component: membrane part (GO:0044425);; cellular component: macromolecular complex (GO:0032991)
gene1174	LOC411722	19.0766	1723	21.8276	3223	20.8935	2250	25.0458	2844	22.8331	2194	0.0184609	-0.195374	down	--	--	Cellular Component: integral component of membrane (GO:0016021);;	K20366|0|ame:411722|K20366 endoplasmic reticulum-Golgi intermediate compartment protein 2 | (RefSeq) endoplasmic reticulum-Golgi intermediate compartment protein 2	--	[U]	Intracellular trafficking, secretion, and vesicular transport	Endoplasmic reticulum vesicle transporter;; Endoplasmic Reticulum-Golgi Intermediate Compartment (ERGIC)	Probable endoplasmic reticulum-Golgi intermediate compartment protein 3 OS=Dictyostelium discoideum OX=44689 GN=ergic3 PE=3 SV=1	U	Intracellular trafficking, secretion, and vesicular transport	PREDICTED: endoplasmic reticulum-Golgi intermediate compartment protein 2 [Apis mellifera]	cellular component: membrane (GO:0016020);; cellular component: membrane part (GO:0044425)
gene11747	LOC408515	1293.4	44593	1375.46	79527	1524.11	63594	1655.47	72241	1678.17	62410	0.00834022	-0.229446	down	[J]	Translation, ribosomal structure and biogenesis	Molecular Function: structural constituent of ribosome (GO:0003735);; Biological Process: translation (GO:0006412);; Cellular Component: large ribosomal subunit (GO:0015934);;	K02898|3.17353e-70|ame:408515|K02898 large subunit ribosomal protein L26e | (RefSeq) RpL26; 60S ribosomal protein L26	Ribosome (ko03010)	[J]	Translation, ribosomal structure and biogenesis	Ribosomal proteins L26 eukaryotic, L24P archaeal;; KOW motif	60S ribosomal protein L26 OS=Littorina littorea OX=31216 GN=RPL26 PE=2 SV=1	J	Translation, ribosomal structure and biogenesis	PREDICTED: 60S ribosomal protein L26 [Apis mellifera]	molecular function: structural molecule activity (GO:0005198);; biological process: metabolic process (GO:0008152);; biological process: cellular process (GO:0009987);; cellular component: cell (GO:0005623);; cellular component: macromolecular complex (GO:0032991);; cellular component: organelle (GO:0043226);; cellular component: organelle part (GO:0044422);; cellular component: cell part (GO:004…
gene1175	LOC411723	24.7183	4153	31.3045	8888	28.0493	5802	22.849	4972	22.2018	4005	0.0111751	0.318142	up	--	--	Molecular Function: ubiquitin-protein transferase activity (GO:0004842);; Biological Process: protein ubiquitination (GO:0016567);; Molecular Function: ligase activity (GO:0016874);;	K10591|0|ame:411723|K10591 E3 ubiquitin-protein ligase NEDD4 [EC:2.3.2.26] | (RefSeq) Nedd4; E3 ubiquitin-protein ligase Nedd-4	Ubiquitin mediated proteolysis (ko04120);; Endocytosis (ko04144)	[O]	Posttranslational modification, protein turnover, chaperones	HECT-domain (ubiquitin-transferase);; WW domain;; C2 domain	E3 ubiquitin-protein ligase Nedd-4 OS=Drosophila melanogaster OX=7227 GN=Nedd4 PE=1 SV=2	O	Posttranslational modification, protein turnover, chaperones	PREDICTED: E3 ubiquitin-protein ligase Nedd-4 isoform X1 [Apis mellifera]	molecular function: catalytic activity (GO:0003824);; biological process: metabolic process (GO:0008152);; biological process: cellular process (GO:0009987)
gene11759	LOC409609	1.98536	161	1.51109	205	4.86702	471	1.56874	161	207.387	18075	0.0397152	-0.350671	down	--	--	Biological Process: ubiquitin-dependent protein catabolic process (GO:0006511);; Cellular Component: proteasome regulatory particle, base subcomplex (GO:0008540);;	K03029|0|ame:409609|K03029 26S proteasome regulatory subunit N10 | (RefSeq) Pros54; 26S proteasome non-ATPase regulatory subunit 4	Proteasome (ko03050)	[O]	Posttranslational modification, protein turnover, chaperones	von Willebrand factor type A domain;; Ubiquitin interaction motif;; Ssl1-like	26S proteasome non-ATPase regulatory subunit 4 OS=Drosophila melanogaster OX=7227 GN=Rpn10 PE=1 SV=2	O	Posttranslational modification, protein turnover, chaperones	PREDICTED: 26S proteasome non-ATPase regulatory subunit 4 [Apis mellifera]	biological process: metabolic process (GO:0008152);; biological process: cellular process (GO:0009987);; cellular component: cell (GO:0005623);; cellular component: macromolecular complex (GO:0032991);; cellular component: cell part (GO:0044464)
gene11761	LOC726746	10.8212	289	12.3316	552	13.961	446	16.2525	550	20.6848	595	0.0139641	-0.490453	down	--	--	Cellular Component: integral component of membrane (GO:0016021);;	--	--	[R]	General function prediction only	Hypoxia induced protein conserved region	--	S	Function unknown	PREDICTED: HIG1 domain family member 2A, mitochondrial [Apis mellifera]	cellular component: membrane (GO:0016020);; cellular component: membrane part (GO:0044425)
gene11766	LOC409611	5.45721	1310	3.66441	2050	3.67421	1080	5.41384	2440	4.05379	1723	0.0207522	-0.498731	down	--	--	Molecular Function: metalloendopeptidase activity (GO:0004222);; Biological Process: membrane protein ectodomain proteolysis (GO:0006509);; Biological Process: Notch signaling pathway (GO:0007219);; Biological Process: integrin-mediated signaling pathway (GO:0007229);; Molecular Function: zinc ion binding (GO:0008270);; Cellular Component: integral component of membrane (GO:0016021);;	K06704|0|ame:409611|K06704 disintegrin and metalloproteinase domain-containing protein 10 [EC:3.4.24.81] | (RefSeq) kuz; disintegrin and metalloproteinase domain-containing protein 10	--	[W]	Extracellular structures	Metallo-peptidase family M12B Reprolysin-like;; Metallo-peptidase family M12;; Metallo-peptidase family M12B Reprolysin-like;; Disintegrin;; Metallo-peptidase family M12B Reprolysin-like;; Reprolysin family propeptide;; Reprolysin (M12B) family zinc metalloprotease	Disintegrin and metalloproteinase domain-containing protein 10 homolog OS=Caenorhabditis elegans OX=6239 GN=sup-17 PE=1 SV=1	O	Posttranslational modification, protein turnover, chaperones	PREDICTED: disintegrin and metalloproteinase domain-containing protein 10 isoform X1 [Apis mellifera]	molecular function: catalytic activity (GO:0003824);; biological process: metabolic process (GO:0008152);; biological process: cellular process (GO:0009987);; biological process: signaling (GO:0023052);; biological process: single-organism process (GO:0044699);; biological process: response to stimulus (GO:0050896);; biological process: biological regulation (GO:0065007);; molecular function: bin…
gene1178	LOC410685	4.33247	1363	5.67143	3333	4.81682	1905	3.90335	1615	2.77527	968	0.0157273	0.518324	up	[M]	Cell wall/membrane/envelope biogenesis	Molecular Function: protein kinase activity (GO:0004672);; Molecular Function: ATP binding (GO:0005524);; Biological Process: protein phosphorylation (GO:0006468);; Cellular Component: integral component of membrane (GO:0016021);;	K05127|0|ame:410685|K05127 PTK7 protein tyrosine kinase 7 [EC:2.7.10.1] | (RefSeq) GB18159; inactive tyrosine-protein kinase 7-like	--	[RP]	General function prediction only;; Inorganic ion transport and metabolism	Immunoglobulin domain;; Immunoglobulin I-set domain;; Protein tyrosine kinase;; Immunoglobulin domain;; Immunoglobulin domain;; Protein kinase domain;; Immunoglobulin V-set domain;; Ig-like domain on T-cell surface glycoprotein CD3 epsilon chain;; T-cell surface glycoprotein CD3 delta chain;; CD80-like C2-set immunoglobulin domain;; Izumo-like Immunoglobulin domain;; Immunoglobulin C1-set domain;…	Tyrosine-protein kinase-like otk OS=Drosophila mojavensis OX=7230 GN=otk PE=3 SV=1	T	Signal transduction mechanisms	PREDICTED: inactive tyrosine-protein kinase 7-like [Apis mellifera]	molecular function: catalytic activity (GO:0003824);; biological process: metabolic process (GO:0008152);; biological process: cellular process (GO:0009987);; molecular function: binding (GO:0005488);; cellular component: membrane (GO:0016020);; cellular component: membrane part (GO:0044425)
gene11783	LOC409613	266.119	17605	263.52	29267	279.185	22230	316.007	26609	288.956	20808	0.00535023	-0.154733	down	[R]	General function prediction only	Molecular Function: GTP binding (GO:0005525);; Cellular Component: endoplasmic reticulum (GO:0005783);; Cellular Component: Golgi apparatus (GO:0005794);; Biological Process: intracellular protein transport (GO:0006886);; Biological Process: vesicle-mediated transport (GO:0016192);;	K07953|2.03169e-137|ame:409613|K07953 GTP-binding protein SAR1 [EC:3.6.5.-] | (RefSeq) GTP-binding protein SAR1	Protein processing in endoplasmic reticulum (ko04141)	[U]	Intracellular trafficking, secretion, and vesicular transport	ADP-ribosylation factor family;; Ras of Complex, Roc, domain of DAPkinase;; Signal recognition particle receptor beta subunit;; Gtr1/RagA G protein conserved region;; 50S ribosome-binding GTPase	GTP-binding protein SAR1 OS=Caenorhabditis elegans OX=6239 GN=ZK180.4 PE=3 SV=1	U	Intracellular trafficking, secretion, and vesicular transport	PREDICTED: GTP-binding protein SAR1 [Apis mellifera]	molecular function: binding (GO:0005488);; cellular component: cell (GO:0005623);; cellular component: organelle (GO:0043226);; cellular component: cell part (GO:0044464);; biological process: localization (GO:0051179)
gene11785	LOC102654737	49.4093	3529	54.6817	6595	57.663	4862	67.1907	6110	60.7989	4665	0.0039466	-0.231485	down	[J]	Translation, ribosomal structure and biogenesis	Molecular Function: iron ion binding (GO:0005506);; Biological Process: translation (GO:0006412);; Molecular Function: peptide deformylase activity (GO:0042586);;	K01462|5.42104e-171|ame:102654737|K01462 peptide deformylase [EC:3.5.1.88] | (RefSeq) peptide deformylase, mitochondrial-like	--	[J]	Translation, ribosomal structure and biogenesis	Polypeptide deformylase	--	J	Translation, ribosomal structure and biogenesis	PREDICTED: peptide deformylase, mitochondrial-like [Apis mellifera]	molecular function: binding (GO:0005488);; biological process: metabolic process (GO:0008152);; biological process: cellular process (GO:0009987);; molecular function: catalytic activity (GO:0003824)
gene11801	LOC408508	45.0862	9265	20.7373	7086	67.1423	17099	111.256	30332	68.3409	15663	0.0499452	-0.566813	down	--	--	Cellular Component: integral component of membrane (GO:0016021);;	--	--	--	--	Zona pellucida-like domain	--	S	Function unknown	PREDICTED: uncharacterized protein LOC408508 isoform X1 [Apis mellifera]	cellular component: membrane (GO:0016020);; cellular component: membrane part (GO:0044425)
gene11808	LOC726962	24.0004	1019	25.7853	1835	23.6657	1203	21.1229	1135	21.1136	967	0.04359	0.222219	up	--	--	Biological Process: transport (GO:0006810);; Cellular Component: TRAPP complex (GO:0030008);;	K20300|2.4656e-98|ame:726962|K20300 trafficking protein particle complex subunit 1 | (RefSeq) Trappc1; trafficking protein particle complex subunit 1	--	[U]	Intracellular trafficking, secretion, and vesicular transport	Sybindin-like family;; Sedlin, N-terminal conserved region	Trafficking protein particle complex subunit 1 OS=Dictyostelium discoideum OX=44689 GN=trappc1-1 PE=3 SV=1	U	Intracellular trafficking, secretion, and vesicular transport	PREDICTED: trafficking protein particle complex subunit 1 [Apis mellifera]	biological process: localization (GO:0051179);; cellular component: cell (GO:0005623);; cellular component: macromolecular complex (GO:0032991);; cellular component: cell part (GO:0044464)
gene11813	GstD1	362.676	19968	377.239	35134	361.733	23858	566.175	39196	513.618	31109	2.78976e-14	-0.534155	down	[O]	Posttranslational modification, protein turnover, chaperones	Molecular Function: transferase activity (GO:0016740);;	K00799|1.52205e-157|ame:409490|K00799 glutathione S-transferase [EC:2.5.1.18] | (RefSeq) GstD1, GB18045, Gst1; glutathione S-transferase D1	Glutathione metabolism (ko00480);; Metabolism of xenobiotics by cytochrome P450 (ko00980);; Drug metabolism - cytochrome P450 (ko00982)	[O]	Posttranslational modification, protein turnover, chaperones	Glutathione S-transferase, N-terminal domain;; Glutathione S-transferase, N-terminal domain;; Glutathione S-transferase, C-terminal domain;; Glutathione S-transferase, C-terminal domain;; Glutathione S-transferase, N-terminal domain	Glutathione S-transferase D1 OS=Drosophila melanogaster OX=7227 GN=GstD1 PE=1 SV=1	O	Posttranslational modification, protein turnover, chaperones	PREDICTED: glutathione S-transferase D1 isoform X1 [Apis mellifera]	molecular function: catalytic activity (GO:0003824)
gene11821	LOC552634	50.6217	5034	55.0218	9175	58.8307	7004	67.0329	8440	59.8967	6433	0.0147647	-0.192363	down	[P]	Inorganic ion transport and metabolism	Molecular Function: cation transmembrane transporter activity (GO:0008324);; Cellular Component: integral component of membrane (GO:0016021);; Biological Process: cation transmembrane transport (GO:0098655);;	K14688|0|cfo:105248761|K14688 solute carrier family 30 (zinc transporter), member 1 | (RefSeq) zinc transporter 1	--	[P]	Inorganic ion transport and metabolism	Cation efflux family	Cation diffusion facilitator family protein 1 OS=Caenorhabditis elegans OX=6239 GN=cdf-1 PE=1 SV=1	P	Inorganic ion transport and metabolism	PREDICTED: zinc transporter 1-like isoform X1 [Apis dorsata]	molecular function: transporter activity (GO:0005215);; biological process: localization (GO:0051179);; cellular component: membrane (GO:0016020);; cellular component: membrane part (GO:0044425)
gene11826	LOC552201	28.361	3282	29.4803	5718	29.3182	4068	21.8969	3207	23.4181	2923	7.48803e-05	0.364963	up	--	--	Biological Process: autophagosome assembly (GO:0000045);; Cellular Component: pre-autophagosomal structure (GO:0000407);; Molecular Function: phosphatidylinositol-3-phosphate binding (GO:0032266);; Molecular Function: phosphatidylinositol-3,5-bisphosphate binding (GO:0080025);;	K17908|0|ame:552201|K17908 autophagy-related protein 18 | (RefSeq) WD repeat domain phosphoinositide-interacting protein 2	--	[S]	Function unknown	Anaphase-promoting complex subunit 4 WD40 domain	Autophagy-related protein 18 OS=Dictyostelium discoideum OX=44689 GN=atg18 PE=3 SV=1	U	Intracellular trafficking, secretion, and vesicular transport	PREDICTED: WD repeat domain phosphoinositide-interacting protein 2 isoform X1 [Apis mellifera]	biological process: metabolic process (GO:0008152);; biological process: cellular process (GO:0009987);; biological process: cellular component organization or biogenesis (GO:0071840);; cellular component: cell (GO:0005623);; cellular component: cell part (GO:0044464);; molecular function: binding (GO:0005488)
gene11828	LOC724125	26.4972	1184	27.9277	2083	33.2069	1779	36.4419	2051	38.6944	1848	0.015561	-0.322697	down	[J]	Translation, ribosomal structure and biogenesis	Molecular Function: RNA binding (GO:0003723);; Molecular Function: structural constituent of ribosome (GO:0003735);; Cellular Component: ribosome (GO:0005840);; Biological Process: translation (GO:0006412);;	K02992|5.06708e-166|ame:724125|K02992 small subunit ribosomal protein S7 | (RefSeq) mRpS7; 28S ribosomal protein S7, mitochondrial	Ribosome (ko03010)	[J]	Translation, ribosomal structure and biogenesis	Ribosomal protein S7p/S5e	28S ribosomal protein S7, mitochondrial OS=Drosophila melanogaster OX=7227 GN=mRpS7 PE=2 SV=1	J	Translation, ribosomal structure and biogenesis	PREDICTED: 28S ribosomal protein S7, mitochondrial isoform X1 [Apis mellifera]	molecular function: binding (GO:0005488);; molecular function: structural molecule activity (GO:0005198);; cellular component: cell (GO:0005623);; cellular component: macromolecular complex (GO:0032991);; cellular component: organelle (GO:0043226);; cellular component: cell part (GO:0044464);; biological process: metabolic process (GO:0008152);; biological process: cellular process (GO:0009987)
gene11852	LOC724965	53.1316	2638	64.5177	5377	60.0739	3561	50.1637	3151	47.609	2548	0.010021	0.282502	up	[O]	Posttranslational modification, protein turnover, chaperones	--	K09525|2.73222e-134|hst:105190904|K09525 DnaJ homolog subfamily C member 5 | (RefSeq) cysteine string protein-like	Protein processing in endoplasmic reticulum (ko04141)	[O]	Posttranslational modification, protein turnover, chaperones	DnaJ domain	DnaJ homolog subfamily C member 5 homolog OS=Drosophila melanogaster OX=7227 GN=Csp PE=1 SV=1	O	Posttranslational modification, protein turnover, chaperones	PREDICTED: dnaJ homolog subfamily C member 5 isoform X1 [Apis mellifera]	--
gene1186	LOC411700	74.6841	10167	58.2117	13290	94.1124	15342	72.6282	12514	357.199	52450	0.0212697	-0.661169	down	[O]	Posttranslational modification, protein turnover, chaperones	Molecular Function: ATP binding (GO:0005524);; Biological Process: protein folding (GO:0006457);; Biological Process: response to stress (GO:0006950);; Molecular Function: unfolded protein binding (GO:0051082);;	K04079|0|ame:411700|K04079 molecular chaperone HtpG | (RefSeq) heat shock protein 83	Protein processing in endoplasmic reticulum (ko04141)	[O]	Posttranslational modification, protein turnover, chaperones	Hsp90 protein;; Histidine kinase-, DNA gyrase B-, and HSP90-like ATPase;; Histidine kinase-, DNA gyrase B-, and HSP90-like ATPase	Heat shock protein 83 OS=Bombyx mori OX=7091 GN=Hsp83 PE=1 SV=1	O	Posttranslational modification, protein turnover, chaperones	PREDICTED: heat shock protein 83 [Apis mellifera]	molecular function: binding (GO:0005488);; biological process: cellular process (GO:0009987);; biological process: response to stimulus (GO:0050896)
gene11882	LOC412637	10.8222	1340	10.0456	2086	11.0234	1634	9.81222	1538	8.00752	1070	0.0445685	0.258503	up	[T]	Signal transduction mechanisms	--	--	--	[R]	General function prediction only	FHA domain	Uncharacterized protein ZK632.2 OS=Caenorhabditis elegans OX=6239 GN=ZK632.2 PE=4 SV=1	T	Signal transduction mechanisms	PREDICTED: kanadaptin [Apis mellifera]	--
gene11884	LOC412739	4.4991	1475	5.11554	2909	4.5245	1779	2.91392	1235	3.39785	1238	0.00122441	0.525113	up	[S]	Function unknown	Cellular Component: integral component of membrane (GO:0016021);;	--	--	[T]	Signal transduction mechanisms	Immunoglobulin I-set domain;; Immunoglobulin domain;; Immunoglobulin domain;; Immunoglobulin domain;; Fibronectin type III domain;; Immunoglobulin V-set domain;; CD80-like C2-set immunoglobulin domain	Protein sax-3 OS=Caenorhabditis elegans OX=6239 GN=sax-3 PE=2 SV=1	S	Function unknown	PREDICTED: roundabout homolog 2 [Apis mellifera]	cellular component: membrane (GO:0016020);; cellular component: membrane part (GO:0044425)
gene11887	CPR5	22.5988	1958	31.3093	4549	16.1912	1680	16.0556	1761	9.08094	849	0.0262819	0.608841	up	--	--	Molecular Function: structural constituent of cuticle (GO:0042302);;	--	--	--	--	Insect cuticle protein	Larval cuticle protein A3A OS=Tenebrio molitor OX=7067 PE=1 SV=1	S	Function unknown	cuticular protein 5 [Apis mellifera]	molecular function: structural molecule activity (GO:0005198)
gene11891	LOC100578684	8.43618	229	8.04568	366	10.2152	332	16.4549	565	16.5026	483	1.81587e-06	-0.796764	down	--	--	Cellular Component: integral component of membrane (GO:0016021);;	--	--	--	--	UPF0767 family	--	S	Function unknown	PREDICTED: uncharacterized protein LOC100868317 isoform X1 [Apis florea]	cellular component: membrane (GO:0016020);; cellular component: membrane part (GO:0044425)
gene11892	LOC411575	14.9852	4173	14.7255	7219	14.1357	5381	11.1586	4372	11.3197	3407	9.71674e-13	0.399886	up	[T]	Signal transduction mechanisms	Molecular Function: protein kinase activity (GO:0004672);; Molecular Function: ATP binding (GO:0005524);; Biological Process: protein phosphorylation (GO:0006468);;	K08815|0|ame:411575|K08815 tau tubulin kinase [EC:2.7.11.26] | (RefSeq) nucleosomal histone kinase 1	--	[T]	Signal transduction mechanisms	Protein kinase domain;; Protein tyrosine kinase	Tau-tubulin kinase homolog Asator OS=Drosophila melanogaster OX=7227 GN=Asator PE=1 SV=2	T	Signal transduction mechanisms	PREDICTED: uncharacterized protein LOC411575 isoform X1 [Apis mellifera]	molecular function: catalytic activity (GO:0003824);; biological process: metabolic process (GO:0008152);; biological process: cellular process (GO:0009987);; molecular function: binding (GO:0005488)
gene11893	LOC411576	248.849	21768	257.191	37728	269.727	28253	227.178	25152	222.933	21034	8.52339e-07	0.215024	up	[G]	Carbohydrate transport and metabolism	Molecular Function: phosphoglycerate kinase activity (GO:0004618);; Molecular Function: ATP binding (GO:0005524);; Biological Process: glycolytic process (GO:0006096);;	K00927|0|ame:411576|K00927 phosphoglycerate kinase [EC:2.7.2.3] | (RefSeq) Pgk; phosphoglycerate kinase	Glycolysis / Gluconeogenesis (ko00010);; Carbon metabolism (ko01200);; Biosynthesis of amino acids (ko01230)	[G]	Carbohydrate transport and metabolism	Phosphoglycerate kinase	Phosphoglycerate kinase OS=Drosophila melanogaster OX=7227 GN=Pgk PE=2 SV=2	G	Carbohydrate transport and metabolism	PREDICTED: phosphoglycerate kinase-like [Apis dorsata]	molecular function: catalytic activity (GO:0003824);; biological process: metabolic process (GO:0008152);; biological process: cellular process (GO:0009987);; molecular function: binding (GO:0005488);; biological process: single-organism process (GO:0044699)
gene11900	LOC409228	51.2953	11209	36.4515	11733	58.2729	12838	27.8341	7684	27.0227	6117	0.00544512	0.607887	up	--	--	Molecular Function: receptor activity (GO:0004872);; Cellular Component: lysosome (GO:0005764);; Cellular Component: integral component of membrane (GO:0016021);; Molecular Function: oxidoreductase activity, acting on NAD(P)H (GO:0016651);; Molecular Function: quinone binding (GO:0048038);; Molecular Function: NAD binding (GO:0051287);; Biological Process: oxidation-reduction process (GO:0055114)…	--	--	[T]	Signal transduction mechanisms	CD36 family	Protein croquemort OS=Drosophila melanogaster OX=7227 GN=crq PE=1 SV=3	U	Intracellular trafficking, secretion, and vesicular transport	PREDICTED: scavenger receptor class B member 1-like [Apis mellifera]	molecular function: molecular transducer activity (GO:0060089);; cellular component: cell (GO:0005623);; cellular component: organelle (GO:0043226);; cellular component: cell part (GO:0044464);; cellular component: membrane (GO:0016020);; cellular component: membrane part (GO:0044425);; molecular function: catalytic activity (GO:0003824);; biological process: metabolic process (GO:0008152);; biol…
gene11907	LOC726251	16.1258	1794	21.1287	3880	19.1339	2546	8.77739	1223	8.66895	1052	1.11417e-13	1.04293	up	--	--	Cellular Component: integral component of membrane (GO:0016021);;	--	--	--	--	--	--	S	Function unknown	PREDICTED: uncharacterized protein LOC726251 [Apis mellifera]	cellular component: membrane (GO:0016020);; cellular component: membrane part (GO:0044425)
gene11910	LOC409854	524.008	131592	503.463	212807	586.479	177351	634.688	201375	650.154	175686	0.0151018	-0.227624	down	[K]	Transcription	Molecular Function: DNA binding (GO:0003677);; Biological Process: regulation of transcription, DNA-templated (GO:0006355);; Biological Process: signal transduction (GO:0007165);; Cellular Component: integral component of membrane (GO:0016021);;	K09276|1.83379e-79|ame:409854|K09276 Y-box-binding protein 1 | (RefSeq) yps; nuclease-sensitive element-binding protein 1	--	[J]	Translation, ribosomal structure and biogenesis	'Cold-shock' DNA-binding domain	Y-box factor homolog OS=Aplysia californica OX=6500 PE=2 SV=1	K	Transcription	PREDICTED: Y-box factor homolog isoform X1 [Apis mellifera]	molecular function: binding (GO:0005488);; biological process: biological regulation (GO:0065007);; biological process: cellular process (GO:0009987);; cellular component: membrane (GO:0016020);; cellular component: membrane part (GO:0044425)
gene11920	LOC409952	9.01763	3830	10.2158	7447	7.99048	4735	7.51164	4629	6.87676	3168	0.0220745	0.307091	up	[T]	Signal transduction mechanisms	Molecular Function: protein kinase activity (GO:0004672);; Molecular Function: ATP binding (GO:0005524);; Biological Process: protein phosphorylation (GO:0006468);;	--	--	[R]	General function prediction only	Protein kinase domain;; Protein tyrosine kinase;; Lipopolysaccharide kinase (Kdo/WaaP) family	Serine/threonine-protein kinase par-1 OS=Caenorhabditis briggsae OX=6238 GN=par-1 PE=3 SV=1	T	Signal transduction mechanisms	PREDICTED: uncharacterized protein LOC409952 isoform X1 [Apis mellifera]	molecular function: catalytic activity (GO:0003824);; biological process: metabolic process (GO:0008152);; biological process: cellular process (GO:0009987);; molecular function: binding (GO:0005488)
gene1193	LOC726061	144.58	5681	117.271	8190	155.651	8129	171.457	9625	190.289	8509	0.020463	-0.373878	down	--	--	Cellular Component: mitochondrion (GO:0005739);; Biological Process: protein import into mitochondrial inner membrane (GO:0045039);; Molecular Function: metal ion binding (GO:0046872);;	K17778|4.71504e-58|ame:726061|K17778 mitochondrial import inner membrane translocase subunit TIM10 | (RefSeq) Tim10; mitochondrial import inner membrane translocase subunit Tim10	--	[U]	Intracellular trafficking, secretion, and vesicular transport	Tim10/DDP family zinc finger;; Domain of unknown function (DUF4748)	Mitochondrial import inner membrane translocase subunit Tim10 OS=Drosophila melanogaster OX=7227 GN=Tim10 PE=3 SV=1	O	Posttranslational modification, protein turnover, chaperones	PREDICTED: mitochondrial import inner membrane translocase subunit Tim10 [Apis mellifera]	cellular component: cell (GO:0005623);; cellular component: organelle (GO:0043226);; cellular component: cell part (GO:0044464);; biological process: cellular process (GO:0009987);; biological process: single-organism process (GO:0044699);; biological process: localization (GO:0051179);; biological process: cellular component organization or biogenesis (GO:0071840);; molecular function: binding (…
gene11930	LOC409951	26.0778	956	28.7718	1997	54.9379	2775	64.9929	3317	66.1885	2975	0.0408958	-0.563183	down	[J]	Translation, ribosomal structure and biogenesis	Molecular Function: structural constituent of ribosome (GO:0003735);; Cellular Component: ribosome (GO:0005840);; Biological Process: translation (GO:0006412);; Molecular Function: rRNA binding (GO:0019843);;	K02887|7.65035e-107|ame:409951|K02887 large subunit ribosomal protein L20 | (RefSeq) mRpL20; 39S ribosomal protein L20, mitochondrial	Ribosome (ko03010)	[J]	Translation, ribosomal structure and biogenesis	Ribosomal protein L20	50S ribosomal protein L20, organellar chromatophore OS=Paulinella chromatophora OX=39717 GN=rpl20 PE=3 SV=1	J	Translation, ribosomal structure and biogenesis	PREDICTED: 39S ribosomal protein L20, mitochondrial [Apis mellifera]	molecular function: structural molecule activity (GO:0005198);; cellular component: cell (GO:0005623);; cellular component: macromolecular complex (GO:0032991);; cellular component: organelle (GO:0043226);; cellular component: cell part (GO:0044464);; biological process: metabolic process (GO:0008152);; biological process: cellular process (GO:0009987);; molecular function: binding (GO:0005488)
gene11932	LOC552531	1373.43	52400	1386.67	88661	1560.92	71394	1676.51	81034	1845.4	75933	0.0111406	-0.267749	down	[O]	Posttranslational modification, protein turnover, chaperones	Molecular Function: ATP binding (GO:0005524);; Cellular Component: cytoplasm (GO:0005737);; Biological Process: protein folding (GO:0006457);;	K04078|2.75744e-65|ame:552531|K04078 chaperonin GroES | (RefSeq) 10 kDa heat shock protein, mitochondrial	--	[O]	Posttranslational modification, protein turnover, chaperones	Chaperonin 10 Kd subunit	10 kDa heat shock protein, mitochondrial OS=Schistosoma japonicum OX=6182 GN=SJCHGC01960 PE=3 SV=2	O	Posttranslational modification, protein turnover, chaperones	PREDICTED: 10 kDa heat shock protein, mitochondrial [Apis mellifera]	molecular function: binding (GO:0005488);; cellular component: cell (GO:0005623);; cellular component: cell part (GO:0044464);; biological process: cellular process (GO:0009987)
gene11935	LOC409953	23.9922	4925	24.1481	8315	24.4041	5964	22.6265	5817	22.1176	4879	0.0362302	0.13495	up	--	--	Molecular Function: nucleotide binding (GO:0000166);; Molecular Function: nucleic acid binding (GO:0003676);;	--	--	--	--	--	--	S	Function unknown	PREDICTED: RNA-binding protein 33-like isoform X1 [Apis mellifera]	molecular function: binding (GO:0005488)
gene11938	LOC409424	54.8375	7236	63.0716	14642	53.1062	8402	45.3692	8501	38.2061	6027	0.0407154	0.311717	up	[G]	Carbohydrate transport and metabolism	Biological Process: carbohydrate transport (GO:0008643);; Cellular Component: integral component of membrane (GO:0016021);; Molecular Function: substrate-specific transmembrane transporter activity (GO:0022891);; Biological Process: transmembrane transport (GO:0055085);;	K07299|0|ame:409424|K07299 MFS transporter, SP family, solute carrier family 2 (facilitated glucose transporter), member 1 | (RefSeq) GB12782; solute carrier family 2, facilitated glucose transporter member 1-like	--	[G]	Carbohydrate transport and metabolism	Sugar (and other) transporter;; Major Facilitator Superfamily;; Sugar-tranasporters, 12 TM	Glucose transporter type 1 OS=Drosophila melanogaster OX=7227 GN=Glut1 PE=2 SV=4	G	Carbohydrate transport and metabolism	PREDICTED: solute carrier family 2, facilitated glucose transporter member 1-like isoform X1 [Apis mellifera]	biological process: single-organism process (GO:0044699);; biological process: localization (GO:0051179);; cellular component: membrane (GO:0016020);; cellular component: membrane part (GO:0044425);; molecular function: transporter activity (GO:0005215)
gene11954	LOC100577610	15.6536	1667	18.5779	2850	23.4779	2158	26.1655	2490	20.6008	2091	0.0178281	-0.162695	down	[R]	General function prediction only	--	K20280|0|ame:100577610|K20280 trafficking protein particle complex subunit 5 | (RefSeq) trafficking protein particle complex subunit 5	--	[R]	General function prediction only	WD domain, G-beta repeat	Trafficking protein particle complex subunit 5 OS=Dictyostelium discoideum OX=44689 GN=trappc5 PE=3 SV=1	S	Function unknown	WD repeat-containing protein [Apis cerana cerana]	--
gene11955	LOC727004	13.394	803	11.636	1331	11.7667	1000	15.0977	1263	13.5943	998	0.011309	-0.225034	down	[P]	Inorganic ion transport and metabolism	--	--	--	[P]	Inorganic ion transport and metabolism	ChaC-like protein	--	P	Inorganic ion transport and metabolism	PREDICTED: putative glutathione-specific gamma-glutamylcyclotransferase 2 [Apis mellifera]	--
gene11963	LOC100576487	15.6874	677	12.5392	906	17.517	905	20.1042	1095	21.1551	982	0.0487643	-0.370028	down	--	--	--	--	--	--	--	Cd27 binding protein (Siva)	--	K	Transcription	PREDICTED: apoptosis regulatory protein Siva-like [Apis mellifera]	--
gene11986	LOC107965674	17.3123	606	15.2789	897	23.0873	967	24.3703	1079	32.5712	1229	0.0331905	-0.490888	down	--	--	Cellular Component: integral component of membrane (GO:0016021);;	K17436|1.02176e-28|aec:105147419|K17436 large subunit ribosomal protein L55 | (RefSeq) 39S ribosomal protein L55, mitochondrial	--	[J]	Translation, ribosomal structure and biogenesis	Mitochondrial ribosomal protein L55	39S ribosomal protein L55, mitochondrial OS=Drosophila melanogaster OX=7227 GN=mRpL55 PE=1 SV=1	J	Translation, ribosomal structure and biogenesis	PREDICTED: 39S ribosomal protein L55, mitochondrial [Apis mellifera]	cellular component: membrane (GO:0016020);; cellular component: membrane part (GO:0044425)
gene12002	LOC724827	62.2607	1870	70.8063	3566	74.159	2667	100.362	3815	100.317	3250	5.46186e-08	-0.509725	down	--	--	Cellular Component: mitochondrion (GO:0005739);; Molecular Function: NADH dehydrogenase (ubiquinone) activity (GO:0008137);; Biological Process: oxidation-reduction process (GO:0055114);;	K03963|1.45797e-68|ame:724827|K03963 NADH dehydrogenase (ubiquinone) 1 beta subcomplex subunit 7 | (RefSeq) NADH dehydrogenase [ubiquinone] 1 beta subcomplex subunit 7	Oxidative phosphorylation (ko00190)	[C]	Energy production and conversion	NADH-ubiquinone oxidoreductase B18 subunit (NDUFB7)	NADH dehydrogenase [ubiquinone] 1 beta subcomplex subunit 7 OS=Caenorhabditis elegans OX=6239 GN=D2030.4 PE=3 SV=1	I	Lipid transport and metabolism	PREDICTED: NADH dehydrogenase [ubiquinone] 1 beta subcomplex subunit 7 [Apis mellifera]	cellular component: cell (GO:0005623);; cellular component: organelle (GO:0043226);; cellular component: cell part (GO:0044464);; molecular function: catalytic activity (GO:0003824);; biological process: metabolic process (GO:0008152);; biological process: single-organism process (GO:0044699)
gene12003	LOC412064	37.9222	2461	37.9394	4129	41.5856	3232	48.3332	3970	42.8108	2997	0.0143307	-0.198454	down	--	--	Cellular Component: viral nucleocapsid (GO:0019013);; Cellular Component: intracellular ribonucleoprotein complex (GO:0030529);;	K11092|2.16767e-177|ame:412064|K11092 U2 small nuclear ribonucleoprotein A' | (RefSeq) U2A; probable U2 small nuclear ribonucleoprotein A'	Spliceosome (ko03040)	[A]	RNA processing and modification	Leucine-rich repeat;; Leucine Rich repeats (2 copies)	Probable U2 small nuclear ribonucleoprotein A&apos; OS=Drosophila melanogaster OX=7227 GN=U2A PE=1 SV=1	S	Function unknown	PREDICTED: probable U2 small nuclear ribonucleoprotein A&apos; [Apis mellifera]	cellular component: virion (GO:0019012);; cellular component: virion part (GO:0044423);; cellular component: cell (GO:0005623);; cellular component: macromolecular complex (GO:0032991);; cellular component: cell part (GO:0044464)
gene12010	LOC412513	12.9459	1468	13.8546	2634	12.869	1747	11.6334	1669	11.0176	1347	0.0138213	0.235219	up	--	--	--	--	--	--	--	--	--	S	Function unknown	PREDICTED: uncharacterized protein LOC100871601 [Apis florea]	--
gene12015	LOC552318	1305.61	46311	1400.29	82931	1696.37	72146	1852.69	82689	2088.31	80293	0.00822457	-0.387733	down	[J]	Translation, ribosomal structure and biogenesis	Molecular Function: structural constituent of ribosome (GO:0003735);; Biological Process: translation (GO:0006412);; Cellular Component: large ribosomal subunit (GO:0015934);;	K02900|3.47046e-83|ame:552318|K02900 large subunit ribosomal protein L27Ae | (RefSeq) RpL27A; 60S ribosomal protein L27a	Ribosome (ko03010)	[J]	Translation, ribosomal structure and biogenesis	Ribosomal proteins 50S-L15, 50S-L18e, 60S-L27A	60S ribosomal protein L27a OS=Tenebrio molitor OX=7067 GN=RpL27A PE=2 SV=1	J	Translation, ribosomal structure and biogenesis	PREDICTED: 60S ribosomal protein L27a [Apis mellifera]	molecular function: structural molecule activity (GO:0005198);; biological process: metabolic process (GO:0008152);; biological process: cellular process (GO:0009987);; cellular component: cell (GO:0005623);; cellular component: macromolecular complex (GO:0032991);; cellular component: organelle (GO:0043226);; cellular component: organelle part (GO:0044422);; cellular component: cell part (GO:004…
gene12019	LOC725117	8.47851	4498	13.6678	9980	10.8989	6203	7.78541	4757	9.46892	4269	0.00510824	0.415626	up	--	--	Biological Process: multicellular organism development (GO:0007275);; Biological Process: regulation of signal transduction (GO:0009966);; Cellular Component: membrane (GO:0016020);;	K17383|0|ame:725117|K17383 protein sprouty homolog 2 | (RefSeq) sty; protein sprouty homolog 2	MAPK signaling pathway - fly (ko04013)	--	--	Sprouty protein (Spry)	Protein sprouty OS=Drosophila melanogaster OX=7227 GN=sty PE=1 SV=2	S	Function unknown	PREDICTED: flocculation protein FLO11, partial [Apis cerana]	biological process: multicellular organismal process (GO:0032501);; biological process: developmental process (GO:0032502);; biological process: single-organism process (GO:0044699);; biological process: biological regulation (GO:0065007);; cellular component: membrane (GO:0016020)
gene12047	LOC551947	3.28804	1984	4.54486	4616	3.80254	2768	3.15486	2422	2.48969	1619	0.0190121	0.426267	up	[R]	General function prediction only	Molecular Function: poly(ADP-ribose) glycohydrolase activity (GO:0004649);; Biological Process: carbohydrate metabolic process (GO:0005975);; Cellular Component: integral component of membrane (GO:0016021);; Molecular Function: metal ion binding (GO:0046872);;	--	--	[TU]	Signal transduction mechanisms;; Intracellular trafficking, secretion, and vesicular transport	Beige/BEACH domain;; FYVE zinc finger;; PH domain associated with Beige/BEACH;; WD domain, G-beta repeat;; Domain of unknown function (DUF4704)	BEACH domain-containing protein lvsA OS=Dictyostelium discoideum OX=44689 GN=lvsA PE=4 SV=2	S	Function unknown	PREDICTED: WD repeat and FYVE domain-containing protein 3 [Apis mellifera]	molecular function: catalytic activity (GO:0003824);; biological process: metabolic process (GO:0008152);; cellular component: membrane (GO:0016020);; cellular component: membrane part (GO:0044425);; molecular function: binding (GO:0005488)
gene12049	LOC413802	6.64179	1584	8.16947	3365	7.81215	2323	5.98911	1876	5.75967	1546	0.0100517	0.335005	up	--	--	--	--	--	--	--	RUN domain;; PH domain	--	S	Function unknown	PREDICTED: pleckstrin homology domain-containing family M member 2 [Apis mellifera]	--
gene12051	LOC725788	54.0248	10527	63.2438	21528	59.698	14034	39.5096	10200	42.3822	9445	0.00019721	0.465749	up	[O]	Posttranslational modification, protein turnover, chaperones	Cellular Component: integral component of membrane (GO:0016021);;	--	--	[W]	Extracellular structures	--	--	S	Function unknown	PREDICTED: plexin domain-containing protein 2 isoform X1 [Apis mellifera]	cellular component: membrane (GO:0016020);; cellular component: membrane part (GO:0044425)
gene12054	LOC551848	2.56847	1542	4.87931	4742	4.52549	3157	2.59043	1845	4.11364	1552	0.0214905	0.547456	up	[U]	Intracellular trafficking, secretion, and vesicular transport	Molecular Function: G-protein coupled receptor activity (GO:0004930);; Molecular Function: calcium ion binding (GO:0005509);; Cellular Component: plasma membrane (GO:0005886);; Biological Process: homophilic cell adhesion via plasma membrane adhesion molecules (GO:0007156);; Biological Process: cell surface receptor signaling pathway (GO:0007166);; Biological Process: G-protein coupled receptor s…	K04600|0|ame:551848|K04600 cadherin EGF LAG seven-pass G-type receptor 1 | (RefSeq) protocadherin-like wing polarity protein stan	--	[T]	Signal transduction mechanisms	Cadherin domain;; Laminin G domain;; 7 transmembrane receptor (Secretin family);; GPCR-Autoproteolysis INducing (GAIN) domain;; Laminin G domain;; Cadherin-like;; Hormone receptor domain;; Cadherin-like;; GPCR proteolysis site, GPS, motif;; EGF-like domain;; Laminin EGF domain;; Slime mold cyclic AMP receptor	Protocadherin-like wing polarity protein stan OS=Drosophila melanogaster OX=7227 GN=stan PE=1 SV=4	S	Function unknown	PREDICTED: protocadherin-like wing polarity protein stan isoform X1 [Apis mellifera]	molecular function: signal transducer activity (GO:0004871);; molecular function: molecular transducer activity (GO:0060089);; biological process: cellular process (GO:0009987);; biological process: signaling (GO:0023052);; biological process: single-organism process (GO:0044699);; biological process: response to stimulus (GO:0050896);; biological process: biological regulation (GO:0065007);; mol…
gene12065	LOC408557	2.50006	235	6.16852	971	4.01713	456	7.87115	1146	6.98143	868	0.0123194	-0.69832	down	[O]	Posttranslational modification, protein turnover, chaperones	Cellular Component: cell (GO:0005623);; Molecular Function: isomerase activity (GO:0016853);; Biological Process: cell redox homeostasis (GO:0045454);;	K13984|0|ame:408557|K13984 thioredoxin domain-containing protein 5 | (RefSeq) thioredoxin domain-containing protein 5	Protein processing in endoplasmic reticulum (ko04141)	[O]	Posttranslational modification, protein turnover, chaperones	Thioredoxin;; Thioredoxin-like domain;; Thioredoxin-like;; OST3 / OST6 family, transporter family;; Thioredoxin-like;; Thioredoxin-like domain;; Thioredoxin;; F plasmid transfer operon protein;; AhpC/TSA family	Thioredoxin domain-containing protein 5 homolog OS=Drosophila melanogaster OX=7227 GN=prtp PE=1 SV=2	O	Posttranslational modification, protein turnover, chaperones	PREDICTED: thioredoxin domain-containing protein 5 [Apis mellifera]	cellular component: cell (GO:0005623);; molecular function: catalytic activity (GO:0003824);; biological process: cellular process (GO:0009987);; biological process: single-organism process (GO:0044699);; biological process: biological regulation (GO:0065007)
gene12068	Ndufb2	57.2057	1461	57.953	2496	63.7368	1956	81.6056	2637	89.3599	2462	1.37845e-05	-0.48228	down	--	--	Cellular Component: mitochondrial respiratory chain complex I (GO:0005747);; Cellular Component: integral component of membrane (GO:0016021);;	K03958|4.57643e-65|ame:726146|K03958 NADH dehydrogenase (ubiquinone) 1 beta subcomplex subunit 2 | (RefSeq) Ndufb2, GB16200; NADH dehydrogenase (ubiquinone) 1 beta subcomplex, 2, 8kDa	Oxidative phosphorylation (ko00190)	--	--	NADH dehydrogenase 1 beta subcomplex subunit 2	--	I	Lipid transport and metabolism	NADH dehydrogenase (ubiquinone) 1 beta subcomplex, 2, 8kDa [Apis mellifera]	cellular component: cell (GO:0005623);; cellular component: membrane (GO:0016020);; cellular component: macromolecular complex (GO:0032991);; cellular component: organelle (GO:0043226);; cellular component: organelle part (GO:0044422);; cellular component: membrane part (GO:0044425);; cellular component: cell part (GO:0044464)
gene12089	LOC410643	4.54324	2487	6.05937	5120	4.54228	3076	3.41173	2515	3.19516	2036	0.000465481	0.469704	up	--	--	Cellular Component: nucleus (GO:0005634);; Biological Process: regulation of transcription, DNA-templated (GO:0006355);; Molecular Function: sequence-specific DNA binding (GO:0043565);;	K09311|5.43895e-119|ame:410643|K09311 Antp family, other | (RefSeq) Abd-A; homeobox protein abdominal-A homolog	--	[R]	General function prediction only	Homeobox domain;; Homeobox protein	Homeobox protein abdominal-A homolog OS=Tribolium castaneum OX=7070 GN=ABD-A PE=2 SV=2	K	Transcription	PREDICTED: homeobox protein abdominal-A homolog isoform X1 [Apis mellifera]	cellular component: cell (GO:0005623);; cellular component: organelle (GO:0043226);; cellular component: cell part (GO:0044464);; biological process: biological regulation (GO:0065007);; molecular function: binding (GO:0005488)
gene12113	LOC100578921	15.7299	681	16.1478	1172	21.6533	1122	23.5404	1290	26.8595	1254	0.0219411	-0.430748	down	--	--	Molecular Function: transcription factor activity, sequence-specific DNA binding (GO:0003700);; Cellular Component: nucleus (GO:0005634);; Biological Process: regulation of transcription, DNA-templated (GO:0006355);; Biological Process: transcription from RNA polymerase II promoter (GO:0006366);; Biological Process: transcription initiation from RNA polymerase III promoter (GO:0006384);;	K15211|1.07976e-48|ame:100578921|K15211 snRNA-activating protein complex subunit 5 | (RefSeq) uncharacterized LOC100578921	--	--	--	snRNA-activating protein complex subunit 19, SNAPc subunit 19	--	--	--	PREDICTED: uncharacterized protein LOC100578921 [Apis mellifera]	molecular function: nucleic acid binding transcription factor activity (GO:0001071);; biological process: biological regulation (GO:0065007);; cellular component: cell (GO:0005623);; cellular component: organelle (GO:0043226);; cellular component: cell part (GO:0044464);; biological process: metabolic process (GO:0008152);; biological process: cellular process (GO:0009987)
gene12119	LOC100578237	5.27005	1284	5.47825	2238	6.20394	1810	4.80831	1483	4.56528	1200	0.00455391	0.27627	up	--	--	Cellular Component: integral component of membrane (GO:0016021);;	--	--	--	--	--	--	S	Function unknown	PREDICTED: protein PF14_0175-like [Apis cerana]	cellular component: membrane (GO:0016020);; cellular component: membrane part (GO:0044425)
gene12124	LOC102653780	1.01116	139	1.8539	425	0.699582	115	0.540153	94	0.475573	71	0.0357908	0.608879	up	--	--	--	--	--	--	--	--	--	S	Function unknown	PREDICTED: uncharacterized protein LOC102653780 [Apis mellifera]	--
gene12131	LOC413121	37.8951	2105	42.5236	3970	44.3641	3033	62.9024	3880	55.0181	3058	0.000680918	-0.313368	down	[J]	Translation, ribosomal structure and biogenesis	Molecular Function: structural constituent of ribosome (GO:0003735);; Biological Process: translation (GO:0006412);; Cellular Component: large ribosomal subunit (GO:0015934);;	K02890|2.17074e-153|ame:413121|K02890 large subunit ribosomal protein L22 | (RefSeq) mRpL22; 39S ribosomal protein L22, mitochondrial	Ribosome (ko03010)	[J]	Translation, ribosomal structure and biogenesis	Ribosomal protein L22p/L17e	39S ribosomal protein L22, mitochondrial OS=Drosophila melanogaster OX=7227 GN=mRpL22 PE=2 SV=2	J	Translation, ribosomal structure and biogenesis	PREDICTED: 39S ribosomal protein L22, mitochondrial isoform X1 [Apis mellifera]	molecular function: structural molecule activity (GO:0005198);; biological process: metabolic process (GO:0008152);; biological process: cellular process (GO:0009987);; cellular component: cell (GO:0005623);; cellular component: macromolecular complex (GO:0032991);; cellular component: organelle (GO:0043226);; cellular component: organelle part (GO:0044422);; cellular component: cell part (GO:004…
gene12152	LOC725118	9.65259	2878	6.75251	7156	12.4062	4492	9.05579	3691	6.68292	2251	0.0214413	0.473767	up	[T]	Signal transduction mechanisms	Molecular Function: protein tyrosine phosphatase activity (GO:0004725);; Cellular Component: integral component of membrane (GO:0016021);; Biological Process: peptidyl-tyrosine dephosphorylation (GO:0035335);;	K01104|0|ame:725118|K01104 protein-tyrosine phosphatase [EC:3.1.3.48] | (RefSeq) tyrosine-protein phosphatase 69D	--	[T]	Signal transduction mechanisms	Protein-tyrosine phosphatase;; Fibronectin type III domain;; Immunoglobulin domain;; Immunoglobulin I-set domain;; Immunoglobulin domain;; Immunoglobulin domain;; Tyrosine phosphatase family;; Immunoglobulin V-set domain;; Dual specificity phosphatase, catalytic domain;; Inositol hexakisphosphate;; Myotubularin-like phosphatase domain	Tyrosine-protein phosphatase 69D OS=Drosophila melanogaster OX=7227 GN=Ptp69D PE=1 SV=2	T	Signal transduction mechanisms	PREDICTED: tyrosine-protein phosphatase 69D [Apis mellifera]	molecular function: catalytic activity (GO:0003824);; biological process: metabolic process (GO:0008152);; biological process: cellular process (GO:0009987);; cellular component: membrane (GO:0016020);; cellular component: membrane part (GO:0044425)
gene12154	LOC102654289	4.39303	228	2.88285	253	4.45543	278	1.81402	121	2.54938	150	0.0438408	0.544923	up	--	--	Cellular Component: integral component of membrane (GO:0016021);;	--	--	--	--	--	--	S	Function unknown	PREDICTED: uncharacterized protein LOC102678910 [Apis dorsata]	cellular component: membrane (GO:0016020);; cellular component: membrane part (GO:0044425)
gene12161	LOC725395	55.4983	14804	53.0755	23774	63.2334	20181	50.2456	16906	46.8943	13502	0.00878035	0.248615	up	[J]	Translation, ribosomal structure and biogenesis	Molecular Function: glutamate-tRNA ligase activity (GO:0004818);; Molecular Function: proline-tRNA ligase activity (GO:0004827);; Molecular Function: ATP binding (GO:0005524);; Cellular Component: cytoplasm (GO:0005737);; Biological Process: glutamyl-tRNA aminoacylation (GO:0006424);; Biological Process: prolyl-tRNA aminoacylation (GO:0006433);;	K14163|0|ame:725395|K14163 bifunctional glutamyl/prolyl-tRNA synthetase [EC:6.1.1.17 6.1.1.15] | (RefSeq) Aats-glupro; bifunctional glutamate/proline--tRNA ligase	Porphyrin and chlorophyll metabolism (ko00860);; Aminoacyl-tRNA biosynthesis (ko00970)	[J]	Translation, ribosomal structure and biogenesis	tRNA synthetases class I (E and Q), catalytic domain;; WHEP-TRS domain;; tRNA synthetases class I (E and Q), anti-codon binding domain;; Prolyl-tRNA synthetase, C-terminal;; tRNA synthetase class II core domain (G, H, P, S and T);; Anticodon binding domain;; Glutathione S-transferase, C-terminal domain;; Glutathione S-transferase, C-terminal domain	Bifunctional glutamate/proline--tRNA ligase OS=Drosophila melanogaster OX=7227 GN=GluProRS PE=1 SV=2	J	Translation, ribosomal structure and biogenesis	Bifunctional aminoacyl-tRNA synthetase [Apis cerana cerana]	molecular function: catalytic activity (GO:0003824);; molecular function: binding (GO:0005488);; cellular component: cell (GO:0005623);; cellular component: cell part (GO:0044464);; biological process: metabolic process (GO:0008152);; biological process: cellular process (GO:0009987);; biological process: single-organism process (GO:0044699)
gene12164	LOC725883	22.3949	400	25.868	775	27.4257	587	35.7112	807	38.9414	750	0.000450337	-0.512328	down	--	--	Molecular Function: signal transducer activity (GO:0004871);; Cellular Component: heterotrimeric G-protein complex (GO:0005834);; Biological Process: G-protein coupled receptor signaling pathway (GO:0007186);;	--	--	[Z]	Cytoskeleton	GGL domain	Guanine nucleotide-binding protein subunit gamma-1 OS=Drosophila melanogaster OX=7227 GN=Ggamma1 PE=2 SV=1	T	Signal transduction mechanisms	guanine nucleotide-binding protein subunit gamma-1 [Bombus terrestris]	molecular function: signal transducer activity (GO:0004871);; cellular component: cell (GO:0005623);; cellular component: membrane (GO:0016020);; cellular component: macromolecular complex (GO:0032991);; cellular component: membrane part (GO:0044425);; cellular component: cell part (GO:0044464);; biological process: cellular process (GO:0009987);; biological process: signaling (GO:0023052);; biol…
gene12173	LOC725662	9.00277	6339	8.53234	10075	8.87599	7484	7.26124	6471	6.16695	4684	8.67245e-05	0.3975	up	--	--	Biological Process: regulation of transcription, DNA-templated (GO:0006355);; Molecular Function: zinc ion binding (GO:0008270);; Cellular Component: RSF complex (GO:0031213);;	K11657|0|ame:725662|K11657 remodeling and spacing factor 1 | (RefSeq) uncharacterized LOC725662	--	--	--	--	Lysine-specific demethylase lid OS=Drosophila melanogaster OX=7227 GN=lid PE=1 SV=1	S	Function unknown	PREDICTED: uncharacterized protein LOC725662 [Apis mellifera]	biological process: biological regulation (GO:0065007);; molecular function: binding (GO:0005488);; cellular component: cell (GO:0005623);; cellular component: macromolecular complex (GO:0032991);; cellular component: organelle (GO:0043226);; cellular component: organelle part (GO:0044422);; cellular component: cell part (GO:0044464)
gene12175	LOC725470	16.8557	2058	17.9002	3561	17.7661	2583	13.7847	2064	14.7567	1844	5.99664e-05	0.347017	up	[G]	Carbohydrate transport and metabolism	Cellular Component: integral component of membrane (GO:0016021);; Biological Process: transmembrane transport (GO:0055085);;	--	--	[G]	Carbohydrate transport and metabolism	Major Facilitator Superfamily	Putative inorganic phosphate cotransporter OS=Drosophila melanogaster OX=7227 GN=Picot PE=2 SV=1	P	Inorganic ion transport and metabolism	PREDICTED: sialin isoform X3 [Apis mellifera]	cellular component: membrane (GO:0016020);; cellular component: membrane part (GO:0044425);; biological process: localization (GO:0051179)
gene12181	LOC412890	2.91783	905	2.58995	1473	3.33589	1349	1.92888	814	2.5271	845	0.0283314	0.402391	up	--	--	Molecular Function: metalloendopeptidase activity (GO:0004222);; Cellular Component: proteinaceous extracellular matrix (GO:0005578);; Biological Process: proteolysis (GO:0006508);; Biological Process: integrin-mediated signaling pathway (GO:0007229);; Molecular Function: zinc ion binding (GO:0008270);;	--	--	[O]	Posttranslational modification, protein turnover, chaperones	Reprolysin (M12B) family zinc metalloprotease;; Thrombospondin type 1 domain;; Metallo-peptidase family M12;; Metallo-peptidase family M12B Reprolysin-like;; Metallo-peptidase family M12B Reprolysin-like;; Metallo-peptidase family M12B Reprolysin-like;; Reprolysin family propeptide	A disintegrin and metalloproteinase with thrombospondin motifs gon-1 OS=Caenorhabditis elegans OX=6239 GN=gon-1 PE=1 SV=3	O	Posttranslational modification, protein turnover, chaperones	PREDICTED: A disintegrin and metalloproteinase with thrombospondin motifs 3-like [Apis dorsata]	molecular function: catalytic activity (GO:0003824);; biological process: metabolic process (GO:0008152);; cellular component: extracellular region (GO:0005576);; cellular component: extracellular region part (GO:0044421);; biological process: cellular process (GO:0009987);; biological process: signaling (GO:0023052);; biological process: single-organism process (GO:0044699);; biological process:…
gene12187	LOC409890	1560.74	147630	1444.41	229125	1578.02	180766	1784.79	213679	1716.45	175254	0.0355784	-0.170708	down	[O]	Posttranslational modification, protein turnover, chaperones	Biological Process: protein peptidyl-prolyl isomerization (GO:0000413);; Molecular Function: peptidyl-prolyl cis-trans isomerase activity (GO:0003755);; Biological Process: protein folding (GO:0006457);;	K09565|1.24649e-147|ame:409890|K09565 peptidyl-prolyl isomerase F (cyclophilin D) [EC:5.2.1.8] | (RefSeq) GB17056; peptidyl-prolyl cis-trans isomerase-like	--	[O]	Posttranslational modification, protein turnover, chaperones	Cyclophilin type peptidyl-prolyl cis-trans isomerase/CLD	Peptidyl-prolyl cis-trans isomerase OS=Blattella germanica OX=6973 GN=CYPA PE=2 SV=1	O	Posttranslational modification, protein turnover, chaperones	PREDICTED: peptidyl-prolyl cis-trans isomerase-like [Apis mellifera]	biological process: metabolic process (GO:0008152);; biological process: cellular process (GO:0009987);; molecular function: catalytic activity (GO:0003824)
gene12193	LOC552564	981.153	40474	977.971	68406	1080.38	54046	1211.88	64585	1205.34	54733	0.000119898	-0.253824	down	--	--	Molecular Function: structural constituent of ribosome (GO:0003735);; Cellular Component: ribosome (GO:0005840);; Biological Process: translation (GO:0006412);;	K02993|1.971e-135|ame:552564|K02993 small subunit ribosomal protein S7e | (RefSeq) RpS7; 40S ribosomal protein S7	Ribosome (ko03010)	[J]	Translation, ribosomal structure and biogenesis	Ribosomal protein S7e	40S ribosomal protein S7 OS=Culex quinquefasciatus OX=7176 GN=RpS7 PE=2 SV=1	J	Translation, ribosomal structure and biogenesis	PREDICTED: 40S ribosomal protein S7 [Apis mellifera]	molecular function: structural molecule activity (GO:0005198);; cellular component: cell (GO:0005623);; cellular component: macromolecular complex (GO:0032991);; cellular component: organelle (GO:0043226);; cellular component: cell part (GO:0044464);; biological process: metabolic process (GO:0008152);; biological process: cellular process (GO:0009987)
gene12197	LOC552610	144.635	4714	165.401	9039	213.517	8332	243.012	10023	327.217	11502	0.00436854	-0.595807	down	--	--	Molecular Function: cytochrome-c oxidase activity (GO:0004129);; Cellular Component: mitochondrial envelope (GO:0005740);; Biological Process: hydrogen ion transmembrane transport (GO:1902600);;	K02265|1.08794e-85|ame:552610|K02265 cytochrome c oxidase subunit 5b | (RefSeq) Cox5b; cytochrome c oxidase subunit 5B, mitochondrial	Oxidative phosphorylation (ko00190)	[C]	Energy production and conversion	Cytochrome c oxidase subunit Vb	--	O	Posttranslational modification, protein turnover, chaperones	PREDICTED: cytochrome c oxidase subunit 5B, mitochondrial [Apis mellifera]	molecular function: catalytic activity (GO:0003824);; molecular function: transporter activity (GO:0005215);; molecular function: electron carrier activity (GO:0009055);; biological process: metabolic process (GO:0008152);; biological process: single-organism process (GO:0044699);; biological process: localization (GO:0051179);; cellular component: cell (GO:0005623);; cellular component: organell…
gene12205	LOC412349	32.088	1272	38.0997	2516	35.2477	1659	46.563	2327	44.0906	1878	0.00138581	-0.339188	down	--	--	Cellular Component: integral component of membrane (GO:0016021);;	--	--	[S]	Function unknown	Protein of unknown function (DUF1077)	--	S	Function unknown	PREDICTED: ER membrane protein complex subunit 4 [Apis mellifera]	cellular component: membrane (GO:0016020);; cellular component: membrane part (GO:0044425)
gene12209	LOC411815	12.6756	1202	14.221	1892	12.0761	1194	9.88323	1145	8.10393	801	0.0159904	0.40881	up	[IQR]	Lipid transport and metabolism;; Secondary metabolites biosynthesis, transport and catabolism;; General function prediction only	--	K19329|0|ame:411815|K19329 WW domain-containing oxidoreductase | (RefSeq) Wwox; WW domain-containing oxidoreductase	--	[Q]	Secondary metabolites biosynthesis, transport and catabolism	short chain dehydrogenase;; WW domain;; Enoyl-(Acyl carrier protein) reductase;; KR domain	WW domain-containing oxidoreductase OS=Drosophila melanogaster OX=7227 GN=Wwox PE=2 SV=1	O	Posttranslational modification, protein turnover, chaperones	PREDICTED: WW domain-containing oxidoreductase isoform X1 [Apis mellifera]	--
gene12210	LOC411816	43.1582	3717	46.4684	7389	46.0694	4713	39.6904	4304	35.3047	3246	0.00368207	0.331038	up	--	--	Molecular Function: microtubule motor activity (GO:0003777);; Cellular Component: cytoplasmic dynein complex (GO:0005868);; Biological Process: microtubule-based movement (GO:0007018);;	K10416|0|ame:411816|K10416 dynein light intermediate chain 1, cytosolic | (RefSeq) Dlic; cytoplasmic dynein 1 light intermediate chain 1	Phagosome (ko04145)	[N]	Cell motility	Dynein light intermediate chain (DLIC)	Cytoplasmic dynein 1 light intermediate chain 1 OS=Dictyostelium discoideum OX=44689 GN=dync1li1 PE=3 SV=1	Z	Cytoskeleton	PREDICTED: cytoplasmic dynein 1 light intermediate chain 1-like isoform X1 [Apis dorsata]	molecular function: catalytic activity (GO:0003824);; cellular component: cell (GO:0005623);; cellular component: macromolecular complex (GO:0032991);; cellular component: organelle (GO:0043226);; cellular component: organelle part (GO:0044422);; cellular component: cell part (GO:0044464);; biological process: cellular process (GO:0009987);; biological process: single-organism process (GO:0044699)
gene1223	LOC409225	35.6321	2986	37.956	5299	38.0044	3808	42.7942	4509	39.6862	3571	0.0253988	-0.126331	down	[O]	Posttranslational modification, protein turnover, chaperones	Molecular Function: ATP binding (GO:0005524);;	K10579|1.47581e-126|ame:409225|K10579 ubiquitin-conjugating enzyme E2 M | (RefSeq) GB13168; NEDD8-conjugating enzyme Ubc12	Ubiquitin mediated proteolysis (ko04120)	[O]	Posttranslational modification, protein turnover, chaperones	Ubiquitin-conjugating enzyme	Nedd8-conjugating enzyme Ubc12 OS=Drosophila melanogaster OX=7227 GN=Ubc12 PE=1 SV=1	O	Posttranslational modification, protein turnover, chaperones	PREDICTED: NEDD8-conjugating enzyme Ubc12 [Apis mellifera]	molecular function: binding (GO:0005488)
gene12244	LOC551685	26.0333	5388	40.9188	14047	25.1317	6190	21.3903	5602	18.5198	4082	0.023331	0.517045	up	[M]	Cell wall/membrane/envelope biogenesis	Molecular Function: protein kinase activity (GO:0004672);; Molecular Function: ATP binding (GO:0005524);; Biological Process: protein phosphorylation (GO:0006468);;	K17540|0|ame:551685|K17540 inactive serine/threonine-protein kinase TEX14 | (RefSeq) GB16535; uncharacterized LOC551685	--	[T]	Signal transduction mechanisms	Protein tyrosine kinase;; Protein kinase domain	Probable serine/threonine-protein kinase DDB_G0267514 OS=Dictyostelium discoideum OX=44689 GN=DDB_G0267514 PE=3 SV=1	D	Cell cycle control, cell division, chromosome partitioning	PREDICTED: uncharacterized protein LOC551685 isoform X5 [Apis mellifera]	molecular function: catalytic activity (GO:0003824);; biological process: metabolic process (GO:0008152);; biological process: cellular process (GO:0009987);; molecular function: binding (GO:0005488)
gene1226	LOC107966053	25.8717	2752	23.0136	4479	22.7162	3158	12.9843	1907	13.9679	1728	1.44515e-12	0.776173	up	--	--	Cellular Component: integral component of membrane (GO:0016021);;	--	--	--	--	--	--	--	--	PREDICTED: uncharacterized protein LOC107966053 isoform X1 [Apis mellifera]	cellular component: membrane (GO:0016020);; cellular component: membrane part (GO:0044425)
gene12272	LOC410637	19.4341	7197	16.8122	10024	17.9119	8351	14.0918	6911	13.6502	5610	0.0105074	0.33274	up	--	--	Biological Process: regulation of transcription, DNA-templated (GO:0006355);;	K11255|0|ame:410637|K11255 nuclear receptor coactivator 2 | (RefSeq) nuclear receptor coactivator 3-like	--	[K]	Transcription	PAS domain;; Helix-loop-helix DNA-binding domain;; PAS fold;; PAS domain;; PAS fold	Aryl hydrocarbon receptor nuclear translocator homolog OS=Drosophila melanogaster OX=7227 GN=tgo PE=1 SV=3	K	Transcription	PREDICTED: nuclear receptor coactivator 3-like isoform X6 [Apis mellifera]	biological process: biological regulation (GO:0065007)
gene1228	LOC725976	182.9	14013	162.737	20917	176.061	18263	222.764	21543	237.026	19532	0.0145488	-0.306179	down	[O]	Posttranslational modification, protein turnover, chaperones	Biological Process: histone peptidyl-prolyl isomerization (GO:0000412);; Molecular Function: peptidyl-prolyl cis-trans isomerase activity (GO:0003755);; Molecular Function: FK506 binding (GO:0005528);; Cellular Component: nucleolus (GO:0005730);; Biological Process: protein folding (GO:0006457);;	K14826|6.77692e-161|ame:725976|K14826 FK506-binding nuclear protein [EC:5.2.1.8] | (RefSeq) FK506-bp1; 46 kDa FK506-binding nuclear protein	--	[O]	Posttranslational modification, protein turnover, chaperones	FKBP-type peptidyl-prolyl cis-trans isomerase	46 kDa FK506-binding nuclear protein OS=Spodoptera frugiperda OX=7108 GN=FKBP46 PE=2 SV=1	O	Posttranslational modification, protein turnover, chaperones	PREDICTED: 46 kDa FK506-binding nuclear protein-like [Apis dorsata]	biological process: metabolic process (GO:0008152);; biological process: cellular process (GO:0009987);; biological process: cellular component organization or biogenesis (GO:0071840);; molecular function: catalytic activity (GO:0003824);; molecular function: binding (GO:0005488);; cellular component: cell (GO:0005623);; cellular component: organelle (GO:0043226);; cellular component: organelle p…
gene12280	LOC411607	38.9069	1447	42.0534	2646	38.403	1730	59.398	2792	50.3085	2072	6.49471e-05	-0.4342	down	[H]	Coenzyme transport and metabolism	Biological Process: tetrahydrobiopterin biosynthetic process (GO:0006729);; Molecular Function: 4-alpha-hydroxytetrahydrobiopterin dehydratase activity (GO:0008124);;	K01724|1.85277e-100|ame:411607|K01724 4a-hydroxytetrahydrobiopterin dehydratase [EC:4.2.1.96] | (RefSeq) Pcd; pterin-4-alpha-carbinolamine dehydratase	--	[K]	Transcription	Pterin 4 alpha carbinolamine dehydratase	Pterin-4-alpha-carbinolamine dehydratase OS=Drosophila virilis OX=7244 GN=Pcd PE=3 SV=1	H	Coenzyme transport and metabolism	PREDICTED: pterin-4-alpha-carbinolamine dehydratase [Apis mellifera]	biological process: metabolic process (GO:0008152);; biological process: cellular process (GO:0009987);; molecular function: catalytic activity (GO:0003824)
gene12282	LOC102654640	40.8015	5868	41.2392	9960	46.3059	7967	36.1387	6559	37.0103	5714	0.00377247	0.241155	up	[J]	Translation, ribosomal structure and biogenesis	Biological Process: pseudouridine synthesis (GO:0001522);; Molecular Function: RNA binding (GO:0003723);; Molecular Function: pseudouridine synthase activity (GO:0009982);;	K06176|0|ame:102654640|K06176 tRNA pseudouridine13 synthase [EC:5.4.99.27] | (RefSeq) pseudouridylate synthase 7 homolog	--	[S]	Function unknown	tRNA pseudouridine synthase D (TruD);; R3H domain	Putative pseudouridine synthase B0024.11 OS=Caenorhabditis elegans OX=6239 GN=B0024.11 PE=3 SV=1	S	Function unknown	PREDICTED: pseudouridylate synthase 7 homolog, partial [Apis mellifera]	biological process: metabolic process (GO:0008152);; biological process: cellular process (GO:0009987);; molecular function: binding (GO:0005488);; molecular function: catalytic activity (GO:0003824)
gene12284	LOC725756	34.1892	12895	44.8356	28402	40.0959	18135	23.7198	11315	27.8059	10668	2.14027e-05	0.634621	up	[G]	Carbohydrate transport and metabolism	Molecular Function: beta-galactosidase activity (GO:0004565);; Biological Process: carbohydrate metabolic process (GO:0005975);;	K12309|0|ame:725756|K12309 beta-galactosidase [EC:3.2.1.23] | (RefSeq) GB17852; beta-galactosidase-like	Galactose metabolism (ko00052);; Other glycan degradation (ko00511);; Glycosaminoglycan degradation (ko00531);; Sphingolipid metabolism (ko00600);; Glycosphingolipid biosynthesis - ganglio series (ko00604);; Lysosome (ko04142)	[G]	Carbohydrate transport and metabolism	Glycosyl hydrolases family 35;; Beta-galactosidase;; Beta-galactosidase jelly roll domain	Beta-galactosidase 1 OS=Dictyostelium discoideum OX=44689 GN=glb1 PE=3 SV=1	G	Carbohydrate transport and metabolism	PREDICTED: beta-galactosidase-like [Apis mellifera]	molecular function: catalytic activity (GO:0003824);; biological process: metabolic process (GO:0008152)
gene12296	LOC726834	26.1337	1749	26.6535	2864	36.0348	2623	43.2019	3236	38.3798	2489	0.0167335	-0.333283	down	--	--	Molecular Function: peptidase activity (GO:0008233);;	--	--	[L]	Replication, recombination and repair	Peptidase M76 family	Mitochondrial inner membrane protease ATP23 homolog OS=Dictyostelium discoideum OX=44689 GN=DDB_G0270738 PE=3 SV=2	--	--	inner membrane protease ATP23 [Apis cerana cerana]	molecular function: catalytic activity (GO:0003824)
gene12298	LOC100578661	7.88108	4409	9.45128	8322	10.2742	5386	7.56522	5375	6.439	3886	0.0280109	0.245677	up	--	--	Cellular Component: peroxisome (GO:0005777);;	--	--	--	--	--	--	S	Function unknown	PREDICTED: LOW QUALITY PROTEIN: protein SZT2 [Apis florea]	cellular component: cell (GO:0005623);; cellular component: organelle (GO:0043226);; cellular component: cell part (GO:0044464)
gene123	LOC413835	181.256	13162	215.408	25670	221.565	19049	244.909	22355	229.155	17754	0.0417253	-0.185958	down	[J]	Translation, ribosomal structure and biogenesis	Molecular Function: nucleotide binding (GO:0000166);; Molecular Function: nucleic acid binding (GO:0003676);;	--	--	[A]	RNA processing and modification	RNA recognition motif. (a.k.a. RRM, RBD, or RNP domain)	RNA-binding protein 1 OS=Drosophila melanogaster OX=7227 GN=Rbp1 PE=2 SV=3	S	Function unknown	PREDICTED: RNA-binding protein 1-like isoform X1 [Apis mellifera]	molecular function: binding (GO:0005488)
gene1231	Uqcr11	74.6168	1909	77.3745	3320	81.8132	2506	98.6845	3196	108.297	2989	0.000261779	-0.382006	down	--	--	Molecular Function: ubiquinol-cytochrome-c reductase activity (GO:0008121);; Molecular Function: electron carrier activity (GO:0009055);; Cellular Component: integral component of membrane (GO:0016021);; Biological Process: hydrogen ion transmembrane transport (GO:1902600);;	K00420|4.34373e-28|ame:726777|K00420 ubiquinol-cytochrome c reductase subunit 10 | (RefSeq) Uqcr11, GB14417; ubiquinol-cytochrome c reductase, complex III subunit XI	Oxidative phosphorylation (ko00190)	--	--	Ubiquinol-cytochrome C reductase complex, 6.4kD protein	--	C	Energy production and conversion	cytochrome b-c1 complex subunit 10 [Apis mellifera]	molecular function: catalytic activity (GO:0003824);; molecular function: transporter activity (GO:0005215);; biological process: metabolic process (GO:0008152);; biological process: single-organism process (GO:0044699);; biological process: localization (GO:0051179);; molecular function: electron carrier activity (GO:0009055);; cellular component: membrane (GO:0016020);; cellular component: memb…
gene12317	LOC727332	51.6073	1920	53.3588	3329	55.9941	2495	60.6312	2855	61.8477	2482	0.0218698	-0.172146	down	--	--	Cellular Component: nucleus (GO:0005634);;	K12873|2.60436e-100|soc:105197391|K12873 bud site selection protein 31 | (RefSeq) protein BUD31 homolog	Spliceosome (ko03040)	[K]	Transcription	G10 protein	Protein BUD31 homolog OS=Branchiostoma belcheri OX=7741 PE=2 SV=1	DK	Cell cycle control, cell division, chromosome partitioning;; Transcription	PREDICTED: protein BUD31 homolog [Apis florea]	cellular component: cell (GO:0005623);; cellular component: organelle (GO:0043226);; cellular component: cell part (GO:0044464)
gene1234	LOC551665	9.93676	853	9.90452	1591	9.10524	1050	12.792	1440	12.2282	1170	0.00533974	-0.287555	down	[G]	Carbohydrate transport and metabolism	Cellular Component: integral component of membrane (GO:0016021);;	--	--	[G]	Carbohydrate transport and metabolism	MFS/sugar transport protein;; Major Facilitator Superfamily	--	G	Carbohydrate transport and metabolism	PREDICTED: major facilitator superfamily domain-containing protein 12-like isoform X1 [Apis mellifera]	cellular component: membrane (GO:0016020);; cellular component: membrane part (GO:0044425)
gene12340	LOC113219370	2.96349	158	2.89743	259	2.26383	149	6.40072	431	4.38277	260	0.00106801	-0.771716	down	--	--	Cellular Component: integral component of membrane (GO:0016021);; Molecular Function: transmembrane transporter activity (GO:0022857);; Biological Process: transmembrane transport (GO:0055085);;	--	--	[R]	General function prediction only	Sugar (and other) transporter;; Major Facilitator Superfamily	Carcinine transporter OS=Drosophila melanogaster OX=7227 GN=CarT PE=2 SV=1	G	Carbohydrate transport and metabolism	PREDICTED: organic cation transporter protein [Apis mellifera]	cellular component: membrane (GO:0016020);; cellular component: membrane part (GO:0044425);; molecular function: transporter activity (GO:0005215);; biological process: localization (GO:0051179)
gene1235	LOC725572	39.2177	1337	44.4903	2544	53.7837	2196	63.0215	2720	72.7236	2674	0.00294454	-0.504466	down	--	--	Molecular Function: endoribonuclease activity (GO:0004521);; Biological Process: rRNA transcription (GO:0009303);; Cellular Component: integral component of membrane (GO:0016021);; Biological Process: RNA phosphodiester bond hydrolysis, endonucleolytic (GO:0090502);;	K19770|4.7125e-63|ame:725572|K19770 ribonuclease kappa [EC:3.1.-.-] | (RefSeq) ribonuclease kappa-B	--	--	--	--	Ribonuclease kappa OS=Drosophila melanogaster OX=7227 GN=CG40127 PE=3 SV=1	S	Function unknown	PREDICTED: ribonuclease kappa-B [Apis mellifera]	molecular function: catalytic activity (GO:0003824);; biological process: metabolic process (GO:0008152);; biological process: cellular process (GO:0009987);; cellular component: membrane (GO:0016020);; cellular component: membrane part (GO:0044425)
gene124	LOC413834	19.9989	3310	22.3277	6231	19.5387	3943	18.3356	3864	16.4203	2972	0.0194273	0.253298	up	[T]	Signal transduction mechanisms	Molecular Function: protein kinase C activity (GO:0004697);; Molecular Function: ATP binding (GO:0005524);; Cellular Component: intracellular (GO:0005622);; Biological Process: protein phosphorylation (GO:0006468);; Biological Process: intracellular signal transduction (GO:0035556);; Molecular Function: metal ion binding (GO:0046872);;	K06069|0|ame:413834|K06069 atypical protein kinase C iota type [EC:2.7.11.13] | (RefSeq) aPKC; atypical protein kinase C	Endocytosis (ko04144);; Hippo signaling pathway - fly (ko04391)	[T]	Signal transduction mechanisms	Protein kinase domain;; Protein tyrosine kinase;; Phorbol esters/diacylglycerol binding domain (C1 domain);; Protein kinase C terminal domain;; Kinase-like	Atypical protein kinase C OS=Drosophila melanogaster OX=7227 GN=aPKC PE=1 SV=1	T	Signal transduction mechanisms	PREDICTED: atypical protein kinase C isoform X1 [Apis mellifera]	molecular function: catalytic activity (GO:0003824);; biological process: metabolic process (GO:0008152);; biological process: cellular process (GO:0009987);; molecular function: binding (GO:0005488);; cellular component: cell (GO:0005623);; cellular component: cell part (GO:0044464);; biological process: signaling (GO:0023052);; biological process: single-organism process (GO:0044699);; biologic…
gene1242	LOC727229	19.7462	3077	21.2843	5615	18.9127	3731	16.0697	3290	15.4555	2730	0.000190373	0.320234	up	[R]	General function prediction only	Cellular Component: nucleus (GO:0005634);; Biological Process: regulation of transcription, DNA-templated (GO:0006355);;	K11293|0|ame:727229|K11293 protein HIRA/HIR1 | (RefSeq) GB10236; protein HIRA homolog	--	[DK]	Cell cycle control, cell division, chromosome partitioning;; Transcription	WD domain, G-beta repeat;; TUP1-like enhancer of split;; Anaphase-promoting complex subunit 4 WD40 domain;; HIRA B motif	Protein HIRA homolog OS=Drosophila melanogaster OX=7227 GN=Hira PE=1 SV=2	K	Transcription	PREDICTED: protein HIRA homolog [Apis cerana]	cellular component: cell (GO:0005623);; cellular component: organelle (GO:0043226);; cellular component: cell part (GO:0044464);; biological process: biological regulation (GO:0065007)
gene1244	LOC410678	60.2719	2655	59.273	4416	66.2533	3570	74.1315	4181	69.6009	3369	0.0116394	-0.201805	down	[J]	Translation, ribosomal structure and biogenesis	Molecular Function: structural constituent of ribosome (GO:0003735);; Cellular Component: ribosome (GO:0005840);; Biological Process: translation (GO:0006412);;	K02948|1.31439e-149|ame:410678|K02948 small subunit ribosomal protein S11 | (RefSeq) mRpS11; mitochondrial ribosomal protein S11	Ribosome (ko03010)	[J]	Translation, ribosomal structure and biogenesis	Ribosomal protein S11;; Trypsin	--	J	Translation, ribosomal structure and biogenesis	PREDICTED: 30S ribosomal protein S11 [Apis mellifera]	molecular function: structural molecule activity (GO:0005198);; cellular component: cell (GO:0005623);; cellular component: macromolecular complex (GO:0032991);; cellular component: organelle (GO:0043226);; cellular component: cell part (GO:0044464);; biological process: metabolic process (GO:0008152);; biological process: cellular process (GO:0009987)
gene1245	LOC724145	20.8505	1316	6.47562	727	15.1954	1160	6.06927	517	4.08364	313	0.0136042	0.714813	up	[O]	Posttranslational modification, protein turnover, chaperones	Molecular Function: serine-type endopeptidase activity (GO:0004252);; Biological Process: proteolysis (GO:0006508);; Cellular Component: integral component of membrane (GO:0016021);;	--	--	[E]	Amino acid transport and metabolism	Trypsin	Proclotting enzyme OS=Tachypleus tridentatus OX=6853 PE=1 SV=1	O	Posttranslational modification, protein turnover, chaperones	PREDICTED: transmembrane protease serine 9 [Apis mellifera]	molecular function: catalytic activity (GO:0003824);; biological process: metabolic process (GO:0008152);; cellular component: membrane (GO:0016020);; cellular component: membrane part (GO:0044425)
gene1246	LOC724195	1.08675	315	1.01091	543	0.908468	418	1.3079	526	1.2366	462	0.0116737	-0.324556	down	--	--	Cellular Component: integral component of membrane (GO:0016021);;	--	--	--	--	Immunoglobulin domain;; Immunoglobulin domain;; Immunoglobulin domain;; Immunoglobulin I-set domain;; Immunoglobulin V-set domain;; CD80-like C2-set immunoglobulin domain	Irregular chiasm C-roughest protein OS=Drosophila melanogaster OX=7227 GN=rst PE=1 SV=2	S	Function unknown	PREDICTED: B-cell receptor CD22 isoform X2 [Apis mellifera]	cellular component: membrane (GO:0016020);; cellular component: membrane part (GO:0044425)
gene1249	LOC551158	30.6786	1378	36.9051	2676	43.6358	2209	49.6897	2721	48.9957	2251	0.00781384	-0.363483	down	--	--	Molecular Function: structural constituent of ribosome (GO:0003735);; Cellular Component: ribosome (GO:0005840);; Biological Process: translation (GO:0006412);;	K02961|3.94797e-115|ame:551158|K02961 small subunit ribosomal protein S17 | (RefSeq) mRpS17; 28S ribosomal protein S17, mitochondrial	Ribosome (ko03010)	[J]	Translation, ribosomal structure and biogenesis	Ribosomal protein S17	28S ribosomal protein S17, mitochondrial OS=Caenorhabditis elegans OX=6239 GN=mrps-17 PE=3 SV=2	J	Translation, ribosomal structure and biogenesis	PREDICTED: 28S ribosomal protein S17, mitochondrial [Apis mellifera]	molecular function: structural molecule activity (GO:0005198);; cellular component: cell (GO:0005623);; cellular component: macromolecular complex (GO:0032991);; cellular component: organelle (GO:0043226);; cellular component: cell part (GO:0044464);; biological process: metabolic process (GO:0008152);; biological process: cellular process (GO:0009987)
gene1252	LOC551281	9.44056	808	10.8718	1582	8.46568	1097	11.8109	1323	12.293	1161	0.0452384	-0.228652	down	--	--	Molecular Function: mRNA guanylyltransferase activity (GO:0004484);; Biological Process: 7-methylguanosine mRNA capping (GO:0006370);;	K13151|1.93638e-167|ame:551281|K13151 snurportin-1 | (RefSeq) snurportin-1	RNA transport (ko03013)	[A]	RNA processing and modification	mRNA capping enzyme, catalytic domain;; Snurportin1	Snurportin-1 OS=Drosophila melanogaster OX=7227 GN=Snup PE=1 SV=1	U	Intracellular trafficking, secretion, and vesicular transport	PREDICTED: snurportin-1 [Apis mellifera]	molecular function: catalytic activity (GO:0003824);; biological process: metabolic process (GO:0008152);; biological process: cellular process (GO:0009987)
gene1258	LOC551472	9.23847	1894	9.46058	3488	8.73475	2174	7.23051	1899	6.175	1374	0.000335648	0.469657	up	--	--	--	K20307|0|ame:551472|K20307 trafficking protein particle complex subunit 10 | (RefSeq) GB16250; trafficking protein particle complex subunit 10	--	[R]	General function prediction only	Trafficking protein particle complex subunit 10, TRAPPC10;; Foie gras liver health family 1;; Soluble NSF attachment protein, SNAP	Trafficking protein particle complex subunit 10 OS=Drosophila melanogaster OX=7227 GN=SIDL PE=1 SV=1	S	Function unknown	PREDICTED: trafficking protein particle complex subunit 10 isoform X1 [Apis mellifera]	--
gene1263	LOC551584	29.3306	1997	33.5167	3846	37.1208	3032	44.7363	3859	40.7507	3008	0.00371307	-0.331237	down	--	--	Molecular Function: structural constituent of ribosome (GO:0003735);; Cellular Component: ribosome (GO:0005840);; Biological Process: translation (GO:0006412);; Molecular Function: rRNA binding (GO:0019843);;	K02990|3.5496e-105|ame:551584|K02990 small subunit ribosomal protein S6 | (RefSeq) mRpS6; probable 28S ribosomal protein S6, mitochondrial	Ribosome (ko03010)	[J]	Translation, ribosomal structure and biogenesis	Ribosomal protein S6	Probable 28S ribosomal protein S6, mitochondrial OS=Drosophila melanogaster OX=7227 GN=mRpS6 PE=2 SV=1	J	Translation, ribosomal structure and biogenesis	PREDICTED: probable 28S ribosomal protein S6, mitochondrial [Apis mellifera]	molecular function: structural molecule activity (GO:0005198);; cellular component: cell (GO:0005623);; cellular component: macromolecular complex (GO:0032991);; cellular component: organelle (GO:0043226);; cellular component: cell part (GO:0044464);; biological process: metabolic process (GO:0008152);; biological process: cellular process (GO:0009987);; molecular function: binding (GO:0005488)
gene1265	LOC410676	47.0205	1943	39.4118	2731	47.9918	2375	56.105	2934	54.8224	2444	0.04475	-0.274441	down	[F]	Nucleotide transport and metabolism	Molecular Function: adenylate kinase activity (GO:0004017);; Molecular Function: ATP binding (GO:0005524);; Cellular Component: nucleus (GO:0005634);; Molecular Function: ATPase activity (GO:0016887);; Biological Process: nucleotide phosphorylation (GO:0046939);;	K18532|2.80009e-107|ame:410676|K18532 adenylate kinase [EC:2.7.4.3] | (RefSeq) Ak6; adenylate kinase isoenzyme 6	Purine metabolism (ko00230);; Ribosome biogenesis in eukaryotes (ko03008)	[F]	Nucleotide transport and metabolism	AAA domain	Adenylate kinase isoenzyme 6 homolog OS=Drosophila melanogaster OX=7227 GN=Ak6 PE=1 SV=1	F	Nucleotide transport and metabolism	PREDICTED: adenylate kinase isoenzyme 6 [Apis mellifera]	molecular function: catalytic activity (GO:0003824);; biological process: metabolic process (GO:0008152);; biological process: cellular process (GO:0009987);; biological process: single-organism process (GO:0044699);; molecular function: binding (GO:0005488);; cellular component: cell (GO:0005623);; cellular component: organelle (GO:0043226);; cellular component: cell part (GO:0044464)
gene1266	LOC725042	1.59299	161	1.85966	333	1.02243	133	9.73704	1134	3.38819	421	7.09603e-05	-1.14279	down	--	--	--	K13105|0|ame:725042|K13105 proline-rich protein PRCC | (RefSeq) proline-rich protein PRCC	--	[D]	Cell cycle control, cell division, chromosome partitioning	Mitotic checkpoint regulator, MAD2B-interacting	--	S	Function unknown	PREDICTED: proline-rich protein PRCC isoform X1 [Apis mellifera]	--
gene1267	LOC410675	72.3509	10299	75.4272	23347	83.9393	12641	63.758	11080	56.8616	8808	0.0112143	0.427746	up	--	--	--	K14443|7.09774e-174|ame:410675|K14443 protein Tob/BTG | (RefSeq) GB16183; maternal B9.10 protein-like	RNA degradation (ko03018)	[TR]	Signal transduction mechanisms;; General function prediction only	BTG family	BTG family protein OS=Dictyostelium discoideum OX=44689 GN=btg PE=3 SV=1	S	Function unknown	PREDICTED: maternal B9.10 protein-like [Apis mellifera]	--
gene1284	LOC552014	143.712	7027	148.226	12154	159.273	9339	175.439	10852	158.236	8358	0.0358295	-0.131286	down	[G]	Carbohydrate transport and metabolism	Cellular Component: cytoplasm (GO:0005737);; Molecular Function: zinc ion binding (GO:0008270);; Biological Process: L-methionine salvage from S-adenosylmethionine (GO:0019284);; Biological Process: L-methionine salvage from methylthioadenosine (GO:0019509);; Molecular Function: methylthioribulose 1-phosphate dehydratase activity (GO:0046570);;	K08964|5.65964e-156|ame:552014|K08964 methylthioribulose-1-phosphate dehydratase [EC:4.2.1.109] | (RefSeq) probable methylthioribulose-1-phosphate dehydratase	Cysteine and methionine metabolism (ko00270)	[G]	Carbohydrate transport and metabolism	Class II Aldolase and Adducin N-terminal domain	Probable methylthioribulose-1-phosphate dehydratase OS=Aedes aegypti OX=7159 GN=AAEL011830 PE=3 SV=1	G	Carbohydrate transport and metabolism	PREDICTED: probable methylthioribulose-1-phosphate dehydratase [Apis mellifera]	cellular component: cell (GO:0005623);; cellular component: cell part (GO:0044464);; molecular function: binding (GO:0005488);; biological process: metabolic process (GO:0008152);; biological process: cellular process (GO:0009987);; biological process: single-organism process (GO:0044699);; molecular function: catalytic activity (GO:0003824)
gene1286	LOC408570	12.3186	3317	12.9126	6203	7.56801	2913	7.76716	3021	4.61571	1702	0.021332	0.54667	up	--	--	Cellular Component: integral component of membrane (GO:0016021);;	--	--	--	--	Immunoglobulin domain;; Immunoglobulin V-set domain;; Immunoglobulin I-set domain;; Immunoglobulin domain	--	S	Function unknown	PREDICTED: uncharacterized protein LOC408570 [Apis mellifera]	cellular component: membrane (GO:0016020);; cellular component: membrane part (GO:0044425)
gene1288	LOC725748	6.84323	686	7.60039	818	10.0672	914	9.47892	2365	11.0928	1051	0.00328675	-0.782181	down	[T]	Signal transduction mechanisms	--	--	--	[R]	General function prediction only	Ankyrin repeats (3 copies);; Ankyrin repeats (many copies);; Ankyrin repeat;; Ankyrin repeat;; Ankyrin repeats (many copies)	Ankyrin repeat, PH and SEC7 domain containing protein secG OS=Dictyostelium discoideum OX=44689 GN=secG PE=2 SV=1	S	Function unknown	PREDICTED: ankyrin repeat domain-containing protein 16-like [Apis mellifera]	--
gene1289	LOC552142	5.90984	2280	6.30387	4046	6.99738	4080	4.30151	1920	4.32563	1648	0.000107704	0.7342	up	--	--	Molecular Function: G-protein coupled receptor activity (GO:0004930);; Biological Process: cell surface receptor signaling pathway (GO:0007166);; Biological Process: G-protein coupled receptor signaling pathway (GO:0007186);; Cellular Component: integral component of membrane (GO:0016021);; Molecular Function: carbohydrate binding (GO:0030246);;	--	--	[T]	Signal transduction mechanisms	7 transmembrane receptor (Secretin family);; GPCR-Autoproteolysis INducing (GAIN) domain;; GPCR proteolysis site, GPS, motif;; Galactose binding lectin domain;; Hormone receptor domain	Latrophilin Cirl OS=Drosophila ananassae OX=7217 GN=Cirl PE=3 SV=1	S	Function unknown	PREDICTED: latrophilin Cirl-like isoform X1 [Apis mellifera]	molecular function: signal transducer activity (GO:0004871);; molecular function: molecular transducer activity (GO:0060089);; biological process: cellular process (GO:0009987);; biological process: signaling (GO:0023052);; biological process: single-organism process (GO:0044699);; biological process: response to stimulus (GO:0050896);; biological process: biological regulation (GO:0065007);; cel…
gene129	LOC726902	100.629	4807	103.157	8264	112.268	6422	134.023	8061	138.882	7116	1.42988e-05	-0.344162	down	--	--	Cellular Component: MICOS complex (GO:0061617);;	K17784|8.68852e-39|ame:726902|K17784 mitochondrial inner membrane organizing system protein 1 | (RefSeq) GB14484; MICOS complex subunit Mic10-like	--	[S]	Function unknown	Domain of unknown function (DUF543)	MICOS complex subunit Mic10 OS=Caenorhabditis elegans OX=6239 GN=F54A3.5 PE=3 SV=2	S	Function unknown	PREDICTED: MICOS complex subunit Mic10-like [Apis mellifera]	cellular component: cell (GO:0005623);; cellular component: membrane (GO:0016020);; cellular component: macromolecular complex (GO:0032991);; cellular component: organelle (GO:0043226);; cellular component: organelle part (GO:0044422);; cellular component: membrane part (GO:0044425);; cellular component: cell part (GO:0044464)
gene1295	LOC725947	19.4501	500	19.1913	827	26.8471	826	33.5319	1091	33.4931	929	0.00402887	-0.53685	down	[K]	Transcription	Biological Process: mRNA splicing, via spliceosome (GO:0000398);; Molecular Function: RNA binding (GO:0003723);; Cellular Component: spliceosomal complex (GO:0005681);; Cellular Component: small nucleolar ribonucleoprotein complex (GO:0005732);; Biological Process: cellular response to DNA damage stimulus (GO:0006974);; Biological Process: cell cycle (GO:0007049);; Biological Process: replication…	K12625|1.51821e-50|ame:725947|K12625 U6 snRNA-associated Sm-like protein LSm6 | (RefSeq) U6 snRNA-associated Sm-like protein LSm6	RNA degradation (ko03018);; Spliceosome (ko03040)	[A]	RNA processing and modification	LSM domain	Probable U6 snRNA-associated Sm-like protein LSm6 OS=Dictyostelium discoideum OX=44689 GN=lsm6 PE=3 SV=1	K	Transcription	U6 snRNA-associated Sm-like protein LSm6 [Acromyrmex echinatior]	biological process: metabolic process (GO:0008152);; biological process: cellular process (GO:0009987);; molecular function: binding (GO:0005488);; cellular component: cell (GO:0005623);; cellular component: macromolecular complex (GO:0032991);; cellular component: organelle (GO:0043226);; cellular component: organelle part (GO:0044422);; cellular component: cell part (GO:0044464);; biological pr…
gene1296	LOC725981	22.9867	1247	23.9816	2181	31.3619	2037	41.3222	2836	36.3465	2126	0.00158006	-0.5112	down	--	--	Cellular Component: nucleus (GO:0005634);; Biological Process: cellular response to DNA damage stimulus (GO:0006974);; Biological Process: cell cycle (GO:0007049);; Biological Process: replication fork protection (GO:0048478);;	K10904|3.77574e-145|ame:725981|K10904 TIMELESS-interacting protein | (RefSeq) GB11516; protein TIPIN homolog	--	[D]	Cell cycle control, cell division, chromosome partitioning	Replication Fork Protection Component Swi3	Protein TIPIN homolog OS=Drosophila melanogaster OX=7227 GN=CG10336 PE=2 SV=2	K	Transcription	PREDICTED: protein TIPIN homolog [Apis mellifera]	cellular component: cell (GO:0005623);; cellular component: organelle (GO:0043226);; cellular component: cell part (GO:0044464);; biological process: cellular process (GO:0009987);; biological process: response to stimulus (GO:0050896);; biological process: single-organism process (GO:0044699);; biological process: metabolic process (GO:0008152);; biological process: biological regulation (GO:006…
gene1297	LOC113219119	0.355827	16	0.361014	27	0.112006	6	26.7684	1502	20.3873	975	5.48623e-33	-3.42802	down	--	--	Cellular Component: nucleus (GO:0005634);; Biological Process: cellular response to DNA damage stimulus (GO:0006974);; Biological Process: cell cycle (GO:0007049);; Biological Process: replication fork protection (GO:0048478);;	K10904|1.01889e-26|ame:725981|K10904 TIMELESS-interacting protein | (RefSeq) GB11516; protein TIPIN homolog	--	--	--	--	--	K	Transcription	PREDICTED: uncharacterized protein LOC105736021 [Apis florea]	cellular component: cell (GO:0005623);; cellular component: organelle (GO:0043226);; cellular component: cell part (GO:0044464);; biological process: cellular process (GO:0009987);; biological process: response to stimulus (GO:0050896);; biological process: single-organism process (GO:0044699);; biological process: metabolic process (GO:0008152);; biological process: biological regulation (GO:006…
gene1298	LOC551837	152.839	20362	263.664	59239	194.632	30989	96.0087	15826	105.264	15079	0.0001284	0.856177	up	[I]	Lipid transport and metabolism	Biological Process: metabolic process (GO:0008152);; Molecular Function: ligase activity (GO:0016874);;	K15013|0|ame:551837|K15013 long-chain-fatty-acid--CoA ligase ACSBG [EC:6.2.1.3] | (RefSeq) bgm; long-chain-fatty-acid--CoA ligase ACSBG2	Fatty acid biosynthesis (ko00061);; Fatty acid degradation (ko00071);; Fatty acid metabolism (ko01212)	[I]	Lipid transport and metabolism	AMP-binding enzyme	Very long-chain-fatty-acid--CoA ligase bubblegum OS=Drosophila melanogaster OX=7227 GN=bgm PE=2 SV=1	I	Lipid transport and metabolism	PREDICTED: very long-chain-fatty-acid--CoA ligase bubblegum isoform X1 [Apis mellifera]	biological process: metabolic process (GO:0008152);; molecular function: catalytic activity (GO:0003824)
gene1303	LOC724239	26.025	2833	12.8585	2319	24.3607	3165	48.2546	6623	28.331	3328	0.0469554	-0.54862	down	[KE]	Transcription;; Amino acid transport and metabolism	Molecular Function: transaminase activity (GO:0008483);; Biological Process: biosynthetic process (GO:0009058);; Molecular Function: pyridoxal phosphate binding (GO:0030170);;	K00825|0|ame:724239|K00825 kynurenine/2-aminoadipate aminotransferase [EC:2.6.1.7 2.6.1.39] | (RefSeq) GB10285; kynurenine/alpha-aminoadipate aminotransferase, mitochondrial-like	Lysine biosynthesis (ko00300);; Lysine degradation (ko00310);; Tryptophan metabolism (ko00380);; 2-Oxocarboxylic acid metabolism (ko01210);; Biosynthesis of amino acids (ko01230)	[E]	Amino acid transport and metabolism	Aminotransferase class I and II;; Alanine-glyoxylate amino-transferase	Aromatic amino acid aminotransferase DDB_G0287711 OS=Dictyostelium discoideum OX=44689 GN=DDB_G0287711 PE=3 SV=1	K	Transcription	PREDICTED: kynurenine/alpha-aminoadipate aminotransferase, mitochondrial-like [Apis mellifera]	molecular function: catalytic activity (GO:0003824);; biological process: metabolic process (GO:0008152);; molecular function: binding (GO:0005488)
gene1306	LOC100578551	29.7327	700	23.5942	931	33.7741	952	47.5463	1416	45.7593	1162	0.00155877	-0.591487	down	[J]	Translation, ribosomal structure and biogenesis	Molecular Function: structural constituent of ribosome (GO:0003735);; Cellular Component: ribosome (GO:0005840);; Biological Process: translation (GO:0006412);;	K02914|1.0002e-55|ame:100578551|K02914 large subunit ribosomal protein L34 | (RefSeq) 39S ribosomal protein L34, mitochondrial	Ribosome (ko03010)	[J]	Translation, ribosomal structure and biogenesis	Ribosomal protein L34	39S ribosomal protein L34, mitochondrial OS=Drosophila melanogaster OX=7227 GN=mRpL34 PE=3 SV=1	J	Translation, ribosomal structure and biogenesis	PREDICTED: 39S ribosomal protein L34, mitochondrial [Apis mellifera]	molecular function: structural molecule activity (GO:0005198);; cellular component: cell (GO:0005623);; cellular component: macromolecular complex (GO:0032991);; cellular component: organelle (GO:0043226);; cellular component: cell part (GO:0044464);; biological process: metabolic process (GO:0008152);; biological process: cellular process (GO:0009987)
gene1309	LOC107965508	3.84092	267	3.71607	432	5.53871	460	7.85279	689	5.77276	432	0.0305601	-0.501811	down	--	--	Cellular Component: nucleus (GO:0005634);; Molecular Function: methyltransferase activity (GO:0008168);; Biological Process: tRNA methylation (GO:0030488);; Biological Process: RNA (guanine-N7)-methylation (GO:0036265);;	K15443|2.2759e-163|soc:105199882|K15443 tRNA (guanine-N(7)-)-methyltransferase subunit TRM82 | (RefSeq) tRNA (guanine-N(7)-)-methyltransferase non-catalytic subunit WDR4	--	[S]	Function unknown	--	tRNA (guanine-N(7)-)-methyltransferase non-catalytic subunit wuho OS=Drosophila pseudoobscura pseudoobscura OX=46245 GN=wuho PE=3 SV=1	S	Function unknown	PREDICTED: tRNA (guanine-N(7)-)-methyltransferase non-catalytic subunit WDR4 [Apis mellifera]	cellular component: cell (GO:0005623);; cellular component: organelle (GO:0043226);; cellular component: cell part (GO:0044464);; molecular function: catalytic activity (GO:0003824);; biological process: metabolic process (GO:0008152);; biological process: cellular process (GO:0009987)
gene1310	LOC551419	8.17907	656	9.77542	1291	10.2391	975	12.0497	1234	12.7097	1101	0.0036095	-0.382045	down	--	--	Biological Process: ceramide metabolic process (GO:0006672);; Cellular Component: integral component of membrane (GO:0016021);; Molecular Function: hydrolase activity, acting on carbon-nitrogen (but not peptide) bonds, in linear amides (GO:0016811);;	K01441|0|ame:551419|K01441 alkaline ceramidase [EC:3.5.1.23] | (RefSeq) bwa; alkaline ceramidase	Sphingolipid metabolism (ko00600)	[I]	Lipid transport and metabolism	Ceramidase	Alkaline ceramidase OS=Drosophila melanogaster OX=7227 GN=bwa PE=2 SV=2	U	Intracellular trafficking, secretion, and vesicular transport	alkaline ceramidase isoform X1 [Bombus terrestris]	biological process: metabolic process (GO:0008152);; biological process: cellular process (GO:0009987);; biological process: single-organism process (GO:0044699);; cellular component: membrane (GO:0016020);; cellular component: membrane part (GO:0044425);; molecular function: catalytic activity (GO:0003824)
gene1311	LOC412015	6.11152	262	5.33595	383	6.21703	317	9.4122	507	10.3387	473	0.000124298	-0.655115	down	[H]	Coenzyme transport and metabolism	Molecular Function: 6-pyruvoyltetrahydropterin synthase activity (GO:0003874);; Biological Process: tetrahydrobiopterin biosynthetic process (GO:0006729);;	K01737|4.0275e-98|ame:412015|K01737 6-pyruvoyltetrahydropterin/6-carboxytetrahydropterin synthase [EC:4.2.3.12 4.1.2.50] | (RefSeq) 6-pyruvoyl tetrahydrobiopterin synthase	Folate biosynthesis (ko00790)	[H]	Coenzyme transport and metabolism	6-pyruvoyl tetrahydropterin synthase	6-pyruvoyl tetrahydrobiopterin synthase OS=Drosophila melanogaster OX=7227 GN=pr PE=1 SV=1	H	Coenzyme transport and metabolism	PREDICTED: 6-pyruvoyl tetrahydrobiopterin synthase [Apis mellifera]	molecular function: catalytic activity (GO:0003824);; biological process: metabolic process (GO:0008152);; biological process: cellular process (GO:0009987)
gene1314	LOC100577501	20.5869	6770	24.4176	13377	24.6348	9683	19.541	8139	18.8476	6678	0.00304182	0.277478	up	--	--	Cellular Component: integral component of membrane (GO:0016021);;	K14314|0|ame:100577501|K14314 nuclear pore complex protein Nup210 | (RefSeq) nuclear pore membrane glycoprotein 210	RNA transport (ko03013)	[YU]	Nuclear structure;; Intracellular trafficking, secretion, and vesicular transport	Bacterial Ig-like domain (group 2)	--	U	Intracellular trafficking, secretion, and vesicular transport	PREDICTED: nuclear pore membrane glycoprotein 210 [Apis mellifera]	cellular component: membrane (GO:0016020);; cellular component: membrane part (GO:0044425)
gene1315	LOC551559	258.765	12347	250.161	19782	286.36	16361	370.962	22297	320.848	16510	0.000257999	-0.357155	down	--	--	Cellular Component: endoplasmic reticulum membrane (GO:0005789);; Cellular Component: integral component of membrane (GO:0016021);;	K13250|6.57236e-119|ame:551559|K13250 translocon-associated protein subunit beta | (RefSeq) translocon-associated protein subunit beta	Protein processing in endoplasmic reticulum (ko04141)	[U]	Intracellular trafficking, secretion, and vesicular transport	Translocon-associated protein beta (TRAPB)	Translocon-associated protein subunit beta OS=Caenorhabditis elegans OX=6239 GN=trap-2 PE=1 SV=1	U	Intracellular trafficking, secretion, and vesicular transport	PREDICTED: translocon-associated protein subunit beta [Apis mellifera]	cellular component: cell (GO:0005623);; cellular component: membrane (GO:0016020);; cellular component: organelle (GO:0043226);; cellular component: organelle part (GO:0044422);; cellular component: membrane part (GO:0044425);; cellular component: cell part (GO:0044464)
gene1319	LOC413118	8.28426	2744	10.5559	5832	9.02938	3591	7.80935	3268	6.97607	2507	0.0177097	0.322724	up	--	--	--	K20473|0|ame:413118|K20473 neuroblastoma-amplified sequence | (RefSeq) NBAS; neuroblastoma-amplified sequence	--	[S]	Function unknown	Neuroblastoma-amplified sequence, N terminal	--	S	Function unknown	PREDICTED: neuroblastoma-amplified sequence [Apis mellifera]	--
gene1321	LOC410662	0.109462	94	0.087999	125	0.116185	106	0.213939	202	0.160646	132	0.0184875	-0.556743	down	--	--	--	--	--	[T]	Signal transduction mechanisms	Immunoglobulin domain;; Immunoglobulin I-set domain;; Immunoglobulin domain;; Immunoglobulin domain;; Immunoglobulin V-set domain;; CD80-like C2-set immunoglobulin domain	Lachesin OS=Schistocerca americana OX=7009 GN=LAC PE=1 SV=1	S	Function unknown	PREDICTED: lachesin-like isoform X1 [Apis florea]	--
gene1335	LOC725415	1.45391	155	1.95395	257	1.37101	237	2.00268	288	1.68709	373	0.0237336	-0.569104	down	--	--	Biological Process: protein homooligomerization (GO:0051260);;	--	--	[R]	General function prediction only	BTB/POZ domain	Uncharacterized protein T23G5.3 OS=Caenorhabditis elegans OX=6239 GN=T23G5.3 PE=4 SV=3	S	Function unknown	PREDICTED: BTB/POZ domain-containing protein KCTD16 [Apis mellifera]	biological process: cellular process (GO:0009987);; biological process: cellular component organization or biogenesis (GO:0071840)
gene1352	LOC410784	16.4486	1293	17.5174	2396	17.2443	1638	26.48	2732	22.5154	1981	1.00382e-06	-0.514286	down	[J]	Translation, ribosomal structure and biogenesis	Molecular Function: GTP binding (GO:0005525);;	--	--	[R]	General function prediction only	50S ribosome-binding GTPase;; GTP-binding GTPase N-terminal;; GTP-binding GTPase Middle Region;; Ras family;; Gtr1/RagA G protein conserved region	--	S	Function unknown	PREDICTED: putative GTP-binding protein 6 [Apis mellifera]	molecular function: binding (GO:0005488)
gene1358	LOC409127	19.409	5482	14.7839	9649	14.4328	6811	11.9832	5567	10.6844	4916	8.43653e-06	0.34279	up	[M]	Cell wall/membrane/envelope biogenesis	Molecular Function: non-membrane spanning protein tyrosine kinase activity (GO:0004715);; Molecular Function: ATP binding (GO:0005524);; Biological Process: peptidyl-tyrosine phosphorylation (GO:0018108);;	K06619|0|ame:409127|K06619 abelson tyrosine-protein kinase 1 [EC:2.7.10.2] | (RefSeq) tyrosine-protein kinase Abl	--	[T]	Signal transduction mechanisms	Protein tyrosine kinase;; Protein kinase domain;; F-actin binding;; SH2 domain;; SH3 domain;; Variant SH3 domain;; Variant SH3 domain	Tyrosine-protein kinase Abl OS=Drosophila melanogaster OX=7227 GN=Abl PE=1 SV=3	T	Signal transduction mechanisms	PREDICTED: tyrosine-protein kinase Abl isoform X1 [Apis mellifera]	molecular function: catalytic activity (GO:0003824);; biological process: metabolic process (GO:0008152);; biological process: cellular process (GO:0009987);; molecular function: binding (GO:0005488)
gene1359	LOC413378	13.1135	1562	10.0936	2289	12.9129	1819	21.1103	2430	15.8823	2255	0.00369856	-0.396271	down	--	--	Cellular Component: intracellular (GO:0005622);; Biological Process: transport (GO:0006810);;	K14285|3.88191e-94|ame:413378|K14285 NTF2-related export protein 1/2 | (RefSeq) Nxt1; NTF2-related export protein	Ribosome biogenesis in eukaryotes (ko03008);; RNA transport (ko03013);; mRNA surveillance pathway (ko03015)	[A]	RNA processing and modification	Nuclear transport factor 2 (NTF2) domain	NTF2-related export protein OS=Drosophila melanogaster OX=7227 GN=Nxt1 PE=1 SV=1	A	RNA processing and modification	PREDICTED: NTF2-related export protein isoform X1 [Apis florea]	cellular component: cell (GO:0005623);; cellular component: cell part (GO:0044464);; biological process: localization (GO:0051179)
gene1360	LOC413377	7.38657	4347	7.48538	7315	7.44759	5266	5.91212	4371	5.09857	3247	6.84645e-08	0.443996	up	--	--	Molecular Function: zinc ion binding (GO:0008270);;	--	--	[R]	General function prediction only	PHD-zinc-finger like domain;; PHD-like zinc-binding domain;; PHD-finger;; PHD-finger;; Enhancer of polycomb-like	PHD finger protein rhinoceros OS=Drosophila melanogaster OX=7227 GN=rno PE=1 SV=1	S	Function unknown	PREDICTED: PHD finger protein rhinoceros [Apis mellifera]	molecular function: binding (GO:0005488)
gene1362	LOC724639	29.729	622	29.6213	1039	30.7166	770	38.7128	1025	43.2115	975	0.00158252	-0.41022	down	--	--	--	--	--	--	--	Myeloma-overexpressed-like	COP9 signalosome complex subunit 9 homolog OS=Drosophila melanogaster OX=7227 GN=CG17059 PE=3 SV=2	S	Function unknown	Myeloma-overexpressed 2 protein like protein [Melipona quadrifasciata]	--
gene1371	LOC725284	10.0132	2366	10.5309	4130	10.3987	3083	14.203	4314	11.1016	2857	0.037882	-0.26218	down	[N]	Cell motility	Cellular Component: integral component of membrane (GO:0016021);; Molecular Function: transferase activity, transferring hexosyl groups (GO:0016758);;	K00698|0|ame:725284|K00698 chitin synthase [EC:2.4.1.16] | (RefSeq) GB19548; uncharacterized LOC725284	Amino sugar and nucleotide sugar metabolism (ko00520)	[M]	Cell wall/membrane/envelope biogenesis	Chitin synthase;; Glycosyl transferase family group 2	Chitin synthase chs-2 OS=Caenorhabditis elegans OX=6239 GN=chs-2 PE=1 SV=1	M	Cell wall/membrane/envelope biogenesis	PREDICTED: uncharacterized protein LOC725284 [Apis mellifera]	cellular component: membrane (GO:0016020);; cellular component: membrane part (GO:0044425);; molecular function: catalytic activity (GO:0003824)
gene1378	LOC100579054	4.55614	301	4.26634	511	4.50444	377	5.79031	521	5.36475	421	0.00385973	-0.352755	down	--	--	Cellular Component: integral component of membrane (GO:0016021);;	--	--	--	--	--	--	K	Transcription	PREDICTED: LOW QUALITY PROTEIN: uncharacterized protein LOC100866575 [Apis florea]	cellular component: membrane (GO:0016020);; cellular component: membrane part (GO:0044425)
gene1385	LOC102656037	2.85346	92	3.43933	185	3.47138	133	2.10418	86	2.13969	74	0.0164908	0.523383	up	--	--	--	--	--	--	--	--	--	--	--	PREDICTED: uncharacterized protein LOC102674075 [Apis dorsata]	--
gene1400	ROCK2	11.7024	4490	12.4567	8100	12.1929	5720	9.65176	4825	8.38368	3746	2.56741e-09	0.380097	up	[T]	Signal transduction mechanisms	Molecular Function: protein serine/threonine kinase activity (GO:0004674);; Molecular Function: ATP binding (GO:0005524);; Cellular Component: intracellular (GO:0005622);; Biological Process: protein phosphorylation (GO:0006468);; Molecular Function: Rho GTPase binding (GO:0017048);; Biological Process: intracellular signal transduction (GO:0035556);; Molecular Function: metal ion binding (GO:004…	K17388|0|ame:100578506|K17388 Rho-associated protein kinase 2 [EC:2.7.11.1] | (RefSeq) ROCK2; Rho-associated, coiled-coil containing protein kinase 2	Wnt signaling pathway (ko04310)	[T]	Signal transduction mechanisms	Protein kinase domain;; Protein tyrosine kinase;; Rho Binding;; PH domain	Rho-associated protein kinase let-502 OS=Caenorhabditis briggsae OX=6238 GN=let-502 PE=3 SV=2	T	Signal transduction mechanisms	Rho-associated, coiled-coil containing protein kinase 2 [Apis mellifera]	molecular function: catalytic activity (GO:0003824);; biological process: metabolic process (GO:0008152);; biological process: cellular process (GO:0009987);; molecular function: binding (GO:0005488);; cellular component: cell (GO:0005623);; cellular component: cell part (GO:0044464);; biological process: signaling (GO:0023052);; biological process: single-organism process (GO:0044699);; biologic…
gene1406	LOC412288	10.6139	3217	12.9461	6577	11.7063	4265	8.98187	3438	8.97507	2921	0.000609291	0.394113	up	[R]	General function prediction only	--	--	--	[R]	General function prediction only	WD domain, G-beta repeat;; Anaphase-promoting complex subunit 4 WD40 domain	F-box/WD repeat-containing protein 7 OS=Drosophila melanogaster OX=7227 GN=ago PE=1 SV=1	S	Function unknown	PREDICTED: WD repeat-containing protein 7 isoform X1 [Apis mellifera]	--
gene1408	LOC409189	216.349	18255	232.105	32659	233.849	23491	261.651	27925	248.979	22498	0.00032367	-0.149444	down	[R]	General function prediction only	Cellular Component: integral component of membrane (GO:0016021);;	--	--	[T]	Signal transduction mechanisms	Inhibitor of apoptosis-promoting Bax1	--	S	Function unknown	PREDICTED: growth hormone-inducible transmembrane protein-like [Apis mellifera]	cellular component: membrane (GO:0016020);; cellular component: membrane part (GO:0044425)
gene1409	LOC411753	11.4033	2148	12.065	3804	11.5824	2607	10.7988	2576	9.93531	2019	0.0203925	0.18432	up	--	--	--	--	--	[T]	Signal transduction mechanisms	Rab-GTPase-TBC domain	Ecotropic viral integration site 5 ortholog OS=Drosophila melanogaster OX=7227 GN=Evi5 PE=1 SV=3	S	Function unknown	PREDICTED: TBC1 domain family member 25 [Apis mellifera]	--
gene1416	LOC726350	22.9492	3018	21.1685	4690	26.7579	4239	35.2823	5873	32.1636	4588	0.000184995	-0.471979	down	[J]	Translation, ribosomal structure and biogenesis	Molecular Function: nucleic acid binding (GO:0003676);; Molecular Function: ATP binding (GO:0005524);; Molecular Function: ATP-dependent helicase activity (GO:0008026);;	K17820|0|ame:726350|K17820 ATP-dependent RNA helicase DHX33 [EC:3.6.4.13] | (RefSeq) putative ATP-dependent RNA helicase DHX33	--	[A]	RNA processing and modification	Helicase associated domain (HA2);; Oligonucleotide/oligosaccharide-binding (OB)-fold;; Helicase conserved C-terminal domain;; DEAD/DEAH box helicase;; AAA domain	ATP-dependent RNA helicase dhx8 OS=Dictyostelium discoideum OX=44689 GN=dhx8 PE=3 SV=1	L	Replication, recombination and repair	PREDICTED: putative ATP-dependent RNA helicase DHX33 [Apis cerana]	molecular function: binding (GO:0005488);; molecular function: catalytic activity (GO:0003824)
gene142	LOC412610	62.6732	5549	58.5643	8437	62.6984	7265	75.1463	8477	65.7566	7120	0.0309548	-0.236473	down	[S]	Function unknown	Molecular Function: glutathione synthase activity (GO:0004363);; Molecular Function: ATP binding (GO:0005524);; Biological Process: glutathione biosynthetic process (GO:0006750);;	K01920|0|ame:412610|K01920 glutathione synthase [EC:6.3.2.3] | (RefSeq) glutathione synthetase	Cysteine and methionine metabolism (ko00270);; Glutathione metabolism (ko00480)	[Q]	Secondary metabolites biosynthesis, transport and catabolism	Eukaryotic glutathione synthase, ATP binding domain;; Uncharacterised ACR, YagE family COG1723;; Eukaryotic glutathione synthase	Glutathione synthetase OS=Dictyostelium discoideum OX=44689 GN=gshB PE=3 SV=1	I	Lipid transport and metabolism	PREDICTED: glutathione synthetase isoform X1 [Apis mellifera]	molecular function: catalytic activity (GO:0003824);; molecular function: binding (GO:0005488);; biological process: metabolic process (GO:0008152);; biological process: cellular process (GO:0009987)
gene1420	LOC409288	38.0188	4673	32.4756	6670	39.7353	5858	26.4554	4121	30.117	3984	0.0169257	0.36242	up	[T]	Signal transduction mechanisms	Molecular Function: protein kinase activity (GO:0004672);; Molecular Function: ATP binding (GO:0005524);; Biological Process: protein phosphorylation (GO:0006468);;	K08814|0|ame:409288|K08814 tribbles homolog 1/2 | (RefSeq) trbl; tribbles homolog 2	--	[T]	Signal transduction mechanisms	Protein kinase domain;; Protein tyrosine kinase	Tribbles OS=Drosophila melanogaster OX=7227 GN=trbl PE=1 SV=1	T	Signal transduction mechanisms	PREDICTED: tribbles homolog 2 [Apis mellifera]	molecular function: catalytic activity (GO:0003824);; biological process: metabolic process (GO:0008152);; biological process: cellular process (GO:0009987);; molecular function: binding (GO:0005488)
gene1423	LOC409505	9.7515	738	9.64348	1461	12.6531	1012	8.69704	778	9.76178	713	0.00758425	0.354052	up	--	--	--	--	--	[R]	General function prediction only	Golgin subfamily A member 7/ERF4 family	--	U	Intracellular trafficking, secretion, and vesicular transport	PREDICTED: cysteine-rich hydrophobic domain-containing protein 2 [Apis mellifera]	--
gene1426	LOC726056	1052.29	37275	1116.18	66306	1157.4	49094	1281.94	57475	1353.34	51709	0.00300124	-0.230617	down	[J]	Translation, ribosomal structure and biogenesis	Molecular Function: structural constituent of ribosome (GO:0003735);; Cellular Component: ribosome (GO:0005840);; Biological Process: translation (GO:0006412);;	K02889|2.27168e-111|ame:726056|K02889 large subunit ribosomal protein L21e | (RefSeq) RpL21; 60S ribosomal protein L21	Ribosome (ko03010)	[J]	Translation, ribosomal structure and biogenesis	Ribosomal protein L21e	60S ribosomal protein L21 (Fragment) OS=Pyura stolonifera OX=7731 GN=RPL21 PE=2 SV=2	J	Translation, ribosomal structure and biogenesis	PREDICTED: 60S ribosomal protein L21 [Apis mellifera]	molecular function: structural molecule activity (GO:0005198);; cellular component: cell (GO:0005623);; cellular component: macromolecular complex (GO:0032991);; cellular component: organelle (GO:0043226);; cellular component: cell part (GO:0044464);; biological process: metabolic process (GO:0008152);; biological process: cellular process (GO:0009987)
gene1427	LOC552654	99.2334	6451	98.9388	10794	111.187	8229	130.676	10229	133.458	8841	1.94203e-05	-0.285977	down	[O]	Posttranslational modification, protein turnover, chaperones	Molecular Function: threonine-type endopeptidase activity (GO:0004298);; Cellular Component: nucleus (GO:0005634);; Cellular Component: cytoplasm (GO:0005737);; Biological Process: ubiquitin-dependent protein catabolic process (GO:0006511);; Cellular Component: proteasome core complex, alpha-subunit complex (GO:0019773);;	K02725|0|ame:552654|K02725 20S proteasome subunit alpha 6 [EC:3.4.25.1] | (RefSeq) GB11284; proteasome subunit alpha type-1-like	Proteasome (ko03050)	[O]	Posttranslational modification, protein turnover, chaperones	Proteasome subunit;; Proteasome subunit A N-terminal signature	Proteasome subunit alpha type-1 OS=Drosophila melanogaster OX=7227 GN=Prosalpha6 PE=1 SV=1	O	Posttranslational modification, protein turnover, chaperones	PREDICTED: proteasome subunit alpha type-1-like [Apis mellifera]	molecular function: catalytic activity (GO:0003824);; biological process: metabolic process (GO:0008152);; cellular component: cell (GO:0005623);; cellular component: organelle (GO:0043226);; cellular component: cell part (GO:0044464);; biological process: cellular process (GO:0009987);; cellular component: macromolecular complex (GO:0032991)
gene1433	LOC552372	50.0925	2156	53.075	3834	64.4714	3325	70.7603	3862	70.8364	3293	0.0149066	-0.313111	down	--	--	--	--	--	[R]	General function prediction only	Uncharacterised protein family (UPF0172)	ER membrane protein complex subunit 8/9 homolog OS=Drosophila melanogaster OX=7227 GN=EMC8-9 PE=1 SV=1	S	Function unknown	PREDICTED: ER membrane protein complex subunit 8/9 homolog [Apis mellifera]	--
gene1434	LOC100576918	16.419	649	15.5436	1255	10.7585	583	5.51372	336	5.54145	288	1.30596e-05	1.00659	up	--	--	--	--	--	--	--	--	--	--	--	PREDICTED: uncharacterized protein LOC100576918 [Apis mellifera]	--
gene1439	LOC550992	38.6489	2360	44.3074	4537	48.8734	3574	58.4915	4521	55.4795	3654	0.00160245	-0.347149	down	--	--	Cellular Component: integral component of membrane (GO:0016021);;	--	--	[R]	General function prediction only	Rdx family	Thioredoxin reductase-like selenoprotein T homolog CG3887 OS=Drosophila melanogaster OX=7227 GN=CG3887 PE=2 SV=1	O	Posttranslational modification, protein turnover, chaperones	PREDICTED: selT-like protein [Apis mellifera]	cellular component: membrane (GO:0016020);; cellular component: membrane part (GO:0044425)
gene1448	LOC725712	91.2791	4741	90.2563	7862	93.4999	5816	109.509	7199	98.9671	5545	0.0143126	-0.1653	down	--	--	--	K03962|1.45311e-113|ame:725712|K03962 NADH dehydrogenase (ubiquinone) 1 beta subcomplex subunit 6 | (RefSeq) Ndufb6; uncharacterized LOC725712	Oxidative phosphorylation (ko00190)	[C]	Energy production and conversion	NADH:ubiquinone oxidoreductase, NDUFB6/B17 subunit	--	U	Intracellular trafficking, secretion, and vesicular transport	PREDICTED: uncharacterized protein LOC725712 [Apis mellifera]	--
gene1449	LOC411836	13.5651	945	14.2809	1685	13.349	1173	17.8805	1686	13.584	1154	0.0368162	-0.265092	down	[J]	Translation, ribosomal structure and biogenesis	--	K12589|6.76594e-157|cfo:105253710|K12589 exosome complex component RRP42 | (RefSeq) exosome complex exonuclease RRP42	RNA degradation (ko03018)	[J]	Translation, ribosomal structure and biogenesis	3' exoribonuclease family, domain 1;; 3' exoribonuclease family, domain 2	Putative exosome complex exonuclease RRP42 OS=Dictyostelium discoideum OX=44689 GN=exosc7 PE=3 SV=1	J	Translation, ribosomal structure and biogenesis	PREDICTED: exosome complex component RRP42 [Apis mellifera]	--
gene1455	LOC409036	50.3561	3265	49.5161	5533	49.8161	3882	62.7716	5075	54.8961	3884	0.012976	-0.197117	down	[R]	General function prediction only	Molecular Function: GTP binding (GO:0005525);; Cellular Component: intracellular (GO:0005622);; Biological Process: small GTPase mediated signal transduction (GO:0007264);; Cellular Component: membrane (GO:0016020);;	K07208|3.27254e-128|ame:409036|K07208 Ras homolog enriched in brain | (RefSeq) Rheb; GTP-binding protein Rheb homolog	mTOR signaling pathway (ko04150)	[R]	General function prediction only	Ras family;; Ras of Complex, Roc, domain of DAPkinase;; ADP-ribosylation factor family;; Elongation factor Tu GTP binding domain;; Signal recognition particle receptor beta subunit;; 50S ribosome-binding GTPase	GTP-binding protein Rheb homolog OS=Drosophila melanogaster OX=7227 GN=Rheb PE=1 SV=1	S	Function unknown	PREDICTED: GTP-binding protein Rheb homolog isoform X1 [Apis mellifera]	molecular function: binding (GO:0005488);; cellular component: cell (GO:0005623);; cellular component: cell part (GO:0044464);; biological process: cellular process (GO:0009987);; biological process: signaling (GO:0023052);; biological process: single-organism process (GO:0044699);; biological process: response to stimulus (GO:0050896);; biological process: biological regulation (GO:0065007);; ce…
gene1456	LOC551381	154.872	4281	171.754	7961	186.196	6163	231.135	8086	293.833	8760	0.000568648	-0.557426	down	--	--	Cellular Component: integral component of membrane (GO:0016021);;	--	--	--	--	Deltamethrin resistance	--	--	--	PREDICTED: uncharacterized protein LOC551381 [Apis mellifera]	cellular component: membrane (GO:0016020);; cellular component: membrane part (GO:0044425)
gene1467	LOC413132	25.3467	7388	31.6572	15389	25.2631	8838	23.2779	8589	19.6778	6213	0.0244869	0.340123	up	--	--	Cellular Component: Golgi apparatus (GO:0005794);; Cellular Component: membrane (GO:0016020);; Biological Process: vesicle-mediated transport (GO:0016192);;	--	--	[F]	Nucleotide transport and metabolism	ENTH domain;; Telomere length regulation protein;; ANTH domain	Epsin OS=Dictyostelium discoideum OX=44689 GN=epnA PE=3 SV=1	U	Intracellular trafficking, secretion, and vesicular transport	PREDICTED: uncharacterized protein LOC413132 [Apis mellifera]	cellular component: cell (GO:0005623);; cellular component: organelle (GO:0043226);; cellular component: cell part (GO:0044464);; cellular component: membrane (GO:0016020);; biological process: localization (GO:0051179)
gene1469	LOC100578146	0.634849	249	0.879101	578	0.86518	406	0.498683	248	0.581699	246	0.0263654	0.473852	up	--	--	--	--	--	--	--	Meiosis-specific coiled-coil domain-containing protein MEIOC	--	S	Function unknown	PREDICTED: meiosis-specific coiled-coil domain-containing protein MEIOC-like [Apis mellifera]	--
gene1477	LOC410777	4.28518	1522	5.90975	3602	5.05965	2149	3.88862	1754	3.22499	1251	0.00779587	0.477312	up	--	--	Molecular Function: guanyl-nucleotide exchange factor activity (GO:0005085);; Cellular Component: intracellular (GO:0005622);; Biological Process: small GTPase mediated signal transduction (GO:0007264);; Biological Process: positive regulation of GTPase activity (GO:0043547);;	--	--	[T]	Signal transduction mechanisms	Dock homology region 2;; C2 domain in Dock180 and Zizimin proteins;; Domain of unknown function (DUF3398);; PH domain	--	S	Function unknown	Dedicator of cytokinesis protein [Apis cerana cerana]	molecular function: molecular function regulator (GO:0098772);; biological process: biological regulation (GO:0065007);; cellular component: cell (GO:0005623);; cellular component: cell part (GO:0044464);; biological process: cellular process (GO:0009987);; biological process: signaling (GO:0023052);; biological process: single-organism process (GO:0044699);; biological process: response to stimu…
gene148	egh	37.3885	3699	40.1828	6763	42.4157	5071	53.0645	6655	47.4815	5116	3.42325e-05	-0.304482	down	[N]	Cell motility	Cellular Component: integral component of membrane (GO:0016021);; Molecular Function: beta-1,4-mannosyltransferase activity (GO:0019187);; Biological Process: mannosylation (GO:0097502);;	K02359|0|ame:727422|K02359 egghead protein (zeste-white 4 protein) | (RefSeq) egh, GB18841; beta-1,4-mannosyltransferase egh	Dorso-ventral axis formation (ko04320)	--	--	Glycosyl transferase family group 2;; Glycosyltransferase like family 2	Beta-1,4-mannosyltransferase egh OS=Drosophila melanogaster OX=7227 GN=egh PE=2 SV=1	S	Function unknown	beta-1,4-mannosyltransferase egh [Apis mellifera]	cellular component: membrane (GO:0016020);; cellular component: membrane part (GO:0044425);; molecular function: catalytic activity (GO:0003824);; biological process: metabolic process (GO:0008152);; biological process: single-organism process (GO:0044699)
gene1485	LOC724993	31.5308	2066	34.8471	3816	13.5067	1063	4.8954	406	9.89363	700	0.00204308	0.894453	up	--	--	--	--	--	--	--	--	--	S	Function unknown	PREDICTED: uncharacterized protein LOC724993 [Apis mellifera]	--
gene1487	LOC100578606	1.76963	254	2.56629	617	1.93544	348	3.25181	598	4.70983	694	0.0042295	-0.680344	down	--	--	--	--	--	--	--	--	--	S	Function unknown	PREDICTED: uncharacterized protein LOC100578606 [Apis mellifera]	--
gene149	LOC725884	1601.55	52723	1646.2	90882	1791.65	70628	2126.44	88602	2478.99	88027	0.00051762	-0.422449	down	--	--	Molecular Function: structural constituent of ribosome (GO:0003735);; Cellular Component: ribosome (GO:0005840);; Biological Process: translational elongation (GO:0006414);;	K02943|8.08613e-41|ame:725884|K02943 large subunit ribosomal protein LP2 | (RefSeq) RpLP2; 60S acidic ribosomal protein P2	Ribosome (ko03010)	[J]	Translation, ribosomal structure and biogenesis	60s Acidic ribosomal protein	60S acidic ribosomal protein P2 OS=Drosophila melanogaster OX=7227 GN=RpLP2 PE=1 SV=1	J	Translation, ribosomal structure and biogenesis	60S acidic ribosomal protein P2 [Apis cerana cerana]	molecular function: structural molecule activity (GO:0005198);; cellular component: cell (GO:0005623);; cellular component: macromolecular complex (GO:0032991);; cellular component: organelle (GO:0043226);; cellular component: cell part (GO:0044464);; biological process: metabolic process (GO:0008152);; biological process: cellular process (GO:0009987)
gene1496	LOC413255	7.53892	489	8.91073	965	10.2961	808	12.4695	1031	11.8749	836	0.0112775	-0.405154	down	[H]	Coenzyme transport and metabolism	Biological Process: ubiquinone biosynthetic process (GO:0006744);; Molecular Function: 2-polyprenyl-6-methoxy-1,4-benzoquinone methyltransferase activity (GO:0008425);; Cellular Component: extrinsic component of mitochondrial inner membrane (GO:0031314);; Biological Process: methylation (GO:0032259);;	K06127|0|ame:413255|K06127 2-methoxy-6-polyprenyl-1,4-benzoquinol methylase [EC:2.1.1.201] | (RefSeq) 2-methoxy-6-polyprenyl-1,4-benzoquinol methylase, mitochondrial	Ubiquinone and other terpenoid-quinone biosynthesis (ko00130)	[H]	Coenzyme transport and metabolism	ubiE/COQ5 methyltransferase family;; Methyltransferase domain;; Methyltransferase domain;; Methyltransferase domain;; Methyltransferase domain;; Methyltransferase domain	2-methoxy-6-polyprenyl-1,4-benzoquinol methylase, mitochondrial OS=Drosophila melanogaster OX=7227 GN=Coq5 PE=2 SV=1	H	Coenzyme transport and metabolism	PREDICTED: 2-methoxy-6-polyprenyl-1,4-benzoquinol methylase, mitochondrial [Apis mellifera]	biological process: metabolic process (GO:0008152);; biological process: cellular process (GO:0009987);; biological process: single-organism process (GO:0044699);; molecular function: catalytic activity (GO:0003824);; cellular component: cell (GO:0005623);; cellular component: membrane (GO:0016020);; cellular component: organelle (GO:0043226);; cellular component: organelle part (GO:0044422);; ce…
gene1497	LOC100576747	10.7772	4856	13.0652	10467	11.2773	6402	9.53885	5906	6.88519	3537	0.0196104	0.430169	up	--	--	--	K18405|0|cfo:105249154|K18405 tudor domain-containing protein 1/4/6/7 | (RefSeq) uncharacterized LOC105249154	--	[K]	Transcription	Tudor domain;; Agenet domain;; Domain of unknown function (DUF4537);; SGF29 tudor-like domain	Maternal protein tudor OS=Drosophila melanogaster OX=7227 GN=tud PE=1 SV=2	S	Function unknown	PREDICTED: LOW QUALITY PROTEIN: maternal protein tudor [Apis florea]	--
gene1509	LOC551530	20.3515	7525	24.6956	15313	24.7058	10939	18.3744	8599	19.0376	7593	0.0057619	0.313924	up	[L]	Replication, recombination and repair	Molecular Function: nucleic acid binding (GO:0003676);; Molecular Function: helicase activity (GO:0004386);; Molecular Function: ATP binding (GO:0005524);; Cellular Component: viral nucleocapsid (GO:0019013);; Cellular Component: intracellular ribonucleoprotein complex (GO:0030529);;	K12854|0|ame:551530|K12854 pre-mRNA-splicing helicase BRR2 [EC:3.6.4.13] | (RefSeq) putative U5 small nuclear ribonucleoprotein 200 kDa helicase	Spliceosome (ko03040)	[A]	RNA processing and modification	Sec63 Brl domain;; DEAD/DEAH box helicase;; Type III restriction enzyme, res subunit;; Helicase conserved C-terminal domain;; AAA domain;; AAA domain	Putative U5 small nuclear ribonucleoprotein 200 kDa helicase OS=Drosophila melanogaster OX=7227 GN=l(3)72Ab PE=2 SV=4	L	Replication, recombination and repair	PREDICTED: putative U5 small nuclear ribonucleoprotein 200 kDa helicase-like [Apis dorsata]	molecular function: binding (GO:0005488);; molecular function: catalytic activity (GO:0003824);; cellular component: virion (GO:0019012);; cellular component: virion part (GO:0044423);; cellular component: cell (GO:0005623);; cellular component: macromolecular complex (GO:0032991);; cellular component: cell part (GO:0044464)
gene151	LOC550716	47.6524	14265	59.5616	29894	52.3579	18772	41.1172	15587	37.4168	12084	0.000366984	0.43324	up	--	--	Molecular Function: structural molecule activity (GO:0005198);; Biological Process: intracellular protein transport (GO:0006886);; Biological Process: vesicle-mediated transport (GO:0016192);; Cellular Component: clathrin coat of trans-Golgi network vesicle (GO:0030130);; Cellular Component: clathrin coat of coated pit (GO:0030132);;	K04646|0|ame:550716|K04646 clathrin heavy chain | (RefSeq) clathrin heavy chain	Lysosome (ko04142);; Endocytosis (ko04144)	[U]	Intracellular trafficking, secretion, and vesicular transport	Region in Clathrin and VPS;; Clathrin propeller repeat;; Clathrin-H-link;; Clathrin, heavy-chain linker	Clathrin heavy chain OS=Drosophila melanogaster OX=7227 GN=Chc PE=1 SV=1	U	Intracellular trafficking, secretion, and vesicular transport	PREDICTED: clathrin heavy chain [Apis mellifera]	molecular function: structural molecule activity (GO:0005198);; biological process: localization (GO:0051179);; cellular component: cell (GO:0005623);; cellular component: membrane (GO:0016020);; cellular component: macromolecular complex (GO:0032991);; cellular component: organelle (GO:0043226);; cellular component: organelle part (GO:0044422);; cellular component: membrane part (GO:0044425);; c…
gene1519	Prpf3	0.020484	4	0.056682	14	0.00378	1	17.7399	3301	19.2056	3045	1.54186e-63	-4.75481	down	--	--	Biological Process: mRNA splicing, via spliceosome (GO:0000398);; Molecular Function: peroxidase activity (GO:0004601);; Biological Process: response to oxidative stress (GO:0006979);; Cellular Component: viral nucleocapsid (GO:0019013);; Molecular Function: heme binding (GO:0020037);; Cellular Component: U4/U6 x U5 tri-snRNP complex (GO:0046540);; Biological Process: oxidation-reduction process …	K12843|0|ame:408606|K12843 U4/U6 small nuclear ribonucleoprotein PRP3 | (RefSeq) Prpf3, GB10936; PRP3 pre-mRNA processing factor 3 homolog	Spliceosome (ko03040)	[A]	RNA processing and modification	pre-mRNA processing factor 3 (PRP3);; Protein of unknown function (DUF1115)	--	A	RNA processing and modification	U4/U6 small nuclear ribonucleoprotein Prp3 [Apis mellifera]	biological process: metabolic process (GO:0008152);; biological process: cellular process (GO:0009987);; molecular function: catalytic activity (GO:0003824);; molecular function: antioxidant activity (GO:0016209);; biological process: single-organism process (GO:0044699);; biological process: response to stimulus (GO:0050896);; biological process: detoxification (GO:0098754);; cellular component:…
gene1520	LOC724541	9.06548	2716	8.20381	4312	9.64979	3563	1.96759	569	1.41122	341	1.12859e-52	2.58949	up	[Q]	Secondary metabolites biosynthesis, transport and catabolism	Biological Process: mRNA splicing, via spliceosome (GO:0000398);; Molecular Function: peroxidase activity (GO:0004601);; Biological Process: response to oxidative stress (GO:0006979);; Cellular Component: viral nucleocapsid (GO:0019013);; Molecular Function: heme binding (GO:0020037);; Cellular Component: U4/U6 x U5 tri-snRNP complex (GO:0046540);; Biological Process: oxidation-reduction process …	--	--	[R]	General function prediction only	Animal haem peroxidase	Peroxidasin homolog OS=Caenorhabditis elegans OX=6239 GN=pxn-1 PE=1 SV=1	S	Function unknown	peroxidase [Apis mellifera]	biological process: metabolic process (GO:0008152);; biological process: cellular process (GO:0009987);; molecular function: catalytic activity (GO:0003824);; molecular function: antioxidant activity (GO:0016209);; biological process: single-organism process (GO:0044699);; biological process: response to stimulus (GO:0050896);; biological process: detoxification (GO:0098754);; cellular component:…
gene1526	LOC100577920	1.77493	554	1.82983	974	1.9608	753	2.27593	913	3.28819	1091	0.0208101	-0.470969	down	--	--	--	--	--	--	--	--	--	S	Function unknown	PREDICTED: uncharacterized protein LOC100577920 [Apis mellifera]	--
gene1533	LOC113219412	4.00894	1548	1.93694	1185	2.85067	1359	5.97269	2979	4.88673	1957	0.0345577	-0.576494	down	--	--	Molecular Function: protein tyrosine phosphatase activity (GO:0004725);; Molecular Function: protein tyrosine/serine/threonine phosphatase activity (GO:0008138);; Biological Process: peptidyl-tyrosine dephosphorylation (GO:0035335);;	--	--	[T]	Signal transduction mechanisms	Fibroblast growth factor	--	S	Function unknown	PREDICTED: uncharacterized protein LOC724994 [Apis mellifera]	molecular function: catalytic activity (GO:0003824);; biological process: metabolic process (GO:0008152);; biological process: cellular process (GO:0009987)
gene1534	LOC724994	13.6741	1461	10.3515	1854	12.9865	1650	16.9786	2316	18.3401	2020	0.0136234	-0.429393	down	--	--	Molecular Function: protein tyrosine phosphatase activity (GO:0004725);; Molecular Function: protein tyrosine/serine/threonine phosphatase activity (GO:0008138);; Biological Process: peptidyl-tyrosine dephosphorylation (GO:0035335);;	K14165|1.01442e-173|ame:724994|K14165 atypical dual specificity phosphatase [EC:3.1.3.16 3.1.3.48] | (RefSeq) uncharacterized LOC724994	--	[A]	RNA processing and modification	Dual specificity phosphatase, catalytic domain	Probable tyrosine-protein phosphatase F54C8.4 OS=Caenorhabditis elegans OX=6239 GN=F54C8.4 PE=3 SV=1	Q	Secondary metabolites biosynthesis, transport and catabolism	PREDICTED: RNA/RNP complex-1-interacting phosphatase [Apis cerana]	molecular function: catalytic activity (GO:0003824);; biological process: metabolic process (GO:0008152);; biological process: cellular process (GO:0009987)
gene1553	LOC726605	4.21823	184	4.75542	345	4.91922	256	6.25726	343	6.1607	290	0.0130361	-0.376724	down	[O]	Posttranslational modification, protein turnover, chaperones	Biological Process: proteolysis (GO:0006508);; Molecular Function: cysteine-type peptidase activity (GO:0008234);;	K08597|4.81588e-162|ame:726605|K08597 sentrin-specific protease 8 [EC:3.4.22.68] | (RefSeq) GB18879; sentrin-specific protease 8-like	--	[R]	General function prediction only	Ulp1 protease family, C-terminal catalytic domain	Probable sentrin-specific protease 8 OS=Dictyostelium discoideum OX=44689 GN=senp8 PE=3 SV=1	O	Posttranslational modification, protein turnover, chaperones	PREDICTED: sentrin-specific protease 8-like isoform X1 [Apis dorsata]	biological process: metabolic process (GO:0008152);; molecular function: catalytic activity (GO:0003824)
gene1559	LOC724669	27.4809	876	25.2647	1347	31.7507	1218	35.1166	1414	37.6142	1318	0.0271546	-0.339608	down	[O]	Posttranslational modification, protein turnover, chaperones	Molecular Function: isomerase activity (GO:0016853);;	K09579|3.39241e-62|ame:724669|K09579 peptidyl-prolyl cis-trans isomerase NIMA-interacting 4 [EC:5.2.1.8] | (RefSeq) peptidyl-prolyl cis-trans isomerase NIMA-interacting 4	--	[O]	Posttranslational modification, protein turnover, chaperones	PPIC-type PPIASE domain;; PPIC-type PPIASE domain	--	O	Posttranslational modification, protein turnover, chaperones	PREDICTED: peptidyl-prolyl cis-trans isomerase NIMA-interacting 4 [Apis florea]	molecular function: catalytic activity (GO:0003824)
gene1562	LOC727049	43.3273	1037	41.8368	1678	44.4462	1273	59.2385	1793	59.5388	1536	2.66231e-06	-0.431777	down	--	--	--	K03946|4.82552e-59|ame:727049|K03946 NADH dehydrogenase (ubiquinone) 1 alpha subcomplex subunit 2 | (RefSeq) NADH dehydrogenase [ubiquinone] 1 alpha subcomplex subunit 2	Oxidative phosphorylation (ko00190)	[C]	Energy production and conversion	Mitochondrial ribosomal protein L51 / S25 / CI-B8 domain	--	I	Lipid transport and metabolism	PREDICTED: NADH dehydrogenase [ubiquinone] 1 alpha subcomplex subunit 2 [Apis mellifera]	--
gene1563	LOC726108	7.13317	689	6.02237	1046	7.7655	898	5.09576	634	5.66898	604	0.0221045	0.357153	up	--	--	Molecular Function: zinc ion binding (GO:0008270);; Biological Process: protein ubiquitination (GO:0016567);; Molecular Function: ubiquitin protein ligase activity (GO:0061630);;	K13164|0|ame:726108|K13164 male-specific lethal 2 | (RefSeq) E3 ubiquitin-protein ligase MSL2	--	--	--	zinc RING finger of MSL2;; CXC domain of E3 ubiquitin-protein ligase MSL2	E3 ubiquitin-protein ligase msl-2 OS=Drosophila melanogaster OX=7227 GN=msl-2 PE=1 SV=2	S	Function unknown	PREDICTED: E3 ubiquitin-protein ligase MSL2 isoform X1 [Apis mellifera]	molecular function: binding (GO:0005488);; biological process: metabolic process (GO:0008152);; biological process: cellular process (GO:0009987);; molecular function: catalytic activity (GO:0003824)
gene1564	LOC413578	27.466	5005	29.1927	8851	29.9476	6500	26.0064	5948	24.9967	4875	2.31463e-05	0.19929	up	[J]	Translation, ribosomal structure and biogenesis	--	K12842|0|ame:413578|K12842 U2-associated protein SR140 | (RefSeq) U2 snRNP-associated SURP motif-containing protein	Spliceosome (ko03040)	[R]	General function prediction only	Surp module;; RNA recognition motif. (a.k.a. RRM, RBD, or RNP domain);; cwf21 domain;; RNA polymerase II-binding domain.	Polyadenylate-binding protein 1-A OS=Dictyostelium discoideum OX=44689 GN=pabpc1A PE=1 SV=1	S	Function unknown	PREDICTED: U2 snRNP-associated SURP motif-containing protein-like [Apis dorsata]	--
gene1565	LOC412003	5.0964	955	6.90794	2110	6.28029	1380	4.625	1112	4.06637	782	0.00515308	0.458311	up	--	--	--	K12380|0|ame:412003|K12380 Ras GTPase-activating protein 3 | (RefSeq) Rasa3; ras GTPase-activating protein 3	MAPK signaling pathway - fly (ko04013)	[T]	Signal transduction mechanisms	C2 domain;; GTPase-activator protein for Ras-like GTPase;; BTK motif;; PH domain	GTPase-activating protein OS=Drosophila melanogaster OX=7227 GN=RasGAP1 PE=1 SV=2	S	Function unknown	PREDICTED: LOW QUALITY PROTEIN: ras GTPase-activating protein 3 [Apis mellifera]	--
gene1573	LOC726053	9.43155	1955	11.8105	4097	9.24731	2299	7.71982	2018	6.63641	1481	0.00350877	0.478875	up	--	--	--	--	--	[Z]	Cytoskeleton	Protein of unknown function (DUF3585);; N-terminal C2 in EEIG1 and EHBP1 proteins;; Calponin homology (CH) domain;; CAMSAP CH domain	Alpha-actinin A OS=Dictyostelium discoideum OX=44689 GN=abpA PE=1 SV=2	Z	Cytoskeleton	PREDICTED: EH domain-binding protein 1 isoform X1 [Apis mellifera]	--
gene1576	LOC724319	4.13945	806	5.67595	1528	4.4497	848	3.22412	751	3.1111	591	0.00677452	0.470629	up	--	--	--	K06843|0|aec:105143532|K06843 netrin 1 | (RefSeq) netrin-1-like	--	[T]	Signal transduction mechanisms	Laminin N-terminal (Domain VI);; UNC-6/NTR/C345C module;; Laminin EGF domain	Netrin-A OS=Drosophila melanogaster OX=7227 GN=NetA PE=2 SV=2	S	Function unknown	PREDICTED: netrin-A-like [Apis mellifera]	--
gene1583	LOC552364	48.1104	5244	52.1471	9435	46.8494	6115	41.7828	5748	37.3541	4345	0.00143008	0.322452	up	[H]	Coenzyme transport and metabolism	Biological Process: Mo-molybdopterin cofactor biosynthetic process (GO:0006777);; Biological Process: molybdopterin cofactor biosynthetic process (GO:0032324);;	K15376|0|ame:552364|K15376 gephyrin [EC:2.10.1.1 2.7.7.75] | (RefSeq) cin; gephyrin	--	[H]	Coenzyme transport and metabolism	Probable molybdopterin binding domain;; MoeA N-terminal region (domain I and II);; MoeA C-terminal region (domain IV)	Molybdenum cofactor synthesis protein cinnamon OS=Drosophila melanogaster OX=7227 GN=cin PE=1 SV=3	H	Coenzyme transport and metabolism	PREDICTED: gephyrin [Apis mellifera]	biological process: metabolic process (GO:0008152);; biological process: cellular process (GO:0009987);; biological process: single-organism process (GO:0044699)
gene1584	LOC550695	29.4058	4338	31.0121	7664	29.0692	5096	27.8942	5193	22.9087	3632	0.0370038	0.242139	up	--	--	Cellular Component: integral component of membrane (GO:0016021);; Molecular Function: transferase activity, transferring acyl groups (GO:0016746);;	K08765|0|cfo:105248916|K08765 carnitine O-palmitoyltransferase 1, liver isoform [EC:2.3.1.21] | (RefSeq) carnitine O-palmitoyltransferase 1, liver isoform	Fatty acid degradation (ko00071);; Fatty acid metabolism (ko01212)	[I]	Lipid transport and metabolism	Choline/Carnitine o-acyltransferase;; Carnitine O-palmitoyltransferase N-terminus	Choline O-acetyltransferase OS=Drosophila melanogaster OX=7227 GN=ChAT PE=1 SV=3	S	Function unknown	PREDICTED: carnitine O-palmitoyltransferase 1, liver isoform [Apis mellifera]	cellular component: membrane (GO:0016020);; cellular component: membrane part (GO:0044425);; molecular function: catalytic activity (GO:0003824)
gene1586	LOC409950	7.61752	2094	12.6208	5985	10.0581	3442	4.91914	1777	6.49286	2002	0.00741684	0.636351	up	--	--	Molecular Function: extracellular matrix structural constituent (GO:0005201);; Molecular Function: calcium ion binding (GO:0005509);; Cellular Component: proteinaceous extracellular matrix (GO:0005578);;	K17307|0|ame:409950|K17307 fibulin 1/2 | (RefSeq) GB11007; fibrillin-1-like	--	[T]	Signal transduction mechanisms	Calcium-binding EGF domain;; Complement Clr-like EGF-like;; Coagulation Factor Xa inhibitory site;; EGF-like domain;; EGF domain	Fibulin-1 OS=Caenorhabditis elegans OX=6239 GN=fbl-1 PE=1 SV=3	O	Posttranslational modification, protein turnover, chaperones	PREDICTED: fibrillin-1-like [Apis mellifera]	molecular function: structural molecule activity (GO:0005198);; molecular function: binding (GO:0005488);; cellular component: extracellular region (GO:0005576);; cellular component: extracellular region part (GO:0044421)
gene1587	LOC726051	3.08653	563	2.5694	786	2.35524	514	1.5793	365	1.57715	311	0.00100604	0.665282	up	[M]	Cell wall/membrane/envelope biogenesis	Molecular Function: protein serine/threonine kinase activity (GO:0004674);; Molecular Function: ATP binding (GO:0005524);; Biological Process: protein phosphorylation (GO:0006468);;	K08861|0|ame:726051|K08861 polo-like kinase 2 [EC:2.7.11.21] | (RefSeq) GB15479; serine/threonine-protein kinase PLK1-like	FoxO signaling pathway (ko04068)	[D]	Cell cycle control, cell division, chromosome partitioning	Protein kinase domain;; Protein tyrosine kinase;; POLO box duplicated region;; Kinase-like	Serine/threonine-protein kinase plk-2 OS=Caenorhabditis elegans OX=6239 GN=plk-2 PE=1 SV=1	T	Signal transduction mechanisms	PREDICTED: serine/threonine-protein kinase PLK1-like isoform X1 [Apis cerana]	molecular function: catalytic activity (GO:0003824);; biological process: metabolic process (GO:0008152);; biological process: cellular process (GO:0009987);; molecular function: binding (GO:0005488)
gene16	LOC410663	29.5078	1098	22.6143	1411	29.8419	1326	40.0888	1880	35.9749	1440	0.0200879	-0.409446	down	--	--	--	--	--	[R]	General function prediction only	Sep15/SelM redox domain	--	S	Function unknown	PREDICTED: 15 kDa selenoprotein isoform X1 [Apis mellifera]	--
gene1605	LOC412853	2.83284	853	3.33484	1211	2.99536	773	2.62243	630	2.50041	568	0.0157635	0.476969	up	[R]	General function prediction only	Cellular Component: intracellular (GO:0005622);; Molecular Function: zinc ion binding (GO:0008270);;	K11997|0|ame:412853|K11997 tripartite motif-containing protein 2/3 | (RefSeq) brat; brain tumor protein	--	[O]	Posttranslational modification, protein turnover, chaperones	NHL repeat;; B-box zinc finger;; 6-bladed beta-propeller	Brain tumor protein OS=Drosophila melanogaster OX=7227 GN=brat PE=1 SV=2	S	Function unknown	PREDICTED: brain tumor protein [Apis mellifera]	cellular component: cell (GO:0005623);; cellular component: cell part (GO:0044464);; molecular function: binding (GO:0005488)
gene1608	LOC727515	14.6076	844	13.1313	1150	17.6669	1134	19.6697	1430	22.8008	1420	0.0117172	-0.485612	down	--	--	--	--	--	[S]	Function unknown	Translocase of the Inner Mitochondrial membrane 29	--	S	Function unknown	PREDICTED: uncharacterized protein C19orf52 [Apis mellifera]	--
gene1609	LOC727168	44.0319	5821	39.7913	8823	36.8381	5836	32.8949	5508	25.0417	3573	0.00784923	0.450283	up	[G]	Carbohydrate transport and metabolism	Molecular Function: 1,4-alpha-glucan branching enzyme activity (GO:0003844);; Molecular Function: hydrolase activity, hydrolyzing O-glycosyl compounds (GO:0004553);; Biological Process: glycogen biosynthetic process (GO:0005978);; Molecular Function: cation binding (GO:0043169);;	K00700|0|hst:105188322|K00700 1,4-alpha-glucan branching enzyme [EC:2.4.1.18] | (RefSeq) 1,4-alpha-glucan-branching enzyme	Starch and sucrose metabolism (ko00500)	[G]	Carbohydrate transport and metabolism	Alpha amylase, C-terminal all-beta domain;; Carbohydrate-binding module 48 (Isoamylase N-terminal domain);; Alpha amylase, catalytic domain	1,4-alpha-glucan-branching enzyme OS=Dictyostelium discoideum OX=44689 GN=glgB PE=3 SV=1	G	Carbohydrate transport and metabolism	PREDICTED: LOW QUALITY PROTEIN: 1,4-alpha-glucan-branching enzyme [Apis mellifera]	molecular function: catalytic activity (GO:0003824);; biological process: metabolic process (GO:0008152);; biological process: cellular process (GO:0009987);; biological process: single-organism process (GO:0044699);; molecular function: binding (GO:0005488)
gene1613	LOC726925	1.21982	115	1.56538	240	0.795056	88	0.554726	66	0.542857	55	0.0194664	0.663872	up	--	--	Cellular Component: integral component of membrane (GO:0016021);;	--	--	[P]	Inorganic ion transport and metabolism	Ion channel	TWiK family of potassium channels protein 18 OS=Caenorhabditis elegans OX=6239 GN=twk-18 PE=1 SV=2	P	Inorganic ion transport and metabolism	PREDICTED: uncharacterized protein LOC726925 isoform X1 [Apis mellifera]	cellular component: membrane (GO:0016020);; cellular component: membrane part (GO:0044425)
gene1614	LOC411359	151.082	14659	172.207	28057	177.159	20587	150.911	18579	145.04	15180	0.0189952	0.183375	up	[O]	Posttranslational modification, protein turnover, chaperones	Molecular Function: ATP binding (GO:0005524);; Biological Process: protein folding (GO:0006457);; Biological Process: response to heat (GO:0009408);; Molecular Function: heat shock protein binding (GO:0031072);; Molecular Function: metal ion binding (GO:0046872);; Molecular Function: unfolded protein binding (GO:0051082);;	K09504|0|ame:411359|K09504 DnaJ homolog subfamily A member 3 | (RefSeq) protein tumorous imaginal discs, mitochondrial	--	[O]	Posttranslational modification, protein turnover, chaperones	DnaJ domain;; DnaJ C terminal domain;; DnaJ central domain	Protein tumorous imaginal discs, mitochondrial OS=Drosophila virilis OX=7244 GN=l(2)tid PE=2 SV=1	O	Posttranslational modification, protein turnover, chaperones	PREDICTED: protein tumorous imaginal discs, mitochondrial-like isoform X2 [Apis florea]	molecular function: binding (GO:0005488);; biological process: cellular process (GO:0009987);; biological process: response to stimulus (GO:0050896)
gene1615	LOC552129	5.91382	1863	6.59597	3484	6.82845	2576	4.56472	1820	4.83836	1644	9.54198e-06	0.454668	up	--	--	--	--	--	[S]	Function unknown	--	Lysine-specific demethylase 9 OS=Caenorhabditis elegans OX=6239 GN=dpy-21 PE=1 SV=1	S	Function unknown	PREDICTED: uncharacterized protein LOC552129 [Apis mellifera]	--
gene162	LOC552162	5.31098	447	5.3963	762	5.35893	546	4.75704	511	4.02694	365	0.0322274	0.28631	up	--	--	Cellular Component: intracellular (GO:0005622);; Biological Process: intracellular signal transduction (GO:0035556);;	--	--	[T]	Signal transduction mechanisms	SH3 domain-binding protein 5 (SH3BP5)	SH3 domain-binding protein 5 homolog OS=Drosophila melanogaster OX=7227 GN=pcs PE=1 SV=4	S	Function unknown	PREDICTED: SH3 domain-binding protein 5 homolog isoform X2 [Apis mellifera]	cellular component: cell (GO:0005623);; cellular component: cell part (GO:0044464);; biological process: cellular process (GO:0009987);; biological process: signaling (GO:0023052);; biological process: single-organism process (GO:0044699);; biological process: response to stimulus (GO:0050896);; biological process: biological regulation (GO:0065007)
gene1630	LOC725528	36.0846	6185	39.2521	11276	38.1893	7946	34.5307	7531	32.6449	6102	0.00133841	0.181888	up	--	--	--	K13168|0|ame:725528|K13168 splicing factor, arginine/serine-rich 16 | (RefSeq) CLK4-associating serine/arginine rich protein	--	[A]	RNA processing and modification	Alternative splicing regulator	--	H	Coenzyme transport and metabolism	PREDICTED: CLK4-associating serine/arginine rich protein [Apis cerana]	--
gene1636	LOC552202	3.61137	371	5.30518	979	6.54121	849	2.5012	353	3.04923	407	0.0421576	0.535706	up	--	--	Cellular Component: integral component of membrane (GO:0016021);; Biological Process: transmembrane transport (GO:0055085);;	--	--	[G]	Carbohydrate transport and metabolism	Major Facilitator Superfamily	--	G	Carbohydrate transport and metabolism	PREDICTED: uncharacterized protein LOC552202 isoform X1 [Apis mellifera]	cellular component: membrane (GO:0016020);; cellular component: membrane part (GO:0044425);; biological process: localization (GO:0051179)
gene1638	LOC412646	13.0423	1517	11.8583	2462	14.4989	1987	10.4459	1586	11.0162	1422	0.0107659	0.272522	up	--	--	Biological Process: protein targeting to Golgi (GO:0000042);; Cellular Component: intracellular (GO:0005622);;	--	--	--	--	GRIP domain;; Golgi-localised syntaxin-1-binding clamp	--	S	Function unknown	PREDICTED: uncharacterized protein LOC412646 isoform X1 [Apis mellifera]	biological process: localization (GO:0051179);; cellular component: cell (GO:0005623);; cellular component: cell part (GO:0044464)
gene1639	LOC726171	1653.29	62559	1682.98	106728	1877.88	85326	2162.64	103766	2248.78	91947	0.000127262	-0.324081	down	[J]	Translation, ribosomal structure and biogenesis	Molecular Function: structural constituent of ribosome (GO:0003735);; Cellular Component: ribosome (GO:0005840);; Biological Process: translation (GO:0006412);;	K02868|6.93892e-124|aec:105152863|K02868 large subunit ribosomal protein L11e | (RefSeq) 60S ribosomal protein L11	Ribosome (ko03010)	[J]	Translation, ribosomal structure and biogenesis	Ribosomal protein L5;; ribosomal L5P family C-terminus	60S ribosomal protein L11 OS=Drosophila melanogaster OX=7227 GN=RpL11 PE=1 SV=2	J	Translation, ribosomal structure and biogenesis	PREDICTED: 60S ribosomal protein L11 isoform X2 [Apis florea]	molecular function: structural molecule activity (GO:0005198);; cellular component: cell (GO:0005623);; cellular component: macromolecular complex (GO:0032991);; cellular component: organelle (GO:0043226);; cellular component: cell part (GO:0044464);; biological process: metabolic process (GO:0008152);; biological process: cellular process (GO:0009987)
gene1652	LOC409457	18.9314	10118	21.2358	19202	24.0777	16049	16.3986	11326	17.1116	10093	0.0101265	0.34046	up	--	--	Biological Process: regulation of translation (GO:0006417);; Molecular Function: protein kinase regulator activity (GO:0019887);; Molecular Function: protein kinase binding (GO:0019901);; Biological Process: cellular response to stress (GO:0033554);; Biological Process: positive regulation of kinase activity (GO:0033674);; Molecular Function: ribosome binding (GO:0043022);; Biological Process: re…	--	--	[J]	Translation, ribosomal structure and biogenesis	HEAT repeat;; HEAT-like repeat;; HEAT repeats;; non-SMC mitotic condensation complex subunit 1;; Vacuolar 14 Fab1-binding region;; CLASP N terminal;; Adaptin N terminal region;; UME (NUC010) domain;; Domain of unknown function (DUF3385);; TAF6 C-terminal HEAT repeat domain;; Parkin co-regulated protein	eIF-2-alpha kinase activator GCN1 OS=Dictyostelium discoideum OX=44689 GN=gcn1 PE=3 SV=1	U	Intracellular trafficking, secretion, and vesicular transport	PREDICTED: eIF-2-alpha kinase activator GCN1 [Apis mellifera]	biological process: biological regulation (GO:0065007);; molecular function: molecular function regulator (GO:0098772);; molecular function: binding (GO:0005488);; biological process: cellular process (GO:0009987);; biological process: response to stimulus (GO:0050896)
gene166	LOC100578472	14.7109	1009	16.302	1875	17.7165	1455	20.5753	1786	18.3651	1359	0.0259174	-0.236883	down	--	--	Cellular Component: integral component of membrane (GO:0016021);;	--	--	--	--	--	--	S	Function unknown	PREDICTED: uncharacterized protein LOC100578472 [Apis mellifera]	cellular component: membrane (GO:0016020);; cellular component: membrane part (GO:0044425)
gene1662	LOC726798	6.60089	932	11.7341	2779	4.40948	737	3.90973	709	3.71544	568	0.044943	0.573408	up	--	--	Biological Process: lipid metabolic process (GO:0006629);; Cellular Component: integral component of membrane (GO:0016021);; Molecular Function: hydrolase activity (GO:0016787);;	K13806|0|ame:726798|K13806 sn1-specific diacylglycerol lipase [EC:3.1.1.-] | (RefSeq) sn1-specific diacylglycerol lipase beta	Phototransduction - fly (ko04745)	[IOT]	Lipid transport and metabolism;; Posttranslational modification, protein turnover, chaperones;; Signal transduction mechanisms	Lipase (class 3)	--	S	Function unknown	PREDICTED: sn1-specific diacylglycerol lipase beta [Apis mellifera]	biological process: metabolic process (GO:0008152);; biological process: single-organism process (GO:0044699);; cellular component: membrane (GO:0016020);; cellular component: membrane part (GO:0044425);; molecular function: catalytic activity (GO:0003824)
gene1664	LOC726735	51.9461	12478	54.7765	22093	61.5069	17701	49.0195	15048	47.1789	12222	0.00451745	0.225724	up	--	--	--	K08596|0|ame:726735|K08596 sentrin-specific protease 7 [EC:3.4.22.68] | (RefSeq) GB11925; uncharacterized LOC726735	--	[O]	Posttranslational modification, protein turnover, chaperones	Ulp1 protease family, C-terminal catalytic domain	Ubiquitin-like protease 4 OS=Caenorhabditis elegans OX=6239 GN=ulp-4 PE=2 SV=2	O	Posttranslational modification, protein turnover, chaperones	PREDICTED: uncharacterized protein LOC100866704 isoform X1 [Apis florea]	--
gene1667	LOC724471	0.135066	29	0.328283	115	0.248766	63	0.089098	24	0.101814	23	0.0344647	0.612807	up	--	--	Molecular Function: phosphatidylinositol phospholipase C activity (GO:0004435);; Molecular Function: signal transducer activity (GO:0004871);; Molecular Function: calcium ion binding (GO:0005509);; Cellular Component: intracellular (GO:0005622);; Biological Process: lipid catabolic process (GO:0016042);; Biological Process: intracellular signal transduction (GO:0035556);;	K05858|0|hst:105182692|K05858 phosphatidylinositol phospholipase C, beta [EC:3.1.4.11] | (RefSeq) 1-phosphatidylinositol 4,5-bisphosphate phosphodiesterase-like	Inositol phosphate metabolism (ko00562);; Phosphatidylinositol signaling system (ko04070);; Wnt signaling pathway (ko04310);; Phototransduction - fly (ko04745);; AGE-RAGE signaling pathway in diabetic complications (ko04933)	[I]	Lipid transport and metabolism	Phosphatidylinositol-specific phospholipase C, X domain;; Phosphatidylinositol-specific phospholipase C, Y domain;; Protein of unknown function (DUF1154);; Phosphoinositide-specific phospholipase C, efhand-like;; C2 domain	1-phosphatidylinositol 4,5-bisphosphate phosphodiesterase OS=Drosophila melanogaster OX=7227 GN=norpA PE=1 SV=4	S	Function unknown	PREDICTED: 1-phosphatidylinositol 4,5-bisphosphate phosphodiesterase-like [Apis cerana]	molecular function: catalytic activity (GO:0003824);; molecular function: signal transducer activity (GO:0004871);; molecular function: binding (GO:0005488);; cellular component: cell (GO:0005623);; cellular component: cell part (GO:0044464);; biological process: metabolic process (GO:0008152);; biological process: single-organism process (GO:0044699);; biological process: cellular process (GO:00…
gene167	LOC726316	99.0743	3102	108.488	5696	125.573	4708	158.179	6268	174.896	5907	5.04907e-05	-0.541263	down	--	--	Cellular Component: mitochondrial inner membrane (GO:0005743);; Biological Process: mitochondrial electron transport, ubiquinol to cytochrome c (GO:0006122);; Molecular Function: ubiquinol-cytochrome-c reductase activity (GO:0008121);; Cellular Component: respiratory chain (GO:0070469);; Biological Process: hydrogen ion transmembrane transport (GO:1902600);;	K00416|2.12004e-55|ame:726316|K00416 ubiquinol-cytochrome c reductase subunit 6 | (RefSeq) cytochrome b-c1 complex subunit 6, mitochondrial	Oxidative phosphorylation (ko00190)	[C]	Energy production and conversion	Ubiquinol-cytochrome C reductase hinge protein	--	C	Energy production and conversion	PREDICTED: cytochrome b-c1 complex subunit 6, mitochondrial [Apis mellifera]	cellular component: cell (GO:0005623);; cellular component: membrane (GO:0016020);; cellular component: organelle (GO:0043226);; cellular component: organelle part (GO:0044422);; cellular component: cell part (GO:0044464);; biological process: metabolic process (GO:0008152);; biological process: cellular process (GO:0009987);; biological process: single-organism process (GO:0044699);; molecular f…
gene1671	CPR18	113.77	6175	117.042	10653	100.764	6549	25.2499	1735	79.4004	4649	0.0420728	0.586178	up	--	--	Cellular Component: membrane (GO:0016020);; Molecular Function: structural constituent of cuticle (GO:0042302);;	--	--	--	--	Insect cuticle protein	Endocuticle structural glycoprotein SgAbd-1 OS=Schistocerca gregaria OX=7010 PE=1 SV=1	--	--	cuticular protein 18 precursor [Apis mellifera]	cellular component: membrane (GO:0016020);; molecular function: structural molecule activity (GO:0005198)
gene1672	CPR21	1439.94	79192	1629.93	150328	1081.87	71247	272.999	19004	658.355	39055	0.000646398	0.959677	up	--	--	Molecular Function: structural constituent of cuticle (GO:0042302);;	--	--	--	--	Insect cuticle protein	Larval cuticle protein LCP-17 OS=Bombyx mori OX=7091 GN=LCP17 PE=2 SV=1	S	Function unknown	cuticular protein 21 precursor [Apis mellifera]	molecular function: structural molecule activity (GO:0005198)
gene1678	LOC102655706	2.64148	1332	3.02464	2558	2.6321	1590	2.4492	1564	2.10591	1146	0.032428	0.282917	up	[P]	Inorganic ion transport and metabolism	Cellular Component: integral component of membrane (GO:0016021);;	--	--	[R]	General function prediction only	Leucine rich repeat;; Leucine Rich repeats (2 copies);; Leucine rich repeats (6 copies);; Leucine-rich repeat;; Leucine Rich Repeat	Slit homolog 1 protein OS=Caenorhabditis elegans OX=6239 GN=slt-1 PE=1 SV=1	S	Function unknown	PREDICTED: slit homolog 1 protein-like [Apis mellifera]	cellular component: membrane (GO:0016020);; cellular component: membrane part (GO:0044425)
gene1687	LOC100578624	22.4612	1217	25.7235	2278	28.6402	1839	37.6131	2514	36.1399	2069	3.3273e-05	-0.47606	down	[I]	Lipid transport and metabolism	Biological Process: metabolic process (GO:0008152);; Molecular Function: isomerase activity (GO:0016853);;	K12663|0|ame:100578624|K12663 Delta(3,5)-Delta(2,4)-dienoyl-CoA isomerase [EC:5.3.3.-] | (RefSeq) delta(3,5)-Delta(2,4)-dienoyl-CoA isomerase, mitochondrial	Peroxisome (ko04146)	[I]	Lipid transport and metabolism	Enoyl-CoA hydratase/isomerase;; Enoyl-CoA hydratase/isomerase	Delta(3,5)-Delta(2,4)-dienoyl-CoA isomerase, mitochondrial OS=Dictyostelium discoideum OX=44689 GN=ech1 PE=3 SV=1	I	Lipid transport and metabolism	PREDICTED: delta(3,5)-Delta(2,4)-dienoyl-CoA isomerase, mitochondrial isoform X1 [Apis mellifera]	biological process: metabolic process (GO:0008152);; molecular function: catalytic activity (GO:0003824)
gene1689	LOC551997	14.4363	3756	17.7942	7789	15.4439	4844	12.7017	4209	11.5451	3247	0.00214706	0.386471	up	--	--	Molecular Function: nucleic acid binding (GO:0003676);; Cellular Component: nucleus (GO:0005634);;	K14401|0|ame:551997|K14401 cleavage and polyadenylation specificity factor subunit 1 | (RefSeq) Cpsf160; cleavage and polyadenylation specificity factor subunit 1	mRNA surveillance pathway (ko03015)	[A]	RNA processing and modification	CPSF A subunit region;; Mono-functional DNA-alkylating methyl methanesulfonate N-term	Cleavage and polyadenylation specificity factor subunit 1 OS=Drosophila melanogaster OX=7227 GN=Cpsf160 PE=1 SV=1	A	RNA processing and modification	PREDICTED: cleavage and polyadenylation specificity factor subunit 1 [Apis mellifera]	molecular function: binding (GO:0005488);; cellular component: cell (GO:0005623);; cellular component: organelle (GO:0043226);; cellular component: cell part (GO:0044464)
gene1693	LOC552105	23.0798	954	25.0906	1734	26.5806	1313	30.4833	1588	31.2963	1392	0.0035985	-0.283812	down	[C]	Energy production and conversion	Molecular Function: electron carrier activity (GO:0009055);; Molecular Function: metal ion binding (GO:0046872);; Molecular Function: 2 iron, 2 sulfur cluster binding (GO:0051537);;	--	--	[C]	Energy production and conversion	2Fe-2S iron-sulfur cluster binding domain	Adrenodoxin-like protein, mitochondrial OS=Drosophila melanogaster OX=7227 GN=Fdxh PE=2 SV=3	C	Energy production and conversion	PREDICTED: adrenodoxin-like protein, mitochondrial isoform X1 [Apis mellifera]	molecular function: electron carrier activity (GO:0009055);; molecular function: binding (GO:0005488)
gene1704	LOC413146	13.4641	2810	16.3299	5714	14.9127	3726	12.5447	3313	11.0994	2498	0.00394005	0.336833	up	--	--	Molecular Function: RNA binding (GO:0003723);;	K14327|0|ame:413146|K14327 regulator of nonsense transcripts 2 | (RefSeq) Upf2; regulator of nonsense transcripts 2	RNA transport (ko03013);; mRNA surveillance pathway (ko03015)	[A]	RNA processing and modification	MIF4G domain;; Up-frameshift suppressor 2	--	S	Function unknown	PREDICTED: regulator of nonsense transcripts 2 [Apis mellifera]	molecular function: binding (GO:0005488)
gene1721	LOC725295	12.509	1671	11.9249	2850	11.2486	1814	10.7953	1719	9.41093	1274	0.0063034	0.358748	up	--	--	Biological Process: protein targeting to Golgi (GO:0000042);; Cellular Component: intracellular (GO:0005622);;	K20281|0|ame:725295|K20281 GRIP and coiled-coil domain-containing protein 1 | (RefSeq) GRIP and coiled-coil domain-containing protein 1	--	--	--	GRIP domain	--	S	Function unknown	GRIP and coiled-coil domain-containing protein [Apis cerana cerana]	biological process: localization (GO:0051179);; cellular component: cell (GO:0005623);; cellular component: cell part (GO:0044464)
gene1727	LOC408717	122.8	8593	154.152	19294	117.211	10590	113.863	10160	78.8397	7308	0.0342372	0.362648	up	--	--	Cellular Component: integral component of membrane (GO:0016021);;	K06546|3.03133e-65|ame:408717|K06546 CD164 antigen | (RefSeq) vsg; sialomucin core protein 24	--	--	--	Multi-glycosylated core protein 24 (MGC-24), sialomucin	--	U	Intracellular trafficking, secretion, and vesicular transport	PREDICTED: sialomucin core protein 24 [Apis mellifera]	cellular component: membrane (GO:0016020);; cellular component: membrane part (GO:0044425)
gene1732	LOC725743	30.0466	1412	29.4607	2322	37.1191	2089	38.8763	2313	42.7206	2166	0.0396458	-0.306314	down	--	--	Cellular Component: signal recognition particle, endoplasmic reticulum targeting (GO:0005786);; Biological Process: SRP-dependent cotranslational protein targeting to membrane (GO:0006614);; Molecular Function: 7S RNA binding (GO:0008312);; Biological Process: negative regulation of translational elongation (GO:0045900);;	K03109|1.25536e-44|ame:725743|K03109 signal recognition particle subunit SRP9 | (RefSeq) Srp9; signal recognition particle 9 kDa protein	Protein export (ko03060)	[U]	Intracellular trafficking, secretion, and vesicular transport	Signal recognition particle 9 kDa protein (SRP9)	Signal recognition particle 9 kDa protein OS=Drosophila melanogaster OX=7227 GN=Srp9 PE=3 SV=1	U	Intracellular trafficking, secretion, and vesicular transport	PREDICTED: signal recognition particle 9 kDa protein [Eufriesea mexicana]	cellular component: cell (GO:0005623);; cellular component: macromolecular complex (GO:0032991);; cellular component: cell part (GO:0044464);; biological process: localization (GO:0051179);; molecular function: binding (GO:0005488);; biological process: biological regulation (GO:0065007)
gene1737	LOC724367	5.52935	298	13.2628	1198	2.44843	158	1.78131	122	1.8202	106	0.0219205	0.635527	up	--	--	--	K09542|2.74677e-150|ame:724367|K09542 crystallin, alpha B | (RefSeq) GB14435; protein lethal(2)essential for life-like	Protein processing in endoplasmic reticulum (ko04141);; Longevity regulating pathway - multiple species (ko04213)	[O]	Posttranslational modification, protein turnover, chaperones	Hsp20/alpha crystallin family	Protein lethal(2)essential for life OS=Drosophila melanogaster OX=7227 GN=l(2)efl PE=1 SV=1	O	Posttranslational modification, protein turnover, chaperones	PREDICTED: protein lethal(2)essential for life-like [Apis mellifera]	--
gene1756	LOC100576249	6.72639	1506	5.21091	1913	8.87552	2340	12.5273	3647	8.76108	2119	0.0381966	-0.499739	down	[HR]	Coenzyme transport and metabolism;; General function prediction only	Molecular Function: hydrolase activity (GO:0016787);;	--	--	[R]	General function prediction only	alpha/beta hydrolase fold;; Serine aminopeptidase, S33;; Alpha/beta hydrolase family	--	S	Function unknown	PREDICTED: uncharacterized protein LOC100576249 [Apis mellifera]	molecular function: catalytic activity (GO:0003824)
gene1768	LOC410894	163.405	8406	109.197	9420	144.64	8909	340.339	22158	277.419	15393	2.37104e-06	-0.965417	down	[O]	Posttranslational modification, protein turnover, chaperones	Molecular Function: serine-type endopeptidase activity (GO:0004252);; Biological Process: proteolysis (GO:0006508);;	--	--	[E]	Amino acid transport and metabolism	Trypsin;; Trypsin-like peptidase domain	Chymotrypsin-1 OS=Solenopsis invicta OX=13686 PE=1 SV=1	O	Posttranslational modification, protein turnover, chaperones	PREDICTED: chymotrypsin-1 [Apis mellifera]	molecular function: catalytic activity (GO:0003824);; biological process: metabolic process (GO:0008152)
gene1779	LOC551773	11.6181	1515	11.532	2521	11.0705	1730	9.24024	1525	8.2361	1158	0.000233345	0.389651	up	[T]	Signal transduction mechanisms	Molecular Function: protein serine/threonine kinase activity (GO:0004674);; Molecular Function: ATP binding (GO:0005524);; Biological Process: protein phosphorylation (GO:0006468);;	K08816|0|ame:551773|K08816 vaccinia related kinase [EC:2.7.11.1] | (RefSeq) GB17381; serine/threonine-protein kinase VRK1-like	--	[T]	Signal transduction mechanisms	Protein kinase domain;; Protein tyrosine kinase	Nucleosomal histone kinase 1 OS=Drosophila melanogaster OX=7227 GN=ball PE=1 SV=1	T	Signal transduction mechanisms	PREDICTED: serine/threonine-protein kinase VRK1-like [Apis mellifera]	molecular function: catalytic activity (GO:0003824);; biological process: metabolic process (GO:0008152);; biological process: cellular process (GO:0009987);; molecular function: binding (GO:0005488)
gene1789	LOC552405	36.8612	2960	36.9238	4973	38.8823	3725	47.9657	4860	41.6244	3582	0.00613792	-0.226674	down	[R]	General function prediction only	--	K06883|5.32813e-176|aec:105152374|K06883 uncharacterized protein | (RefSeq) GPN-loop GTPase 2	--	[R]	General function prediction only	Conserved hypothetical ATP binding protein;; AAA domain;; ArgK protein;; Proteasome assembly chaperone 3	GPN-loop GTPase 2 homolog OS=Dictyostelium discoideum OX=44689 GN=gpn2 PE=2 SV=1	S	Function unknown	PREDICTED: GPN-loop GTPase 2 [Apis florea]	--
gene1793	LOC413928	54.369	2217	61.8781	4230	67.4388	3292	78.3632	4043	82.8003	3641	0.00166068	-0.367054	down	[J]	Translation, ribosomal structure and biogenesis	Molecular Function: structural constituent of ribosome (GO:0003735);; Cellular Component: ribosome (GO:0005840);; Biological Process: translation (GO:0006412);;	K02871|7.95354e-130|ame:413928|K02871 large subunit ribosomal protein L13 | (RefSeq) mRpL13; 39S ribosomal protein L13, mitochondrial	Ribosome (ko03010)	[J]	Translation, ribosomal structure and biogenesis	Ribosomal protein L13	39S ribosomal protein L13, mitochondrial OS=Drosophila melanogaster OX=7227 GN=mRpL13 PE=2 SV=2	J	Translation, ribosomal structure and biogenesis	PREDICTED: 39S ribosomal protein L13, mitochondrial [Apis mellifera]	molecular function: structural molecule activity (GO:0005198);; cellular component: cell (GO:0005623);; cellular component: macromolecular complex (GO:0032991);; cellular component: organelle (GO:0043226);; cellular component: cell part (GO:0044464);; biological process: metabolic process (GO:0008152);; biological process: cellular process (GO:0009987)
gene1795	LOC552483	14.0285	1089	19.4642	2514	14.5462	1348	12.7254	1246	10.586	907	0.0362789	0.401601	up	[T]	Signal transduction mechanisms	--	--	--	[R]	General function prediction only	Ankyrin repeats (many copies);; Ankyrin repeat;; Ankyrin repeats (3 copies);; Ankyrin repeats (many copies);; Ankyrin repeat	Homeobox protein Wariai OS=Dictyostelium discoideum OX=44689 GN=warA PE=2 SV=1	S	Function unknown	PREDICTED: ankyrin repeat domain-containing protein 54 [Apis mellifera]	--
gene1797	LOC102654426	1062.09	48253	1126.38	85819	1230.99	66969	1465.96	84298	1522.05	74588	8.82756e-06	-0.368823	down	--	--	Molecular Function: structural constituent of ribosome (GO:0003735);; Cellular Component: ribosome (GO:0005840);; Biological Process: translation (GO:0006412);;	K02883|3.97276e-119|ame:102654426|K02883 large subunit ribosomal protein L18e | (RefSeq) 60S ribosomal protein L18	Ribosome (ko03010)	[J]	Translation, ribosomal structure and biogenesis	Ribosomal protein 60S L18 and 50S L18e	60S ribosomal protein L18 OS=Timarcha balearica OX=79517 GN=RpL18 PE=2 SV=1	J	Translation, ribosomal structure and biogenesis	PREDICTED: 60S ribosomal protein L18 [Apis mellifera]	molecular function: structural molecule activity (GO:0005198);; cellular component: cell (GO:0005623);; cellular component: macromolecular complex (GO:0032991);; cellular component: organelle (GO:0043226);; cellular component: cell part (GO:0044464);; biological process: metabolic process (GO:0008152);; biological process: cellular process (GO:0009987)
gene1803	LOC725119	4.17185	874	4.35574	1452	3.6985	948	3.42343	943	3.4266	705	0.0448543	0.273492	up	[I]	Lipid transport and metabolism	Molecular Function: phospholipase D activity (GO:0004630);; Cellular Component: intracellular (GO:0005622);; Biological Process: phosphatidic acid biosynthetic process (GO:0006654);; Biological Process: regulation of cell migration (GO:0030334);; Molecular Function: phosphatidylinositol binding (GO:0035091);; Biological Process: inositol lipid-mediated signaling (GO:0048017);; Biological Process:…	K01115|0|ame:725119|K01115 phospholipase D1/2 [EC:3.1.4.4] | (RefSeq) Pld; phospholipase D2	Glycerophospholipid metabolism (ko00564);; Ether lipid metabolism (ko00565);; Endocytosis (ko04144)	[I]	Lipid transport and metabolism	PLD-like domain;; Phospholipase D Active site motif;; PX domain	Phospholipase D A OS=Dictyostelium discoideum OX=44689 GN=pldA PE=2 SV=1	I	Lipid transport and metabolism	PREDICTED: phospholipase D2 isoform X1 [Apis mellifera]	molecular function: catalytic activity (GO:0003824);; cellular component: cell (GO:0005623);; cellular component: cell part (GO:0044464);; biological process: metabolic process (GO:0008152);; biological process: cellular process (GO:0009987);; biological process: single-organism process (GO:0044699);; biological process: biological regulation (GO:0065007);; molecular function: binding (GO:0005488…
gene1809	LOC410890	23.4554	1181	24.2424	2010	27.3609	1644	33.2836	2105	37.2708	2018	0.000467551	-0.459534	down	--	--	--	--	--	[R]	General function prediction only	TLR4 regulator and MIR-interacting MSAP	Protein seele OS=Drosophila melanogaster OX=7227 GN=sel PE=1 SV=1	S	Function unknown	PREDICTED: protein canopy homolog 1-like [Apis dorsata]	--
gene1810	LOC725396	162.28	11365	187.642	22046	197.453	16576	213.046	18880	211.676	15999	0.0364357	-0.198993	down	[J]	Translation, ribosomal structure and biogenesis	Molecular Function: nucleotide binding (GO:0000166);; Molecular Function: nucleic acid binding (GO:0003676);;	K12881|3.78497e-167|ame:725396|K12881 THO complex subunit 4 | (RefSeq) THO complex subunit 4	RNA transport (ko03013);; mRNA surveillance pathway (ko03015);; Spliceosome (ko03040)	[A]	RNA processing and modification	RNA recognition motif. (a.k.a. RRM, RBD, or RNP domain);; C-terminal duplication domain of Friend of PRMT1;; Forty-two-three protein	Eukaryotic translation initiation factor 3 subunit G OS=Dictyostelium discoideum OX=44689 GN=eif3G PE=3 SV=1	S	Function unknown	PREDICTED: THO complex subunit 4-like [Apis florea]	molecular function: binding (GO:0005488)
gene1814	LOC725530	33.7187	1901	39.352	3409	30.4725	2001	49.8959	3501	45.9551	2730	0.00176775	-0.451221	down	--	--	Molecular Function: heme transporter activity (GO:0015232);; Biological Process: heme transport (GO:0015886);; Cellular Component: integral component of membrane (GO:0016021);;	--	--	--	--	--	--	S	Function unknown	PREDICTED: uncharacterized protein LOC725530 isoform X1 [Apis mellifera]	molecular function: transporter activity (GO:0005215);; biological process: single-organism process (GO:0044699);; biological process: localization (GO:0051179);; cellular component: membrane (GO:0016020);; cellular component: membrane part (GO:0044425)
gene1826	LOC725742	13.9629	973	14.1312	1652	16.6288	1388	20.2323	1785	19.5163	1467	0.000481408	-0.385389	down	--	--	Molecular Function: ATP binding (GO:0005524);; Cellular Component: endoplasmic reticulum membrane (GO:0005789);; Cellular Component: integral component of membrane (GO:0016021);; Cellular Component: COPII vesicle coat (GO:0030127);; Cellular Component: endoplasmic reticulum-Golgi intermediate compartment membrane (GO:0033116);; Biological Process: vacuolar proton-transporting V-type ATPase comple…	--	--	[S]	Function unknown	VMA21-like domain	Vacuolar ATPase assembly integral membrane protein VMA21 homolog OS=Drosophila erecta OX=7220 GN=GG16118 PE=3 SV=1	U	Intracellular trafficking, secretion, and vesicular transport	PREDICTED: vacuolar ATPase assembly integral membrane protein VMA21 homolog [Apis mellifera]	molecular function: binding (GO:0005488);; cellular component: cell (GO:0005623);; cellular component: membrane (GO:0016020);; cellular component: organelle (GO:0043226);; cellular component: organelle part (GO:0044422);; cellular component: membrane part (GO:0044425);; cellular component: cell part (GO:0044464);; cellular component: macromolecular complex (GO:0032991);; biological process: cellu…
gene1827	LOC408706	197.875	49643	226.452	95256	250.562	75325	179.055	56894	181.948	49278	0.00375922	0.317282	up	[O]	Posttranslational modification, protein turnover, chaperones	Molecular Function: ATP binding (GO:0005524);;	K09485|0|ame:408706|K09485 heat shock protein 110kDa | (RefSeq) Hsc70cb; heat shock protein 70Cb ortholog	Protein processing in endoplasmic reticulum (ko04141)	[O]	Posttranslational modification, protein turnover, chaperones	Hsp70 protein;; MreB/Mbl protein	97 kDa heat shock protein OS=Strongylocentrotus purpuratus OX=7668 PE=1 SV=2	O	Posttranslational modification, protein turnover, chaperones	PREDICTED: heat shock 70 kDa protein 4 isoform X1 [Apis mellifera]	molecular function: binding (GO:0005488)
gene1843	LOC726187	60.1668	10337	79.5628	22361	67.9349	13356	51.3938	11842	55.0428	9846	0.0195007	0.323798	up	--	--	Biological Process: intracellular protein transport (GO:0006886);; Molecular Function: protein transporter activity (GO:0008565);; Biological Process: vesicle-mediated transport (GO:0016192);; Cellular Component: clathrin adaptor complex (GO:0030131);;	K12392|0|ame:726187|K12392 AP-1 complex subunit beta-1 | (RefSeq) AP-1 complex subunit beta-1	Lysosome (ko04142)	[U]	Intracellular trafficking, secretion, and vesicular transport	Adaptin N terminal region;; non-SMC mitotic condensation complex subunit 1;; Beta2-adaptin appendage, C-terminal sub-domain;; HEAT repeats;; HEAT repeat;; Adaptin C-terminal domain;; Armadillo/beta-catenin-like repeat;; Nuclear condensing complex subunits, C-term domain;; CLASP N terminal	AP-1 complex subunit beta OS=Dictyostelium discoideum OX=44689 GN=ap1b1 PE=3 SV=1	U	Intracellular trafficking, secretion, and vesicular transport	PREDICTED: AP-1 complex subunit beta-1 [Apis mellifera]	biological process: localization (GO:0051179);; molecular function: transporter activity (GO:0005215);; cellular component: cell (GO:0005623);; cellular component: membrane (GO:0016020);; cellular component: macromolecular complex (GO:0032991);; cellular component: membrane part (GO:0044425);; cellular component: cell part (GO:0044464)
[truncated: 1,249 more rows]
