# Supplementary material for: Female developmental environment delays development of male honeybee (Apis mellifera)
Source: BMC Genomics. 2021 Sep 27;22:699. doi: 10.1186/s12864-021-08014-1 (PMC8477528; doi:10.1186/s12864-021-08014-1)
Supplement: Supplementary file 2 — Additional file 2: Supplementary tables. This file has included a set of 12 supplementary figures providing: Statistics of sequencing data (Table S1); Statistical table of sample sequencing data and sequence alignment of selected reference genomes (Table S2); DEGs between QC and DC larvae (Table S3); DEGs between WC and DC larvae (Table S4); DEGs between QC and DC drones (Table S5); DEGs between WC and DC drones (Table S6); DEGs between QC and DC larvae enriched in GO enrichment (Table S7) DEGs between WC and DC larvae enriched in GO enrichment (Table S8); DEGs between QC and DC drones enriched in GO enrichment (Table S9); DEGs between WC and DC drones enriched in GO enrichment (Table S10); DEGs between drones from male cells and female cells enriched in 17 important KEGG pathways (Table S11, the data is the raw data supporting the Fig. 6); qRT-PCR primer sequences (Table S12). [file 12864_2021_8014_MOESM2_ESM.zip › Table S4.xls]

## Sheet: biomarker
				Table S4:DEGs between WC Larvae and DC Larvae
#ID	Gene ID	WC-L-Replicates-1_FPKM	WC-L-Replicates-1_count	WC-L-Replicates-2_FPKM	WC-L-Replicates-2_count	WC-L-Replicates-3_FPKM	WC-L-Replicates-3_count	DC-L-Replicates-1_FPKM	DC-L-Replicates-1_count	DC-L-Replicates-3_FPKM	DC-L-Replicates-2_count	Pvalue	log2FC	regulated	COG_class	COG_class_annotation	GO_annotation	KEGG_annotation	KEGG_pathway_annotation	KOG_class	KOG_class_annotation	Pfam_annotation	Swiss_Prot_annotation	eggNOG_class	eggNOG_class_annotation	NR_annotation	GO_second_level_annotation
Apis_mellifera_newGene_1093	--	0.037022	7	0.143966	26	0.012679	4	0.652093	205	0.804385	216	0.0159164	-1.14376	down	--	--	--	--	--	--	--	--	--	--	--	--	--
Apis_mellifera_newGene_1537	--	4.64448	295	4.21503	234	2.04576	206	1.23984	124	1.63716	132	0.00706141	1.2091	up	--	--	--	--	--	--	--	--	--	--	--	--	--
Apis_mellifera_newGene_1693	--	2.23176	159	1.49935	98	0.802056	92	0.821159	95	0.457714	47	0.0383697	0.972956	up	--	--	Molecular Function: structural molecule activity (GO:0005198);;	--	--	--	--	--	--	O	Posttranslational modification, protein turnover, chaperones	PREDICTED: Na(+)/H(+) exchange regulatory cofactor NHE-RF1-like [Apis dorsata]	molecular function: structural molecule activity (GO:0005198)
Apis_mellifera_newGene_1981	--	6.64707	840	2.40514	283	0.806002	174	0.794569	168	1.23057	220	0.0275058	1.06411	up	[T]	Signal transduction mechanisms	Molecular Function: nucleotide binding (GO:0000166);; Cellular Component: membrane (GO:0016020);;	--	--	[Q]	Secondary metabolites biosynthesis, transport and catabolism	ABC-2 type transporter;; ABC transporter;; AAA domain, putative AbiEii toxin, Type IV TA system	Protein white OS=Anopheles gambiae OX=7165 GN=w PE=2 SV=1	V	Defense mechanisms	ATP-binding cassette sub-family G member [Apis cerana cerana]	molecular function: binding (GO:0005488);; cellular component: membrane (GO:0016020)
Apis_mellifera_newGene_209	--	7.40677	617	7.91456	618	6.17517	865	5.49662	780	2.42852	152	0.0445644	0.924399	up	--	--	Molecular Function: zinc ion binding (GO:0008270);; Cellular Component: integral component of membrane (GO:0016021);; Molecular Function: ligase activity (GO:0016874);;	K10656|3.39121e-125|ame:725067|K10656 E3 ubiquitin-protein ligase MARCH1/8 [EC:2.3.2.27] | (RefSeq) GB19739; E3 ubiquitin-protein ligase MARCH8-like	--	[A]	RNA processing and modification	--	--	O	Posttranslational modification, protein turnover, chaperones	E3 ubiquitin-protein ligase [Apis cerana cerana]	molecular function: binding (GO:0005488);; cellular component: membrane (GO:0016020);; cellular component: membrane part (GO:0044425);; molecular function: catalytic activity (GO:0003824)
Apis_mellifera_newGene_2093	--	19.2601	3028	20.8334	3052	24.266	6384	145.439	38377	71.8712	16162	2.18005e-06	-1.70379	down	--	--	--	--	--	--	--	--	--	--	--	hypothetical protein WN48_06918 [Eufriesea mexicana]	--
Apis_mellifera_newGene_2094	--	0.094281	8	0.02936	3	0.032447	5	0.682693	93	0.849972	99	0.000199624	-1.80218	down	--	--	--	--	--	--	--	--	--	--	--	--	--
Apis_mellifera_newGene_2242	--	0.706477	26	0.587207	21	1.47377	91	3.84683	238	4.39664	232	0.000531795	-1.45252	down	--	--	--	--	--	--	--	--	--	--	--	PREDICTED: uncharacterized protein LOC102677193 isoform X3 [Apis dorsata]	--
Apis_mellifera_newGene_2264	--	0.743699	107	0.20073	28	0.871878	199	0.215586	53	0.196004	39	0.0138911	1.12356	up	--	--	--	--	--	--	--	--	--	--	--	--	--
Apis_mellifera_newGene_2372	--	2.96099	186	1.05299	87	4.84681	652	6.99462	943	6.03277	759	0.0299947	-0.880398	down	--	--	--	--	--	--	--	--	--	--	--	PREDICTED: uncharacterized protein LOC727119 [Apis mellifera]	--
Apis_mellifera_newGene_2381	--	2.01692	194	0.409524	55	1.61607	352	10.5964	1563	1.13881	265	0.0301258	-1.02649	down	--	--	--	--	--	--	--	--	--	--	--	PREDICTED: uncharacterized protein LOC727119 [Apis mellifera]	--
Apis_mellifera_newGene_2387	--	0.489621	99	0.987583	41	1.93209	262	49.5651	5205	2.32501	350	3.13147e-05	-2.01894	down	--	--	Molecular Function: peptidase activity (GO:0008233);; Biological Process: macromolecule metabolic process (GO:0043170);; Biological Process: primary metabolic process (GO:0044238);;	--	--	[R]	General function prediction only	Reverse transcriptase (RNA-dependent DNA polymerase)	Retrovirus-related Pol polyprotein from type-2 retrotransposable element R2DM OS=Drosophila melanogaster OX=7227 GN=pol PE=3 SV=1	S	Function unknown	r2 protein [Lasius niger]	molecular function: catalytic activity (GO:0003824);; biological process: metabolic process (GO:0008152)
Apis_mellifera_newGene_2465	--	0.24644	12	0	0	0.225426	18	1.63255	125	1.48478	100	0.0117889	-1.19044	down	--	--	--	--	--	--	--	--	--	--	--	--	--
Apis_mellifera_newGene_2475	--	36.4287	10614	203.744	20497	19.2737	2963	17.4	3106	27.0189	4553	0.0127693	1.20858	up	--	--	--	--	--	--	--	--	--	S	Function unknown	uncharacterized protein LOC111255159 [Varroa destructor]	--
Apis_mellifera_newGene_2477	--	2.56413	416	8.35511	1150	14.3273	2176	0	0	0	0	1.67151e-21	4.40426	up	--	--	Molecular Function: DNA binding (GO:0003677);; Molecular Function: zinc ion binding (GO:0008270);;	--	--	--	--	--	--	S	Function unknown	hypothetical protein WN55_06262 [Dufourea novaeangliae]	molecular function: binding (GO:0005488)
Apis_mellifera_newGene_2480	--	0.371053	11	0.203081	7	0.103759	8	1.46047	66	3.2671	115	0.00445995	-1.3792	down	--	--	--	--	--	--	--	--	--	--	--	--	--
Apis_mellifera_newGene_2522	--	77.5768	19492	104.023	24354	71.1453	29913	56.4304	23799	51.9773	18682	0.0325361	0.810773	up	[C]	Energy production and conversion	Cellular Component: mitochondrial inner membrane (GO:0005743);; Molecular Function: NADH dehydrogenase (ubiquinone) activity (GO:0008137);; Cellular Component: integral component of membrane (GO:0016021);; Biological Process: oxidation-reduction process (GO:0055114);; Cellular Component: respiratory chain (GO:0070469);;	K03883|4.58113e-44|dme:ND5|K03883 NADH-ubiquinone oxidoreductase chain 5 [EC:1.6.5.3] | (RefSeq) NADH dehydrogenase subunit 5	Oxidative phosphorylation (ko00190)	[C]	Energy production and conversion	Proton-conducting membrane transporter;; NADH dehydrogenase	NADH-ubiquinone oxidoreductase chain 5 OS=Apis mellifera ligustica OX=7469 GN=ND5 PE=3 SV=1	C	Energy production and conversion	NADH dehydrogenase subunit 5 (mitochondrion) [Apis mellifera ligustica]	cellular component: cell (GO:0005623);; cellular component: membrane (GO:0016020);; cellular component: organelle (GO:0043226);; cellular component: organelle part (GO:0044422);; cellular component: cell part (GO:0044464);; molecular function: catalytic activity (GO:0003824);; biological process: metabolic process (GO:0008152);; biological process: single-organism process (GO:0044699);; cellular …
Apis_mellifera_newGene_2529	--	1.41723	104	0.16775	12	1.19135	114	4.36419	537	1.78031	186	0.0445309	-0.967482	down	--	--	--	--	--	--	--	--	--	--	--	--	--
Apis_mellifera_newGene_2530	--	0	0	0	0	0	0	18.81	5193	1.91231	450	5.56726e-12	-3.3432	down	--	--	--	--	--	--	--	--	--	S	Function unknown	PREDICTED: uncharacterized protein LOC107966060 [Apis mellifera]	--
Apis_mellifera_newGene_2721	--	0.006324	5	0.425998	253	0.16209	173	0.017632	19	0.006616	7	0.0256006	1.01968	up	--	--	--	--	--	--	--	--	--	--	--	--	--
Apis_mellifera_newGene_2862	--	106.946	6570	296.02	16944	20.0042	2057	1.82914	189	13.293	1169	0.00320007	1.40705	up	--	--	--	--	--	--	--	Mitochondrial domain of unknown function (DUF1082)	--	S	Function unknown	PREDICTED: uncharacterized protein LOC552356 isoform X4 [Apis mellifera]	--
Apis_mellifera_newGene_2908	--	0.312744	47	1.69682	237	0.17488	47	0.160461	41	0.154677	34	0.0392089	0.984276	up	--	--	--	--	--	--	--	--	--	--	--	PREDICTED: uncharacterized protein LOC102654200 [Apis mellifera]	--
Apis_mellifera_newGene_2918	--	6.18883	508	2.68674	198	11.7381	1606	26.1793	3622	15.6442	1879	0.00591488	-1.13379	down	--	--	--	--	--	--	--	--	--	S	Function unknown	PREDICTED: uncharacterized protein C2orf42 [Apis mellifera]	--
Apis_mellifera_newGene_2947	--	4.17116	445	2.19422	219	2.72344	487	2.14091	384	1.60456	245	0.0256064	0.803645	up	--	--	--	--	--	--	--	--	--	--	--	--	--
Apis_mellifera_newGene_3053	--	11.1616	3116	5.20919	1610	4.55962	2674	4.25708	2438	2.62339	669	0.0165856	1.04461	up	--	--	Cellular Component: intracellular (GO:0005622);; Biological Process: intracellular signal transduction (GO:0035556);;	--	--	[R]	General function prediction only	SPRY domain;; SOCS box	Protein gustavus OS=Drosophila melanogaster OX=7227 GN=gus PE=1 SV=2	O	Posttranslational modification, protein turnover, chaperones	SPRY domain-containing SOCS box protein [Apis cerana cerana]	cellular component: cell (GO:0005623);; cellular component: cell part (GO:0044464);; biological process: cellular process (GO:0009987);; biological process: signaling (GO:0023052);; biological process: single-organism process (GO:0044699);; biological process: response to stimulus (GO:0050896);; biological process: biological regulation (GO:0065007)
Apis_mellifera_newGene_3202	--	5.16799	448	1.08252	87	2.19784	327	11.7245	1726	7.49866	931	0.0153186	-1.08673	down	--	--	--	--	--	--	--	--	--	--	--	PREDICTED: uncharacterized protein LOC727119 [Apis mellifera]	--
Apis_mellifera_newGene_3524	--	0.654652	123	0.569706	79	0.559553	178	0.529188	129	0.315466	68	0.0424562	0.806296	up	--	--	--	--	--	--	--	--	--	S	Function unknown	Transposable element Tc3 transposase, partial [Harpegnathos saltator]	--
Apis_mellifera_newGene_3920	--	0.178218	27	0.073287	10	0.301826	74	0.613283	207	0.364687	105	0.0192405	-1.08595	down	--	--	--	--	--	--	--	--	--	--	--	--	--
Apis_mellifera_newGene_4170	--	0.568096	156	0.557984	122	0.550574	210	2.813	1289	3.26976	1153	1.19135e-08	-1.91318	down	--	--	--	--	--	--	--	--	--	--	--	PREDICTED: uncharacterized protein LOC107999389 [Apis cerana]	--
Apis_mellifera_newGene_620	--	1.54097	456	1.56905	184	1.18251	189	1.2975	175	0.453493	95	0.0121634	1.17135	up	--	--	--	--	--	--	--	--	--	--	--	PREDICTED: uncharacterized protein LOC102656065 isoform X1 [Apis mellifera]	--
Apis_mellifera_newGene_710	--	0.530925	63	0.326669	36	0.463446	92	0.173396	35	0.140354	24	0.00514955	1.22393	up	--	--	--	--	--	--	--	--	--	--	--	--	--
gene100	LOC725343	63.1465	6434	58.0637	5493	54.5615	9209	43.2838	7296	39.7504	5730	0.0192529	0.728845	up	[C]	Energy production and conversion	Molecular Function: alkylglycerone-phosphate synthase activity (GO:0008609);; Biological Process: lipid biosynthetic process (GO:0008610);; Molecular Function: oxidoreductase activity, acting on CH-OH group of donors (GO:0016614);; Molecular Function: flavin adenine dinucleotide binding (GO:0050660);; Biological Process: oxidation-reduction process (GO:0055114);;	K00803|0|ame:725343|K00803 alkyldihydroxyacetonephosphate synthase [EC:2.5.1.26] | (RefSeq) alkyldihydroxyacetonephosphate synthase	Ether lipid metabolism (ko00565);; Peroxisome (ko04146)	[R]	General function prediction only	FAD linked oxidases, C-terminal domain;; FAD binding domain	Alkyldihydroxyacetonephosphate synthase OS=Drosophila melanogaster OX=7227 GN=ADPS PE=2 SV=1	C	Energy production and conversion	PREDICTED: alkyldihydroxyacetonephosphate synthase [Apis mellifera]	molecular function: catalytic activity (GO:0003824);; biological process: metabolic process (GO:0008152);; biological process: single-organism process (GO:0044699);; molecular function: binding (GO:0005488)
gene10018	LOC408395	97.59	10429	47.9598	4748	50.8848	15453	24.5352	5626	58.3995	9027	0.0171296	0.840604	up	[I]	Lipid transport and metabolism	Molecular Function: hydrolase activity (GO:0016787);;	--	--	[R]	General function prediction only	Carboxylesterase family;; alpha/beta hydrolase fold	Venom carboxylesterase-6 OS=Apis mellifera OX=7460 PE=2 SV=1	I	Lipid transport and metabolism	PREDICTED: venom carboxylesterase-6 [Apis mellifera]	molecular function: catalytic activity (GO:0003824)
gene10019	LOC100578818	15.5462	5997	10.6431	3520	8.15871	5017	7.81655	4718	6.46879	3403	0.0247098	0.838647	up	--	--	Biological Process: signal transduction (GO:0007165);;	K17704|0|ame:100578818|K17704 amyloid beta A4 precursor protein-binding family B member 1-interacting protein | (RefSeq) amyloid beta A4 precursor protein-binding family B member 1-interacting protein	--	[T]	Signal transduction mechanisms	PH domain;; Ras association (RalGDS/AF-6) domain	Abnormal cell migration protein 10 OS=Caenorhabditis elegans OX=6239 GN=mig-10 PE=1 SV=3	T	Signal transduction mechanisms	PREDICTED: amyloid beta A4 precursor protein-binding family B member 1-interacting protein isoform X1 [Apis mellifera]	biological process: cellular process (GO:0009987);; biological process: biological regulation (GO:0065007)
gene10024	LOC410379	4.61154	1724	3.93128	1520	6.92869	4719	2.58928	1628	4.0868	2144	0.00792459	0.85789	up	--	--	--	K13761|0|ame:410379|K13761 high affinity cGMP-specific 3',5'-cyclic phosphodiesterase 9 [EC:3.1.4.35] | (RefSeq) Pde9; dual 3',5'-cyclic-AMP and -GMP phosphodiesterase 11	Purine metabolism (ko00230)	[T]	Signal transduction mechanisms	3'5'-cyclic nucleotide phosphodiesterase	High affinity cGMP-specific 3&apos;,5&apos;-cyclic phosphodiesterase 9A OS=Drosophila melanogaster OX=7227 GN=Pde9 PE=2 SV=2	T	Signal transduction mechanisms	PREDICTED: uncharacterized protein LOC410379 isoform X1 [Apis mellifera]	--
gene10028	LOC100577829	0.493228	153	0.310396	90	0.416374	215	0.274529	142	0.181467	81	0.0190402	0.892142	up	--	--	--	--	--	--	--	--	--	--	--	PREDICTED: uncharacterized protein LOC100577829 isoform X1 [Apis mellifera]	--
gene10037	LOC726247	2.36337	282	4.2624	422	2.27697	398	1.66158	312	1.45488	224	0.0328974	0.93437	up	--	--	Cellular Component: nucleus (GO:0005634);; Biological Process: regulation of transcription, DNA-templated (GO:0006355);;	--	--	--	--	Vestigial/Tondu family	Protein vestigial OS=Drosophila melanogaster OX=7227 GN=vg PE=1 SV=1	K	Transcription	PREDICTED: protein vestigial isoform X2 [Apis mellifera]	cellular component: cell (GO:0005623);; cellular component: organelle (GO:0043226);; cellular component: cell part (GO:0044464);; biological process: biological regulation (GO:0065007)
gene1004	LOC102655073	13.4724	246	9.16778	156	17.3055	528	47.6025	1455	20.6865	539	0.019234	-0.89721	down	--	--	Biological Process: chromatin silencing at rDNA (GO:0000183);; Cellular Component: nuclear chromosome, telomeric region (GO:0000784);; Cellular Component: nucleosome (GO:0000786);; Molecular Function: DNA binding (GO:0003677);; Cellular Component: nucleoplasm (GO:0005654);; Biological Process: double-strand break repair via nonhomologous end joining (GO:0006303);; Biological Process: DNA replicat…	K11253|1.90176e-51|mcc:705220|K11253 histone H3 | (RefSeq) histone H3.1t-like	Alcoholism (ko05034);; Transcriptional misregulation in cancer (ko05202);; Systemic lupus erythematosus (ko05322)	[B]	Chromatin structure and dynamics	Centromere kinetochore component CENP-T histone fold;; TATA box binding protein associated factor (TAF);; Histone-like transcription factor (CBF/NF-Y) and archaeal histone	Histone H4 OS=Urechis caupo OX=6431 PE=3 SV=2	B	Chromatin structure and dynamics	hypothetical protein CAPTEDRAFT_219998 [Capitella teleta]	biological process: cellular process (GO:0009987);; biological process: single-organism process (GO:0044699);; biological process: biological regulation (GO:0065007);; biological process: cellular component organization or biogenesis (GO:0071840);; cellular component: cell (GO:0005623);; cellular component: membrane-enclosed lumen (GO:0031974);; cellular component: organelle (GO:0043226);; cellul…
gene10054	LOC725523	0.196547	15	0.279571	20	0.272108	31	1.10222	130	0.81131	82	0.0311548	-1.0033	down	--	--	Molecular Function: microtubule binding (GO:0008017);;	--	--	--	--	--	--	S	Function unknown	PREDICTED: stabilizer of axonemal microtubules 1 isoform X1 [Apis mellifera]	molecular function: binding (GO:0005488)
gene10093	LOC100577752	2.82814	344	1.23136	140	1.21009	257	1.00562	194	0.791529	143	0.02454	0.947895	up	--	--	--	K10318|6.83096e-114|cfo:105249041|K10318 F-box protein 43 | (RefSeq) F-box only protein 5-like	--	--	--	F-box domain;; F-box-like	--	S	Function unknown	PREDICTED: F-box only protein 43-like isoform X1 [Apis dorsata]	--
gene10122	LOC410402	2.21226	157	4.15126	339	2.20296	346	11.8197	1567	18.545	2273	0.00242254	-1.36746	down	[O]	Posttranslational modification, protein turnover, chaperones	Molecular Function: serine-type endopeptidase activity (GO:0004252);; Biological Process: proteolysis (GO:0006508);;	--	--	[E]	Amino acid transport and metabolism	Trypsin	Serine proteinase stubble OS=Drosophila melanogaster OX=7227 GN=Sb PE=2 SV=2	O	Posttranslational modification, protein turnover, chaperones	PREDICTED: uncharacterized protein LOC410402 isoform X1 [Apis mellifera]	molecular function: catalytic activity (GO:0003824);; biological process: metabolic process (GO:0008152)
gene10140	LOC102654448	6.50068	1997	5.35891	1471	4.69653	2391	2.50658	1283	2.88769	1271	0.000679699	1.13747	up	--	--	--	--	--	--	--	C2H2 type zinc-finger (2 copies);; Zinc finger, C2H2 type	Protein tiptop OS=Drosophila melanogaster OX=7227 GN=tio PE=2 SV=2	S	Function unknown	PREDICTED: LOW QUALITY PROTEIN: endochitinase A-like [Apis mellifera]	--
gene10143	arm	174.543	23132	180.144	22193	103.37	22904	92.8789	20617	90.3684	17085	0.0275902	0.8692	up	--	--	Molecular Function: signal transducer activity (GO:0004871);; Biological Process: signal transduction (GO:0007165);; Biological Process: adherens junction assembly (GO:0034333);;	K02105|0|ame:408399|K02105 catenin beta 1 | (RefSeq) arm, GB12463; armadillo segment polarity protein	Wnt signaling pathway (ko04310)	[TZ]	Signal transduction mechanisms;; Cytoskeleton	Armadillo/beta-catenin-like repeat;; non-SMC mitotic condensation complex subunit 1;; HEAT repeats;; Kinesin-associated protein (KAP)	Armadillo segment polarity protein OS=Drosophila melanogaster OX=7227 GN=arm PE=1 SV=1	F	Nucleotide transport and metabolism	armadillo segment polarity protein isoform X1 [Bombus terrestris]	molecular function: signal transducer activity (GO:0004871);; biological process: cellular process (GO:0009987);; biological process: biological regulation (GO:0065007);; biological process: single-organism process (GO:0044699);; biological process: cellular component organization or biogenesis (GO:0071840)
gene10146	LOC410408	232.023	73629	212.857	57570	158.609	70578	121.964	57684	119.594	53871	0.0214607	0.860203	up	[EF]	Amino acid transport and metabolism;; Nucleotide transport and metabolism	Molecular Function: aspartate carbamoyltransferase activity (GO:0004070);; Molecular Function: carbamoyl-phosphate synthase (glutamine-hydrolyzing) activity (GO:0004088);; Molecular Function: ATP binding (GO:0005524);; Biological Process: 'de novo' pyrimidine nucleobase biosynthetic process (GO:0006207);; Biological Process: glutamine metabolic process (GO:0006541);; Molecular Function: amino aci…	K11540|0|ame:410408|K11540 carbamoyl-phosphate synthase / aspartate carbamoyltransferase / dihydroorotase [EC:6.3.5.5 2.1.3.2 3.5.2.3] | (RefSeq) Cad; conserved ATPase domain protein	Pyrimidine metabolism (ko00240);; Alanine, aspartate and glutamate metabolism (ko00250)	[R]	General function prediction only	Carbamoyl-phosphate synthase L chain, ATP binding domain;; Carbamoyl-phosphate synthase small chain, CPSase domain;; Glutamine amidotransferase class-I;; Aspartate/ornithine carbamoyltransferase, carbamoyl-P binding domain;; Carbamoyl-phosphate synthetase large chain, oligomerisation domain;; Aspartate/ornithine carbamoyltransferase, Asp/Orn binding domain;; ATP-grasp domain;; MGS-like domain;; D…	CAD protein OS=Drosophila melanogaster OX=7227 GN=r PE=1 SV=3	F	Nucleotide transport and metabolism	PREDICTED: CAD protein [Apis mellifera]	molecular function: catalytic activity (GO:0003824);; molecular function: binding (GO:0005488);; biological process: metabolic process (GO:0008152);; biological process: cellular process (GO:0009987);; biological process: single-organism process (GO:0044699)
gene10149	LOC726677	2.30633	164	1.27289	85	1.80528	214	1.05502	127	1.07391	110	0.0251159	0.824418	up	--	--	Cellular Component: integral component of membrane (GO:0016021);;	--	--	--	--	Membrane-associating domain	Protein singles bar OS=Drosophila melanogaster OX=7227 GN=sing PE=1 SV=1	S	Function unknown	PREDICTED: uncharacterized protein LOC726677 isoform X1 [Apis mellifera]	cellular component: membrane (GO:0016020);; cellular component: membrane part (GO:0044425)
gene10159	LOC551796	2.84924	540	1.97822	378	2.29925	746	1.67101	577	1.85045	505	0.0440765	0.621382	up	[E]	Amino acid transport and metabolism	Biological Process: amino acid transmembrane transport (GO:0003333);; Molecular Function: amino acid transmembrane transporter activity (GO:0015171);; Cellular Component: integral component of membrane (GO:0016021);;	K13866|0|ame:551796|K13866 solute carrier family 7 (cationic amino acid transporter), member 4 | (RefSeq) cationic amino acid transporter 4	--	[E]	Amino acid transport and metabolism	Amino acid permease;; Amino acid permease;; C-terminus of AA_permease	--	E	Amino acid transport and metabolism	PREDICTED: cationic amino acid transporter 4-like isoform X1 [Apis dorsata]	biological process: single-organism process (GO:0044699);; biological process: localization (GO:0051179);; molecular function: transporter activity (GO:0005215);; cellular component: membrane (GO:0016020);; cellular component: membrane part (GO:0044425)
gene1016	LOC724539	8.25868	598	0.220534	24	10.0815	1235	1.02508	159	0.898762	136	0.0325906	1.03642	up	--	--	--	--	--	--	--	--	--	L	Replication, recombination and repair	PREDICTED: uncharacterized protein LOC724539 isoform X1 [Apis mellifera]	--
gene10161	LOC726790	11.6885	2404	6.89581	1110	5.54672	3113	6.60449	2657	3.9218	1335	0.0469123	0.672643	up	[T]	Signal transduction mechanisms	Molecular Function: protein kinase activity (GO:0004672);; Molecular Function: ATP binding (GO:0005524);; Biological Process: protein phosphorylation (GO:0006468);;	--	--	[T]	Signal transduction mechanisms	Protein kinase domain;; Protein tyrosine kinase	Death-associated protein kinase related OS=Drosophila melanogaster OX=7227 GN=Drak PE=1 SV=2	T	Signal transduction mechanisms	PREDICTED: uncharacterized protein LOC726790 isoform X1 [Apis mellifera]	molecular function: catalytic activity (GO:0003824);; biological process: metabolic process (GO:0008152);; biological process: cellular process (GO:0009987);; molecular function: binding (GO:0005488)
gene10182	LOC552146	2.5964	418	2.0539	307	1.53191	442	1.48674	402	0.980456	235	0.0300162	0.845315	up	--	--	--	--	--	[R]	General function prediction only	--	Transcription factor btd OS=Drosophila melanogaster OX=7227 GN=btd PE=2 SV=1	S	Function unknown	PREDICTED: transcription factor Sp9 [Dinoponera quadriceps]	--
gene10207	LOC102654165	15.7678	4166	22.8879	5810	7.77044	3551	5.9854	2979	6.80579	2662	0.014491	1.10072	up	--	--	Cellular Component: integral component of membrane (GO:0016021);;	K17599|0|ame:102654165|K17599 transmembrane protein 132 | (RefSeq) transmembrane protein 132C	--	[S]	Function unknown	Transmembrane protein family 132;; Mature oligodendrocyte transmembrane protein, TMEM132D, C-term;; Mature oligodendrocyte transmembrane protein, TMEM132D, N-term	--	S	Function unknown	PREDICTED: transmembrane protein 132E isoform X1 [Apis mellifera]	cellular component: membrane (GO:0016020);; cellular component: membrane part (GO:0044425)
gene10209	LOC113219195	4.22813	180	2.16647	86	0.406812	29	0.113464	9	0.615679	38	0.0326702	1.01773	up	--	--	--	--	--	--	--	--	--	--	--	--	--
gene10217	LOC552578	14.195	3732	2.7809	678	6.23855	2713	2.991	1310	2.95143	1112	0.0114509	1.11268	up	--	--	Cellular Component: integral component of membrane (GO:0016021);;	--	--	--	--	--	--	S	Function unknown	PREDICTED: uncharacterized protein LOC552578 [Apis mellifera]	cellular component: membrane (GO:0016020);; cellular component: membrane part (GO:0044425)
gene10219	LOC100577348	5.952	656	4.00812	411	3.85494	710	2.00723	372	3.23574	510	0.0188339	0.891862	up	--	--	Cellular Component: integral component of membrane (GO:0016021);;	--	--	--	--	--	--	S	Function unknown	PREDICTED: LOW QUALITY PROTEIN: uncharacterized protein LOC100577348 [Apis mellifera]	cellular component: membrane (GO:0016020);; cellular component: membrane part (GO:0044425)
gene1022	LOC724762	0.349934	25	0.601601	40	0.88393	113	0.100085	12	0.211305	22	0.0124268	1.20488	up	[R]	General function prediction only	Molecular Function: GTP binding (GO:0005525);; Cellular Component: intracellular (GO:0005622);; Biological Process: small GTPase mediated signal transduction (GO:0007264);;	K07915|8.91508e-174|ame:724762|K07915 Ras-related protein Rab-28 | (RefSeq) GB19675; ras-related protein Rab-28-like	--	[TU]	Signal transduction mechanisms;; Intracellular trafficking, secretion, and vesicular transport	Ras family;; Ras of Complex, Roc, domain of DAPkinase;; ADP-ribosylation factor family;; Gtr1/RagA G protein conserved region	Ras-related protein Rab-28 OS=Caenorhabditis elegans OX=6239 GN=rab-28 PE=1 SV=1	S	Function unknown	PREDICTED: ras-related protein Rab-28-like isoform X1 [Apis florea]	molecular function: binding (GO:0005488);; cellular component: cell (GO:0005623);; cellular component: cell part (GO:0044464);; biological process: cellular process (GO:0009987);; biological process: signaling (GO:0023052);; biological process: single-organism process (GO:0044699);; biological process: response to stimulus (GO:0050896);; biological process: biological regulation (GO:0065007)
gene10221	LOC410417	2.42339	485	2.23131	436	2.10048	696	1.14138	474	1.34333	372	0.00903965	0.907424	up	[T]	Signal transduction mechanisms	Molecular Function: phosphoprotein phosphatase activity (GO:0004721);; Biological Process: protein dephosphorylation (GO:0006470);;	--	--	[T]	Signal transduction mechanisms	Protein-tyrosine phosphatase;; Fibronectin type III domain	Tyrosine-protein phosphatase Lar-like OS=Caenorhabditis elegans OX=6239 GN=ptp-3 PE=1 SV=1	T	Signal transduction mechanisms	PREDICTED: receptor-type tyrosine-protein phosphatase kappa-like [Apis mellifera]	molecular function: catalytic activity (GO:0003824);; biological process: metabolic process (GO:0008152);; biological process: cellular process (GO:0009987)
gene10228	LOC408406	1.93025	374	1.33194	234	1.52343	461	12.6589	4162	1.24963	273	0.0394833	-0.997311	down	[T]	Signal transduction mechanisms	Molecular Function: protein serine/threonine kinase activity (GO:0004674);; Molecular Function: ATP binding (GO:0005524);; Biological Process: protein phosphorylation (GO:0006468);;	K02503|0|ame:408406|K02503 histidine triad (HIT) family protein | (RefSeq) Cdk4; cyclin-dependent kinase 4	--	[R]	General function prediction only	Protein kinase domain;; Protein tyrosine kinase;; Phosphotransferase enzyme family	Cyclin-dependent kinase 5 homolog OS=Dictyostelium discoideum OX=44689 GN=cdk5 PE=2 SV=2	T	Signal transduction mechanisms	PREDICTED: cyclin-dependent kinase 4 [Apis mellifera]	molecular function: catalytic activity (GO:0003824);; biological process: metabolic process (GO:0008152);; biological process: cellular process (GO:0009987);; molecular function: binding (GO:0005488)
gene10233	LOC410424	4.08768	603	3.02504	419	3.40017	797	2.54793	524	2.25333	489	0.010531	0.816114	up	--	--	--	K00898|0|ame:410424|K00898 pyruvate dehydrogenase kinase 2/3/4 [EC:2.7.11.2] | (RefSeq) Pdk; pyruvate dehydrogenase (acetyl-transferring) kinase, mitochondrial	--	[T]	Signal transduction mechanisms	Mitochondrial branched-chain alpha-ketoacid dehydrogenase kinase;; Histidine kinase-, DNA gyrase B-, and HSP90-like ATPase	[Pyruvate dehydrogenase (acetyl-transferring)] kinase, mitochondrial OS=Drosophila melanogaster OX=7227 GN=Pdk PE=2 SV=2	T	Signal transduction mechanisms	PREDICTED: pyruvate dehydrogenase (acetyl-transferring) kinase, mitochondrial [Apis mellifera]	--
gene10247	LOC408411	4.65901	889	4.23141	652	2.7596	841	2.1977	668	2.30626	638	0.0281016	0.843912	up	--	--	Molecular Function: DNA binding (GO:0003677);; Cellular Component: nucleus (GO:0005634);; Biological Process: regulation of transcription, DNA-templated (GO:0006355);;	K16796|5.83873e-160|ame:408411|K16796 transcription factor SOX2 (SOX group B) | (RefSeq) transcription factor Sox-2	--	[K]	Transcription	HMG (high mobility group) box;; SOX transcription factor;; HMG-box domain	Transcription factor sox-2 OS=Caenorhabditis elegans OX=6239 GN=sox-2 PE=1 SV=2	B	Chromatin structure and dynamics	PREDICTED: transcription factor Sox-2 isoform X5 [Apis mellifera]	molecular function: binding (GO:0005488);; cellular component: cell (GO:0005623);; cellular component: organelle (GO:0043226);; cellular component: cell part (GO:0044464);; biological process: biological regulation (GO:0065007)
gene10264	LOC726472	0.791112	38	0.186175	23	0.669191	94	2.86797	545	0.588006	82	0.0146575	-1.17295	down	--	--	Cellular Component: integral component of membrane (GO:0016021);;	--	--	--	--	--	Prohormone-3 OS=Apis mellifera OX=7460 PE=1 SV=1	S	Function unknown	RecName: Full=Prohormone-3; Contains: RecName: Full=Brain peptide ITGQGNRIF; Flags: Precursor	cellular component: membrane (GO:0016020);; cellular component: membrane part (GO:0044425)
gene10266	LOC409826	0.675723	145	8.95256	1745	0.738049	263	53.2363	18920	49.1255	14890	0.044677	-0.871106	down	[O]	Posttranslational modification, protein turnover, chaperones	Molecular Function: serine-type endopeptidase activity (GO:0004252);; Biological Process: proteolysis (GO:0006508);;	--	--	[E]	Amino acid transport and metabolism	Trypsin	Serine proteinase stubble OS=Drosophila melanogaster OX=7227 GN=Sb PE=2 SV=2	O	Posttranslational modification, protein turnover, chaperones	PREDICTED: proteoglycan 4 [Apis mellifera]	molecular function: catalytic activity (GO:0003824);; biological process: metabolic process (GO:0008152)
gene10267	LOC409827	12.4908	2540	11.6088	2193	7.42512	2531	47.3549	16188	28.1644	8183	0.00318895	-1.17622	down	[O]	Posttranslational modification, protein turnover, chaperones	Molecular Function: serine-type endopeptidase activity (GO:0004252);; Biological Process: proteolysis (GO:0006508);; Cellular Component: integral component of membrane (GO:0016021);;	--	--	[E]	Amino acid transport and metabolism	Trypsin	Serine proteinase stubble OS=Drosophila melanogaster OX=7227 GN=Sb PE=2 SV=2	O	Posttranslational modification, protein turnover, chaperones	PREDICTED: serine proteinase stubble [Apis mellifera]	molecular function: catalytic activity (GO:0003824);; biological process: metabolic process (GO:0008152);; cellular component: membrane (GO:0016020);; cellular component: membrane part (GO:0044425)
gene10270	LOC100576248	52.9858	5835	43.3475	4448	53.7095	9897	31.7008	5860	28.0657	4421	0.000108618	0.955865	up	--	--	Cellular Component: extracellular region (GO:0005576);; Biological Process: chitin metabolic process (GO:0006030);; Molecular Function: chitin binding (GO:0008061);;	--	--	--	--	Chitin binding Peritrophin-A domain	Peritrophin-1 OS=Anopheles gambiae OX=7165 GN=Aper1 PE=2 SV=2	S	Function unknown	PREDICTED: uncharacterized protein LOC100576248 [Apis mellifera]	cellular component: extracellular region (GO:0005576);; biological process: metabolic process (GO:0008152);; molecular function: binding (GO:0005488)
gene10280	LOC100578617	0.426632	71	1.45643	225	0.405715	113	0.242082	68	0.244659	58	0.0290042	1.05854	up	--	--	--	K08471|0|ame:102656701|K08471 gustatory receptor | (RefSeq) odorant receptor 94a-like	--	--	--	7tm Odorant receptor;; 7tm Chemosensory receptor	Odorant receptor Or1 OS=Anopheles gambiae OX=7165 GN=OR1 PE=2 SV=1	S	Function unknown	PREDICTED: uncharacterized protein LOC107993393 [Apis cerana]	--
gene10286	LOC100578649	25.4478	1926	22.5125	1621	18.5914	2378	8.94294	1131	15.4956	1696	0.0128119	0.953934	up	--	--	Molecular Function: transmembrane receptor protein serine/threonine kinase activity (GO:0004675);; Biological Process: transmembrane receptor protein serine/threonine kinase signaling pathway (GO:0007178);; Cellular Component: integral component of membrane (GO:0016021);;	--	--	--	--	Activin types I and II receptor domain	--	S	Function unknown	PREDICTED: uncharacterized protein LOC100578649 isoform X1 [Apis mellifera]	molecular function: catalytic activity (GO:0003824);; molecular function: signal transducer activity (GO:0004871);; molecular function: molecular transducer activity (GO:0060089);; biological process: metabolic process (GO:0008152);; biological process: cellular process (GO:0009987);; biological process: signaling (GO:0023052);; biological process: single-organism process (GO:0044699);; biologica…
gene10292	LOC724592	12.7198	3627	9.14907	2356	13.7909	7473	9.47809	4878	8.99067	3727	0.00540157	0.576824	up	--	--	--	--	--	[S]	Function unknown	CG-1 domain;; IPT/TIG domain;; Ankyrin repeats (3 copies)	--	K	Transcription	PREDICTED: calmodulin-binding transcription activator 2 isoform X6 [Apis florea]	--
gene10294	LOC113218548	1.00616	148	0.943059	131	3.59701	961	0.497336	135	0.548714	130	0.00491065	1.27181	up	--	--	--	--	--	--	--	--	--	--	--	PREDICTED: uncharacterized protein LOC724592 isoform X3 [Apis mellifera]	--
gene10302	LOC724899	1.49098	107	1.88977	104	2.26297	222	1.0204	101	1.01985	88	0.00772458	1.00333	up	--	--	--	--	--	--	--	C-type lysozyme/alpha-lactalbumin family	Lysozyme c-1 OS=Anopheles gambiae OX=7165 GN=AGAP007347 PE=2 SV=2	G	Carbohydrate transport and metabolism	PREDICTED: uncharacterized protein LOC102675258 [Apis dorsata]	--
gene10303	LOC113218576	46.8616	1700	72.5277	2452	65.1771	3956	32.6522	1988	46.439	2410	0.0407072	0.784014	up	--	--	--	--	--	--	--	C-type lysozyme/alpha-lactalbumin family	Lysozyme OS=Hyalophora cecropia OX=7123 PE=2 SV=2	G	Carbohydrate transport and metabolism	LYS1, partial [Apis cerana]	--
gene10304	LOC413549	47.9565	13224	50.6945	9682	37.2998	17962	29.7837	14190	32.8707	13476	0.0462263	0.587652	up	--	--	Molecular Function: acetylgalactosaminyltransferase activity (GO:0008376);; Cellular Component: integral component of membrane (GO:0016021);; Cellular Component: Golgi cisterna membrane (GO:0032580);;	K13499|0|ame:413549|K13499 chondroitin sulfate synthase [EC:2.4.1.175 2.4.1.226] | (RefSeq) chondroitin sulfate synthase 1	Glycosaminoglycan biosynthesis - chondroitin sulfate / dermatan sulfate (ko00532)	[G]	Carbohydrate transport and metabolism	Chondroitin N-acetylgalactosaminyltransferase;; Fringe-like;; N-terminal domain of galactosyltransferase;; Galactosyltransferase	Chondroitin sulfate synthase sqv-5 OS=Caenorhabditis elegans OX=6239 GN=sqv-5 PE=1 SV=1	S	Function unknown	PREDICTED: chondroitin sulfate synthase 1 [Apis mellifera]	molecular function: catalytic activity (GO:0003824);; cellular component: membrane (GO:0016020);; cellular component: membrane part (GO:0044425);; cellular component: cell (GO:0005623);; cellular component: organelle (GO:0043226);; cellular component: organelle part (GO:0044422);; cellular component: cell part (GO:0044464)
gene10307	LOC410438	5.59722	554	6.78155	628	3.05627	501	3.19542	525	2.0635	293	0.0309239	0.956447	up	[O]	Posttranslational modification, protein turnover, chaperones	Molecular Function: serine-type endopeptidase activity (GO:0004252);; Biological Process: proteolysis (GO:0006508);;	K01359|0|ame:410438|K01359 proprotein convertase subtilisin/kexin type 1 [EC:3.4.21.93] | (RefSeq) GB11271; neuroendocrine convertase 1-like	--	[O]	Posttranslational modification, protein turnover, chaperones	Subtilase family;; Proprotein convertase P-domain;; Peptidase S8 pro-domain	Furin-like protease kpc-1 OS=Caenorhabditis elegans OX=6239 GN=kpc-1 PE=1 SV=3	O	Posttranslational modification, protein turnover, chaperones	PREDICTED: neuroendocrine convertase 1-like isoform X2 [Apis mellifera]	molecular function: catalytic activity (GO:0003824);; biological process: metabolic process (GO:0008152)
gene10313	LOC725354	0.904495	311	0.676411	198	0.622812	354	0.347894	202	0.485739	245	0.0272745	0.839443	up	--	--	--	--	--	[T]	Signal transduction mechanisms	Immunoglobulin domain;; Immunoglobulin V-set domain;; Immunoglobulin I-set domain;; Immunoglobulin domain;; Immunoglobulin domain;; CD47 immunoglobulin-like domain	--	S	Function unknown	PREDICTED: uncharacterized protein LOC725354 isoform X2 [Apis mellifera]	--
gene10348	LOC410452	20.0281	1317	47.0291	2892	31.7247	3498	204.12	22565	146.195	13789	0.000561723	-1.48442	down	[M]	Cell wall/membrane/envelope biogenesis	Molecular Function: metallocarboxypeptidase activity (GO:0004181);; Biological Process: proteolysis (GO:0006508);; Molecular Function: zinc ion binding (GO:0008270);;	--	--	[S]	Function unknown	Zinc carboxypeptidase;; Carboxypeptidase activation peptide	Carboxypeptidase B OS=Astacus astacus OX=6715 PE=1 SV=1	E	Amino acid transport and metabolism	PREDICTED: carboxypeptidase B-like [Apis mellifera]	molecular function: catalytic activity (GO:0003824);; biological process: metabolic process (GO:0008152);; molecular function: binding (GO:0005488)
gene10359	LOC410456	23.3651	2993	21.6338	2602	13.6142	2914	12.0562	2597	11.9369	2183	0.0293297	0.844685	up	--	--	Biological Process: signal transduction (GO:0007165);;	--	--	--	--	Ras association (RalGDS/AF-6) domain	--	S	Function unknown	PREDICTED: uncharacterized protein LOC410456 isoform X3 [Apis mellifera]	biological process: cellular process (GO:0009987);; biological process: biological regulation (GO:0065007)
gene10367	LOC552210	205.864	12719	243.886	14022	157.958	16362	98.7887	10238	108.265	9886	0.005991	1.05019	up	[Q]	Secondary metabolites biosynthesis, transport and catabolism	Molecular Function: fumarylacetoacetase activity (GO:0004334);; Biological Process: aromatic amino acid family metabolic process (GO:0009072);;	K01555|0|ame:552210|K01555 fumarylacetoacetase [EC:3.7.1.2] | (RefSeq) Faa; fumarylacetoacetase	Tyrosine metabolism (ko00350)	[G]	Carbohydrate transport and metabolism	Fumarylacetoacetate (FAA) hydrolase family;; Fumarylacetoacetase N-terminal	Fumarylacetoacetase OS=Dictyostelium discoideum OX=44689 GN=fah PE=3 SV=1	Q	Secondary metabolites biosynthesis, transport and catabolism	PREDICTED: fumarylacetoacetase [Apis mellifera]	molecular function: catalytic activity (GO:0003824);; biological process: metabolic process (GO:0008152);; biological process: cellular process (GO:0009987);; biological process: single-organism process (GO:0044699)
gene10391	LOC408434	16.3965	1786	9.95477	1005	13.2394	2571	9.47362	1810	11.2287	1739	0.0344952	0.563132	up	--	--	Molecular Function: transferase activity, transferring glycosyl groups (GO:0016757);;	K18134|0|ame:408434|K18134 protein O-GlcNAc transferase [EC:2.4.1.255] | (RefSeq) EGF domain-specific O-linked N-acetylglucosamine transferase	Other types of O-glycan biosynthesis (ko00514)	[S]	Function unknown	Protein of unknown function (DUF563)	EGF domain-specific O-linked N-acetylglucosamine transferase OS=Drosophila melanogaster OX=7227 GN=Eogt PE=1 SV=1	S	Function unknown	PREDICTED: EGF domain-specific O-linked N-acetylglucosamine transferase isoform X1 [Apis mellifera]	molecular function: catalytic activity (GO:0003824)
gene10410	LOC724644	38.546	5501	10.8713	1446	26.1763	6251	11.5937	2777	10.7767	2200	0.00378672	1.1068	up	--	--	--	--	--	--	--	--	--	--	--	PREDICTED: uncharacterized protein LOC107996191 [Apis cerana]	--
gene10418	LOC410465	4.59779	328	6.65307	410	1.91875	263	0.797532	104	1.8692	167	0.00423568	1.33984	up	--	--	Cellular Component: integral component of membrane (GO:0016021);;	--	--	[S]	Function unknown	Ion channel regulatory protein UNC-93	UNC93-like protein OS=Drosophila melanogaster OX=7227 GN=CG4928 PE=2 SV=1	S	Function unknown	PREDICTED: UNC93-like protein [Apis mellifera]	cellular component: membrane (GO:0016020);; cellular component: membrane part (GO:0044425)
gene10425	LOC410467	2.19905	526	1.10884	247	1.41653	566	0.996141	400	1.11434	381	0.0450735	0.706438	up	--	--	Cellular Component: extracellular region (GO:0005576);; Biological Process: negative regulation of peptidase activity (GO:0010466);; Molecular Function: peptidase inhibitor activity (GO:0030414);;	--	--	[TV]	Signal transduction mechanisms;; Defense mechanisms	Sushi repeat (SCR repeat);; WAP-type (Whey Acidic Protein) 'four-disulfide core'	Protein lev-9 OS=Caenorhabditis elegans OX=6239 GN=lev-9 PE=1 SV=3	S	Function unknown	PREDICTED: uncharacterized protein LOC410467 [Apis mellifera]	cellular component: extracellular region (GO:0005576);; biological process: biological regulation (GO:0065007);; molecular function: molecular function regulator (GO:0098772)
gene10435	Pgrp-s2	4.14021	162	21.4428	787	4.2791	272	2.76513	184	2.49828	157	0.023559	1.0991	up	[M]	Cell wall/membrane/envelope biogenesis	Molecular Function: zinc ion binding (GO:0008270);; Molecular Function: N-acetylmuramoyl-L-alanine amidase activity (GO:0008745);; Biological Process: peptidoglycan catabolic process (GO:0009253);; Biological Process: innate immune response (GO:0045087);;	K01446|2.10914e-119|ame:412484|K01446 peptidoglycan recognition protein | (RefSeq) Pgrp-s2, GB19301; peptidoglycan recognition protein S2	--	--	--	N-acetylmuramoyl-L-alanine amidase	Peptidoglycan-recognition protein SC2 OS=Drosophila melanogaster OX=7227 GN=PGRP-SC2 PE=2 SV=1	M	Cell wall/membrane/envelope biogenesis	PREDICTED: peptidoglycan-recognition protein S2 isoform X1 [Apis mellifera]	molecular function: binding (GO:0005488);; molecular function: catalytic activity (GO:0003824);; biological process: metabolic process (GO:0008152);; biological process: immune system process (GO:0002376);; biological process: response to stimulus (GO:0050896)
gene10453	LOC724548	22.5724	5290	14.1769	3073	9.38043	3661	8.00696	3135	6.3206	2135	0.00645564	1.09856	up	[U]	Intracellular trafficking, secretion, and vesicular transport	--	--	--	[W]	Extracellular structures	Integrin alpha;; FG-GAP repeat;; Repeat domain in Vibrio, Colwellia, Bradyrhizobium and Shewanella;; Integrin alpha cytoplasmic region	Integrin alpha-PS2 OS=Drosophila melanogaster OX=7227 GN=if PE=1 SV=2	U	Intracellular trafficking, secretion, and vesicular transport	PREDICTED: integrin alpha-PS2 isoform X2 [Apis mellifera]	--
gene10461	LOC724773	5.31951	311	3.09627	169	4.21739	412	2.37011	233	2.59884	217	0.00747114	0.884206	up	--	--	--	--	--	--	--	--	--	S	Function unknown	PREDICTED: uncharacterized protein LOC724773 [Apis mellifera]	--
gene10464	LOC724961	10.4802	2610	6.25645	1426	4.43617	1733	3.49025	1495	3.51093	1214	0.0137707	1.00227	up	--	--	Molecular Function: nucleic acid binding (GO:0003676);; Cellular Component: integral component of membrane (GO:0016021);; Molecular Function: metal ion binding (GO:0046872);;	--	--	[R]	General function prediction only	Zinc finger, C2H2 type;; C2H2-type zinc finger;; C2H2-type zinc finger;; Zinc-finger double-stranded RNA-binding;; Zinc-finger of C2H2 type	Protein drumstick OS=Anopheles gambiae OX=7165 GN=drm PE=3 SV=1	S	Function unknown	PREDICTED: protein drumstick isoform X2 [Nasonia vitripennis]	molecular function: binding (GO:0005488);; cellular component: membrane (GO:0016020);; cellular component: membrane part (GO:0044425)
gene10466	LOC725003	8.77949	1070	4.1186	468	3.49641	713	2.41022	493	2.81709	491	0.0133158	1.02308	up	--	--	Molecular Function: nucleic acid binding (GO:0003676);; Molecular Function: metal ion binding (GO:0046872);;	K09215|7.46322e-114|aec:105146259|K09215 odd-skipped | (RefSeq) protein sister of odd and bowel	--	[R]	General function prediction only	Zinc finger, C2H2 type;; Zinc-finger double domain;; C2H2-type zinc finger;; C2H2-type zinc finger;; Zinc-finger double-stranded RNA-binding	Protein sister of odd and bowel OS=Drosophila melanogaster OX=7227 GN=sob PE=2 SV=1	S	Function unknown	PREDICTED: LOW QUALITY PROTEIN: protein sister of odd and bowel [Apis mellifera]	molecular function: binding (GO:0005488)
gene10468	LOC408438	10.3566	2718	8.24816	2094	6.29645	2899	4.99948	2311	4.67951	1849	0.0120953	0.895423	up	--	--	Molecular Function: insulin receptor binding (GO:0005158);;	K16172|0|ame:408438|K16172 insulin receptor substrate 1 | (RefSeq) IRS, InRS, chico; insulin receptor substrate 1-B	FoxO signaling pathway (ko04068);; mTOR signaling pathway (ko04150);; Longevity regulating pathway - multiple species (ko04213)	--	--	PTB domain (IRS-1 type);; PH domain	Insulin receptor substrate 1 OS=Drosophila ananassae OX=7217 GN=chico PE=3 SV=1	T	Signal transduction mechanisms	PREDICTED: insulin receptor substrate 1-B isoform X1 [Apis mellifera]	molecular function: binding (GO:0005488)
gene10476	LOC724246	1.28089	77	1.14458	64	1.16954	118	0.126294	13	0.539177	47	0.0156378	1.16091	up	--	--	Cellular Component: extracellular region (GO:0005576);; Molecular Function: growth factor activity (GO:0008083);;	--	--	[T]	Signal transduction mechanisms	Transforming growth factor beta like domain	Protein decapentaplegic OS=Drosophila pseudoobscura pseudoobscura OX=46245 GN=dpp PE=2 SV=3	O	Posttranslational modification, protein turnover, chaperones	PREDICTED: growth/differentiation factor 2-like [Apis mellifera]	cellular component: extracellular region (GO:0005576);; molecular function: binding (GO:0005488)
gene10485	LOC410399	12.7459	927	4.95266	335	4.76473	569	3.08001	390	4.33008	455	0.0357078	0.904293	up	--	--	Molecular Function: nucleic acid binding (GO:0003676);; Molecular Function: metal ion binding (GO:0046872);;	K09215|1.59715e-70|ame:410399|K09215 odd-skipped | (RefSeq) protein bowel	--	--	--	--	--	S	Function unknown	Protein bowel [Dufourea novaeangliae]	molecular function: binding (GO:0005488)
gene10489	LOC102653899	0.777958	74	0.395046	36	0.723875	105	2.84721	358	1.13372	146	0.0393411	-0.876717	down	[QV]	Secondary metabolites biosynthesis, transport and catabolism;; Defense mechanisms	Molecular Function: monooxygenase activity (GO:0004497);; Molecular Function: iron ion binding (GO:0005506);; Cellular Component: integral component of membrane (GO:0016021);; Molecular Function: oxidoreductase activity, acting on paired donors, with incorporation or reduction of molecular oxygen (GO:0016705);; Molecular Function: heme binding (GO:0020037);; Biological Process: oxidation-reductio…	K14999|0|ame:724946|K14999 cytochrome P450 family 6 [EC:1.14.-.-] | (RefSeq) CYP6AS11; cytochrome P450 6a2	--	[Q]	Secondary metabolites biosynthesis, transport and catabolism	Cytochrome P450	Probable cytochrome P450 6a13 OS=Drosophila melanogaster OX=7227 GN=Cyp6a13 PE=2 SV=1	Q	Secondary metabolites biosynthesis, transport and catabolism	PREDICTED: cytochrome P450 6a2 [Apis mellifera]	molecular function: catalytic activity (GO:0003824);; biological process: metabolic process (GO:0008152);; biological process: single-organism process (GO:0044699);; molecular function: binding (GO:0005488);; cellular component: membrane (GO:0016020);; cellular component: membrane part (GO:0044425)
gene1049	LOC725495	3.20925	455	1.36485	181	1.83399	435	0.374247	90	1.21389	247	0.015536	1.10159	up	--	--	Cellular Component: nucleus (GO:0005634);; Biological Process: regulation of transcription, DNA-templated (GO:0006355);; Molecular Function: sequence-specific DNA binding (GO:0043565);; Biological Process: regulation of nervous system development (GO:0051960);;	K09321|0|ame:725495|K09321 homeobox protein GBX | (RefSeq) homeobox protein GBX-2	--	[R]	General function prediction only	Homeobox domain	Homeobox protein unplugged OS=Drosophila pseudoobscura pseudoobscura OX=46245 GN=unpg PE=3 SV=1	K	Transcription	PREDICTED: homeobox protein GBX-2 [Apis mellifera]	cellular component: cell (GO:0005623);; cellular component: organelle (GO:0043226);; cellular component: cell part (GO:0044464);; biological process: biological regulation (GO:0065007);; molecular function: binding (GO:0005488)
gene10493	LOC724645	0.680099	65	2.1256	167	1.79945	259	18.3221	2699	8.06005	961	7.11267e-05	-1.82376	down	--	--	Molecular Function: methyltransferase activity (GO:0008168);; Biological Process: methylation (GO:0032259);;	--	--	--	--	CUB domain	--	S	Function unknown	PREDICTED: uncharacterized protein LOC724645 isoform X1 [Apis mellifera]	molecular function: catalytic activity (GO:0003824);; biological process: metabolic process (GO:0008152)
gene10511	LOC409715	23.4061	3624	19.5954	2862	19.6501	5057	14.0974	3686	15.1153	3381	0.0176634	0.72218	up	[E]	Amino acid transport and metabolism	Molecular Function: cation:chloride symporter activity (GO:0015377);; Cellular Component: integral component of membrane (GO:0016021);; Biological Process: chloride transmembrane transport (GO:1902476);;	K10951|0|ame:409715|K10951 solute carrier family 12 (sodium/potassium/chloride transporter), member 2 | (RefSeq) bumetanide-sensitive sodium-(potassium)-chloride cotransporter	--	[P]	Inorganic ion transport and metabolism	Solute carrier family 12;; Amino acid permease;; Amino acid permease	Bumetanide-sensitive sodium-(potassium)-chloride cotransporter OS=Manduca sexta OX=7130 PE=2 SV=1	E	Amino acid transport and metabolism	PREDICTED: bumetanide-sensitive sodium-(potassium)-chloride cotransporter [Apis mellifera]	molecular function: transporter activity (GO:0005215);; biological process: localization (GO:0051179);; cellular component: membrane (GO:0016020);; cellular component: membrane part (GO:0044425)
gene10524	LOC100578220	4.38206	773	1.00041	174	15.1276	5184	0.701696	248	0.484077	166	0.000435664	1.69897	up	--	--	--	--	--	--	--	SAM domain (Sterile alpha motif);; SAM domain (Sterile alpha motif)	--	S	Function unknown	PREDICTED: mediator of RNA polymerase II transcription subunit 12-like isoform X1 [Apis dorsata]	--
gene1054	LOC410706	13.6913	4598	10.6065	3215	6.92359	3869	6.69532	3676	6.40591	2959	0.0317684	0.826481	up	--	--	--	K20632|0|ame:410706|K20632 deleted in liver cancer protein | (RefSeq) StARD13; rho GTPase-activating protein 7	--	[T]	Signal transduction mechanisms	START domain;; RhoGAP domain	WW domain-containing protein tag-325 OS=Caenorhabditis elegans OX=6239 GN=tag-325 PE=4 SV=1	U	Intracellular trafficking, secretion, and vesicular transport	PREDICTED: rho GTPase-activating protein 7 isoform X1 [Apis mellifera]	--
gene10569	LOC409711	2.831	537	1.47701	305	1.43234	456	1.3938	456	0.866684	264	0.0439108	0.808628	up	--	--	--	--	--	[R]	General function prediction only	SAM domain (Sterile alpha motif);; SAM domain (Sterile alpha motif)	Liprin-alpha OS=Caenorhabditis elegans OX=6239 GN=syd-2 PE=1 SV=1	T	Signal transduction mechanisms	PREDICTED: liprin-beta-1 isoform X5 [Apis florea]	--
gene1058	LOC724237	35.5654	6549	37.9401	6182	19.7748	6138	17.6272	5217	17.07	4092	0.0131977	0.994368	up	--	--	Molecular Function: G-protein coupled receptor activity (GO:0004930);; Biological Process: G-protein coupled receptor signaling pathway (GO:0007186);; Cellular Component: integral component of membrane (GO:0016021);;	--	--	[R]	General function prediction only	7 transmembrane receptor (rhodopsin family);; Serpentine type 7TM GPCR chemoreceptor Srx	--	U	Intracellular trafficking, secretion, and vesicular transport	PREDICTED: prostaglandin E2 receptor EP2 subtype isoform X1 [Apis mellifera]	molecular function: signal transducer activity (GO:0004871);; molecular function: molecular transducer activity (GO:0060089);; biological process: cellular process (GO:0009987);; biological process: signaling (GO:0023052);; biological process: single-organism process (GO:0044699);; biological process: response to stimulus (GO:0050896);; biological process: biological regulation (GO:0065007);; cel…
gene10580	LOC100578307	7.13996	643	2.40676	202	0.106327	18	0.008615	2	0.077959	11	0.0108805	1.16911	up	--	--	--	--	--	[R]	General function prediction only	--	Multiple inositol polyphosphate phosphatase 1 OS=Drosophila melanogaster OX=7227 GN=Mipp1 PE=1 SV=2	S	Function unknown	PREDICTED: multiple inositol polyphosphate phosphatase 1 [Apis mellifera]	--
gene10581	LOC100578990	3.15192	765	2.42408	490	3.88377	1283	1.87313	977	2.23205	604	0.0187027	0.650625	up	--	--	--	--	--	[Z]	Cytoskeleton	--	Dynein intermediate chain 3, ciliary OS=Heliocidaris crassispina OX=1043166 PE=2 SV=1	S	Function unknown	PREDICTED: dynein intermediate chain 3, ciliary-like isoform X1 [Apis cerana]	--
gene10591	LOC413623	22.4779	2578	18.5558	1992	16.5555	3180	13.4975	2579	12.0292	1987	0.0164682	0.787602	up	[M]	Cell wall/membrane/envelope biogenesis	--	K10457|0|ame:413623|K10457 kelch-like protein 20 | (RefSeq) dbo; kelch-like protein diablo	--	[TR]	Signal transduction mechanisms;; General function prediction only	Kelch motif;; Kelch motif;; BTB And C-terminal Kelch;; Galactose oxidase, central domain;; BTB/POZ domain;; Kelch motif;; Galactose oxidase, central domain;; Kelch motif	Kelch-like protein diablo OS=Aedes aegypti OX=7159 GN=dbo PE=3 SV=1	S	Function unknown	Kelch protein diablo [Apis cerana cerana]	--
gene10592	LOC100576136	4.64031	440	4.57065	404	4.91271	780	3.10673	495	3.55864	483	0.029714	0.697699	up	--	--	Molecular Function: DNA binding (GO:0003677);; Molecular Function: protein dimerization activity (GO:0046983);;	--	--	[L]	Replication, recombination and repair	hAT family C-terminal dimerisation region;; BED zinc finger	--	S	Function unknown	PREDICTED: zinc finger BED domain-containing protein 1-like [Apis mellifera]	molecular function: binding (GO:0005488)
gene10599	LOC552477	1.19503	150	0.813398	98	1.41525	299	0.590655	126	0.442519	80	0.000653729	1.18085	up	[E]	Amino acid transport and metabolism	Biological Process: proteolysis (GO:0006508);; Molecular Function: serine-type peptidase activity (GO:0008236);; Cellular Component: integral component of membrane (GO:0016021);;	--	--	[O]	Posttranslational modification, protein turnover, chaperones	Dipeptidyl peptidase IV (DPP IV) N-terminal region;; Prolyl oligopeptidase family;; Putative esterase;; X-Pro dipeptidyl-peptidase (S15 family)	Venom dipeptidyl peptidase 4 OS=Vespula vulgaris OX=7454 PE=1 SV=1	E	Amino acid transport and metabolism	PREDICTED: dipeptidyl aminopeptidase-like protein 6 isoform X1 [Apis mellifera]	biological process: metabolic process (GO:0008152);; molecular function: catalytic activity (GO:0003824);; cellular component: membrane (GO:0016020);; cellular component: membrane part (GO:0044425)
gene1060	LOC413560	3.65604	645	4.65726	771	2.82742	827	16.7927	4757	13.7725	3435	0.00141148	-1.27681	down	--	--	Cellular Component: extracellular region (GO:0005576);; Biological Process: chitin metabolic process (GO:0006030);; Molecular Function: chitin binding (GO:0008061);;	--	--	--	--	Chitin binding Peritrophin-A domain	--	S	Function unknown	PREDICTED: uncharacterized protein LOC413560 isoform X1 [Apis mellifera]	cellular component: extracellular region (GO:0005576);; biological process: metabolic process (GO:0008152);; molecular function: binding (GO:0005488)
gene10605	LOC100577694	1.42811	169	0.600145	62	0.688515	192	0.371228	82	0.426478	102	0.0370497	0.881182	up	--	--	Biological Process: neuropeptide signaling pathway (GO:0007218);;	--	--	--	--	--	Neuropeptide-like 1 OS=Camponotus floridanus OX=104421 GN=EAG_05659 PE=1 SV=1	S	Function unknown	PREDICTED: neuropeptide-like 1 isoform X1 [Apis mellifera]	biological process: cellular process (GO:0009987);; biological process: signaling (GO:0023052);; biological process: single-organism process (GO:0044699);; biological process: response to stimulus (GO:0050896);; biological process: biological regulation (GO:0065007)
gene10612	LOC102656505	7.31308	516	3.9045	257	4.3804	517	2.07994	246	2.70244	273	0.00247192	1.13461	up	--	--	Biological Process: Notch signaling pathway (GO:0007219);; Biological Process: sensory organ development (GO:0007423);;	--	--	--	--	Enhancer of split M4 family	--	S	Function unknown	PREDICTED: uncharacterized protein LOC102656505 [Apis mellifera]	biological process: cellular process (GO:0009987);; biological process: signaling (GO:0023052);; biological process: single-organism process (GO:0044699);; biological process: response to stimulus (GO:0050896);; biological process: biological regulation (GO:0065007);; biological process: multicellular organismal process (GO:0032501);; biological process: developmental process (GO:0032502)
gene10613	LOC409822	35.1916	2817	14.9567	1116	20.8829	2798	15.4234	2073	11.7474	1346	0.0125946	0.88574	up	--	--	Molecular Function: DNA binding (GO:0003677);; Cellular Component: nucleus (GO:0005634);; Biological Process: regulation of transcription, DNA-templated (GO:0006355);; Molecular Function: protein dimerization activity (GO:0046983);;	K09090|1.60997e-131|ame:409822|K09090 hairy and enhancer of split, invertebrate | (RefSeq) GB19475; enhancer of split m7 protein-like	--	[K]	Transcription	Helix-loop-helix DNA-binding domain;; Hairy Orange	Enhancer of split mgamma protein OS=Drosophila melanogaster OX=7227 GN=HLHmgamma PE=1 SV=1	K	Transcription	PREDICTED: enhancer of split m7 protein-like [Apis mellifera]	molecular function: binding (GO:0005488);; cellular component: cell (GO:0005623);; cellular component: organelle (GO:0043226);; cellular component: cell part (GO:0044464);; biological process: biological regulation (GO:0065007)
gene10620	LOC413977	67.2994	20313	52.1251	14660	45.3265	22893	37.9378	19220	40.1878	17351	0.0367809	0.694502	up	--	--	Molecular Function: calcium ion binding (GO:0005509);; Biological Process: homophilic cell adhesion via plasma membrane adhesion molecules (GO:0007156);; Cellular Component: integral component of membrane (GO:0016021);;	--	--	[W]	Extracellular structures	Cadherin domain;; Concanavalin A-like lectin/glucanases superfamily;; Laminin G domain	Calsyntenin-1 OS=Drosophila melanogaster OX=7227 GN=Cals PE=1 SV=2	U	Intracellular trafficking, secretion, and vesicular transport	Calsyntenin-1, partial [Eufriesea mexicana]	molecular function: binding (GO:0005488);; biological process: biological adhesion (GO:0022610);; cellular component: membrane (GO:0016020);; cellular component: membrane part (GO:0044425)
gene10637	LOC100576738	2.51544	158	1.69564	99	1.88489	197	8.18547	852	4.9986	442	0.00212198	-1.14559	down	--	--	Cellular Component: integral component of membrane (GO:0016021);;	--	--	--	--	Zona pellucida-like domain	--	S	Function unknown	PREDICTED: uncharacterized protein LOC100576738 isoform X1 [Apis mellifera]	cellular component: membrane (GO:0016020);; cellular component: membrane part (GO:0044425)
gene10646	LOC725033	0.792971	135	0.625224	99	0.563114	161	0.380605	108	0.393519	95	0.0359394	0.843726	up	--	--	Cellular Component: integral component of membrane (GO:0016021);;	--	--	--	--	PMP-22/EMP/MP20/Claudin tight junction	--	S	Function unknown	PREDICTED: uncharacterized protein LOC725033 [Apis mellifera]	cellular component: membrane (GO:0016020);; cellular component: membrane part (GO:0044425)
gene10659	LOC102653655	2.94047	1038	4.05998	1621	0.71907	487	0.580323	371	1.09601	636	0.0228371	1.09882	up	[S]	Function unknown	Molecular Function: chitinase activity (GO:0004568);; Cellular Component: extracellular region (GO:0005576);; Biological Process: carbohydrate metabolic process (GO:0005975);; Biological Process: chitin catabolic process (GO:0006032);; Molecular Function: chitin binding (GO:0008061);;	--	--	[G]	Carbohydrate transport and metabolism	Chitin binding Peritrophin-A domain;; Glycosyl hydrolases family 18;; Metal-sensitive transcriptional repressor;; Protein of unknown function (DUF2439);; APC basic domain	--	G	Carbohydrate transport and metabolism	PREDICTED: mucin-19-like isoform X3 [Apis mellifera]	molecular function: catalytic activity (GO:0003824);; cellular component: extracellular region (GO:0005576);; biological process: metabolic process (GO:0008152);; molecular function: binding (GO:0005488)
gene10661	LOC408446	499.806	73507	599.09	82022	323.35	79539	273.359	67480	303.552	63817	0.0367057	0.845205	up	[C]	Energy production and conversion	Molecular Function: aconitate hydratase activity (GO:0003994);; Cellular Component: mitochondrion (GO:0005739);; Biological Process: tricarboxylic acid cycle (GO:0006099);; Molecular Function: metal ion binding (GO:0046872);; Molecular Function: 4 iron, 4 sulfur cluster binding (GO:0051539);;	K01681|0|ame:408446|K01681 aconitate hydratase [EC:4.2.1.3] | (RefSeq) GB12488; probable aconitate hydratase, mitochondrial	Citrate cycle (TCA cycle) (ko00020);; Glyoxylate and dicarboxylate metabolism (ko00630);; Carbon metabolism (ko01200);; 2-Oxocarboxylic acid metabolism (ko01210);; Biosynthesis of amino acids (ko01230)	[CE]	Energy production and conversion;; Amino acid transport and metabolism	Aconitase family (aconitate hydratase);; Aconitase C-terminal domain	Probable aconitate hydratase, mitochondrial OS=Caenorhabditis elegans OX=6239 GN=aco-2 PE=3 SV=2	C	Energy production and conversion	PREDICTED: probable aconitate hydratase, mitochondrial isoform X1 [Apis mellifera]	molecular function: catalytic activity (GO:0003824);; cellular component: cell (GO:0005623);; cellular component: organelle (GO:0043226);; cellular component: cell part (GO:0044464);; biological process: metabolic process (GO:0008152);; biological process: cellular process (GO:0009987);; biological process: single-organism process (GO:0044699);; molecular function: binding (GO:0005488)
gene10666	LOC725926	79.0891	8461	114.849	11352	92.0911	13726	75.7227	11040	67.9675	8809	0.045783	0.771796	up	--	--	--	--	--	--	--	--	--	I	Lipid transport and metabolism	PREDICTED: prisilkin-39 isoform X2 [Apis cerana]	--
gene10667	LOC113219221	21.1937	1622	7.01716	516	8.02192	1044	6.84672	882	4.42485	481	0.0182775	1.00784	up	[I]	Lipid transport and metabolism	Molecular Function: hydrolase activity (GO:0016787);;	--	--	[R]	General function prediction only	Carboxylesterase family;; alpha/beta hydrolase fold;; Prolyl oligopeptidase family	Esterase E4 OS=Myzus persicae OX=13164 PE=1 SV=1	I	Lipid transport and metabolism	PREDICTED: esterase E4-like [Apis dorsata]	molecular function: catalytic activity (GO:0003824)
gene10705	LOC410485	17.0416	2706	12.9178	1882	12.9535	3647	12.326	3246	10.8186	2443	0.0498776	0.569277	up	[R]	General function prediction only	Cellular Component: integral component of membrane (GO:0016021);;	--	--	[R]	General function prediction only	Tetratricopeptide repeat;; Tetratricopeptide repeat;; Domain of unknown function (DUF1736);; Tetratricopeptide repeat;; TPR repeat;; Tetratricopeptide repeat;; Tetratricopeptide repeat;; Tetratricopeptide repeat;; Tetratricopeptide repeat;; Tetratricopeptide repeat;; Tetratricopeptide repeat;; Tetratricopeptide repeat;; Anaphase-promoting complex, cyclosome, subunit 3;; Tetratricopeptide repeat;;…	Transmembrane and TPR repeat-containing protein CG4050 OS=Drosophila melanogaster OX=7227 GN=CG4050 PE=2 SV=1	S	Function unknown	PREDICTED: transmembrane and TPR repeat-containing protein CG4050-like [Apis mellifera]	cellular component: membrane (GO:0016020);; cellular component: membrane part (GO:0044425)
gene10748	LOC552017	3.69615	1568	2.51846	895	2.45657	1930	1.78183	1386	1.84308	1264	0.0179019	0.71075	up	--	--	Cellular Component: intracellular (GO:0005622);; Biological Process: cell adhesion (GO:0007155);; Biological Process: Rho protein signal transduction (GO:0007266);; Molecular Function: cadherin binding (GO:0045296);; Molecular Function: actin filament binding (GO:0051015);;	--	--	[W]	Extracellular structures	Vinculin family	Catenin alpha OS=Drosophila melanogaster OX=7227 GN=alpha-Cat PE=1 SV=2	Z	Cytoskeleton	PREDICTED: alpha-catulin isoform X4 [Apis mellifera]	cellular component: cell (GO:0005623);; cellular component: cell part (GO:0044464);; biological process: biological adhesion (GO:0022610);; biological process: cellular process (GO:0009987);; biological process: signaling (GO:0023052);; biological process: single-organism process (GO:0044699);; biological process: response to stimulus (GO:0050896);; biological process: biological regulation (GO:0…
gene10753	LOC408452	21.2367	1919	29.0956	2449	18.2701	2762	12.056	1828	7.24806	937	0.00250936	1.23775	up	[QV]	Secondary metabolites biosynthesis, transport and catabolism;; Defense mechanisms	Molecular Function: monooxygenase activity (GO:0004497);; Molecular Function: iron ion binding (GO:0005506);; Cellular Component: integral component of membrane (GO:0016021);; Molecular Function: oxidoreductase activity, acting on paired donors, with incorporation or reduction of molecular oxygen (GO:0016705);; Molecular Function: heme binding (GO:0020037);; Biological Process: oxidation-reductio…	K15003|0|ame:408452|K15003 cytochrome P450 family 9 [EC:1.14.-.-] | (RefSeq) CYP9Q2; cytochrome P450 9e2	--	[Q]	Secondary metabolites biosynthesis, transport and catabolism	Cytochrome P450	Cytochrome P450 9e2 OS=Blattella germanica OX=6973 GN=CYP9E2 PE=2 SV=1	Q	Secondary metabolites biosynthesis, transport and catabolism	PREDICTED: cytochrome P450 9e2 [Apis mellifera]	molecular function: catalytic activity (GO:0003824);; biological process: metabolic process (GO:0008152);; biological process: single-organism process (GO:0044699);; molecular function: binding (GO:0005488);; cellular component: membrane (GO:0016020);; cellular component: membrane part (GO:0044425)
gene10756	LOC408453	18.59	1337	19.3919	1299	19.4211	2336	12.0894	1459	11.5295	1186	0.00433079	0.890488	up	[QV]	Secondary metabolites biosynthesis, transport and catabolism;; Defense mechanisms	Molecular Function: monooxygenase activity (GO:0004497);; Molecular Function: iron ion binding (GO:0005506);; Cellular Component: integral component of membrane (GO:0016021);; Molecular Function: oxidoreductase activity, acting on paired donors, with incorporation or reduction of molecular oxygen (GO:0016705);; Molecular Function: heme binding (GO:0020037);; Biological Process: oxidation-reductio…	K15003|0|ame:408453|K15003 cytochrome P450 family 9 [EC:1.14.-.-] | (RefSeq) CYP9Q3; cytochrome P450 9e2	--	[Q]	Secondary metabolites biosynthesis, transport and catabolism	Cytochrome P450	Cytochrome P450 9e2 OS=Blattella germanica OX=6973 GN=CYP9E2 PE=2 SV=1	Q	Secondary metabolites biosynthesis, transport and catabolism	PREDICTED: cytochrome P450 9e2 [Apis mellifera]	molecular function: catalytic activity (GO:0003824);; biological process: metabolic process (GO:0008152);; biological process: single-organism process (GO:0044699);; molecular function: binding (GO:0005488);; cellular component: membrane (GO:0016020);; cellular component: membrane part (GO:0044425)
gene10759	LOC410492	57.862	4268	187.606	12894	73.9249	9125	52.041	6443	54.6432	5766	0.0476574	0.921333	up	[QV]	Secondary metabolites biosynthesis, transport and catabolism;; Defense mechanisms	Molecular Function: monooxygenase activity (GO:0004497);; Molecular Function: iron ion binding (GO:0005506);; Cellular Component: membrane (GO:0016020);; Molecular Function: oxidoreductase activity, acting on paired donors, with incorporation or reduction of molecular oxygen (GO:0016705);; Molecular Function: heme binding (GO:0020037);; Biological Process: oxidation-reduction process (GO:0055114)…	K15003|0|ame:410492|K15003 cytochrome P450 family 9 [EC:1.14.-.-] | (RefSeq) CYP9Q1; cytochrome P450 9e2	--	[Q]	Secondary metabolites biosynthesis, transport and catabolism	Cytochrome P450	Cytochrome P450 9e2 OS=Blattella germanica OX=6973 GN=CYP9E2 PE=2 SV=1	Q	Secondary metabolites biosynthesis, transport and catabolism	PREDICTED: cytochrome P450 9e2 [Apis mellifera]	molecular function: catalytic activity (GO:0003824);; biological process: metabolic process (GO:0008152);; biological process: single-organism process (GO:0044699);; molecular function: binding (GO:0005488);; cellular component: membrane (GO:0016020)
gene10777	LOC551327	453.684	29791	386.311	23637	618.968	68014	361.462	39841	401.53	37717	0.0138385	0.569633	up	[M]	Cell wall/membrane/envelope biogenesis	Molecular Function: metallocarboxypeptidase activity (GO:0004181);; Biological Process: proteolysis (GO:0006508);; Molecular Function: zinc ion binding (GO:0008270);;	--	--	[S]	Function unknown	Zinc carboxypeptidase;; Carboxypeptidase activation peptide	Carboxypeptidase B OS=Astacus astacus OX=6715 PE=1 SV=1	E	Amino acid transport and metabolism	PREDICTED: carboxypeptidase B-like [Apis mellifera]	molecular function: catalytic activity (GO:0003824);; biological process: metabolic process (GO:0008152);; molecular function: binding (GO:0005488)
gene10789	LOC100577002	15.352	1804	18.1955	1978	9.8435	1938	9.5653	1889	7.32364	1233	0.0324996	0.877281	up	--	--	Molecular Function: acid phosphatase activity (GO:0003993);; Cellular Component: integral component of membrane (GO:0016021);; Biological Process: dephosphorylation (GO:0016311);;	K03103|0|ame:100577002|K03103 multiple inositol-polyphosphate phosphatase / 2,3-bisphosphoglycerate 3-phosphatase [EC:3.1.3.62 3.1.3.80] | (RefSeq) multiple inositol polyphosphate phosphatase 1-like	Glycolysis / Gluconeogenesis (ko00010);; Inositol phosphate metabolism (ko00562)	[R]	General function prediction only	Histidine phosphatase superfamily (branch 2)	Multiple inositol polyphosphate phosphatase 1 OS=Drosophila melanogaster OX=7227 GN=Mipp1 PE=1 SV=2	S	Function unknown	PREDICTED: multiple inositol polyphosphate phosphatase 1-like [Apis mellifera]	molecular function: catalytic activity (GO:0003824);; biological process: metabolic process (GO:0008152);; biological process: cellular process (GO:0009987);; cellular component: membrane (GO:0016020);; cellular component: membrane part (GO:0044425)
gene10793	LOC725346	14.1416	1434	20.0305	1938	8.44209	1392	3.30598	583	8.53863	1204	0.0184762	1.08647	up	[R]	General function prediction only	Molecular Function: neurotransmitter:sodium symporter activity (GO:0005328);; Biological Process: neurotransmitter transport (GO:0006836);; Cellular Component: integral component of membrane (GO:0016021);; Biological Process: transmembrane transport (GO:0055085);;	K05038|0|ame:725346|K05038 solute carrier family 6 (neurotransmitter transporter, amino acid) member 5/7/9/14 | (RefSeq) NT-10; sodium-dependent nutrient amino acid transporter 1	--	[T]	Signal transduction mechanisms	Sodium:neurotransmitter symporter family	Sodium-dependent nutrient amino acid transporter 1 OS=Drosophila persimilis OX=7234 GN=NAAT1 PE=3 SV=1	P	Inorganic ion transport and metabolism	PREDICTED: sodium-dependent nutrient amino acid transporter 1 [Apis mellifera]	molecular function: transporter activity (GO:0005215);; biological process: single-organism process (GO:0044699);; biological process: localization (GO:0051179);; cellular component: membrane (GO:0016020);; cellular component: membrane part (GO:0044425)
gene1080	LOC724835	4.57751	665	2.834	340	3.15258	809	2.35079	599	2.25963	448	0.0187145	0.748976	up	--	--	Molecular Function: carbohydrate binding (GO:0030246);;	--	--	[R]	General function prediction only	Galactose binding lectin domain	Protein eva-1 OS=Caenorhabditis elegans OX=6239 GN=eva-1 PE=1 SV=2	S	Function unknown	PREDICTED: uncharacterized protein LOC724835 isoform X3 [Apis mellifera]	molecular function: binding (GO:0005488)
gene1082	LOC408583	307.926	15008	337.189	13571	244.868	19289	184.975	14876	233.636	15352	0.0490739	0.688672	up	--	--	--	K10373|0|ame:408583|K10373 tropomyosin 1 | (RefSeq) tropomyosin	--	[Z]	Cytoskeleton	Tropomyosin;; Tropomyosin like	Tropomyosin OS=Locusta migratoria OX=7004 PE=3 SV=1	Z	Cytoskeleton	PREDICTED: tropomyosin alpha-1 chain isoform X11 [Apis mellifera]	--
gene10869	LOC410495	0.576809	166	0.932666	187	0.656433	243	0.151877	72	0.220361	78	0.000183658	1.58244	up	[QV]	Secondary metabolites biosynthesis, transport and catabolism;; Defense mechanisms	Molecular Function: monooxygenase activity (GO:0004497);; Molecular Function: iron ion binding (GO:0005506);; Cellular Component: integral component of membrane (GO:0016021);; Molecular Function: oxidoreductase activity, acting on paired donors, with incorporation or reduction of molecular oxygen (GO:0016705);; Molecular Function: heme binding (GO:0020037);; Biological Process: oxidation-reductio…	K14939|0|soc:105196791|K14939 cytochrome P450 family 307 subfamily A | (RefSeq) cytochrome P450 307a1-like	Insect hormone biosynthesis (ko00981)	[Q]	Secondary metabolites biosynthesis, transport and catabolism	Cytochrome P450	Cytochrome P450 307a1 OS=Drosophila melanogaster OX=7227 GN=spo PE=1 SV=3	Q	Secondary metabolites biosynthesis, transport and catabolism	PREDICTED: cytochrome P450 307a1-like [Apis dorsata]	molecular function: catalytic activity (GO:0003824);; biological process: metabolic process (GO:0008152);; biological process: single-organism process (GO:0044699);; molecular function: binding (GO:0005488);; cellular component: membrane (GO:0016020);; cellular component: membrane part (GO:0044425)
gene1088	LOC100577365	3.3427	742	2.16254	482	1.42786	515	1.51623	605	1.03527	338	0.0493048	0.839915	up	--	--	Cellular Component: nucleus (GO:0005634);; Biological Process: regulation of transcription, DNA-templated (GO:0006355);; Biological Process: multicellular organism development (GO:0007275);; Molecular Function: sequence-specific DNA binding (GO:0043565);;	--	--	[R]	General function prediction only	Homeobox domain;; Engrailed homeobox C-terminal signature domain	Homeobox protein E60 (Fragment) OS=Apis mellifera OX=7460 PE=3 SV=3	K	Transcription	PREDICTED: homeobox protein invected-like isoform X1 [Apis mellifera]	cellular component: cell (GO:0005623);; cellular component: organelle (GO:0043226);; cellular component: cell part (GO:0044464);; biological process: biological regulation (GO:0065007);; biological process: multicellular organismal process (GO:0032501);; biological process: developmental process (GO:0032502);; biological process: single-organism process (GO:0044699);; molecular function: binding …
gene10881	LOC410502	17.8576	9351	18.7123	9155	11.0504	9596	7.31214	6421	9.24435	6976	0.0111973	1.01074	up	--	--	Cellular Component: histone acetyltransferase complex (GO:0000123);; Molecular Function: kinase activity (GO:0016301);; Biological Process: phosphorylation (GO:0016310);; Biological Process: histone acetylation (GO:0016573);;	K08874|0|ame:410502|K08874 transformation/transcription domain-associated protein | (RefSeq) Nipped-A; transformation/transcription domain-associated protein	--	[TBLD]	Signal transduction mechanisms;; Chromatin structure and dynamics;; Replication, recombination and repair;; Cell cycle control, cell division, chromosome partitioning	FAT domain;; Phosphatidylinositol 3- and 4-kinase;; FATC domain	Transcription-associated protein 1 OS=Drosophila melanogaster OX=7227 GN=Nipped-A PE=1 SV=4	BDLTU	Chromatin structure and dynamics;; Cell cycle control, cell division, chromosome partitioning;; Replication, recombination and repair;; Signal transduction mechanisms;; Intracellular trafficking, secretion, and vesicular transport	PREDICTED: transformation/transcription domain-associated protein [Apis mellifera]	cellular component: cell (GO:0005623);; cellular component: membrane-enclosed lumen (GO:0031974);; cellular component: macromolecular complex (GO:0032991);; cellular component: organelle (GO:0043226);; cellular component: organelle part (GO:0044422);; cellular component: cell part (GO:0044464);; molecular function: catalytic activity (GO:0003824);; biological process: metabolic process (GO:000815…
gene10885	LOC102654839	6.60418	898	5.23573	663	5.07885	1155	8.52916	1946	20.968	4075	0.0369426	-0.847717	down	--	--	--	--	--	--	--	Domain of unknown function (DUF4786)	--	S	Function unknown	PREDICTED: uncharacterized protein LOC102654839 [Apis mellifera]	--
gene1089	LOC725151	2.74427	329	1.53519	172	1.45535	292	0.841308	169	1.22669	210	0.0286006	0.897298	up	--	--	Cellular Component: nucleus (GO:0005634);; Biological Process: regulation of transcription, DNA-templated (GO:0006355);; Biological Process: multicellular organism development (GO:0007275);; Molecular Function: sequence-specific DNA binding (GO:0043565);;	K09319|2.77033e-167|ame:725151|K09319 homeobox protein engrailed | (RefSeq) En; homeobox protein engrailed-1a	Hedgehog signaling pathway - fly (ko04341)	[R]	General function prediction only	Homeobox domain;; Engrailed homeobox C-terminal signature domain	Homeobox protein E30 (Fragment) OS=Apis mellifera OX=7460 PE=3 SV=3	K	Transcription	PREDICTED: homeobox protein E30 [Apis mellifera]	cellular component: cell (GO:0005623);; cellular component: organelle (GO:0043226);; cellular component: cell part (GO:0044464);; biological process: biological regulation (GO:0065007);; biological process: multicellular organismal process (GO:0032501);; biological process: developmental process (GO:0032502);; biological process: single-organism process (GO:0044699);; molecular function: binding …
gene10895	LOC410509	6.68692	1816	1.07715	253	0.675189	403	18.4244	8810	8.37131	3853	0.0161524	-1.16335	down	--	--	Cellular Component: proteinaceous extracellular matrix (GO:0005578);; Cellular Component: collagen trimer (GO:0005581);; Biological Process: chitin metabolic process (GO:0006030);; Molecular Function: chitin binding (GO:0008061);;	--	--	[G]	Carbohydrate transport and metabolism	Collagen triple helix repeat (20 copies);; Chitin binding Peritrophin-A domain;; Collagen triple helix repeat (20 copies);; Formin Homology Region 1	--	S	Function unknown	PREDICTED: mucin-2-like [Apis mellifera]	cellular component: extracellular region (GO:0005576);; cellular component: extracellular region part (GO:0044421);; cellular component: macromolecular complex (GO:0032991);; biological process: metabolic process (GO:0008152);; molecular function: binding (GO:0005488)
gene10900	LOC410514	8.13862	2927	4.83706	1573	5.32773	2934	3.03751	1997	2.7679	1574	0.00274692	1.00968	up	--	--	Biological Process: signal transduction (GO:0007165);;	--	--	[R]	General function prediction only	Ankyrin repeats (many copies);; Ras association (RalGDS/AF-6) domain	--	S	Function unknown	PREDICTED: uncharacterized protein LOC107998674 isoform X1 [Apis cerana]	biological process: cellular process (GO:0009987);; biological process: biological regulation (GO:0065007)
gene10911	LOC102656485	2.30997	54	0.88557	20	3.24231	126	0	0	0.261281	9	0.0219225	1.06174	up	--	--	--	--	--	--	--	Oxidoreductase-like protein, N-terminal	--	S	Function unknown	PREDICTED: oxidoreductase-like domain-containing protein 1 [Apis mellifera]	--
gene10924	LOC724293	5.91834	1164	5.32912	977	3.48915	1149	0.919078	304	0.152727	43	2.35013e-05	2.00388	up	[G]	Carbohydrate transport and metabolism	Cellular Component: integral component of membrane (GO:0016021);;	--	--	--	--	Major royal jelly protein	Protein yellow OS=Drosophila guanche OX=7266 GN=y PE=3 SV=1	G	Carbohydrate transport and metabolism	PREDICTED: protein yellow [Apis mellifera]	cellular component: membrane (GO:0016020);; cellular component: membrane part (GO:0044425)
gene10935	LOC724594	18.771	3435	16.2072	2828	8.47627	2653	6.54552	1768	4.42227	734	0.000413161	1.53117	up	[R]	General function prediction only	Molecular Function: GTP binding (GO:0005525);; Cellular Component: intracellular (GO:0005622);; Biological Process: small GTPase mediated signal transduction (GO:0007264);;	K07945|6.13804e-114|ame:724594|K07945 ADP-ribosylation factor-like protein 4 | (RefSeq) ADP-ribosylation factor-like protein 4C	--	[U]	Intracellular trafficking, secretion, and vesicular transport	ADP-ribosylation factor family;; Ras of Complex, Roc, domain of DAPkinase;; Ras family;; Signal recognition particle receptor beta subunit;; 50S ribosome-binding GTPase	ADP-ribosylation factor OS=Dugesia japonica OX=6161 PE=2 SV=3	S	Function unknown	ADP-ribosylation factor-like protein 4C [Bombus terrestris]	molecular function: binding (GO:0005488);; cellular component: cell (GO:0005623);; cellular component: cell part (GO:0044464);; biological process: cellular process (GO:0009987);; biological process: signaling (GO:0023052);; biological process: single-organism process (GO:0044699);; biological process: response to stimulus (GO:0050896);; biological process: biological regulation (GO:0065007)
gene10955	LOC552640	0.457781	40	0.304187	30	0.691102	95	0.238681	31	0.228659	34	0.0489252	0.878264	up	[P]	Inorganic ion transport and metabolism	Molecular Function: ammonium transmembrane transporter activity (GO:0008519);; Cellular Component: integral component of membrane (GO:0016021);; Biological Process: ammonium transmembrane transport (GO:0072488);;	--	--	[P]	Inorganic ion transport and metabolism	Ammonium Transporter Family	Putative ammonium transporter 3 OS=Caenorhabditis elegans OX=6239 GN=amt-3 PE=3 SV=2	P	Inorganic ion transport and metabolism	PREDICTED: ammonium transporter 1-like isoform X1 [Apis mellifera]	molecular function: transporter activity (GO:0005215);; biological process: localization (GO:0051179);; cellular component: membrane (GO:0016020);; cellular component: membrane part (GO:0044425)
gene10973	LOC410527	91.0725	21678	59.8713	15920	64.7641	24988	44.9315	18068	54.7755	18260	0.0185829	0.789347	up	[P]	Inorganic ion transport and metabolism	Molecular Function: ATP binding (GO:0005524);; Biological Process: cation transport (GO:0006812);; Cellular Component: integral component of membrane (GO:0016021);; Molecular Function: ATPase activity (GO:0016887);; Molecular Function: metal ion binding (GO:0046872);;	K14951|0|ame:410527|K14951 cation-transporting ATPase 13A3/4/5 [EC:3.6.3.-] | (RefSeq) probable cation-transporting ATPase 13A3	--	[P]	Inorganic ion transport and metabolism	E1-E2 ATPase;; P5-type ATPase cation transporter;; haloacid dehalogenase-like hydrolase;; Cation transport ATPase (P-type)	Probable cation-transporting ATPase W08D2.5 OS=Caenorhabditis elegans OX=6239 GN=W08D2.5 PE=3 SV=2	U	Intracellular trafficking, secretion, and vesicular transport	PREDICTED: probable cation-transporting ATPase 13A3 isoform X3 [Apis mellifera]	molecular function: binding (GO:0005488);; biological process: localization (GO:0051179);; cellular component: membrane (GO:0016020);; cellular component: membrane part (GO:0044425);; molecular function: catalytic activity (GO:0003824)
gene10974	LOC406146	23.9932	6316	11.1663	3013	10.7452	3971	7.79346	3209	6.15251	2826	0.0120337	1.02344	up	--	--	Molecular Function: hyalurononglucosaminidase activity (GO:0004415);; Cellular Component: extracellular region (GO:0005576);; Biological Process: carbohydrate metabolic process (GO:0005975);; Biological Process: defense response (GO:0006952);; Cellular Component: integral component of membrane (GO:0016021);;	K01197|0|ame:406146|K01197 hyaluronoglucosaminidase [EC:3.2.1.35] | (RefSeq) GB18543; hyaluronoglucosaminidase	Glycosaminoglycan degradation (ko00531)	--	--	Hyaluronidase;; DAN domain	Hyaluronidase OS=Apis mellifera OX=7460 PE=1 SV=1	G	Carbohydrate transport and metabolism	PREDICTED: hyaluronidase isoform X1 [Apis mellifera]	molecular function: catalytic activity (GO:0003824);; cellular component: extracellular region (GO:0005576);; biological process: metabolic process (GO:0008152);; biological process: response to stimulus (GO:0050896);; cellular component: membrane (GO:0016020);; cellular component: membrane part (GO:0044425)
gene10977	LOC725754	23.7664	8012	11.2737	3373	12.3254	6965	10.228	5878	6.61235	3250	0.0138159	0.926718	up	--	--	Molecular Function: metal ion binding (GO:0046872);;	--	--	[R]	General function prediction only	--	Transcription factor castor OS=Drosophila melanogaster OX=7227 GN=cas PE=1 SV=2	S	Function unknown	PREDICTED: uncharacterized protein LOC725754 isoform X1 [Apis mellifera]	molecular function: binding (GO:0005488)
gene10993	LOC726124	2.19345	224	1.0046	96	1.25704	215	0.822288	141	0.901493	132	0.0453275	0.808283	up	--	--	Molecular Function: DNA binding (GO:0003677);; Molecular Function: transcription factor activity, sequence-specific DNA binding (GO:0003700);; Molecular Function: ATP binding (GO:0005524);; Cellular Component: nucleus (GO:0005634);; Biological Process: regulation of transcription, DNA-templated (GO:0006355);;	K20213|9.12005e-176|ame:726124|K20213 RUNX transcription factor Runt | (RefSeq) GB11654; segmentation protein Runt-like	--	[K]	Transcription	Runt domain	Segmentation protein Runt OS=Drosophila melanogaster OX=7227 GN=run PE=1 SV=2	K	Transcription	PREDICTED: segmentation protein Runt-like [Apis mellifera]	molecular function: binding (GO:0005488);; molecular function: nucleic acid binding transcription factor activity (GO:0001071);; biological process: biological regulation (GO:0065007);; cellular component: cell (GO:0005623);; cellular component: organelle (GO:0043226);; cellular component: cell part (GO:0044464)
gene10997	LOC410538	14.2513	1391	13.0329	1260	10.0404	1744	8.9271	1546	8.30826	1236	0.0498183	0.699605	up	--	--	Molecular Function: mannosyltransferase activity (GO:0000030);; Cellular Component: integral component of membrane (GO:0016021);; Biological Process: mannosylation (GO:0097502);;	--	--	[S]	Function unknown	Q-cell neuroblast polarisation	C-mannosyltransferase dpy-19 OS=Caenorhabditis elegans OX=6239 GN=dpy-19 PE=1 SV=2	U	Intracellular trafficking, secretion, and vesicular transport	PREDICTED: probable C-mannosyltransferase DPY19L1 isoform X1 [Apis mellifera]	molecular function: catalytic activity (GO:0003824);; cellular component: membrane (GO:0016020);; cellular component: membrane part (GO:0044425);; biological process: metabolic process (GO:0008152);; biological process: single-organism process (GO:0044699)
gene11015	LOC550799	20.3968	2574	18.3483	2093	14.5634	2910	12.1213	2546	12.7253	2177	0.0422724	0.718424	up	--	--	--	--	--	--	--	DAZ associated protein 2 (DAZAP2)	--	S	Function unknown	PREDICTED: DAZ-associated protein 2-like isoform X1 [Apis mellifera]	--
gene11038	LOC726839	20.0011	2214	9.15723	1115	6.26975	1074	5.53442	977	4.11636	620	0.00602378	1.21291	up	[G]	Carbohydrate transport and metabolism	Cellular Component: integral component of membrane (GO:0016021);; Molecular Function: substrate-specific transmembrane transporter activity (GO:0022891);; Biological Process: transmembrane transport (GO:0055085);;	--	--	[R]	General function prediction only	Sugar (and other) transporter;; Major Facilitator Superfamily	Facilitated trehalose transporter Tret1 OS=Apis mellifera ligustica OX=7469 GN=Tret1 PE=1 SV=1	G	Carbohydrate transport and metabolism	PREDICTED: facilitated trehalose transporter Tret1-like isoform X2 [Apis mellifera]	cellular component: membrane (GO:0016020);; cellular component: membrane part (GO:0044425);; molecular function: transporter activity (GO:0005215);; biological process: localization (GO:0051179)
gene11045	LOC408481	152.648	13564	180.075	14909	110.365	16410	102.054	15221	92.8053	11796	0.0464244	0.772666	up	--	--	--	K05022|1.711e-167|cfo:105256182|K05022 chloride intracellular channel protein 2 | (RefSeq) chloride intracellular channel exc-4	--	[P]	Inorganic ion transport and metabolism	--	Chloride intracellular channel exc-4 OS=Caenorhabditis elegans OX=6239 GN=exc-4 PE=1 SV=2	U	Intracellular trafficking, secretion, and vesicular transport	PREDICTED: chloride intracellular channel exc-4 [Apis mellifera]	--
gene11046	LOC726947	28.8901	3086	23.8532	2337	17.93	3049	17.5953	2964	13.7804	1899	0.0274194	0.825091	up	--	--	Molecular Function: zinc ion binding (GO:0008270);; Molecular Function: kinase activity (GO:0016301);; Biological Process: phosphorylation (GO:0016310);;	K04404|0|ame:726947|K04404 TAK1-binding protein 2 | (RefSeq) Tab; TGF-beta-activated kinase 1 and MAP3K7-binding protein 3	MAPK signaling pathway - fly (ko04013);; Apoptosis - fly (ko04214)	--	--	--	--	U	Intracellular trafficking, secretion, and vesicular transport	PREDICTED: TGF-beta-activated kinase 1 and MAP3K7-binding protein 3 isoform X1 [Apis mellifera]	molecular function: binding (GO:0005488);; molecular function: catalytic activity (GO:0003824);; biological process: metabolic process (GO:0008152);; biological process: cellular process (GO:0009987)
gene11052	LOC726997	161.088	24685	54.235	7822	41.6406	13997	35.1364	9119	21.1036	5676	0.00170123	1.33526	up	--	--	Molecular Function: copper ion binding (GO:0005507);; Cellular Component: integral component of membrane (GO:0016021);; Molecular Function: oxidoreductase activity, acting on paired donors, with incorporation or reduction of molecular oxygen, reduced ascorbate as one donor, and incorporation of one atom of oxygen (GO:0016715);; Biological Process: oxidation-reduction process (GO:0055114);;	--	--	[E]	Amino acid transport and metabolism	Copper type II ascorbate-dependent monooxygenase, C-terminal domain;; Copper type II ascorbate-dependent monooxygenase, N-terminal domain;; DOMON domain	MOXD1 homolog 1 OS=Drosophila melanogaster OX=7227 GN=CG5235 PE=2 SV=2	S	Function unknown	PREDICTED: MOXD1 homolog 1 [Apis mellifera]	molecular function: binding (GO:0005488);; cellular component: membrane (GO:0016020);; cellular component: membrane part (GO:0044425);; molecular function: catalytic activity (GO:0003824);; biological process: metabolic process (GO:0008152);; biological process: single-organism process (GO:0044699)
gene11054	Reck	56.7141	8333	26.4741	3661	30.3284	7424	14.5274	3635	13.5532	2887	7.42643e-05	1.4093	up	--	--	Cellular Component: integral component of membrane (GO:0016021);;	K17461|0|ame:408485|K17461 reversion-inducing-cysteine-rich protein with kazal motifs | (RefSeq) Reck, GB18088; reversion-inducing-cysteine-rich protein with kazal motifs	--	[R]	General function prediction only	Kazal-type serine protease inhibitor domain	--	O	Posttranslational modification, protein turnover, chaperones	PREDICTED: reversion-inducing-cysteine-rich protein with kazal motifs isoform X1 [Apis mellifera]	cellular component: membrane (GO:0016020);; cellular component: membrane part (GO:0044425)
gene11058	LOC100576251	0.408709	566	0.363922	457	0.245356	582	0.167034	365	0.166007	325	0.00386976	1.12116	up	--	--	--	--	--	[R]	General function prediction only	Zinc finger, C2H2 type;; Zinc-finger double domain;; C2H2-type zinc finger;; C2H2-type zinc finger;; Zinc-finger double-stranded RNA-binding;; Zinc-finger of C2H2 type	Zinc finger protein rotund OS=Drosophila melanogaster OX=7227 GN=rn PE=1 SV=2	S	Function unknown	PREDICTED: uncharacterized protein LOC100576251 isoform X1 [Apis mellifera]	--
gene11068	LOC727081	94.3979	10407	88.9945	9142	58.7542	10840	33.7275	6242	34.3401	5416	0.000576165	1.2943	up	--	--	Cellular Component: integral component of membrane (GO:0016021);;	--	--	--	--	Zona pellucida-like domain	--	S	Function unknown	PREDICTED: uncharacterized protein LOC727081 isoform X2 [Apis mellifera]	cellular component: membrane (GO:0016020);; cellular component: membrane part (GO:0044425)
gene11076	LOC100576152	1.49181	91	4.85799	276	1.09465	112	131.409	13421	222.99	19408	6.16547e-11	-3.14156	down	--	--	Cellular Component: integral component of membrane (GO:0016021);;	--	--	--	--	Protein of unknown function (DUF1676)	--	S	Function unknown	PREDICTED: uncharacterized protein LOC100576152 [Apis mellifera]	cellular component: membrane (GO:0016020);; cellular component: membrane part (GO:0044425)
gene11077	LOC100577362	100.291	3920	248.731	9084	28.6196	1853	31.9594	2379	24.5249	1574	0.012106	1.21659	up	--	--	Cellular Component: extracellular region (GO:0005576);; Biological Process: chitin metabolic process (GO:0006030);; Molecular Function: chitin binding (GO:0008061);;	--	--	--	--	Chitin binding Peritrophin-A domain	--	S	Function unknown	PREDICTED: uncharacterized protein LOC102678729 [Apis dorsata]	cellular component: extracellular region (GO:0005576);; biological process: metabolic process (GO:0008152);; molecular function: binding (GO:0005488)
gene11082	LOC100577180	8.28019	511	6.73145	387	0.228836	24	0.043103	5	0.005785	1	0.00324479	1.37897	up	--	--	--	--	--	--	--	BTB/POZ domain	Protein bric-a-brac 1 OS=Drosophila melanogaster OX=7227 GN=bab1 PE=2 SV=2	S	Function unknown	PREDICTED: uncharacterized protein LOC100577180 [Apis mellifera]	--
gene11086	EphR	18.4829	6358	18.0739	3801	9.48684	6053	9.95838	4018	8.68314	4706	0.0200052	0.845776	up	--		Molecular Function: ephrin receptor activity (GO:0005003);; Molecular Function: ATP binding (GO:0005524);; Cellular Component: integral component of plasma membrane (GO:0005887);; Biological Process: peptidyl-tyrosine phosphorylation (GO:0018108);; Biological Process: ephrin receptor signaling pathway (GO:0048013);;	K05110|0|cfo:105259214|K05110 Eph receptor B1 [EC:2.7.10.1] | (RefSeq) ephrin type-B receptor 1-B	--	[T]	Signal transduction mechanisms	Protein tyrosine kinase;; Ephrin receptor ligand binding domain;; Protein kinase domain;; Fibronectin type III domain;; Ephrin type-A receptor 2 transmembrane domain;; SAM domain (Sterile alpha motif);; SAM domain (Sterile alpha motif);; Putative ephrin-receptor like	Ephrin receptor 1 OS=Caenorhabditis elegans OX=6239 GN=vab-1 PE=1 SV=1	T	Signal transduction mechanisms	PREDICTED: eph receptor tyrosine kinase isoform X1 [Apis mellifera]	molecular function: catalytic activity (GO:0003824);; molecular function: signal transducer activity (GO:0004871);; molecular function: molecular transducer activity (GO:0060089);; biological process: metabolic process (GO:0008152);; biological process: cellular process (GO:0009987);; biological process: signaling (GO:0023052);; biological process: single-organism process (GO:0044699);; biologica…
gene11105	LOC727232	19.7289	7606	13.329	4505	9.6396	4923	10.3676	5523	8.1054	3929	0.0422661	0.834461	up	--	--	Cellular Component: intracellular (GO:0005622);; Cellular Component: integral component of membrane (GO:0016021);; Biological Process: intracellular signal transduction (GO:0035556);; Molecular Function: metal ion binding (GO:0046872);;	--	--	--	--	C2 domain;; Phorbol esters/diacylglycerol binding domain (C1 domain)	Putative protein kinase C delta type homolog OS=Drosophila melanogaster OX=7227 GN=Pkcdelta PE=2 SV=3	S	Function unknown	PREDICTED: uncharacterized protein LOC727232 isoform X1 [Apis mellifera]	cellular component: cell (GO:0005623);; cellular component: cell part (GO:0044464);; cellular component: membrane (GO:0016020);; cellular component: membrane part (GO:0044425);; biological process: cellular process (GO:0009987);; biological process: signaling (GO:0023052);; biological process: single-organism process (GO:0044699);; biological process: response to stimulus (GO:0050896);; biologica…
gene11119	LOC410567	54.1614	8087	53.2449	7389	39.0218	9885	32.2059	8130	33.7256	7259	0.0343661	0.753053	up	[P]	Inorganic ion transport and metabolism	Cellular Component: integral component of membrane (GO:0016021);; Biological Process: metal ion transport (GO:0030001);; Molecular Function: metal ion transmembrane transporter activity (GO:0046873);; Biological Process: transmembrane transport (GO:0055085);;	K14717|0|ame:410567|K14717 solute carrier family 39 (zinc transporter), member 11 | (RefSeq) zinc transporter ZIP11	--	[P]	Inorganic ion transport and metabolism	ZIP Zinc transporter	Protein zntB OS=Dictyostelium discoideum OX=44689 GN=zntB PE=2 SV=1	P	Inorganic ion transport and metabolism	PREDICTED: zinc transporter ZIP11 isoform X2 [Apis mellifera]	cellular component: membrane (GO:0016020);; cellular component: membrane part (GO:0044425);; biological process: localization (GO:0051179);; molecular function: transporter activity (GO:0005215)
gene11121	LOC727284	6.2045	1844	3.96714	1100	2.23175	1101	2.67467	1321	2.0303	868	0.04763	0.845309	up	--	--	Molecular Function: RNA polymerase II transcription factor activity, sequence-specific DNA binding (GO:0000981);; Biological Process: regulation of transcription from RNA polymerase II promoter (GO:0006357);;	K09270|0|ame:727284|K09270 transcription factor SOX7/8/10/18 (SOX group E/F) | (RefSeq) GB14790; transcription factor Sox-10-like	--	[K]	Transcription	HMG (high mobility group) box;; HMG-box domain;; Sox developmental protein N terminal	Putative transcription factor SOX-15 OS=Drosophila melanogaster OX=7227 GN=Sox15 PE=2 SV=2	B	Chromatin structure and dynamics	PREDICTED: transcription factor Sox-10-like isoform X3 [Apis mellifera]	molecular function: nucleic acid binding transcription factor activity (GO:0001071);; biological process: biological regulation (GO:0065007)
gene11150	LOC724159	22.3288	7858	10.4996	3850	18.3802	10818	5.74589	3699	5.52067	3136	3.38909e-09	1.5869	up	--	--	Cellular Component: nucleosome (GO:0000786);; Molecular Function: DNA binding (GO:0003677);; Molecular Function: histone acetyltransferase activity (GO:0004402);; Cellular Component: nucleus (GO:0005634);; Biological Process: nucleosome assembly (GO:0006334);; Biological Process: regulation of transcription, DNA-templated (GO:0006355);; Molecular Function: zinc ion binding (GO:0008270);; Biologic…	K11306|0|ame:724159|K11306 histone acetyltransferase MYST4 [EC:2.3.1.48] | (RefSeq) histone acetyltransferase KAT6B	--	[B]	Chromatin structure and dynamics	MOZ/SAS family;; PHD-finger;; linker histone H1 and H5 family	Histone acetyltransferase Tip60 OS=Drosophila melanogaster OX=7227 GN=Tip60 PE=1 SV=1	B	Chromatin structure and dynamics	PREDICTED: histone acetyltransferase KAT6B [Apis mellifera]	cellular component: cell (GO:0005623);; cellular component: macromolecular complex (GO:0032991);; cellular component: organelle (GO:0043226);; cellular component: organelle part (GO:0044422);; cellular component: cell part (GO:0044464);; molecular function: binding (GO:0005488);; molecular function: catalytic activity (GO:0003824);; biological process: cellular process (GO:0009987);; biological p…
gene11159	LOC410566	33.2138	4986	38.6515	5314	29.5936	7107	23.9613	5697	25.6063	5059	0.0443685	0.724688	up	[G]	Carbohydrate transport and metabolism	Cellular Component: integral component of membrane (GO:0016021);; Biological Process: transmembrane transport (GO:0055085);;	K08193|0|ame:410566|K08193 MFS transporter, ACS family, solute carrier family 17 (sodium-dependent inorganic phosphate cotransporter), other | (RefSeq) GB19693; putative inorganic phosphate cotransporter	--	[G]	Carbohydrate transport and metabolism	Major Facilitator Superfamily;; Sugar (and other) transporter	Putative inorganic phosphate cotransporter OS=Drosophila melanogaster OX=7227 GN=Picot PE=2 SV=1	G	Carbohydrate transport and metabolism	PREDICTED: putative inorganic phosphate cotransporter isoform X1 [Apis mellifera]	cellular component: membrane (GO:0016020);; cellular component: membrane part (GO:0044425);; biological process: localization (GO:0051179)
gene11209	LOC113219268	75.993	3004	82.4003	3030	53.2119	3526	11.8642	782	47.6324	2669	0.0232329	1.04181	up	--	--	Biological Process: telomere maintenance (GO:0000723);; Molecular Function: damaged DNA binding (GO:0003684);; Molecular Function: ATP-dependent DNA helicase activity (GO:0004003);; Biological Process: double-strand break repair via nonhomologous end joining (GO:0006303);; Biological Process: DNA recombination (GO:0006310);; Biological Process: DNA duplex unwinding (GO:0032508);; Molecular Functi…	K10885|4.20567e-55|ame:552750|K10885 ATP-dependent DNA helicase 2 subunit 2 | (RefSeq) GB12351; X-ray repair cross-complementing protein 5-like	Non-homologous end-joining (ko03450)	--	--	--	--	S	Function unknown	PREDICTED: X-ray repair cross-complementing protein 5-like isoform X2 [Apis mellifera]	biological process: metabolic process (GO:0008152);; biological process: cellular process (GO:0009987);; biological process: biological regulation (GO:0065007);; biological process: cellular component organization or biogenesis (GO:0071840);; molecular function: binding (GO:0005488);; molecular function: catalytic activity (GO:0003824);; biological process: response to stimulus (GO:0050896);; cel…
gene11210	LOC552750	6.84729	573	3.12206	244	15.9028	2156	28.8755	5134	15.9186	1783	0.0195922	-1.03295	down	--	--	Biological Process: telomere maintenance (GO:0000723);; Molecular Function: damaged DNA binding (GO:0003684);; Molecular Function: ATP-dependent DNA helicase activity (GO:0004003);; Biological Process: double-strand break repair via nonhomologous end joining (GO:0006303);; Biological Process: DNA recombination (GO:0006310);; Biological Process: DNA duplex unwinding (GO:0032508);; Molecular Functi…	K10885|0|ame:552750|K10885 ATP-dependent DNA helicase 2 subunit 2 | (RefSeq) GB12351; X-ray repair cross-complementing protein 5-like	Non-homologous end-joining (ko03450)	[L]	Replication, recombination and repair	Ku70/Ku80 beta-barrel domain;; Ku70/Ku80 C-terminal arm;; Ku70/Ku80 N-terminal alpha/beta domain	X-ray repair cross-complementing protein 5 OS=Dictyostelium discoideum OX=44689 GN=ku80 PE=3 SV=1	L	Replication, recombination and repair	ATP-dependent DNA helicase [Apis cerana cerana]	biological process: metabolic process (GO:0008152);; biological process: cellular process (GO:0009987);; biological process: biological regulation (GO:0065007);; biological process: cellular component organization or biogenesis (GO:0071840);; molecular function: binding (GO:0005488);; molecular function: catalytic activity (GO:0003824);; biological process: response to stimulus (GO:0050896);; cel…
gene11239	Obp15	627.7	14503	646.551	13920	455.519	17612	390.106	15129	312.869	10341	0.0171069	0.876867	up	--	--	Molecular Function: odorant binding (GO:0005549);;	--	--	--	--	PBP/GOBP family	--	--	--	odorant binding protein 15 precursor [Apis mellifera]	molecular function: binding (GO:0005488)
gene1124	LOC410696	0.789266	220	0.540115	145	0.631177	284	0.451419	214	0.361098	143	0.0261946	0.802904	up	--	--	--	--	--	[O]	Posttranslational modification, protein turnover, chaperones	Thrombospondin type 1 domain;; Immunoglobulin I-set domain;; Immunoglobulin domain;; Immunoglobulin domain;; PLAC (protease and lacunin) domain;; Immunoglobulin domain	Protein madd-4 OS=Caenorhabditis elegans OX=6239 GN=madd-4 PE=1 SV=5	S	Function unknown	PREDICTED: LOW QUALITY PROTEIN: ADAMTS-like protein 3 [Apis mellifera]	--
gene11248	LOC413200	12.5369	2940	5.81964	747	10.9544	3114	5.35468	2020	4.84848	996	0.0266622	0.907465	up	--		Molecular Function: fibroblast growth factor-activated receptor activity (GO:0005007);; Molecular Function: ATP binding (GO:0005524);; Biological Process: fibroblast growth factor receptor signaling pathway (GO:0008543);; Cellular Component: integral component of membrane (GO:0016021);; Biological Process: peptidyl-tyrosine phosphorylation (GO:0018108);;	K05093|0|ame:413200|K05093 fibroblast growth factor receptor 2 [EC:2.7.10.1] | (RefSeq) htl; fibroblast growth factor receptor homolog 1	Endocytosis (ko04144)	[T]	Signal transduction mechanisms	Protein tyrosine kinase;; Protein kinase domain;; Immunoglobulin domain;; Immunoglobulin I-set domain;; Immunoglobulin domain;; Immunoglobulin domain;; Immunoglobulin V-set domain;; Ig-like domain on T-cell surface glycoprotein CD3 epsilon chain	Fibroblast growth factor receptor homolog 1 OS=Drosophila melanogaster OX=7227 GN=htl PE=1 SV=3	T	Signal transduction mechanisms	PREDICTED: fibroblast growth factor receptor homolog 1 isoform X1 [Apis mellifera]	molecular function: catalytic activity (GO:0003824);; molecular function: signal transducer activity (GO:0004871);; molecular function: molecular transducer activity (GO:0060089);; biological process: metabolic process (GO:0008152);; biological process: cellular process (GO:0009987);; biological process: signaling (GO:0023052);; biological process: single-organism process (GO:0044699);; biologica…
gene1125	LOC408579	23.3428	4950	21.5265	4251	11.9583	4233	8.77766	3099	7.15062	2140	0.00198301	1.25226	up	--	--	Molecular Function: metalloendopeptidase activity (GO:0004222);; Cellular Component: proteinaceous extracellular matrix (GO:0005578);; Biological Process: proteolysis (GO:0006508);; Molecular Function: zinc ion binding (GO:0008270);;	--	--	[O]	Posttranslational modification, protein turnover, chaperones	Thrombospondin type 1 domain;; ADAM-TS Spacer 1	A disintegrin and metalloproteinase with thrombospondin motifs gon-1 OS=Caenorhabditis elegans OX=6239 GN=gon-1 PE=1 SV=3	S	Function unknown	PREDICTED: thrombospondin type-1 domain-containing protein 4-like isoform X1 [Apis mellifera]	molecular function: catalytic activity (GO:0003824);; biological process: metabolic process (GO:0008152);; cellular component: extracellular region (GO:0005576);; cellular component: extracellular region part (GO:0044421);; molecular function: binding (GO:0005488)
gene11277	LOC411901	4.5857	498	3.31941	337	4.74357	862	2.89127	527	3.43016	533	0.0232664	0.620354	up	[R]	General function prediction only	--	K11805|0|ame:411901|K11805 WD repeat-containing protein 68 | (RefSeq) DDB1- and CUL4-associated factor 7	--	[S]	Function unknown	WD domain, G-beta repeat	DDB1- and CUL4-associated factor 7 homolog OS=Dictyostelium discoideum OX=44689 GN=wdr68 PE=3 SV=2	S	Function unknown	PREDICTED: DDB1- and CUL4-associated factor 7 [Apis mellifera]	--
gene11306	LOC551237	6.86425	349	4.95883	237	3.06946	259	15.092	1277	14.8704	1073	0.0215563	-0.951855	down	--	--	Cellular Component: integral component of membrane (GO:0016021);;	K15279|0|ame:551237|K15279 solute carrier family 35 (GDP-fucose transporter), member C1 | (RefSeq) Gfr; GDP-fucose transporter 1	--	[GOU]	Carbohydrate transport and metabolism;; Posttranslational modification, protein turnover, chaperones;; Intracellular trafficking, secretion, and vesicular transport	Triose-phosphate Transporter family	GDP-fucose transporter 1 OS=Drosophila melanogaster OX=7227 GN=nac PE=1 SV=1	U	Intracellular trafficking, secretion, and vesicular transport	PREDICTED: GDP-fucose transporter 1 [Apis mellifera]	cellular component: membrane (GO:0016020);; cellular component: membrane part (GO:0044425)
gene11334	LOC102653832	24.8597	1950	5.64725	413	10.8534	1433	2.57365	339	1.8114	204	4.52868e-06	2.00595	up	--	--	Cellular Component: integral component of membrane (GO:0016021);; Molecular Function: structural constituent of cuticle (GO:0042302);;	--	--	--	--	Insect cuticle protein	Cuticle protein 6 OS=Blaberus craniifer OX=6982 PE=1 SV=1	S	Function unknown	PREDICTED: uncharacterized protein LOC102653832 [Apis mellifera]	cellular component: membrane (GO:0016020);; cellular component: membrane part (GO:0044425);; molecular function: structural molecule activity (GO:0005198)
gene11335	CPR16	2.72516	136	0.714542	34	1.00281	84	0.602198	51	0.394978	29	0.0307958	1.03007	up	--	--	Molecular Function: structural constituent of cuticle (GO:0042302);;	--	--	--	--	Insect cuticle protein	Cuticle protein 6 OS=Blaberus craniifer OX=6982 PE=1 SV=1	S	Function unknown	cuticular protein 16 precursor [Apis mellifera]	molecular function: structural molecule activity (GO:0005198)
gene11338	LOC413755	20.7803	4960	17.7716	3445	9.21342	5000	10.3614	4583	10.5374	3205	0.0229132	0.808193	up	[M]	Cell wall/membrane/envelope biogenesis	Cellular Component: integral component of membrane (GO:0016021);;	--	--	[TV]	Signal transduction mechanisms;; Defense mechanisms	Galactose oxidase, central domain;; Kelch motif;; Galactose oxidase, central domain;; Kelch motif;; Kelch motif;; Kelch motif;; Plexin repeat;; CUB domain;; EGF-like domain;; Laminin EGF domain	Putative protein tag-53 OS=Caenorhabditis elegans OX=6239 GN=tag-53 PE=1 SV=3	S	Function unknown	PREDICTED: attractin isoform X1 [Apis mellifera]	cellular component: membrane (GO:0016020);; cellular component: membrane part (GO:0044425)
gene11357	LOC726543	3.20632	240	2.41689	172	2.73162	336	0.806124	139	1.83152	187	0.00766512	1.01204	up	--	--	--	K18751|1.42374e-65|ame:726543|K18751 proline-rich nuclear receptor coactivator 2 | (RefSeq) GB18344; proline-rich nuclear receptor coactivator 2-like	--	--	--	Proline-rich nuclear receptor coactivator motif	--	S	Function unknown	PREDICTED: proline-rich nuclear receptor coactivator 2-like [Apis mellifera]	--
gene11389	LOC724295	6.59683	1750	4.05158	1004	6.41452	2847	4.61778	2043	3.97155	1544	0.00992902	0.606686	up	--	--	Biological Process: glycogen metabolic process (GO:0005977);;	K07189|0|ame:724295|K07189 protein phosphatase 1 regulatory subunit 3A/B/C/D/E | (RefSeq) protein phosphatase 1 regulatory subunit 3C-B	--	[OT]	Posttranslational modification, protein turnover, chaperones;; Signal transduction mechanisms	Carbohydrate/starch-binding module (family 21);; Starch/carbohydrate-binding module (family 53)	Glycogen-binding subunit 76A OS=Drosophila melanogaster OX=7227 GN=Gbs-76A PE=1 SV=1	T	Signal transduction mechanisms	PREDICTED: protein phosphatase 1 regulatory subunit 3C-B [Apis mellifera]	biological process: metabolic process (GO:0008152);; biological process: cellular process (GO:0009987);; biological process: single-organism process (GO:0044699)
gene11425	LOC725504	0.547679	189	0.644783	205	0.239172	141	0.137382	80	0.161302	86	0.00764479	1.24403	up	--	--	Cellular Component: nucleus (GO:0005634);; Biological Process: regulation of transcription, DNA-templated (GO:0006355);; Molecular Function: sequence-specific DNA binding (GO:0043565);;	K09309|1.74598e-81|ame:725504|K09309 homeobox protein Nkx-1 | (RefSeq) slou; homeobox protein ARX	--	[R]	General function prediction only	Homeobox domain	Homeobox protein slou OS=Drosophila melanogaster OX=7227 GN=slou PE=2 SV=1	K	Transcription	PREDICTED: homeobox protein ARX [Apis mellifera]	cellular component: cell (GO:0005623);; cellular component: organelle (GO:0043226);; cellular component: cell part (GO:0044464);; biological process: biological regulation (GO:0065007);; molecular function: binding (GO:0005488)
gene11427	LOC408539	47.4642	3108	43.5255	2648	32.8061	3582	30.9657	3403	20.8619	1951	0.0255284	0.82781	up	--	--	Molecular Function: ion transmembrane transporter activity (GO:0015075);; Cellular Component: integral component of membrane (GO:0016021);; Cellular Component: mitochondrial membrane (GO:0031966);; Biological Process: ion transmembrane transport (GO:0034220);;	--	--	[R]	General function prediction only	Tricarboxylate carrier	Putative sideroflexin-1.1 OS=Caenorhabditis elegans OX=6239 GN=sfxn-1.1 PE=3 SV=1	U	Intracellular trafficking, secretion, and vesicular transport	PREDICTED: sideroflexin-3 [Apis mellifera]	molecular function: transporter activity (GO:0005215);; biological process: localization (GO:0051179);; cellular component: membrane (GO:0016020);; cellular component: membrane part (GO:0044425);; cellular component: cell (GO:0005623);; cellular component: organelle (GO:0043226);; cellular component: organelle part (GO:0044422);; cellular component: cell part (GO:0044464)
gene11428	LOC102655457	0.14633	18	0.144772	17	0.076232	16	0.984311	199	0.601696	103	0.00359466	-1.38498	down	--	--	Cellular Component: integral component of membrane (GO:0016021);;	--	--	--	--	Protein of unknown function (DUF1676)	--	S	Function unknown	PREDICTED: uncharacterized protein LOC102655457 [Apis mellifera]	cellular component: membrane (GO:0016020);; cellular component: membrane part (GO:0044425)
gene11429	LOC102655520	4.98743	997	3.02502	365	1.92569	850	39.1016	13157	42.6445	8661	3.01927e-12	-2.62459	down	--	--	Cellular Component: integral component of membrane (GO:0016021);;	--	--	--	--	--	--	S	Function unknown	PREDICTED: uncharacterized protein LOC102655520 isoform X1 [Apis mellifera]	cellular component: membrane (GO:0016020);; cellular component: membrane part (GO:0044425)
gene1143	LOC100578913	10.2395	948	16.6738	1429	5.55675	869	33.4249	5316	43.3377	5807	0.0330354	-0.968801	down	--	--	Cellular Component: integral component of membrane (GO:0016021);;	--	--	--	--	--	--	S	Function unknown	PREDICTED: uncharacterized protein LOC100578913 [Apis mellifera]	cellular component: membrane (GO:0016020);; cellular component: membrane part (GO:0044425)
gene11432	LOC725660	0.22645	17	10.3319	651	1.38734	160	120.31	14134	126.202	12604	0.0162163	-1.03219	down	--	--	Cellular Component: integral component of membrane (GO:0016021);;	--	--	--	--	Protein of unknown function (DUF1676)	--	S	Function unknown	PREDICTED: uncharacterized protein LOC725660 [Apis mellifera]	cellular component: membrane (GO:0016020);; cellular component: membrane part (GO:0044425)
gene11434	LOC725729	5.43809	352	9.50498	573	7.40572	802	317.758	34487	333.228	30821	1.06069e-25	-4.08418	down	--	--	Cellular Component: integral component of membrane (GO:0016021);;	--	--	--	--	Protein of unknown function (DUF1676)	--	S	Function unknown	PREDICTED: uncharacterized protein LOC725729 [Apis mellifera]	cellular component: membrane (GO:0016020);; cellular component: membrane part (GO:0044425)
gene11435	LOC552558	1.08285	121	14.2669	1474	6.25773	1161	271.601	50524	246.915	39144	2.53818e-06	-2.2839	down	--	--	Cellular Component: integral component of membrane (GO:0016021);;	--	--	--	--	Protein of unknown function (DUF1676)	--	S	Function unknown	PREDICTED: uncharacterized protein LOC552558 [Apis mellifera]	cellular component: membrane (GO:0016020);; cellular component: membrane part (GO:0044425)
gene11436	LOC107965608	0.637764	39	10.0907	551	2.44424	254	67.8872	6667	101.931	8514	0.000541801	-1.67266	down	--	--	Cellular Component: integral component of membrane (GO:0016021);;	--	--	--	--	Protein of unknown function (DUF1676)	--	S	Function unknown	PREDICTED: uncharacterized protein LOC107965608 [Apis mellifera]	cellular component: membrane (GO:0016020);; cellular component: membrane part (GO:0044425)
gene11437	LOC725823	34.9333	2529	28.3345	1911	28.0811	3401	716.528	87045	990.464	102541	2.06834e-34	-3.95039	down	--	--	Cellular Component: integral component of membrane (GO:0016021);;	--	--	--	--	Protein of unknown function (DUF1676)	--	S	Function unknown	PREDICTED: uncharacterized protein LOC725823 [Apis mellifera]	cellular component: membrane (GO:0016020);; cellular component: membrane part (GO:0044425)
gene11443	LOC408538	1.69853	337	4.57937	393	0.958799	276	25.2914	3336	18.2424	2219	0.0007294	-1.49936	down	--	--	Cellular Component: integral component of membrane (GO:0016021);;	--	--	--	--	Protein of unknown function (DUF1676)	--	S	Function unknown	PREDICTED: uncharacterized protein LOC408538 [Apis mellifera]	cellular component: membrane (GO:0016020);; cellular component: membrane part (GO:0044425)
gene11445	LOC726094	0.793849	33	5.49765	193	0.465884	31	256.083	15953	537.184	28503	0.00150319	-1.40027	down	--	--	Cellular Component: integral component of membrane (GO:0016021);;	--	--	--	--	Protein of unknown function (DUF1676)	--	S	Function unknown	PREDICTED: uncharacterized protein LOC726094 [Apis mellifera]	cellular component: membrane (GO:0016020);; cellular component: membrane part (GO:0044425)
gene11449	LOC726155	0.7312	104	2.40347	317	0.803688	191	49.6795	11788	39.9433	8077	1.04652e-09	-2.87165	down	--	--	Cellular Component: integral component of membrane (GO:0016021);;	--	--	--	--	Protein of unknown function (DUF1676)	--	S	Function unknown	PREDICTED: uncharacterized protein LOC726155 [Apis mellifera]	cellular component: membrane (GO:0016020);; cellular component: membrane part (GO:0044425)
gene11450	LOC726185	1.71306	69	25.0212	938	1.84863	125	173.291	11697	479.946	27608	0.0231852	-0.948154	down	--	--	Cellular Component: integral component of membrane (GO:0016021);;	--	--	--	--	Protein of unknown function (DUF1676)	--	S	Function unknown	PREDICTED: uncharacterized protein LOC726185 [Apis mellifera]	cellular component: membrane (GO:0016020);; cellular component: membrane part (GO:0044425)
gene11451	LOC726206	2.91767	118	63.853	2398	8.91596	602	545.28	36882	938.56	54101	0.0169145	-1.02873	down	--	--	Cellular Component: integral component of membrane (GO:0016021);;	--	--	--	--	Protein of unknown function (DUF1676)	--	S	Function unknown	PREDICTED: uncharacterized protein LOC726206 [Apis mellifera]	cellular component: membrane (GO:0016020);; cellular component: membrane part (GO:0044425)
gene11460	LOC726331	0.465258	233	0.339289	159	0.198629	167	0.133335	113	0.099929	72	0.00445353	1.26871	up	--	--	--	--	--	[R]	General function prediction only	7 transmembrane receptor (rhodopsin family);; Serpentine type 7TM GPCR chemoreceptor Srsx	Tyramine/octopamine receptor OS=Drosophila melanogaster OX=7227 GN=Oct-TyrR PE=2 SV=2	U	Intracellular trafficking, secretion, and vesicular transport	PREDICTED: alpha-2 adrenergic receptor [Apis mellifera]	--
gene11464	LOC726457	4.93545	734	1.17098	163	1.01007	252	1.1518	289	0.62398	134	0.0440175	0.961016	up	[O]	Posttranslational modification, protein turnover, chaperones	Molecular Function: ionotropic glutamate receptor activity (GO:0004970);; Cellular Component: extracellular space (GO:0005615);; Cellular Component: integral component of membrane (GO:0016021);; Biological Process: ionotropic glutamate receptor signaling pathway (GO:0035235);;	--	--	[V]	Defense mechanisms	Serpin (serine protease inhibitor)	--	O	Posttranslational modification, protein turnover, chaperones	PREDICTED: flocculation protein FLO11-like isoform X1 [Apis mellifera]	molecular function: signal transducer activity (GO:0004871);; molecular function: transporter activity (GO:0005215);; molecular function: molecular transducer activity (GO:0060089);; biological process: cellular process (GO:0009987);; biological process: signaling (GO:0023052);; biological process: single-organism process (GO:0044699);; biological process: response to stimulus (GO:0050896);; biol…
gene1147	LOC410689	4.06946	980	2.41192	477	3.5716	1356	1.6774	696	2.0716	675	0.00165897	0.929346	up	[J]	Translation, ribosomal structure and biogenesis	Molecular Function: nucleotide binding (GO:0000166);; Molecular Function: RNA binding (GO:0003723);;	K13208|0|ame:410689|K13208 ELAV like protein 2/3/4 | (RefSeq) GB18785; ELAV-like protein 2	--	[A]	RNA processing and modification	RNA recognition motif. (a.k.a. RRM, RBD, or RNP domain);; RNA recognition motif. (a.k.a. RRM, RBD, or RNP domain)	Protein elav OS=Drosophila virilis OX=7244 GN=elav PE=3 SV=1	S	Function unknown	PREDICTED: ELAV-like protein 3 isoform X1 [Apis mellifera]	molecular function: binding (GO:0005488)
gene11470	LOC411569	6.90345	2152	10.4415	2227	4.56285	2372	4.06809	2130	4.21569	1883	0.0499159	0.775277	up	[T]	Signal transduction mechanisms	Molecular Function: zinc ion binding (GO:0008270);;	--	--	[R]	General function prediction only	Ankyrin repeats (3 copies);; Ankyrin repeats (many copies);; Ankyrin repeat;; Ankyrin repeats (many copies);; Ankyrin repeat	Ankyrin repeat and KH domain-containing protein mask OS=Drosophila melanogaster OX=7227 GN=mask PE=1 SV=2	S	Function unknown	PREDICTED: protein TANC2-like isoform X2 [Apis mellifera]	molecular function: binding (GO:0005488)
gene11493	LOC410620	32.7506	3073	28.175	2463	31.1451	4889	16.6484	2622	17.3582	2330	0.000163539	1.04405	up	[O]	Posttranslational modification, protein turnover, chaperones	Molecular Function: ATP binding (GO:0005524);;	K03283|0|ame:410620|K03283 heat shock 70kDa protein 1/8 | (RefSeq) GB19503; heat shock protein Hsp70Ab-like	Spliceosome (ko03040);; Protein processing in endoplasmic reticulum (ko04141);; Endocytosis (ko04144);; Longevity regulating pathway - multiple species (ko04213)	[O]	Posttranslational modification, protein turnover, chaperones	Hsp70 protein;; MreB/Mbl protein;; NAD-specific glutamate dehydrogenase	Heat shock 70 kDa protein cognate 4 OS=Manduca sexta OX=7130 PE=2 SV=1	O	Posttranslational modification, protein turnover, chaperones	heat shock protein Hsp70Ab-like [Apis mellifera]	molecular function: binding (GO:0005488)
gene11499	LOC408536	1.92674	295	3.47897	504	0.903573	235	0.63905	166	0.732323	188	0.0180959	1.12582	up	[E]	Amino acid transport and metabolism	Molecular Function: carboxypeptidase activity (GO:0004180);; Biological Process: proteolysis (GO:0006508);; Molecular Function: metallopeptidase activity (GO:0008237);; Molecular Function: peptidyl-dipeptidase activity (GO:0008241);; Cellular Component: membrane (GO:0016020);; Molecular Function: metal ion binding (GO:0046872);;	K01283|0|ame:408536|K01283 peptidyl-dipeptidase A [EC:3.4.15.1] | (RefSeq) angiotensin-converting enzyme	--	[E]	Amino acid transport and metabolism	Angiotensin-converting enzyme	Angiotensin-converting enzyme OS=Drosophila melanogaster OX=7227 GN=Ance PE=1 SV=3	S	Function unknown	PREDICTED: angiotensin-converting enzyme isoform X5 [Apis mellifera]	molecular function: catalytic activity (GO:0003824);; biological process: metabolic process (GO:0008152);; cellular component: membrane (GO:0016020);; molecular function: binding (GO:0005488)
gene11538	LOC411725	0.272869	22	0.094068	9	0.041702	8	1.10421	149	0.581788	65	0.0294384	-1.05652	down	--	--	--	K18630|0|ame:411725|K18630 tektin-3 | (RefSeq) GB14501; tektin-3-like	--	[Z]	Cytoskeleton	Tektin family	Tektin-B1 OS=Strongylocentrotus purpuratus OX=7668 PE=1 SV=1	S	Function unknown	PREDICTED: tektin-3-like [Apis mellifera]	--
gene1154	LOC102656224	147.617	9220	43.1694	2630	39.7343	4375	36.1854	3793	38.1748	3598	0.0397453	0.907709	up	--	--	Cellular Component: integral component of membrane (GO:0016021);;	--	--	--	--	--	--	--	--	PREDICTED: uncharacterized protein LOC102656224 isoform X2 [Apis mellifera]	cellular component: membrane (GO:0016020);; cellular component: membrane part (GO:0044425)
gene11552	LOC409666	32.0431	5281	61.1828	9254	19.3586	5373	7.49545	2062	25.9019	5732	0.0410708	0.97175	up	[V]	Defense mechanisms	Molecular Function: ATP binding (GO:0005524);; Biological Process: transport (GO:0006810);; Cellular Component: integral component of membrane (GO:0016021);; Molecular Function: ATPase activity (GO:0016887);;	--	--	[IR]	Lipid transport and metabolism;; General function prediction only	ABC-2 type transporter;; ABC-2 family transporter protein;; ABC transporter;; AAA domain, putative AbiEii toxin, Type IV TA system	ABC transporter G family member 23 OS=Dictyostelium discoideum OX=44689 GN=abcG23 PE=3 SV=2	V	Defense mechanisms	PREDICTED: ABC transporter G family member 20 isoform X1 [Apis mellifera]	molecular function: binding (GO:0005488);; biological process: localization (GO:0051179);; cellular component: membrane (GO:0016020);; cellular component: membrane part (GO:0044425);; molecular function: catalytic activity (GO:0003824)
gene11555	LOC409665	83.6432	15129	81.6805	12937	55.2914	16709	51.5345	14913	52.4062	12717	0.0410109	0.738458	up	--	--	--	--	--	--	--	LIM domain	LIM and SH3 domain protein F42H10.3 OS=Caenorhabditis elegans OX=6239 GN=F42H10.3 PE=4 SV=3	S	Function unknown	uncharacterized protein LOC100649516 isoform X8 [Bombus terrestris]	--
gene1156	LOC552251	2.24292	405	1.81063	200	0.898189	260	0.547485	205	1.04967	192	0.0286542	0.946522	up	--	--	Cellular Component: nucleus (GO:0005634);; Biological Process: regulation of transcription, DNA-templated (GO:0006355);; Molecular Function: sequence-specific DNA binding (GO:0043565);;	K09452|3.89197e-174|ame:552251|K09452 homeobox protein aristaless-related | (RefSeq) GB11341; homeobox protein aristaless-like	--	[R]	General function prediction only	Homeobox domain;; OAR domain	Homeobox protein aristaless OS=Drosophila melanogaster OX=7227 GN=al PE=1 SV=2	K	Transcription	PREDICTED: homeobox protein aristaless-like [Apis mellifera]	cellular component: cell (GO:0005623);; cellular component: organelle (GO:0043226);; cellular component: cell part (GO:0044464);; biological process: biological regulation (GO:0065007);; molecular function: binding (GO:0005488)
gene1157	LOC409027	16.7282	3782	13.6266	2889	11.7231	4782	8.21378	3219	8.69695	2917	0.00507867	0.896732	up	[K]	Transcription	Cellular Component: integral component of membrane (GO:0016021);;	--	--	[Z]	Cytoskeleton	Leucine rich repeat;; Leucine Rich repeats (2 copies);; Calponin homology (CH) domain	Protein lap4 OS=Drosophila melanogaster OX=7227 GN=scrib PE=1 SV=1	S	Function unknown	Leucine-rich repeat and calponin homology domain-containing protein 3 [Eufriesea mexicana]	cellular component: membrane (GO:0016020);; cellular component: membrane part (GO:0044425)
gene11582	LOC102653894	8.00116	551	7.77896	499	4.48593	517	3.19975	370	2.97256	293	0.00651864	1.12492	up	--	--	Molecular Function: transcription factor activity, sequence-specific DNA binding (GO:0003700);; Cellular Component: nucleus (GO:0005634);; Biological Process: regulation of transcription, DNA-templated (GO:0006355);; Molecular Function: sequence-specific DNA binding (GO:0043565);;	--	--	--	--	--	--	S	Function unknown	PREDICTED: uncharacterized protein LOC102653894 [Apis mellifera]	molecular function: nucleic acid binding transcription factor activity (GO:0001071);; biological process: biological regulation (GO:0065007);; cellular component: cell (GO:0005623);; cellular component: organelle (GO:0043226);; cellular component: cell part (GO:0044464);; molecular function: binding (GO:0005488)
gene11592	LOC410609	9.27981	3090	4.15995	1307	5.52967	2979	3.31009	2255	3.18995	1588	0.0130267	0.87098	up	--	--	Molecular Function: metalloendopeptidase activity (GO:0004222);; Biological Process: proteolysis (GO:0006508);; Molecular Function: zinc ion binding (GO:0008270);; Cellular Component: integral component of membrane (GO:0016021);;	K06704|0|ame:410609|K06704 disintegrin and metalloproteinase domain-containing protein 10 [EC:3.4.24.81] | (RefSeq) disintegrin and metalloproteinase domain-containing protein 10-like	--	[W]	Extracellular structures	Metallo-peptidase family M12;; Metallo-peptidase family M12B Reprolysin-like;; Metallo-peptidase family M12B Reprolysin-like;; Disintegrin;; Reprolysin family propeptide;; Metallo-peptidase family M12B Reprolysin-like;; Reprolysin (M12B) family zinc metalloprotease	Disintegrin and metalloproteinase domain-containing protein 10 homolog OS=Caenorhabditis elegans OX=6239 GN=sup-17 PE=1 SV=1	O	Posttranslational modification, protein turnover, chaperones	PREDICTED: disintegrin and metalloproteinase domain-containing protein 10-like isoform X2 [Apis mellifera]	molecular function: catalytic activity (GO:0003824);; biological process: metabolic process (GO:0008152);; molecular function: binding (GO:0005488);; cellular component: membrane (GO:0016020);; cellular component: membrane part (GO:0044425)
gene11604	LOC409321	21.7234	2854	15.1899	2114	14.6611	3687	12.2275	3094	12.2073	2692	0.0470476	0.615018	up	--	--	Molecular Function: DNA binding (GO:0003677);; Molecular Function: transcription factor activity, sequence-specific DNA binding (GO:0003700);; Cellular Component: nucleus (GO:0005634);; Cellular Component: transcription factor complex (GO:0005667);; Cellular Component: cytoplasm (GO:0005737);; Biological Process: regulation of transcription, DNA-templated (GO:0006355);; Biological Process: transf…	K04501|0|ame:409321|K04501 mothers against decapentaplegic homolog 4 | (RefSeq) Med, Smad4; mothers against decapentaplegic homolog 4	FoxO signaling pathway (ko04068);; Wnt signaling pathway (ko04310);; TGF-beta signaling pathway (ko04350);; AGE-RAGE signaling pathway in diabetic complications (ko04933)	[TK]	Signal transduction mechanisms;; Transcription	MH2 domain;; MH1 domain	Dwarfin sma-4 OS=Caenorhabditis elegans OX=6239 GN=sma-4 PE=2 SV=1	K	Transcription	PREDICTED: mothers against decapentaplegic homolog 4 isoform X2 [Apis mellifera]	molecular function: binding (GO:0005488);; molecular function: nucleic acid binding transcription factor activity (GO:0001071);; biological process: biological regulation (GO:0065007);; cellular component: cell (GO:0005623);; cellular component: organelle (GO:0043226);; cellular component: cell part (GO:0044464);; cellular component: macromolecular complex (GO:0032991);; biological process: cellu…
gene11632	LOC100577081	12.255	1109	9.34427	788	32.5401	4925	10.698	1625	9.45589	1224	0.0387492	0.805174	up	[F]	Nucleotide transport and metabolism	Molecular Function: dihydroorotate dehydrogenase activity (GO:0004152);; Cellular Component: mitochondrial inner membrane (GO:0005743);; Biological Process: 'de novo' pyrimidine nucleobase biosynthetic process (GO:0006207);; Biological Process: 'de novo' UMP biosynthetic process (GO:0044205);; Biological Process: oxidation-reduction process (GO:0055114);;	K00254|0|ame:100577081|K00254 dihydroorotate dehydrogenase [EC:1.3.5.2] | (RefSeq) dihydroorotate dehydrogenase (quinone), mitochondrial	Pyrimidine metabolism (ko00240)	[F]	Nucleotide transport and metabolism	Dihydroorotate dehydrogenase	Dihydroorotate dehydrogenase (quinone), mitochondrial OS=Drosophila melanogaster OX=7227 GN=Dhod PE=2 SV=2	F	Nucleotide transport and metabolism	Dihydroorotate dehydrogenase [Apis cerana cerana]	molecular function: catalytic activity (GO:0003824);; biological process: metabolic process (GO:0008152);; biological process: single-organism process (GO:0044699);; cellular component: cell (GO:0005623);; cellular component: membrane (GO:0016020);; cellular component: organelle (GO:0043226);; cellular component: organelle part (GO:0044422);; cellular component: cell part (GO:0044464);; biologica…
gene1164	LOC413501	4.66333	466	1.94745	181	2.65896	446	1.87436	293	1.75276	250	0.0242118	0.863678	up	--	--	Molecular Function: receptor binding (GO:0005102);; Cellular Component: proteinaceous extracellular matrix (GO:0005578);; Biological Process: multicellular organism development (GO:0007275);; Biological Process: Wnt signaling pathway (GO:0016055);;	K00445|0|aec:105150855|K00445 wingless-type MMTV integration site family, member 6 | (RefSeq) protein Wnt-6-like	mTOR signaling pathway (ko04150);; Wnt signaling pathway (ko04310)	[T]	Signal transduction mechanisms	wnt family	Protein Wnt-1 OS=Bombyx mori OX=7091 GN=WNT-1 PE=2 SV=1	O	Posttranslational modification, protein turnover, chaperones	PREDICTED: protein Wnt-6 isoform X2 [Apis mellifera]	molecular function: binding (GO:0005488);; cellular component: extracellular region (GO:0005576);; cellular component: extracellular region part (GO:0044421);; biological process: multicellular organismal process (GO:0032501);; biological process: developmental process (GO:0032502);; biological process: single-organism process (GO:0044699);; biological process: cellular process (GO:0009987);; bio…
gene11684	LOC113219265	527.433	27358	508.047	24555	317.333	27544	206.066	17941	214.045	15882	0.00233406	1.16775	up	[O]	Posttranslational modification, protein turnover, chaperones	Molecular Function: serine-type endopeptidase activity (GO:0004252);; Biological Process: proteolysis (GO:0006508);;	--	--	[E]	Amino acid transport and metabolism	Trypsin	Trypsin-1 OS=Anopheles gambiae OX=7165 GN=TRYP1 PE=2 SV=3	O	Posttranslational modification, protein turnover, chaperones	PREDICTED: LOW QUALITY PROTEIN: transmembrane protease serine 11G-like [Apis mellifera]	molecular function: catalytic activity (GO:0003824);; biological process: metabolic process (GO:0008152)
gene117	LOC725041	37.0292	3437	6.89032	596	10.1067	1570	5.24516	817	2.03776	271	0.00168169	1.4863	up	[K]	Transcription	--	--	--	[R]	General function prediction only	Leucine rich repeat;; Leucine rich repeats (6 copies);; Leucine Rich repeats (2 copies);; Leucine-rich repeat;; Leucine Rich Repeat	Protein artichoke OS=Drosophila melanogaster OX=7227 GN=atk PE=1 SV=2	S	Function unknown	PREDICTED: slit homolog 1 protein-like [Apis mellifera]	--
gene11709	LOC410585	46.3686	15477	36.4448	11910	32.912	17855	22.9587	13337	23.1749	10651	0.00603376	0.923589	up	[U]	Intracellular trafficking, secretion, and vesicular transport	Molecular Function: calcium ion binding (GO:0005509);; Cellular Component: plasma membrane (GO:0005886);; Biological Process: homophilic cell adhesion via plasma membrane adhesion molecules (GO:0007156);; Cellular Component: integral component of membrane (GO:0016021);;	--	--	[S]	Function unknown	Cadherin domain;; Cadherin cytoplasmic region;; Laminin G domain;; Laminin G domain;; Cadherin-like	DE-cadherin OS=Drosophila melanogaster OX=7227 GN=shg PE=1 SV=2	S	Function unknown	PREDICTED: DE-cadherin isoform X2 [Apis mellifera]	molecular function: binding (GO:0005488);; cellular component: cell (GO:0005623);; cellular component: membrane (GO:0016020);; cellular component: cell part (GO:0044464);; biological process: biological adhesion (GO:0022610);; cellular component: membrane part (GO:0044425)
gene11715	LOC726126	1.29378	125	0.88254	77	1.2547	205	0.761941	126	0.586599	86	0.0259675	0.802015	up	[O]	Posttranslational modification, protein turnover, chaperones	Molecular Function: serine-type endopeptidase activity (GO:0004252);; Biological Process: proteolysis (GO:0006508);;	--	--	[E]	Amino acid transport and metabolism	Trypsin;; Chymotrypsin family Peptidase-S1	Proclotting enzyme OS=Tachypleus tridentatus OX=6853 PE=1 SV=1	O	Posttranslational modification, protein turnover, chaperones	PREDICTED: proclotting enzyme [Apis mellifera]	molecular function: catalytic activity (GO:0003824);; biological process: metabolic process (GO:0008152)
gene11717	LOC410589	35.1356	6672	43.3819	7690	24.0221	7975	21.0127	6728	19.9169	5286	0.0240927	0.896824	up	--	--	Cellular Component: integral component of membrane (GO:0016021);;	K06841|0|ame:410589|K06841 semaphorin 5 | (RefSeq) Sema-5c; semaphorin-5A	--	[T]	Signal transduction mechanisms	Sema domain;; Thrombospondin type 1 domain	Semaphorin-2A OS=Drosophila melanogaster OX=7227 GN=Sema2a PE=1 SV=2	S	Function unknown	PREDICTED: semaphorin-5A isoform X1 [Apis mellifera]	cellular component: membrane (GO:0016020);; cellular component: membrane part (GO:0044425)
gene11719	LOC408509	191.893	19062	274.239	25384	163.373	27158	124.17	20704	125.186	17789	0.026662	0.884193	up	[E]	Amino acid transport and metabolism	Biological Process: phosphorelay signal transduction system (GO:0000160);; Molecular Function: protein histidine kinase activity (GO:0004673);; Molecular Function: signal transducer activity (GO:0004871);; Molecular Function: ATP binding (GO:0005524);; Cellular Component: intracellular (GO:0005622);; Cellular Component: plasma membrane (GO:0005886);; Biological Process: regulation of transcriptio…	K01580|0|ame:408509|K01580 glutamate decarboxylase [EC:4.1.1.15] | (RefSeq) Gad1; glutamate decarboxylase 1	Alanine, aspartate and glutamate metabolism (ko00250);; beta-Alanine metabolism (ko00410);; Taurine and hypotaurine metabolism (ko00430);; Butanoate metabolism (ko00650)	[E]	Amino acid transport and metabolism	Pyridoxal-dependent decarboxylase conserved domain;; Aminotransferase class-V	Glutamate decarboxylase OS=Drosophila melanogaster OX=7227 GN=Gad1 PE=2 SV=2	E	Amino acid transport and metabolism	PREDICTED: glutamate decarboxylase 1 [Apis mellifera]	biological process: cellular process (GO:0009987);; biological process: signaling (GO:0023052);; biological process: single-organism process (GO:0044699);; biological process: response to stimulus (GO:0050896);; biological process: biological regulation (GO:0065007);; molecular function: catalytic activity (GO:0003824);; biological process: metabolic process (GO:0008152);; molecular function: sig…
gene1172	LOC411721	2.45919	249	0.834779	88	5.02381	771	7.74422	1235	6.13331	868	0.0328681	-0.891172	down	--	--	--	--	--	--	--	FAM92 protein	--	S	Function unknown	PREDICTED: uncharacterized protein LOC411721 isoform X1 [Apis mellifera]	--
gene11722	LOC102656354	121.048	4335	152.711	5096	115.858	6943	75.4078	4533	68.1754	3493	0.00599881	0.999966	up	--	--	--	--	--	--	--	Kazal-type serine protease inhibitor domain	--	S	Function unknown	PREDICTED: uncharacterized protein LOC102656354 [Apis mellifera]	--
gene11723	LOC408510	4.68425	384	15.218	1035	7.09937	808	91.2571	10400	58.8651	5714	0.00034566	-1.65213	down	--	--	Cellular Component: integral component of membrane (GO:0016021);;	--	--	--	--	--	--	S	Function unknown	PREDICTED: uncharacterized protein LOC408510 isoform X2 [Apis mellifera]	cellular component: membrane (GO:0016020);; cellular component: membrane part (GO:0044425)
gene11732	LOC552461	14.1685	457	11.7146	354	13.9984	757	9.95594	543	8.83859	407	0.0153663	0.706788	up	--	--	Biological Process: proteolysis (GO:0006508);; Molecular Function: peptidase activity (GO:0008233);;	--	--	--	--	Kazal-type serine protease inhibitor domain	--	S	Function unknown	PREDICTED: uncharacterized protein LOC552461 [Apis mellifera]	biological process: metabolic process (GO:0008152);; molecular function: catalytic activity (GO:0003824)
gene11744	LOC726510	40.368	5358	28.6747	3537	27.4989	6090	23.4182	5241	21.1824	3993	0.0238122	0.726022	up	--	--	Molecular Function: protein tyrosine phosphatase activity (GO:0004725);; Cellular Component: intracellular (GO:0005622);; Biological Process: peptidyl-tyrosine dephosphorylation (GO:0035335);;	K16723|0|ame:726510|K16723 M-phase inducer phosphatase [EC:3.1.3.48] | (RefSeq) GB19251; M-phase inducer phosphatase 1-like	--	[D]	Cell cycle control, cell division, chromosome partitioning	Rhodanese-like domain	M-phase inducer phosphatase OS=Drosophila melanogaster OX=7227 GN=stg PE=1 SV=2	D	Cell cycle control, cell division, chromosome partitioning	PREDICTED: M-phase inducer phosphatase 1-like isoform X2 [Apis mellifera]	molecular function: catalytic activity (GO:0003824);; biological process: metabolic process (GO:0008152);; biological process: cellular process (GO:0009987);; cellular component: cell (GO:0005623);; cellular component: cell part (GO:0044464)
gene11750	CPF2	25.9776	832	10.2325	384	7.93076	616	4.59129	428	4.58184	335	0.00590699	1.10565	up	--	--	Cellular Component: membrane (GO:0016020);;	--	--	--	--	Pupal cuticle protein C1	Pupal cuticle protein C1B OS=Tenebrio molitor OX=7067 PE=1 SV=1	S	Function unknown	PREDICTED: pupal cuticle protein C1B-like [Apis mellifera]	cellular component: membrane (GO:0016020)
gene11764	LOC412791	4.76082	1068	8.94813	1879	5.36188	2012	28.1552	10533	15.8505	5088	0.0186114	-1.01407	down	[O]	Posttranslational modification, protein turnover, chaperones	Cellular Component: extracellular space (GO:0005615);;	--	--	[V]	Defense mechanisms	Serpin (serine protease inhibitor)	Serine protease inhibitor 42Dd OS=Drosophila melanogaster OX=7227 GN=Spn42Dd PE=2 SV=1	O	Posttranslational modification, protein turnover, chaperones	PREDICTED: flocculation protein FLO11 isoform X1 [Apis mellifera]	cellular component: extracellular region (GO:0005576);; cellular component: extracellular region part (GO:0044421)
gene11778	LOC102654084	8.99942	1037	5.60302	644	4.78176	1351	4.45015	990	4.43588	803	0.0110922	0.748811	up	--	--	Cellular Component: integral component of membrane (GO:0016021);;	--	--	[R]	General function prediction only	Tetraspanin family	--	S	Function unknown	PREDICTED: protocadherin-15-like [Apis dorsata]	cellular component: membrane (GO:0016020);; cellular component: membrane part (GO:0044425)
gene1178	LOC410685	13.5072	3350	5.73597	1460	5.96985	2227	3.90335	1615	2.77527	968	0.00216754	1.25251	up	[M]	Cell wall/membrane/envelope biogenesis	Molecular Function: protein kinase activity (GO:0004672);; Molecular Function: ATP binding (GO:0005524);; Biological Process: protein phosphorylation (GO:0006468);; Cellular Component: integral component of membrane (GO:0016021);;	K05127|0|ame:410685|K05127 PTK7 protein tyrosine kinase 7 [EC:2.7.10.1] | (RefSeq) GB18159; inactive tyrosine-protein kinase 7-like	--	[RP]	General function prediction only;; Inorganic ion transport and metabolism	Immunoglobulin domain;; Immunoglobulin I-set domain;; Protein tyrosine kinase;; Immunoglobulin domain;; Immunoglobulin domain;; Protein kinase domain;; Immunoglobulin V-set domain;; Ig-like domain on T-cell surface glycoprotein CD3 epsilon chain;; T-cell surface glycoprotein CD3 delta chain;; CD80-like C2-set immunoglobulin domain;; Izumo-like Immunoglobulin domain;; Immunoglobulin C1-set domain;…	Tyrosine-protein kinase-like otk OS=Drosophila mojavensis OX=7230 GN=otk PE=3 SV=1	T	Signal transduction mechanisms	PREDICTED: inactive tyrosine-protein kinase 7-like [Apis mellifera]	molecular function: catalytic activity (GO:0003824);; biological process: metabolic process (GO:0008152);; biological process: cellular process (GO:0009987);; molecular function: binding (GO:0005488);; cellular component: membrane (GO:0016020);; cellular component: membrane part (GO:0044425)
gene11780	LOC412795	10.5167	3118	6.82556	1923	7.20145	3438	6.94455	3298	5.03563	2120	0.0423696	0.675753	up	[S]	Function unknown	Molecular Function: calcium ion binding (GO:0005509);; Cellular Component: plasma membrane (GO:0005886);; Biological Process: homophilic cell adhesion via plasma membrane adhesion molecules (GO:0007156);; Cellular Component: integral component of membrane (GO:0016021);;	K16500|0|hst:105191441|K16500 protocadherin-15 | (RefSeq) protocadherin-15	--	[S]	Function unknown	Cadherin domain;; Cadherin-like	Cadherin-99C OS=Drosophila melanogaster OX=7227 GN=Cad99C PE=1 SV=2	U	Intracellular trafficking, secretion, and vesicular transport	PREDICTED: protocadherin-15 isoform X1 [Apis cerana]	molecular function: binding (GO:0005488);; cellular component: cell (GO:0005623);; cellular component: membrane (GO:0016020);; cellular component: cell part (GO:0044464);; biological process: biological adhesion (GO:0022610);; cellular component: membrane part (GO:0044425)
gene11793	LOC409682	47.76	5421	27.5493	3739	41.6512	8233	27.4662	6695	30.3505	4971	0.0200477	0.593032	up	[C]	Energy production and conversion	Molecular Function: malate dehydrogenase (decarboxylating) (NAD+) activity (GO:0004471);; Biological Process: malate metabolic process (GO:0006108);; Molecular Function: metal ion binding (GO:0046872);; Molecular Function: NAD binding (GO:0051287);; Biological Process: oxidation-reduction process (GO:0055114);;	K00029|0|ame:409682|K00029 malate dehydrogenase (oxaloacetate-decarboxylating)(NADP+) [EC:1.1.1.40] | (RefSeq) Mdh; NADP-dependent malic enzyme	Pyruvate metabolism (ko00620);; Carbon metabolism (ko01200)	[C]	Energy production and conversion	Malic enzyme, NAD binding domain;; Malic enzyme, N-terminal domain	NAD-dependent malic enzyme, mitochondrial (Fragment) OS=Ascaris suum OX=6253 PE=1 SV=1	C	Energy production and conversion	PREDICTED: NADP-dependent malic enzyme isoform X2 [Apis mellifera]	molecular function: catalytic activity (GO:0003824);; biological process: metabolic process (GO:0008152);; biological process: single-organism process (GO:0044699);; biological process: cellular process (GO:0009987);; molecular function: binding (GO:0005488)
gene11799	LOC726965	17.0037	1441	16.4378	1298	9.52205	1350	9.4222	1340	8.11897	984	0.0392824	0.829075	up	--	--	--	--	--	--	--	Ecdysteroid kinase;; Protein of unknown function (DUF1679);; Phosphotransferase enzyme family	--	S	Function unknown	PREDICTED: uncharacterized protein LOC726965 [Apis mellifera]	--
gene1180	LOC410684	1.36321	161	0.877491	97	1.16894	168	0.643921	128	0.547489	93	0.0391031	0.834201	up	--	--	Cellular Component: nucleus (GO:0005634);; Biological Process: regulation of transcription, DNA-templated (GO:0006355);; Molecular Function: sequence-specific DNA binding (GO:0043565);;	K09326|0|ame:410684|K09326 homeobox protein OTX1 | (RefSeq) oc, otd1; orthodenticle 1	--	[K]	Transcription	Homeobox domain	Homeotic protein ocelliless OS=Drosophila melanogaster OX=7227 GN=oc PE=2 SV=2	K	Transcription	PREDICTED: homeobox protein OTX1 A [Apis mellifera]	cellular component: cell (GO:0005623);; cellular component: organelle (GO:0043226);; cellular component: cell part (GO:0044464);; biological process: biological regulation (GO:0065007);; molecular function: binding (GO:0005488)
gene11802	LOC410581	1.21642	249	1.89175	335	1.26006	428	15.8468	5155	14.7613	4094	2.90579e-10	-2.42782	down	--	--	Cellular Component: integral component of membrane (GO:0016021);;	--	--	--	--	Zona pellucida-like domain	--	S	Function unknown	PREDICTED: uncharacterized protein LOC410581 [Apis mellifera]	cellular component: membrane (GO:0016020);; cellular component: membrane part (GO:0044425)
gene11809	LOC410578	26.4044	8680	21.2943	6239	18.5908	9943	13.1816	7610	16.2332	7315	0.023801	0.750596	up	[R]	General function prediction only	Molecular Function: neurotransmitter:sodium symporter activity (GO:0005328);; Biological Process: neurotransmitter transport (GO:0006836);; Cellular Component: integral component of membrane (GO:0016021);; Biological Process: transmembrane transport (GO:0055085);;	K05038|0|ame:410578|K05038 solute carrier family 6 (neurotransmitter transporter, amino acid) member 5/7/9/14 | (RefSeq) GlyT2, NT-8; sodium- and chloride-dependent glycine transporter 2	--	[T]	Signal transduction mechanisms	Sodium:neurotransmitter symporter family	Sodium-dependent dopamine transporter OS=Drosophila melanogaster OX=7227 GN=DAT PE=1 SV=1	P	Inorganic ion transport and metabolism	PREDICTED: sodium- and chloride-dependent betaine transporter isoform X3 [Apis mellifera]	molecular function: transporter activity (GO:0005215);; biological process: single-organism process (GO:0044699);; biological process: localization (GO:0051179);; cellular component: membrane (GO:0016020);; cellular component: membrane part (GO:0044425)
gene11812	LOC410577	12.0236	1064	9.88608	857	7.96177	1214	6.34861	986	5.07743	556	0.00791006	0.994305	up	[T]	Signal transduction mechanisms	Molecular Function: hydrolase activity (GO:0016787);;	K01128|0|ame:410577|K01128 sphingomyelin phosphodiesterase acid-like 3 [EC:3.1.4.-] | (RefSeq) acid sphingomyelinase-like phosphodiesterase 3a	--	[I]	Lipid transport and metabolism	Calcineurin-like phosphoesterase	Sphingomyelinase phosphodiesterase C OS=Dictyostelium discoideum OX=44689 GN=sgmC PE=3 SV=1	S	Function unknown	PREDICTED: acid sphingomyelinase-like phosphodiesterase 3a isoform X1 [Apis mellifera]	molecular function: catalytic activity (GO:0003824)
gene11831	LOC410573	4.36509	809	1.80109	341	1.98075	648	1.58033	516	1.49483	368	0.0199999	0.914555	up	--	--	Cellular Component: integral component of membrane (GO:0016021);;	--	--	[R]	General function prediction only	Immunoglobulin domain;; Immunoglobulin I-set domain;; Immunoglobulin domain;; Immunoglobulin domain;; CD80-like C2-set immunoglobulin domain;; Immunoglobulin V-set domain;; Immunoglobulin C1-set domain	Synaptogenesis protein syg-2 OS=Caenorhabditis elegans OX=6239 GN=syg-2 PE=1 SV=1	S	Function unknown	PREDICTED: synaptogenesis protein syg-2-like isoform X2 [Apis mellifera]	cellular component: membrane (GO:0016020);; cellular component: membrane part (GO:0044425)
gene11835	LOC550735	8.13606	936	3.85648	381	7.11888	1360	21.0599	3687	10.618	1680	0.0206362	-0.834193	down	[O]	Posttranslational modification, protein turnover, chaperones	Molecular Function: serine-type endopeptidase activity (GO:0004252);; Biological Process: proteolysis (GO:0006508);;	--	--	[E]	Amino acid transport and metabolism	Trypsin	Protein masquerade OS=Drosophila melanogaster OX=7227 GN=mas PE=1 SV=1	O	Posttranslational modification, protein turnover, chaperones	PREDICTED: LOW QUALITY PROTEIN: uncharacterized protein LOC550735 [Apis mellifera]	molecular function: catalytic activity (GO:0003824);; biological process: metabolic process (GO:0008152)
gene11836	LOC724551	4.70322	633	1.94023	243	7.69369	1681	13.7411	3000	12.8796	2430	0.00434927	-1.06505	down	[T]	Signal transduction mechanisms	Molecular Function: zinc ion binding (GO:0008270);;	K10683|0|ame:724551|K10683 BRCA1-associated RING domain protein 1 | (RefSeq) GB12410; BRCA1-associated RING domain protein 1-like	--	[R]	General function prediction only	Ankyrin repeats (3 copies);; Ankyrin repeats (many copies);; Ankyrin repeat;; Ankyrin repeat;; Ankyrin repeats (many copies);; BRCA1 C Terminus (BRCT) domain	26S proteasome non-ATPase regulatory subunit 10 OS=Dictyostelium discoideum OX=44689 GN=psmD10 PE=2 SV=1	S	Function unknown	PREDICTED: BRCA1-associated RING domain protein 1-like [Apis mellifera]	molecular function: binding (GO:0005488)
gene11837	LOC552616	28.7749	621	26.5688	534	35.0684	1265	0.08615	4	0.080698	3	9.40243e-64	6.2922	up	[O]	Posttranslational modification, protein turnover, chaperones	Molecular Function: structural molecule activity (GO:0005198);; Biological Process: iron-sulfur cluster assembly (GO:0016226);; Molecular Function: iron-sulfur cluster binding (GO:0051536);;	K13628|1.71458e-88|ame:552616|K13628 iron-sulfur cluster assembly protein | (RefSeq) iron-sulfur cluster assembly 1 homolog, mitochondrial	--	[P]	Inorganic ion transport and metabolism	Iron-sulphur cluster biosynthesis	Iron-sulfur cluster assembly 1 homolog, mitochondrial OS=Drosophila melanogaster OX=7227 GN=MagR PE=1 SV=1	S	Function unknown	PREDICTED: iron-sulfur cluster assembly 1 homolog, mitochondrial [Apis mellifera]	molecular function: structural molecule activity (GO:0005198);; biological process: metabolic process (GO:0008152);; biological process: cellular process (GO:0009987);; biological process: cellular component organization or biogenesis (GO:0071840);; molecular function: binding (GO:0005488)
gene11884	LOC412739	6.69459	1719	3.43782	824	3.83139	1639	2.91392	1235	3.39785	1238	0.0441331	0.713959	up	[S]	Function unknown	Cellular Component: integral component of membrane (GO:0016021);;	--	--	[T]	Signal transduction mechanisms	Immunoglobulin I-set domain;; Immunoglobulin domain;; Immunoglobulin domain;; Immunoglobulin domain;; Fibronectin type III domain;; Immunoglobulin V-set domain;; CD80-like C2-set immunoglobulin domain	Protein sax-3 OS=Caenorhabditis elegans OX=6239 GN=sax-3 PE=2 SV=1	S	Function unknown	PREDICTED: roundabout homolog 2 [Apis mellifera]	cellular component: membrane (GO:0016020);; cellular component: membrane part (GO:0044425)
gene11887	CPR5	21.4086	1399	16.2824	992	19.1548	2095	16.0556	1761	9.08094	849	0.0231587	0.761283	up	--	--	Molecular Function: structural constituent of cuticle (GO:0042302);;	--	--	--	--	Insect cuticle protein	Larval cuticle protein A3A OS=Tenebrio molitor OX=7067 PE=1 SV=1	S	Function unknown	cuticular protein 5 [Apis mellifera]	molecular function: structural molecule activity (GO:0005198)
gene11893	LOC411576	96.0375	6335	77.2868	4750	174.62	19274	227.178	25152	222.933	21034	0.0211107	-0.665815	down	[G]	Carbohydrate transport and metabolism	Molecular Function: phosphoglycerate kinase activity (GO:0004618);; Molecular Function: ATP binding (GO:0005524);; Biological Process: glycolytic process (GO:0006096);;	K00927|0|ame:411576|K00927 phosphoglycerate kinase [EC:2.7.2.3] | (RefSeq) Pgk; phosphoglycerate kinase	Glycolysis / Gluconeogenesis (ko00010);; Carbon metabolism (ko01200);; Biosynthesis of amino acids (ko01230)	[G]	Carbohydrate transport and metabolism	Phosphoglycerate kinase	Phosphoglycerate kinase OS=Drosophila melanogaster OX=7227 GN=Pgk PE=2 SV=2	G	Carbohydrate transport and metabolism	PREDICTED: phosphoglycerate kinase-like [Apis dorsata]	molecular function: catalytic activity (GO:0003824);; biological process: metabolic process (GO:0008152);; biological process: cellular process (GO:0009987);; molecular function: binding (GO:0005488);; biological process: single-organism process (GO:0044699)
gene11898	LOC413892	26.4549	2994	21.1207	2242	13.0115	2464	12.0621	2302	8.76064	1425	0.0119949	1.00901	up	[T]	Signal transduction mechanisms	Cellular Component: intracellular (GO:0005622);; Biological Process: intracellular signal transduction (GO:0035556);;	--	--	[R]	General function prediction only	Ankyrin repeats (3 copies);; Ankyrin repeats (many copies);; Ankyrin repeat;; Ankyrin repeats (many copies);; Ankyrin repeat;; SOCS box	Ankyrin repeat and KH domain-containing protein mask OS=Drosophila melanogaster OX=7227 GN=mask PE=1 SV=2	S	Function unknown	PREDICTED: ankyrin-3-like isoform X1 [Apis mellifera]	cellular component: cell (GO:0005623);; cellular component: cell part (GO:0044464);; biological process: cellular process (GO:0009987);; biological process: signaling (GO:0023052);; biological process: single-organism process (GO:0044699);; biological process: response to stimulus (GO:0050896);; biological process: biological regulation (GO:0065007)
gene11900	LOC409228	82.3521	11951	110.353	14396	28.6074	7597	27.8341	7684	27.0227	6117	0.0147438	1.11346	up	--	--	Molecular Function: receptor activity (GO:0004872);; Cellular Component: lysosome (GO:0005764);; Cellular Component: integral component of membrane (GO:0016021);; Molecular Function: oxidoreductase activity, acting on NAD(P)H (GO:0016651);; Molecular Function: quinone binding (GO:0048038);; Molecular Function: NAD binding (GO:0051287);; Biological Process: oxidation-reduction process (GO:0055114)…	--	--	[T]	Signal transduction mechanisms	CD36 family	Protein croquemort OS=Drosophila melanogaster OX=7227 GN=crq PE=1 SV=3	U	Intracellular trafficking, secretion, and vesicular transport	PREDICTED: scavenger receptor class B member 1-like [Apis mellifera]	molecular function: molecular transducer activity (GO:0060089);; cellular component: cell (GO:0005623);; cellular component: organelle (GO:0043226);; cellular component: cell part (GO:0044464);; cellular component: membrane (GO:0016020);; cellular component: membrane part (GO:0044425);; molecular function: catalytic activity (GO:0003824);; biological process: metabolic process (GO:0008152);; biol…
gene11907	LOC726251	34.4141	2894	9.47543	686	14.4417	2027	8.77739	1223	8.66895	1052	0.0180658	1.00503	up	--	--	Cellular Component: integral component of membrane (GO:0016021);;	--	--	--	--	--	--	S	Function unknown	PREDICTED: uncharacterized protein LOC726251 [Apis mellifera]	cellular component: membrane (GO:0016020);; cellular component: membrane part (GO:0044425)
gene11989	LOC724468	2.76616	574	1.81196	348	0.764597	266	0.559972	196	0.770185	229	0.013724	1.13438	up	--	--	--	--	--	--	--	--	--	S	Function unknown	PREDICTED: uncharacterized protein LOC724468 [Apis mellifera]	--
gene11997	LOC552205	1.30769	83	2.75895	114	1.43717	168	13.1498	1728	13.5463	1117	8.40077e-09	-2.24822	down	--	--	Biological Process: fatty acid biosynthetic process (GO:0006633);; Cellular Component: integral component of membrane (GO:0016021);; Molecular Function: transferase activity (GO:0016740);;	--	--	[I]	Lipid transport and metabolism	GNS1/SUR4 family	Elongation of very long chain fatty acids protein AAEL008004 OS=Aedes aegypti OX=7159 GN=AAEL008004 PE=2 SV=2	I	Lipid transport and metabolism	PREDICTED: elongation of very long chain fatty acids protein AAEL008004 [Apis mellifera]	biological process: metabolic process (GO:0008152);; biological process: cellular process (GO:0009987);; biological process: single-organism process (GO:0044699);; cellular component: membrane (GO:0016020);; cellular component: membrane part (GO:0044425);; molecular function: catalytic activity (GO:0003824)
gene12004	LOC550828	30.7102	2729	17.1562	1444	22.1383	3514	17.9276	2792	14.2892	1940	0.0178461	0.684223	up	--	--	Biological Process: fatty acid biosynthetic process (GO:0006633);; Cellular Component: integral component of membrane (GO:0016021);; Molecular Function: transferase activity (GO:0016740);;	--	--	[I]	Lipid transport and metabolism	GNS1/SUR4 family	Elongation of very long chain fatty acids protein AAEL008004 OS=Aedes aegypti OX=7159 GN=AAEL008004 PE=2 SV=2	I	Lipid transport and metabolism	PREDICTED: elongation of very long chain fatty acids protein AAEL008004-like [Apis mellifera]	biological process: metabolic process (GO:0008152);; biological process: cellular process (GO:0009987);; biological process: single-organism process (GO:0044699);; cellular component: membrane (GO:0016020);; cellular component: membrane part (GO:0044425);; molecular function: catalytic activity (GO:0003824)
gene12005	LOC413789	56.463	10519	51.1009	8866	44.6905	13560	26.3909	8168	42.714	11360	0.0485304	0.719044	up	--	--	Biological Process: fatty acid biosynthetic process (GO:0006633);; Cellular Component: integral component of membrane (GO:0016021);; Molecular Function: transferase activity (GO:0016740);;	--	--	[I]	Lipid transport and metabolism	GNS1/SUR4 family	Elongation of very long chain fatty acids protein AAEL008004 OS=Aedes aegypti OX=7159 GN=AAEL008004 PE=2 SV=2	I	Lipid transport and metabolism	PREDICTED: elongation of very long chain fatty acids protein AAEL008004-like [Apis mellifera]	biological process: metabolic process (GO:0008152);; biological process: cellular process (GO:0009987);; biological process: single-organism process (GO:0044699);; cellular component: membrane (GO:0016020);; cellular component: membrane part (GO:0044425);; molecular function: catalytic activity (GO:0003824)
gene12021	LOC100577046	20.6441	7397	10.1378	3396	5.55391	779	4.50222	779	3.45243	367	0.000800994	1.62733	up	--	--	--	--	--	--	--	--	--	S	Function unknown	PREDICTED: uncharacterized protein LOC100577046 [Apis mellifera]	--
gene1203	LOC726349	54.9852	10327	66.453	11353	42.9563	13060	30.6535	9566	37.5152	9818	0.0299315	0.837919	up	--	--	Molecular Function: actin binding (GO:0003779);; Biological Process: cytoskeleton organization (GO:0007010);; Molecular Function: zinc ion binding (GO:0008270);;	K07520|0|ame:726349|K07520 actin-binding LIM protein | (RefSeq) actin-binding LIM protein 2	--	[TZ]	Signal transduction mechanisms;; Cytoskeleton	LIM domain;; Villin headpiece domain	Paxillin homolog 1 OS=Caenorhabditis elegans OX=6239 GN=pxl-1 PE=2 SV=2	S	Function unknown	PREDICTED: actin-binding LIM protein 2 isoform X11 [Eufriesea mexicana]	molecular function: binding (GO:0005488);; biological process: cellular process (GO:0009987);; biological process: cellular component organization or biogenesis (GO:0071840)
gene12049	LOC413802	3.45249	647	2.72854	452	4.06119	1271	5.98911	1876	5.75967	1546	0.0213006	-0.514353	down	--	--	--	--	--	--	--	RUN domain;; PH domain	--	S	Function unknown	PREDICTED: pleckstrin homology domain-containing family M member 2 [Apis mellifera]	--
gene12054	LOC551848	12.9848	5444	6.71427	2796	5.49566	4012	2.59043	1845	4.11364	1552	3.21671e-05	1.61249	up	[U]	Intracellular trafficking, secretion, and vesicular transport	Molecular Function: G-protein coupled receptor activity (GO:0004930);; Molecular Function: calcium ion binding (GO:0005509);; Cellular Component: plasma membrane (GO:0005886);; Biological Process: homophilic cell adhesion via plasma membrane adhesion molecules (GO:0007156);; Biological Process: cell surface receptor signaling pathway (GO:0007166);; Biological Process: G-protein coupled receptor s…	K04600|0|ame:551848|K04600 cadherin EGF LAG seven-pass G-type receptor 1 | (RefSeq) protocadherin-like wing polarity protein stan	--	[T]	Signal transduction mechanisms	Cadherin domain;; Laminin G domain;; 7 transmembrane receptor (Secretin family);; GPCR-Autoproteolysis INducing (GAIN) domain;; Laminin G domain;; Cadherin-like;; Hormone receptor domain;; Cadherin-like;; GPCR proteolysis site, GPS, motif;; EGF-like domain;; Laminin EGF domain;; Slime mold cyclic AMP receptor	Protocadherin-like wing polarity protein stan OS=Drosophila melanogaster OX=7227 GN=stan PE=1 SV=4	S	Function unknown	PREDICTED: protocadherin-like wing polarity protein stan isoform X1 [Apis mellifera]	molecular function: signal transducer activity (GO:0004871);; molecular function: molecular transducer activity (GO:0060089);; biological process: cellular process (GO:0009987);; biological process: signaling (GO:0023052);; biological process: single-organism process (GO:0044699);; biological process: response to stimulus (GO:0050896);; biological process: biological regulation (GO:0065007);; mol…
gene12055	LOC725928	26.0833	6785	20.5883	4985	12.6394	5510	13.8751	6061	8.37325	3118	0.0269079	0.902478	up	--	--	Molecular Function: guanyl-nucleotide exchange factor activity (GO:0005085);; Cellular Component: intracellular (GO:0005622);; Biological Process: small GTPase mediated signal transduction (GO:0007264);; Biological Process: positive regulation of GTPase activity (GO:0043547);;	K05727|0|ame:725928|K05727 dedicator of cytokinesis protein 3 | (RefSeq) dedicator of cytokinesis protein 3	--	[T]	Signal transduction mechanisms	DOCK N-terminus;; Dock homology region 2;; C2 domain in Dock180 and Zizimin proteins	--	S	Function unknown	PREDICTED: dedicator of cytokinesis protein 3 isoform X1 [Apis mellifera]	molecular function: molecular function regulator (GO:0098772);; biological process: biological regulation (GO:0065007);; cellular component: cell (GO:0005623);; cellular component: cell part (GO:0044464);; biological process: cellular process (GO:0009987);; biological process: signaling (GO:0023052);; biological process: single-organism process (GO:0044699);; biological process: response to stimu…
gene12057	LOC551165	113.062	19308	59.4692	9462	55.8433	15970	52.1077	14903	43.0198	10514	0.0296488	0.800277	up	--	--	Cellular Component: plasma membrane (GO:0005886);; Cellular Component: gap junction (GO:0005921);; Biological Process: ion transport (GO:0006811);; Cellular Component: integral component of membrane (GO:0016021);;	--	--	--	--	Innexin	Innexin inx3 OS=Drosophila melanogaster OX=7227 GN=Inx3 PE=1 SV=1	S	Function unknown	PREDICTED: innexin inx3 [Apis mellifera]	cellular component: cell (GO:0005623);; cellular component: membrane (GO:0016020);; cellular component: cell part (GO:0044464);; cellular component: cell junction (GO:0030054);; biological process: localization (GO:0051179);; cellular component: membrane part (GO:0044425)
gene1207	LOC100578467	30.9217	6201	13.4615	2516	15.3154	5139	9.02789	3039	5.48668	1574	0.000417193	1.37263	up	--	--	Cellular Component: integral component of membrane (GO:0016021);;	--	--	--	--	--	Protein Star OS=Drosophila melanogaster OX=7227 GN=S PE=2 SV=1	S	Function unknown	PREDICTED: protein Star-like [Apis mellifera]	cellular component: membrane (GO:0016020);; cellular component: membrane part (GO:0044425)
gene12089	LOC410643	10.2019	4247	4.99988	1795	5.33478	3993	3.41173	2515	3.19516	2036	0.00306399	1.0372	up	--	--	Cellular Component: nucleus (GO:0005634);; Biological Process: regulation of transcription, DNA-templated (GO:0006355);; Molecular Function: sequence-specific DNA binding (GO:0043565);;	K09311|5.43895e-119|ame:410643|K09311 Antp family, other | (RefSeq) Abd-A; homeobox protein abdominal-A homolog	--	[R]	General function prediction only	Homeobox domain;; Homeobox protein	Homeobox protein abdominal-A homolog OS=Tribolium castaneum OX=7070 GN=ABD-A PE=2 SV=2	K	Transcription	PREDICTED: homeobox protein abdominal-A homolog isoform X1 [Apis mellifera]	cellular component: cell (GO:0005623);; cellular component: organelle (GO:0043226);; cellular component: cell part (GO:0044464);; biological process: biological regulation (GO:0065007);; molecular function: binding (GO:0005488)
gene12091	Ubx	12.1963	2842	10.8197	2461	6.20183	2775	6.88704	2548	7.85957	1999	0.0288903	0.845753	up	--	--	Molecular Function: transcription factor activity, sequence-specific DNA binding (GO:0003700);; Cellular Component: nucleus (GO:0005634);; Biological Process: regulation of transcription, DNA-templated (GO:0006355);; Biological Process: multicellular organism development (GO:0007275);; Molecular Function: sequence-specific DNA binding (GO:0043565);;	K09311|2.88989e-156|ame:551594|K09311 Antp family, other | (RefSeq) Ubx, GB18063; ultrabithorax	--	[R]	General function prediction only	Homeobox domain	Homeotic protein ultrabithorax OS=Junonia coenia OX=39708 GN=Ubx PE=2 SV=1	K	Transcription	PREDICTED: ultrabithorax isoform X1 [Apis mellifera]	molecular function: nucleic acid binding transcription factor activity (GO:0001071);; biological process: biological regulation (GO:0065007);; cellular component: cell (GO:0005623);; cellular component: organelle (GO:0043226);; cellular component: cell part (GO:0044464);; biological process: multicellular organismal process (GO:0032501);; biological process: developmental process (GO:0032502);; b…
gene12114	LOC413799	75.3353	2624	57.9358	1923	48.236	2849	41.696	2518	43.6126	2201	0.0488042	0.683496	up	--	--	Cellular Component: mitochondrial inner membrane presequence translocase complex (GO:0005744);; Biological Process: intracellular protein transport (GO:0006886);; Molecular Function: P-P-bond-hydrolysis-driven protein transmembrane transporter activity (GO:0015450);; Cellular Component: integral component of membrane (GO:0016021);; Biological Process: protein transmembrane transport (GO:0071806);;	K17795|7.69709e-111|ame:413799|K17795 mitochondrial import inner membrane translocase subunit TIM17 | (RefSeq) Tim17; mitochondrial import inner membrane translocase subunit Tim17-A	--	[U]	Intracellular trafficking, secretion, and vesicular transport	Tim17/Tim22/Tim23/Pmp24 family	Probable mitochondrial import inner membrane translocase subunit Tim17 1 OS=Drosophila melanogaster OX=7227 GN=Tim17b1 PE=2 SV=2	O	Posttranslational modification, protein turnover, chaperones	PREDICTED: mitochondrial import inner membrane translocase subunit Tim17-A [Apis mellifera]	cellular component: cell (GO:0005623);; cellular component: membrane (GO:0016020);; cellular component: macromolecular complex (GO:0032991);; cellular component: organelle (GO:0043226);; cellular component: organelle part (GO:0044422);; cellular component: membrane part (GO:0044425);; cellular component: cell part (GO:0044464);; biological process: localization (GO:0051179);; molecular function: …
gene12117	Apid1	2.90823	81	3.92663	95	4.58832	221	0.555252	28	0.908259	36	1.18275e-05	1.87892	up	--	--	Cellular Component: extracellular region (GO:0005576);; Biological Process: defense response to bacterium (GO:0042742);; Biological Process: innate immune response (GO:0045087);;	--	--	--	--	Apidaecin	Apidaecins type 14 OS=Apis mellifera OX=7460 GN=APID14 PE=1 SV=1	--	--	apidaecins type 14 precursor [Apis mellifera]	cellular component: extracellular region (GO:0005576);; biological process: response to stimulus (GO:0050896);; biological process: multi-organism process (GO:0051704);; biological process: immune system process (GO:0002376)
gene12161	LOC725395	21.2973	4268	11.5222	2146	37.9761	12839	50.2456	16906	46.8943	13502	0.0324385	-0.736389	down	[J]	Translation, ribosomal structure and biogenesis	Molecular Function: glutamate-tRNA ligase activity (GO:0004818);; Molecular Function: proline-tRNA ligase activity (GO:0004827);; Molecular Function: ATP binding (GO:0005524);; Cellular Component: cytoplasm (GO:0005737);; Biological Process: glutamyl-tRNA aminoacylation (GO:0006424);; Biological Process: prolyl-tRNA aminoacylation (GO:0006433);;	K14163|0|ame:725395|K14163 bifunctional glutamyl/prolyl-tRNA synthetase [EC:6.1.1.17 6.1.1.15] | (RefSeq) Aats-glupro; bifunctional glutamate/proline--tRNA ligase	Porphyrin and chlorophyll metabolism (ko00860);; Aminoacyl-tRNA biosynthesis (ko00970)	[J]	Translation, ribosomal structure and biogenesis	tRNA synthetases class I (E and Q), catalytic domain;; WHEP-TRS domain;; tRNA synthetases class I (E and Q), anti-codon binding domain;; Prolyl-tRNA synthetase, C-terminal;; tRNA synthetase class II core domain (G, H, P, S and T);; Anticodon binding domain;; Glutathione S-transferase, C-terminal domain;; Glutathione S-transferase, C-terminal domain	Bifunctional glutamate/proline--tRNA ligase OS=Drosophila melanogaster OX=7227 GN=GluProRS PE=1 SV=2	J	Translation, ribosomal structure and biogenesis	Bifunctional aminoacyl-tRNA synthetase [Apis cerana cerana]	molecular function: catalytic activity (GO:0003824);; molecular function: binding (GO:0005488);; cellular component: cell (GO:0005623);; cellular component: cell part (GO:0044464);; biological process: metabolic process (GO:0008152);; biological process: cellular process (GO:0009987);; biological process: single-organism process (GO:0044699)
gene12181	LOC412890	3.7028	867	3.18348	694	3.1523	1322	1.92888	814	2.5271	845	0.0134747	0.768761	up	--	--	Molecular Function: metalloendopeptidase activity (GO:0004222);; Cellular Component: proteinaceous extracellular matrix (GO:0005578);; Biological Process: proteolysis (GO:0006508);; Biological Process: integrin-mediated signaling pathway (GO:0007229);; Molecular Function: zinc ion binding (GO:0008270);;	--	--	[O]	Posttranslational modification, protein turnover, chaperones	Reprolysin (M12B) family zinc metalloprotease;; Thrombospondin type 1 domain;; Metallo-peptidase family M12;; Metallo-peptidase family M12B Reprolysin-like;; Metallo-peptidase family M12B Reprolysin-like;; Metallo-peptidase family M12B Reprolysin-like;; Reprolysin family propeptide	A disintegrin and metalloproteinase with thrombospondin motifs gon-1 OS=Caenorhabditis elegans OX=6239 GN=gon-1 PE=1 SV=3	O	Posttranslational modification, protein turnover, chaperones	PREDICTED: A disintegrin and metalloproteinase with thrombospondin motifs 3-like [Apis dorsata]	molecular function: catalytic activity (GO:0003824);; biological process: metabolic process (GO:0008152);; cellular component: extracellular region (GO:0005576);; cellular component: extracellular region part (GO:0044421);; biological process: cellular process (GO:0009987);; biological process: signaling (GO:0023052);; biological process: single-organism process (GO:0044699);; biological process:…
gene1221	LOC726708	3.35643	216	2.17749	147	6.66931	647	13.3374	1473	6.72506	564	0.0280892	-0.873394	down	--	--	--	K10306|0|hst:105186549|K10306 F-box protein 28 | (RefSeq) F-box only protein 28	--	--	--	--	--	S	Function unknown	PREDICTED: F-box only protein 28-like [Apis dorsata]	--
gene1223	LOC409225	88.4374	5564	59.5268	3482	44.4882	4683	42.7942	4509	39.6862	3571	0.0378384	0.779521	up	[O]	Posttranslational modification, protein turnover, chaperones	Molecular Function: ATP binding (GO:0005524);;	K10579|1.47581e-126|ame:409225|K10579 ubiquitin-conjugating enzyme E2 M | (RefSeq) GB13168; NEDD8-conjugating enzyme Ubc12	Ubiquitin mediated proteolysis (ko04120)	[O]	Posttranslational modification, protein turnover, chaperones	Ubiquitin-conjugating enzyme	Nedd8-conjugating enzyme Ubc12 OS=Drosophila melanogaster OX=7227 GN=Ubc12 PE=1 SV=1	O	Posttranslational modification, protein turnover, chaperones	PREDICTED: NEDD8-conjugating enzyme Ubc12 [Apis mellifera]	molecular function: binding (GO:0005488)
gene12234	LOC413408	43.1234	6322	44.9708	6298	17.6186	4476	9.49443	2326	18.798	4116	0.0126731	1.12824	up	--	--	Cellular Component: integral component of membrane (GO:0016021);;	--	--	[T]	Signal transduction mechanisms	CD36 family	Protein peste OS=Drosophila melanogaster OX=7227 GN=pes PE=2 SV=1	U	Intracellular trafficking, secretion, and vesicular transport	PREDICTED: scavenger receptor class B member 1 [Apis mellifera]	cellular component: membrane (GO:0016020);; cellular component: membrane part (GO:0044425)
gene12249	LOC408564	1.47251	146	2.21512	204	1.35268	225	0.648291	105	0.946072	131	0.0210445	1.02562	up	[IQ]	Lipid transport and metabolism;; Secondary metabolites biosynthesis, transport and catabolism	Molecular Function: catalytic activity (GO:0003824);; Biological Process: metabolic process (GO:0008152);; Cellular Component: integral component of membrane (GO:0016021);;	K08745|0|ame:408564|K08745 solute carrier family 27 (fatty acid transporter), member 1/4 [EC:6.2.1.-] | (RefSeq) GB12693; long-chain fatty acid transport protein 4-like	--	[I]	Lipid transport and metabolism	AMP-binding enzyme;; AMP-binding enzyme C-terminal domain	Probable 4-coumarate--CoA ligase 1 OS=Dictyostelium discoideum OX=44689 GN=4cl1 PE=3 SV=1	I	Lipid transport and metabolism	PREDICTED: long-chain fatty acid transport protein 4-like [Apis mellifera]	molecular function: catalytic activity (GO:0003824);; biological process: metabolic process (GO:0008152);; cellular component: membrane (GO:0016020);; cellular component: membrane part (GO:0044425)
gene12266	LOC408554	5.05678	2483	2.28674	1172	2.54956	2167	1.22535	1423	2.02794	1735	0.0356856	0.794618	up	[S]	Function unknown	--	--	--	[S]	Function unknown	Cadherin domain;; Laminin G domain;; Cadherin cytoplasmic region;; Laminin G domain;; Human growth factor-like EGF;; Cadherin-like;; EGF-like domain;; EGF-like domain	Neural-cadherin OS=Drosophila melanogaster OX=7227 GN=CadN PE=1 SV=2	S	Function unknown	PREDICTED: neural-cadherin [Apis mellifera]	--
gene12269	LOC725204	149.473	10563	53.3288	3527	68.0988	8090	27.6664	3330	25.1343	2559	4.30828e-05	1.59498	up	[E]	Amino acid transport and metabolism	Molecular Function: L-tyrosine:2-oxoglutarate aminotransferase activity (GO:0004838);; Biological Process: biosynthetic process (GO:0009058);; Biological Process: aromatic amino acid family metabolic process (GO:0009072);; Molecular Function: pyridoxal phosphate binding (GO:0030170);;	K00815|0|ame:725204|K00815 tyrosine aminotransferase [EC:2.6.1.5] | (RefSeq) tyrosine aminotransferase	Ubiquinone and other terpenoid-quinone biosynthesis (ko00130);; Cysteine and methionine metabolism (ko00270);; Tyrosine metabolism (ko00350);; Phenylalanine metabolism (ko00360);; Phenylalanine, tyrosine and tryptophan biosynthesis (ko00400);; Biosynthesis of amino acids (ko01230)	[E]	Amino acid transport and metabolism	Aminotransferase class I and II;; Aminotransferase class-V	Tyrosine aminotransferase OS=Dictyostelium discoideum OX=44689 GN=tat PE=3 SV=1	E	Amino acid transport and metabolism	PREDICTED: tyrosine aminotransferase [Apis mellifera]	molecular function: catalytic activity (GO:0003824);; biological process: metabolic process (GO:0008152);; biological process: cellular process (GO:0009987);; biological process: single-organism process (GO:0044699);; molecular function: binding (GO:0005488)
gene1279	LOC725459	16.055	511	11.5389	334	17.8479	946	10.3387	544	11.856	534	0.0117331	0.653729	up	--	--	Cellular Component: integral component of membrane (GO:0016021);;	--	--	--	--	--	--	S	Function unknown	PREDICTED: transmembrane protein C5orf28 [Apis mellifera]	cellular component: membrane (GO:0016020);; cellular component: membrane part (GO:0044425)
gene1286	LOC408570	13.3389	2816	21.4752	4798	6.34224	2613	7.76716	3021	4.61571	1702	0.0330762	0.986218	up	--	--	Cellular Component: integral component of membrane (GO:0016021);;	--	--	--	--	Immunoglobulin domain;; Immunoglobulin V-set domain;; Immunoglobulin I-set domain;; Immunoglobulin domain	--	S	Function unknown	PREDICTED: uncharacterized protein LOC408570 [Apis mellifera]	cellular component: membrane (GO:0016020);; cellular component: membrane part (GO:0044425)
gene1289	LOC552142	7.43312	2026	9.63016	2443	5.06919	3298	4.30151	1920	4.32563	1648	0.00400208	1.06358	up	--	--	Molecular Function: G-protein coupled receptor activity (GO:0004930);; Biological Process: cell surface receptor signaling pathway (GO:0007166);; Biological Process: G-protein coupled receptor signaling pathway (GO:0007186);; Cellular Component: integral component of membrane (GO:0016021);; Molecular Function: carbohydrate binding (GO:0030246);;	--	--	[T]	Signal transduction mechanisms	7 transmembrane receptor (Secretin family);; GPCR-Autoproteolysis INducing (GAIN) domain;; GPCR proteolysis site, GPS, motif;; Galactose binding lectin domain;; Hormone receptor domain	Latrophilin Cirl OS=Drosophila ananassae OX=7217 GN=Cirl PE=3 SV=1	S	Function unknown	PREDICTED: latrophilin Cirl-like isoform X1 [Apis mellifera]	molecular function: signal transducer activity (GO:0004871);; molecular function: molecular transducer activity (GO:0060089);; biological process: cellular process (GO:0009987);; biological process: signaling (GO:0023052);; biological process: single-organism process (GO:0044699);; biological process: response to stimulus (GO:0050896);; biological process: biological regulation (GO:0065007);; cel…
gene1298	LOC551837	52.293	5064	46.7182	4277	69.3751	11337	96.0087	15826	105.264	15079	0.02211	-0.559334	down	[I]	Lipid transport and metabolism	Biological Process: metabolic process (GO:0008152);; Molecular Function: ligase activity (GO:0016874);;	K15013|0|ame:551837|K15013 long-chain-fatty-acid--CoA ligase ACSBG [EC:6.2.1.3] | (RefSeq) bgm; long-chain-fatty-acid--CoA ligase ACSBG2	Fatty acid biosynthesis (ko00061);; Fatty acid degradation (ko00071);; Fatty acid metabolism (ko01212)	[I]	Lipid transport and metabolism	AMP-binding enzyme	Very long-chain-fatty-acid--CoA ligase bubblegum OS=Drosophila melanogaster OX=7227 GN=bgm PE=2 SV=1	I	Lipid transport and metabolism	PREDICTED: very long-chain-fatty-acid--CoA ligase bubblegum isoform X1 [Apis mellifera]	biological process: metabolic process (GO:0008152);; molecular function: catalytic activity (GO:0003824)
gene1307	LOC100577533	6.38171	315	6.91538	293	8.09607	708	23.0971	1968	10.3331	713	0.0475161	-0.77058	down	--	--	Biological Process: RNA modification (GO:0009451);;	--	--	--	--	RNA pseudouridylate synthase	--	J	Translation, ribosomal structure and biogenesis	RNA pseudouridylate synthase domain-containing protein [Apis cerana cerana]	biological process: metabolic process (GO:0008152);; biological process: cellular process (GO:0009987)
gene1323	LOC725106	36.6886	4285	21.6851	2353	20.5427	4010	11.67	2306	11.6473	1954	0.000435103	1.23015	up	[G]	Carbohydrate transport and metabolism	Biological Process: metabolic process (GO:0008152);; Molecular Function: glucuronosyltransferase activity (GO:0015020);; Cellular Component: integral component of membrane (GO:0016021);;	--	--	[GC]	Carbohydrate transport and metabolism;; Energy production and conversion	UDP-glucoronosyl and UDP-glucosyl transferase	Putative UDP-glucuronosyltransferase ugt-47 OS=Caenorhabditis elegans OX=6239 GN=ugt-47 PE=1 SV=2	S	Function unknown	PREDICTED: UDP-glucuronosyltransferase 1-8 [Apis mellifera]	biological process: metabolic process (GO:0008152);; molecular function: catalytic activity (GO:0003824);; cellular component: membrane (GO:0016020);; cellular component: membrane part (GO:0044425)
gene1333	LOC551868	4.15144	436	2.47892	245	2.64267	586	2.54813	450	1.82622	334	0.0328827	0.659868	up	[M]	Cell wall/membrane/envelope biogenesis	--	K10442|0|ame:551868|K10442 kelch-like protein 1/4/5 | (RefSeq) KLHL5; kelch-like protein 5	--	[TR]	Signal transduction mechanisms;; General function prediction only	Kelch motif;; Kelch motif;; BTB And C-terminal Kelch;; Galactose oxidase, central domain;; Kelch motif;; BTB/POZ domain;; Galactose oxidase, central domain	Kelch-like protein diablo OS=Drosophila grimshawi OX=7222 GN=dbo PE=3 SV=1	S	Function unknown	PREDICTED: kelch-like protein 5 [Apis mellifera]	--
gene1339	LOC725651	20.198	3167	10.0697	1570	10.5345	2868	8.75117	2220	7.29297	1644	0.0090347	0.929478	up	--	--	Cellular Component: integral component of membrane (GO:0016021);;	--	--	[S]	Function unknown	Glycosyltransferase family 92	--	S	Function unknown	PREDICTED: uncharacterized protein LOC725651 [Apis mellifera]	cellular component: membrane (GO:0016020);; cellular component: membrane part (GO:0044425)
gene1344	LOC410788	11.0692	1773	10.2793	1562	9.71158	2738	6.74624	1940	7.3391	1658	0.013387	0.763228	up	[ET]	Amino acid transport and metabolism;; Signal transduction mechanisms	Molecular Function: ionotropic glutamate receptor activity (GO:0004970);; Molecular Function: extracellular-glutamate-gated ion channel activity (GO:0005234);; Cellular Component: integral component of membrane (GO:0016021);; Cellular Component: cell junction (GO:0030054);; Biological Process: ion transmembrane transport (GO:0034220);; Biological Process: ionotropic glutamate receptor signaling p…	--	--	[PET]	Inorganic ion transport and metabolism;; Amino acid transport and metabolism;; Signal transduction mechanisms	Ligand-gated ion channel;; Ligated ion channel L-glutamate- and glycine-binding site;; Receptor family ligand binding region;; Bacterial extracellular solute-binding proteins, family 3	Glutamate receptor OS=Lymnaea stagnalis OX=6523 PE=2 SV=1	P	Inorganic ion transport and metabolism	PREDICTED: glutamate receptor ionotropic, kainate 2-like [Apis mellifera]	molecular function: signal transducer activity (GO:0004871);; molecular function: transporter activity (GO:0005215);; molecular function: molecular transducer activity (GO:0060089);; biological process: cellular process (GO:0009987);; biological process: signaling (GO:0023052);; biological process: single-organism process (GO:0044699);; biological process: response to stimulus (GO:0050896);; biol…
gene1349	LOC410785	25.9418	10013	21.2282	7664	14.9118	9718	13.8926	9136	12.5497	7053	0.0320721	0.791883	up	--	--	--	K06820|0|ame:410785|K06820 plexin A | (RefSeq) plexA; plexin-A4	--	[T]	Signal transduction mechanisms	Plexin cytoplasmic RasGAP domain;; Sema domain;; IPT/TIG domain;; Plexin repeat	Plexin-B OS=Drosophila melanogaster OX=7227 GN=PlexB PE=1 SV=2	S	Function unknown	PREDICTED: plexin-A4 [Apis mellifera]	--
gene1354	LOC408643	81.3037	7374	68.9033	5812	62.7397	9804	44.9661	7002	36.9138	4928	0.0025268	0.951866	up	[G]	Carbohydrate transport and metabolism	Molecular Function: zinc ion binding (GO:0008270);; Cellular Component: integral component of membrane (GO:0016021);; Molecular Function: oxidoreductase activity (GO:0016491);; Biological Process: oxidation-reduction process (GO:0055114);;	--	--	[CR]	Energy production and conversion;; General function prediction only	Zinc-binding dehydrogenase	--	C	Energy production and conversion	PREDICTED: uncharacterized protein LOC408643 isoform X1 [Apis mellifera]	molecular function: binding (GO:0005488);; cellular component: membrane (GO:0016020);; cellular component: membrane part (GO:0044425);; molecular function: catalytic activity (GO:0003824);; biological process: metabolic process (GO:0008152);; biological process: single-organism process (GO:0044699)
gene1367	Gat-a	1.77669	252	1.05766	136	1.20639	302	0.587616	140	0.794777	161	0.00673207	1.01399	up	[R]	General function prediction only	Molecular Function: neurotransmitter:sodium symporter activity (GO:0005328);; Biological Process: neurotransmitter transport (GO:0006836);; Cellular Component: integral component of membrane (GO:0016021);; Biological Process: transmembrane transport (GO:0055085);;	K05034|0|ame:406071|K05034 solute carrier family 6 (neurotransmitter transporter, GABA) member 1 | (RefSeq) Gat-a, GB19372, NT-1; GABA neurotransmitter transporter-1A	--	[T]	Signal transduction mechanisms	Sodium:neurotransmitter symporter family	Sodium-dependent dopamine transporter OS=Drosophila melanogaster OX=7227 GN=DAT PE=1 SV=1	P	Inorganic ion transport and metabolism	GABA neurotransmitter transporter-1A [Apis mellifera]	molecular function: transporter activity (GO:0005215);; biological process: single-organism process (GO:0044699);; biological process: localization (GO:0051179);; cellular component: membrane (GO:0016020);; cellular component: membrane part (GO:0044425)
gene1373	LOC412088	3.36834	1139	1.02551	324	0.621658	352	0.222335	128	0.255186	124	0.000163348	1.78121	up	--	--	Cellular Component: extracellular region (GO:0005576);; Biological Process: chitin metabolic process (GO:0006030);; Molecular Function: chitin binding (GO:0008061);;	--	--	--	--	Chitin binding Peritrophin-A domain	--	S	Function unknown	PREDICTED: mucin-12 isoform X1 [Apis mellifera]	cellular component: extracellular region (GO:0005576);; biological process: metabolic process (GO:0008152);; molecular function: binding (GO:0005488)
gene1420	LOC409288	45.8466	4252	57.4401	4970	32.2757	4997	26.4554	4121	30.117	3984	0.0434479	0.815725	up	[T]	Signal transduction mechanisms	Molecular Function: protein kinase activity (GO:0004672);; Molecular Function: ATP binding (GO:0005524);; Biological Process: protein phosphorylation (GO:0006468);;	K08814|0|ame:409288|K08814 tribbles homolog 1/2 | (RefSeq) trbl; tribbles homolog 2	--	[T]	Signal transduction mechanisms	Protein kinase domain;; Protein tyrosine kinase	Tribbles OS=Drosophila melanogaster OX=7227 GN=trbl PE=1 SV=1	T	Signal transduction mechanisms	PREDICTED: tribbles homolog 2 [Apis mellifera]	molecular function: catalytic activity (GO:0003824);; biological process: metabolic process (GO:0008152);; biological process: cellular process (GO:0009987);; molecular function: binding (GO:0005488)
gene1435	LOC100576885	3.43291	375	1.92588	215	9.06195	1775	13.7703	2740	11.6032	1722	0.0333371	-0.901019	down	--	--	--	--	--	--	--	--	--	S	Function unknown	PREDICTED: GRIP and coiled-coil domain-containing protein PFC0235w [Apis mellifera]	--
gene1452	LOC727199	77.596	2184	80.7524	2118	112.591	5302	66.3282	3133	67.0526	2699	0.0172522	0.652543	up	[C]	Energy production and conversion	Molecular Function: NADH dehydrogenase (ubiquinone) activity (GO:0008137);; Molecular Function: electron carrier activity (GO:0009055);; Cellular Component: membrane (GO:0016020);; Biological Process: oxidation-reduction process (GO:0055114);;	K11352|3.36336e-68|cfo:105252575|K11352 NADH dehydrogenase (ubiquinone) 1 alpha subcomplex subunit 12 | (RefSeq) probable NADH dehydrogenase [ubiquinone] 1 alpha subcomplex subunit 12	Oxidative phosphorylation (ko00190)	[C]	Energy production and conversion	NADH ubiquinone oxidoreductase subunit NDUFA12	Probable NADH dehydrogenase [ubiquinone] 1 alpha subcomplex subunit 12 OS=Caenorhabditis elegans OX=6239 GN=Y94H6A.8 PE=3 SV=2	I	Lipid transport and metabolism	PREDICTED: probable NADH dehydrogenase [ubiquinone] 1 alpha subcomplex subunit 12 [Apis mellifera]	molecular function: catalytic activity (GO:0003824);; biological process: metabolic process (GO:0008152);; biological process: single-organism process (GO:0044699);; molecular function: electron carrier activity (GO:0009055);; cellular component: membrane (GO:0016020)
gene1463	LOC724148	0.813492	177	0.652943	133	0.330551	61	0.256791	47	0.114905	45	0.0114837	1.22198	up	--	--	Cellular Component: nucleus (GO:0005634);; Biological Process: regulation of transcription, DNA-templated (GO:0006355);; Molecular Function: sequence-specific DNA binding (GO:0043565);;	K15607|0|ame:724148|K15607 T-cell leukemia homeobox protein 3 | (RefSeq) homeobox protein MSX-2	--	[R]	General function prediction only	Homeobox domain	Homeobox protein ceh-9 OS=Caenorhabditis elegans OX=6239 GN=ceh-9 PE=3 SV=2	K	Transcription	PREDICTED: homeobox protein MSX-2 isoform X1 [Apis mellifera]	cellular component: cell (GO:0005623);; cellular component: organelle (GO:0043226);; cellular component: cell part (GO:0044464);; biological process: biological regulation (GO:0065007);; molecular function: binding (GO:0005488)
gene1485	LOC724993	24.5723	1210	119.749	5503	11.4994	948	4.8954	406	9.89363	700	0.005866	1.3331	up	--	--	--	--	--	--	--	--	--	S	Function unknown	PREDICTED: uncharacterized protein LOC724993 [Apis mellifera]	--
gene1507	LOC725725	30.1014	815	157.659	3974	53.1354	2405	22.2311	1010	10.3202	400	0.00286713	1.43959	up	--	--	Cellular Component: extracellular region (GO:0005576);; Biological Process: chitin metabolic process (GO:0006030);; Molecular Function: chitin binding (GO:0008061);;	--	--	--	--	Chitin binding Peritrophin-A domain	Peritrophin-1 OS=Anopheles gambiae OX=7165 GN=Aper1 PE=2 SV=2	--	--	PREDICTED: peritrophin-1-like [Apis mellifera]	cellular component: extracellular region (GO:0005576);; biological process: metabolic process (GO:0008152);; molecular function: binding (GO:0005488)
gene1510	LOC724199	14.5618	492	4.49858	142	0.409564	24	0.228793	13	0.542083	27	0.00892353	1.23541	up	--	--	Cellular Component: extracellular region (GO:0005576);; Biological Process: chitin metabolic process (GO:0006030);; Molecular Function: chitin binding (GO:0008061);; Cellular Component: membrane (GO:0016020);;	--	--	--	--	Chitin binding Peritrophin-A domain	--	S	Function unknown	PREDICTED: early nodulin-75-like [Apis mellifera]	cellular component: extracellular region (GO:0005576);; biological process: metabolic process (GO:0008152);; molecular function: binding (GO:0005488);; cellular component: membrane (GO:0016020)
gene1514	LOC102655819	27.9606	4538	12.5644	1890	6.73249	1998	32.3235	8825	114.237	28272	0.00920313	-1.23109	down	--	--	--	--	--	--	--	--	--	S	Function unknown	PREDICTED: extensin-like [Apis mellifera]	--
gene1517	LOC551623	1.7792	366	1.2192	207	1.42088	266	1.90319	1032	2.53996	1085	0.0317487	-0.885117	down	[J]	Translation, ribosomal structure and biogenesis	--	K13201|0|ame:551623|K13201 nucleolysin TIA-1/TIAR | (RefSeq) polyadenylate-binding protein RBP45C-like	--	[AJ]	RNA processing and modification;; Translation, ribosomal structure and biogenesis	RNA recognition motif. (a.k.a. RRM, RBD, or RNP domain)	Polyadenylate-binding protein 1-A OS=Dictyostelium discoideum OX=44689 GN=pabpc1A PE=1 SV=1	S	Function unknown	nucleolysin TIAR isoform X4 [Bombus terrestris]	--
gene1531	LOC410694	2.21704	356	1.91329	288	0.626145	193	0.77899	194	0.71626	171	0.0337593	0.97967	up	--	--	--	K09103|0|ame:410694|K09103 early B-cell factor | (RefSeq) collier, kn; transcription factor collier	--	[K]	Transcription	Transcription factor COE1 DNA-binding domain;; Transcription factor COE1 helix-loop-helix domain;; IPT/TIG domain	Transcription factor collier OS=Drosophila melanogaster OX=7227 GN=kn PE=2 SV=2	K	Transcription	PREDICTED: transcription factor collier isoform X1 [Apis mellifera]	--
gene1555	LOC726554	7.52973	669	5.8619	491	4.76582	646	12.9746	1921	16.1602	2073	0.0388051	-0.789572	down	[O]	Posttranslational modification, protein turnover, chaperones	Molecular Function: metallocarboxypeptidase activity (GO:0004181);; Biological Process: proteolysis (GO:0006508);; Molecular Function: zinc ion binding (GO:0008270);;	--	--	[R]	General function prediction only	Zinc carboxypeptidase;; Carboxypeptidase regulatory-like domain;; Succinylglutamate desuccinylase / Aspartoacylase family	Carboxypeptidase D OS=Drosophila melanogaster OX=7227 GN=svr PE=1 SV=2	E	Amino acid transport and metabolism	PREDICTED: carboxypeptidase M [Apis mellifera]	molecular function: catalytic activity (GO:0003824);; biological process: metabolic process (GO:0008152);; molecular function: binding (GO:0005488)
gene1576	LOC724319	9.97061	1264	4.83803	566	4.49376	986	3.22412	751	3.1111	591	0.0126299	0.967269	up	--	--	--	K06843|0|aec:105143532|K06843 netrin 1 | (RefSeq) netrin-1-like	--	[T]	Signal transduction mechanisms	Laminin N-terminal (Domain VI);; UNC-6/NTR/C345C module;; Laminin EGF domain	Netrin-A OS=Drosophila melanogaster OX=7227 GN=NetA PE=2 SV=2	S	Function unknown	PREDICTED: netrin-A-like [Apis mellifera]	--
gene1586	LOC409950	12.5829	2626	15.7988	3092	6.67823	2409	4.91914	1777	6.49286	2002	0.0210676	1.00138	up	--	--	Molecular Function: extracellular matrix structural constituent (GO:0005201);; Molecular Function: calcium ion binding (GO:0005509);; Cellular Component: proteinaceous extracellular matrix (GO:0005578);;	K17307|0|ame:409950|K17307 fibulin 1/2 | (RefSeq) GB11007; fibrillin-1-like	--	[T]	Signal transduction mechanisms	Calcium-binding EGF domain;; Complement Clr-like EGF-like;; Coagulation Factor Xa inhibitory site;; EGF-like domain;; EGF domain	Fibulin-1 OS=Caenorhabditis elegans OX=6239 GN=fbl-1 PE=1 SV=3	O	Posttranslational modification, protein turnover, chaperones	PREDICTED: fibrillin-1-like [Apis mellifera]	molecular function: structural molecule activity (GO:0005198);; molecular function: binding (GO:0005488);; cellular component: extracellular region (GO:0005576);; cellular component: extracellular region part (GO:0044421)
gene1609	LOC727168	16.7273	1667	12.6225	1173	19.6095	3273	32.8949	5508	25.0417	3573	0.0277656	-0.52999	down	[G]	Carbohydrate transport and metabolism	Molecular Function: 1,4-alpha-glucan branching enzyme activity (GO:0003844);; Molecular Function: hydrolase activity, hydrolyzing O-glycosyl compounds (GO:0004553);; Biological Process: glycogen biosynthetic process (GO:0005978);; Molecular Function: cation binding (GO:0043169);;	K00700|0|hst:105188322|K00700 1,4-alpha-glucan branching enzyme [EC:2.4.1.18] | (RefSeq) 1,4-alpha-glucan-branching enzyme	Starch and sucrose metabolism (ko00500)	[G]	Carbohydrate transport and metabolism	Alpha amylase, C-terminal all-beta domain;; Carbohydrate-binding module 48 (Isoamylase N-terminal domain);; Alpha amylase, catalytic domain	1,4-alpha-glucan-branching enzyme OS=Dictyostelium discoideum OX=44689 GN=glgB PE=3 SV=1	G	Carbohydrate transport and metabolism	PREDICTED: LOW QUALITY PROTEIN: 1,4-alpha-glucan-branching enzyme [Apis mellifera]	molecular function: catalytic activity (GO:0003824);; biological process: metabolic process (GO:0008152);; biological process: cellular process (GO:0009987);; biological process: single-organism process (GO:0044699);; molecular function: binding (GO:0005488)
gene1662	LOC726798	7.36332	778	5.31692	509	8.14734	1388	3.90973	709	3.71544	568	2.24414e-05	1.00007	up	--	--	Biological Process: lipid metabolic process (GO:0006629);; Cellular Component: integral component of membrane (GO:0016021);; Molecular Function: hydrolase activity (GO:0016787);;	K13806|0|ame:726798|K13806 sn1-specific diacylglycerol lipase [EC:3.1.1.-] | (RefSeq) sn1-specific diacylglycerol lipase beta	Phototransduction - fly (ko04745)	[IOT]	Lipid transport and metabolism;; Posttranslational modification, protein turnover, chaperones;; Signal transduction mechanisms	Lipase (class 3)	--	S	Function unknown	PREDICTED: sn1-specific diacylglycerol lipase beta [Apis mellifera]	biological process: metabolic process (GO:0008152);; biological process: single-organism process (GO:0044699);; cellular component: membrane (GO:0016020);; cellular component: membrane part (GO:0044425);; molecular function: catalytic activity (GO:0003824)
gene1671	CPR18	168.431	6894	270.517	10316	93.5103	6404	25.2499	1735	79.4004	4649	0.00585029	1.30047	up	--	--	Cellular Component: membrane (GO:0016020);; Molecular Function: structural constituent of cuticle (GO:0042302);;	--	--	--	--	Insect cuticle protein	Endocuticle structural glycoprotein SgAbd-1 OS=Schistocerca gregaria OX=7010 PE=1 SV=1	--	--	cuticular protein 18 precursor [Apis mellifera]	cellular component: membrane (GO:0016020);; molecular function: structural molecule activity (GO:0005198)
gene1672	CPR21	1762.6	73096	3700.43	142990	969.86	67305	272.999	19004	658.355	39055	0.00149684	1.51147	up	--	--	Molecular Function: structural constituent of cuticle (GO:0042302);;	--	--	--	--	Insect cuticle protein	Larval cuticle protein LCP-17 OS=Bombyx mori OX=7091 GN=LCP17 PE=2 SV=1	S	Function unknown	cuticular protein 21 precursor [Apis mellifera]	molecular function: structural molecule activity (GO:0005198)
gene1673	CPR22	45.0263	937	70.6935	1373	3.77135	132	0.893572	32	9.48807	284	0.0274581	1.03717	up	--	--	Molecular Function: structural constituent of cuticle (GO:0042302);;	--	--	--	--	Insect cuticle protein	Endocuticle structural glycoprotein SgAbd-8 OS=Schistocerca gregaria OX=7010 PE=1 SV=1	S	Function unknown	PREDICTED: larval cuticle protein LCP-17-like [Apis dorsata]	molecular function: structural molecule activity (GO:0005198)
gene1678	LOC102655706	4.83284	1838	3.58248	1270	3.07483	1957	2.4492	1564	2.10591	1146	0.00962178	0.900725	up	[P]	Inorganic ion transport and metabolism	Cellular Component: integral component of membrane (GO:0016021);;	--	--	[R]	General function prediction only	Leucine rich repeat;; Leucine Rich repeats (2 copies);; Leucine rich repeats (6 copies);; Leucine-rich repeat;; Leucine Rich Repeat	Slit homolog 1 protein OS=Caenorhabditis elegans OX=6239 GN=slt-1 PE=1 SV=1	S	Function unknown	PREDICTED: slit homolog 1 protein-like [Apis mellifera]	cellular component: membrane (GO:0016020);; cellular component: membrane part (GO:0044425)
gene1706	LOC409791	4.87447	879	2.928	492	2.81828	850	1.68831	511	2.73993	707	0.0462216	0.770535	up	[R]	General function prediction only	Molecular Function: protein serine/threonine kinase activity (GO:0004674);; Molecular Function: ATP binding (GO:0005524);; Biological Process: protein phosphorylation (GO:0006468);;	K04345|0|ame:409791|K04345 protein kinase A [EC:2.7.11.11] | (RefSeq) Co, Pka-C1; cAMP-dependent protein kinase catalytic subunit	Longevity regulating pathway - multiple species (ko04213);; Wnt signaling pathway (ko04310);; Hedgehog signaling pathway - fly (ko04341)	[T]	Signal transduction mechanisms	Protein kinase domain;; Protein tyrosine kinase;; Kinase-like	cAMP-dependent protein kinase catalytic subunit OS=Drosophila melanogaster OX=7227 GN=Pka-C1 PE=1 SV=3	T	Signal transduction mechanisms	cAMP-dependent protein kinase catalytic subunit [Apis cerana cerana]	molecular function: catalytic activity (GO:0003824);; biological process: metabolic process (GO:0008152);; biological process: cellular process (GO:0009987);; molecular function: binding (GO:0005488)
gene1726	18-w	4.91779	849	3.81264	613	2.43786	704	1.9457	564	2.16324	534	0.0221563	0.92291	up	[K]	Transcription	Biological Process: signal transduction (GO:0007165);; Cellular Component: integral component of membrane (GO:0016021);;	--	--	[T]	Signal transduction mechanisms	Leucine rich repeat;; Leucine Rich repeats (2 copies);; Leucine rich repeats (6 copies);; Leucine-rich repeat;; TIR domain;; Leucine Rich Repeat	Toll-like receptor 7 OS=Drosophila melanogaster OX=7227 GN=Toll-7 PE=1 SV=1	S	Function unknown	18-wheeler precursor [Apis mellifera]	biological process: cellular process (GO:0009987);; biological process: biological regulation (GO:0065007);; cellular component: membrane (GO:0016020);; cellular component: membrane part (GO:0044425)
gene1728	LOC100578397	0.465945	32	0	0	0.029246	4	1.20409	138	10.7664	1047	0.0067247	-1.18377	down	[G]	Carbohydrate transport and metabolism	Biological Process: metabolic process (GO:0008152);; Molecular Function: transferase activity, transferring phosphorus-containing groups (GO:0016772);;	--	--	--	--	--	--	--	--	PREDICTED: uncharacterized protein LOC100578397 isoform X1 [Apis mellifera]	biological process: metabolic process (GO:0008152);; molecular function: catalytic activity (GO:0003824)
gene173	LOC408623	9.53461	2732	9.43811	2503	7.73073	3658	6.99381	3360	5.41739	2197	0.0388144	0.721864	up	--	--	--	K11247|0|ame:408623|K11247 endophilin-A | (RefSeq) endoA; endophilin-A	Endocytosis (ko04144)	[IT]	Lipid transport and metabolism;; Signal transduction mechanisms	BAR domain;; Variant SH3 domain;; SH3 domain;; Bin/amphiphysin/Rvs domain for vesicular trafficking;; Variant SH3 domain	Endophilin-A OS=Drosophila virilis OX=7244 GN=EndoA PE=3 SV=1	U	Intracellular trafficking, secretion, and vesicular transport	PREDICTED: endophilin-A [Apis mellifera]	--
gene1733	LOC411452	18.597	2917	10.2348	1472	10.6113	2665	6.84537	1824	5.49927	1187	0.00155821	1.1407	up	--	--	Cellular Component: cytoskeleton (GO:0005856);;	--	--	[R]	General function prediction only	FERM C-terminal PH-like domain;; FERM central domain;; FERM N-terminal domain	Protein 4.1 homolog OS=Drosophila melanogaster OX=7227 GN=cora PE=1 SV=1	S	Function unknown	PREDICTED: band 4.1-like protein 4 isoform X1 [Apis mellifera]	cellular component: cell (GO:0005623);; cellular component: organelle (GO:0043226);; cellular component: cell part (GO:0044464)
gene1736	LOC724274	56.7951	2468	55.4202	2244	87.0879	6331	42.5704	3105	45.2433	2812	0.00301243	0.788785	up	--	--	--	K09542|2.75108e-116|ame:724274|K09542 crystallin, alpha B | (RefSeq) GB10397; protein lethal(2)essential for life-like	Protein processing in endoplasmic reticulum (ko04141);; Longevity regulating pathway - multiple species (ko04213)	[O]	Posttranslational modification, protein turnover, chaperones	Hsp20/alpha crystallin family	Protein lethal(2)essential for life OS=Drosophila melanogaster OX=7227 GN=l(2)efl PE=1 SV=1	O	Posttranslational modification, protein turnover, chaperones	PREDICTED: protein lethal(2)essential for life-like [Apis mellifera]	--
gene1739	LOC724449	10.6963	512	9.56819	427	18.8453	1509	10.3625	833	8.00519	548	0.0356345	0.656428	up	--	--	--	--	--	[O]	Posttranslational modification, protein turnover, chaperones	Hsp20/alpha crystallin family	Protein lethal(2)essential for life OS=Drosophila melanogaster OX=7227 GN=l(2)efl PE=1 SV=1	O	Posttranslational modification, protein turnover, chaperones	PREDICTED: protein lethal(2)essential for life-like [Apis mellifera]	--
gene1747	LOC551009	19.171	1335	9.44525	614	34.3586	4004	48.0259	5622	38.9881	3876	0.045012	-0.731635	down	[S]	Function unknown	--	--	--	[S]	Function unknown	Protein of unknown function DUF89	Putative protein-glutamate O-methyltransferase OS=Pimpla hypochondriaca OX=135724 GN=vpr2 PE=1 SV=1	S	Function unknown	PREDICTED: protein-glutamate O-methyltransferase-like isoform X1 [Apis mellifera]	--
gene1760	LOC408712	4.10098	824	1.66316	306	10.0905	1989	6.12447	2905	7.91558	2171	0.0440635	-0.735656	down	--	--	--	K13106|0|ame:408712|K13106 pre-mRNA-splicing factor CWC26 | (RefSeq) GB17059; BUD13 homolog	--	[S]	Function unknown	Pre-mRNA-splicing factor of RES complex	BUD13 homolog OS=Caenorhabditis elegans OX=6239 GN=R08D7.1 PE=3 SV=1	S	Function unknown	PREDICTED: BUD13 homolog [Apis mellifera]	--
gene1787	LOC411955	10.8101	1833	7.97585	1264	16.8522	4854	23.7502	6802	21.7626	5348	0.0120166	-0.658729	down	--	--	Molecular Function: lipid transporter activity (GO:0005319);; Biological Process: lipid transport (GO:0006869);;	K13211|0|ame:411955|K13211 GC-rich sequence DNA-binding factor | (RefSeq) GB18247; uncharacterized LOC411955	--	[I]	Lipid transport and metabolism	Lipoprotein amino terminal region	--	S	Function unknown	PREDICTED: uncharacterized protein LOC411955 isoform X1 [Apis mellifera]	molecular function: transporter activity (GO:0005215);; biological process: localization (GO:0051179);; biological process: single-organism process (GO:0044699)
gene180	LOC408622	114.815	9637	69.8897	5454	55.8709	7835	52.3914	7394	29.3501	3517	0.0113558	1.00624	up	[E]	Amino acid transport and metabolism	Molecular Function: phenylalanine 4-monooxygenase activity (GO:0004505);; Molecular Function: iron ion binding (GO:0005506);; Biological Process: L-phenylalanine catabolic process (GO:0006559);; Molecular Function: amino acid binding (GO:0016597);; Biological Process: oxidation-reduction process (GO:0055114);;	K00500|0|ame:408622|K00500 phenylalanine-4-hydroxylase [EC:1.14.16.1] | (RefSeq) protein henna	Phenylalanine metabolism (ko00360);; Phenylalanine, tyrosine and tryptophan biosynthesis (ko00400);; Biosynthesis of amino acids (ko01230)	[E]	Amino acid transport and metabolism	Biopterin-dependent aromatic amino acid hydroxylase;; ACT domain	Protein henna OS=Drosophila melanogaster OX=7227 GN=Hn PE=2 SV=3	E	Amino acid transport and metabolism	PREDICTED: protein henna isoform X2 [Apis mellifera]	molecular function: catalytic activity (GO:0003824);; biological process: metabolic process (GO:0008152);; biological process: single-organism process (GO:0044699);; molecular function: binding (GO:0005488);; biological process: cellular process (GO:0009987)
gene1819	LOC725588	6.40153	2426	9.45896	3282	6.13296	3587	4.57965	2455	6.41001	2458	0.028438	0.882929	up	--	--	Biological Process: signal transduction (GO:0007165);;	K20631|0|ame:725588|K20631 Rho GTPase-activating protein 6 | (RefSeq) uncharacterized LOC725588	--	[TZ]	Signal transduction mechanisms;; Cytoskeleton	RhoGAP domain	Rho GTPase-activating protein gacJJ OS=Dictyostelium discoideum OX=44689 GN=gacJJ PE=3 SV=1	S	Function unknown	PREDICTED: uncharacterized protein LOC725588 [Apis mellifera]	biological process: cellular process (GO:0009987);; biological process: biological regulation (GO:0065007)
gene182	LOC411968	3.81997	558	1.38077	209	2.89538	724	1.28024	348	0.826725	192	0.0011356	1.20834	up	[M]	Cell wall/membrane/envelope biogenesis	--	K10448|0|ame:411968|K10448 kelch-like protein 10 | (RefSeq) KLHL10; kelch-like protein 10	--	[TR]	Signal transduction mechanisms;; General function prediction only	Kelch motif;; Kelch motif;; Kelch motif;; Galactose oxidase, central domain;; BTB And C-terminal Kelch;; BTB/POZ domain;; Galactose oxidase, central domain;; Kelch motif	Kelch-like protein diablo OS=Anopheles gambiae OX=7165 GN=dbo PE=3 SV=4	S	Function unknown	Kelch protein [Apis cerana cerana]	--
gene1822	LOC100576512	3.22595	269	1.69998	132	2.73543	380	1.1698	165	1.5013	179	0.0043462	0.992437	up	--	--	Cellular Component: extracellular region (GO:0005576);; Molecular Function: ion channel inhibitor activity (GO:0008200);; Biological Process: pathogenesis (GO:0009405);;	--	--	--	--	Spider toxin	U8-agatoxin-Ao1a OS=Agelena orientalis OX=293813 PE=2 SV=1	S	Function unknown	PREDICTED: U8-agatoxin-Ao1a-like isoform X1 [Apis mellifera]	cellular component: extracellular region (GO:0005576);; molecular function: molecular function regulator (GO:0098772);; biological process: biological regulation (GO:0065007);; biological process: multi-organism process (GO:0051704)
gene184	LOC725982	5.31262	1247	3.66632	967	7.23229	2418	14.7563	9633	11.1288	6073	6.58143e-10	-1.59823	down	--	--	Cellular Component: cytosol (GO:0005829);; Biological Process: retrograde transport, endosome to Golgi (GO:0042147);;	K17600|0|ame:725982|K17600 vacuolar protein sorting-associated protein 54 | (RefSeq) scat; vacuolar protein sorting-associated protein 54	--	[U]	Intracellular trafficking, secretion, and vesicular transport	Vps54-like protein;; Vacuolar-sorting protein 54, of GARP complex	Vacuolar protein sorting-associated protein 54 OS=Drosophila melanogaster OX=7227 GN=scat PE=1 SV=1	U	Intracellular trafficking, secretion, and vesicular transport	PREDICTED: vacuolar protein sorting-associated protein 54 [Apis mellifera]	cellular component: cell (GO:0005623);; cellular component: cell part (GO:0044464);; biological process: localization (GO:0051179)
gene186	LOC727399	14.1381	5500	7.13348	2338	11.1082	7094	1.09665	702	0.996637	544	4.23516e-26	3.19102	up	--	--	--	K06057|0|ame:727399|K06057 numb | (RefSeq) protein numb	Notch signaling pathway (ko04330)	[T]	Signal transduction mechanisms	NUMB domain;; Phosphotyrosine interaction domain (PTB/PID);; Phosphotyrosine interaction domain (PTB/PID)	Protein numb OS=Drosophila melanogaster OX=7227 GN=numb PE=1 SV=2	S	Function unknown	PREDICTED: protein numb isoform X1 [Apis mellifera]	--
gene1872	LOC100579019	1743.14	48899	2970.43	77643	2017.91	94726	1065.69	50180	1499.97	60190	0.0258029	0.906609	up	--	--	Cellular Component: extracellular region (GO:0005576);;	--	--	--	--	Transcription activator MBF2	Probable salivary secreted peptide OS=Bombus ignitus OX=130704 PE=2 SV=1	S	Function unknown	PREDICTED: probable salivary secreted peptide [Apis mellifera]	cellular component: extracellular region (GO:0005576)
gene1901	LOC551992	272.011	10847	144.548	5871	292.258	19315	180.36	12787	155.785	9011	0.00525308	0.653569	up	[J]	Translation, ribosomal structure and biogenesis	Molecular Function: RNA binding (GO:0003723);; Biological Process: rRNA processing (GO:0006364);; Biological Process: tRNA processing (GO:0008033);; Molecular Function: methyltransferase activity (GO:0008168);; Biological Process: methylation (GO:0032259);;	K14563|1.18759e-170|ame:551992|K14563 rRNA 2'-O-methyltransferase fibrillarin [EC:2.1.1.-] | (RefSeq) Fib; rRNA 2'-O-methyltransferase fibrillarin	Ribosome biogenesis in eukaryotes (ko03008)	[A]	RNA processing and modification	Fibrillarin;; tRNA methyltransferase complex GCD14 subunit	rRNA 2&apos;-O-methyltransferase fibrillarin OS=Drosophila erecta OX=7220 GN=Fib PE=3 SV=1	J	Translation, ribosomal structure and biogenesis	PREDICTED: rRNA 2&apos;-O-methyltransferase fibrillarin [Eufriesea mexicana]	molecular function: binding (GO:0005488);; biological process: metabolic process (GO:0008152);; biological process: cellular process (GO:0009987);; molecular function: catalytic activity (GO:0003824)
gene1908	LOC410878	11.5264	602	6.31885	301	22.9789	1965	35.1055	2987	25.7183	1878	0.0358462	-0.792704	down	[HR]	Coenzyme transport and metabolism;; General function prediction only	Cellular Component: integral component of membrane (GO:0016021);; Molecular Function: hydrolase activity (GO:0016787);;	--	--	[I]	Lipid transport and metabolism	alpha/beta hydrolase fold;; Alpha/beta hydrolase family;; Serine aminopeptidase, S33	Epoxide hydrolase 1 OS=Caenorhabditis elegans OX=6239 GN=ceeh-1 PE=1 SV=1	S	Function unknown	PREDICTED: epoxide hydrolase 4-like [Apis mellifera]	cellular component: membrane (GO:0016020);; cellular component: membrane part (GO:0044425);; molecular function: catalytic activity (GO:0003824)
gene1914	LOC408699	3.30492	1244	7.02743	2191	3.84316	2696	2.83235	1774	2.61374	1453	0.0372403	0.856371	up	--	--	Molecular Function: 3',5'-cyclic-nucleotide phosphodiesterase activity (GO:0004114);; Biological Process: signal transduction (GO:0007165);;	K18437|0|ame:408699|K18437 high affinity cAMP-specific and IBMX-insensitive 3',5'-cyclic phosphodiesterase 8 [EC:3.1.4.53] | (RefSeq) high affinity cAMP-specific and IBMX-insensitive 3',5'-cyclic phosphodiesterase 8A	Purine metabolism (ko00230)	[T]	Signal transduction mechanisms	3'5'-cyclic nucleotide phosphodiesterase;; PAS domain	High affinity cAMP-specific and IBMX-insensitive 3&apos;,5&apos;-cyclic phosphodiesterase 8 OS=Drosophila melanogaster OX=7227 GN=Pde8 PE=2 SV=1	T	Signal transduction mechanisms	PREDICTED: high affinity cAMP-specific and IBMX-insensitive 3&apos;,5&apos;-cyclic phosphodiesterase 8A isoform X1 [Apis mellifera]	molecular function: catalytic activity (GO:0003824);; biological process: cellular process (GO:0009987);; biological process: biological regulation (GO:0065007)
gene1986	LOC726583	3.1977	247	1.54832	139	4.16061	677	5.56564	922	7.85215	786	0.028536	-0.727059	down	[L]	Replication, recombination and repair	Molecular Function: damaged DNA binding (GO:0003684);; Biological Process: DNA repair (GO:0006281);;	K03509|0|ame:726583|K03509 DNA polymerase eta [EC:2.7.7.7] | (RefSeq) DNApol-eta; DNA polymerase eta	Fanconi anemia pathway (ko03460)	[L]	Replication, recombination and repair	impB/mucB/samB family;; impB/mucB/samB family C-terminal domain	DNA polymerase kappa OS=Caenorhabditis elegans OX=6239 GN=polk-1 PE=3 SV=3	L	Replication, recombination and repair	PREDICTED: DNA polymerase eta [Apis mellifera]	molecular function: binding (GO:0005488);; biological process: metabolic process (GO:0008152);; biological process: cellular process (GO:0009987);; biological process: response to stimulus (GO:0050896)
gene1999	LOC408694	41.8823	8775	46.3506	8972	21.8269	7553	18.6623	6502	18.5026	5495	0.0149982	1.02089	up	--	--	Molecular Function: actin binding (GO:0003779);; Molecular Function: calcium ion binding (GO:0005509);;	K17336|0|ame:408694|K17336 plastin-3 | (RefSeq) Fim; plastin-2	--	[Z]	Cytoskeleton	Calponin homology (CH) domain;; CAMSAP CH domain;; EF-hand domain pair;; EF hand;; EF hand;; EF-hand domain	Fimbrin OS=Dictyostelium discoideum OX=44689 GN=fimA PE=2 SV=2	Z	Cytoskeleton	PREDICTED: plastin-2 isoform X2 [Apis mellifera]	molecular function: binding (GO:0005488)
gene2000	LOC408695	9.86434	493	6.56723	307	9.5055	793	4.49611	381	5.23623	379	0.000555935	0.972617	up	--	--	Molecular Function: lipid transporter activity (GO:0005319);; Biological Process: lipid transport (GO:0006869);;	--	--	--	--	Lipoprotein amino terminal region	--	--	--	PREDICTED: uncharacterized protein LOC408695 [Apis mellifera]	molecular function: transporter activity (GO:0005215);; biological process: localization (GO:0051179);; biological process: single-organism process (GO:0044699)
gene2001	LOC408696	2.81905	139	2.01644	94	1.28883	107	0.9669	81	1.07784	77	0.0469111	0.893816	up	--	--	Molecular Function: lipid transporter activity (GO:0005319);; Biological Process: lipid transport (GO:0006869);;	--	--	--	--	Lipoprotein amino terminal region	--	--	--	PREDICTED: uncharacterized protein LOC408696 [Apis mellifera]	molecular function: transporter activity (GO:0005215);; biological process: localization (GO:0051179);; biological process: single-organism process (GO:0044699)
gene2003	LOC726793	8.35666	648	4.30463	343	7.3898	829	4.49291	608	3.23432	396	0.0112599	0.808188	up	--	--	Molecular Function: lipid transporter activity (GO:0005319);; Biological Process: lipid transport (GO:0006869);;	--	--	--	--	Lipoprotein amino terminal region	--	S	Function unknown	PREDICTED: uncharacterized protein LOC726793 [Apis mellifera]	molecular function: transporter activity (GO:0005215);; biological process: localization (GO:0051179);; biological process: single-organism process (GO:0044699)
gene2007	LOC408697	27.0727	5770	16.8716	3312	22.8194	8400	20.6786	7354	15.2636	4811	0.0490157	0.522726	up	[T]	Signal transduction mechanisms	Cellular Component: integral component of membrane (GO:0016021);;	--	--	[R]	General function prediction only	Ankyrin repeats (3 copies);; Ankyrin repeats (many copies);; Ankyrin repeats (many copies);; Ankyrin repeat;; Ankyrin repeat;; KN motif	Ankyrin repeat and KH domain-containing protein CBG24701 OS=Caenorhabditis briggsae OX=6238 GN=CBG24701 PE=3 SV=3	S	Function unknown	PREDICTED: KN motif and ankyrin repeat domain-containing protein 3-like isoform X1 [Apis mellifera]	cellular component: membrane (GO:0016020);; cellular component: membrane part (GO:0044425)
gene202	LOC100578042	43.7789	6406	17.1885	2141	24.8326	6057	7.00194	1705	6.77487	1306	1.86476e-07	1.91434	up	--	--	Cellular Component: membrane (GO:0016020);;	--	--	[R]	General function prediction only	--	Nose resistant to fluoxetine protein 6 OS=Caenorhabditis elegans OX=6239 GN=nrf-6 PE=1 SV=3	S	Function unknown	PREDICTED: nose resistant to fluoxetine protein 6-like [Apis mellifera]	cellular component: membrane (GO:0016020)
gene2055	LOC551364	1.61049	281	1.03872	169	0.767721	224	0.462754	136	0.654112	163	0.0227804	0.975075	up	--	--	Molecular Function: DNA binding (GO:0003677);; Cellular Component: nucleus (GO:0005634);;	K19473|0|ame:551364|K19473 homeobox protein SIX3/6 | (RefSeq) homeobox protein SIX3	--	[K]	Transcription	Transcriptional regulator, SIX1, N-terminal SD domain;; Homeobox domain;; Homeobox KN domain	Protein Optix OS=Drosophila melanogaster OX=7227 GN=Optix PE=2 SV=1	K	Transcription	PREDICTED: homeobox protein SIX3 [Apis mellifera]	molecular function: binding (GO:0005488);; cellular component: cell (GO:0005623);; cellular component: organelle (GO:0043226);; cellular component: cell part (GO:0044464)
gene2062	LOC410869	6.20925	605	2.14856	193	7.31638	1190	2.1397	352	2.31427	319	0.00310155	1.13128	up	--	--	--	K12188|1.21703e-178|ame:410869|K12188 ESCRT-II complex subunit VPS22 | (RefSeq) lsn; vacuolar-sorting protein SNF8	Endocytosis (ko04144)	[K]	Transcription	EAP30/Vps36 family;; RIB43A	Vacuolar-sorting protein SNF8 OS=Dictyostelium discoideum OX=44689 GN=snf8 PE=3 SV=1	U	Intracellular trafficking, secretion, and vesicular transport	PREDICTED: vacuolar-sorting protein SNF8 [Apis mellifera]	--
gene2076	LOC724851	8.45749	1201	5.96573	845	5.8198	1437	4.28193	1091	3.37704	750	0.00616703	0.912788	up	--	--	Molecular Function: zinc ion binding (GO:0008270);;	--	--	[R]	General function prediction only	LIM domain	LIM/homeobox protein Lhx3 OS=Halocynthia roretzi OX=7729 GN=LHX3 PE=2 SV=2	K	Transcription	PREDICTED: LIM domain only protein 3-like [Apis mellifera]	molecular function: binding (GO:0005488)
gene2093	LOC107966085	0.721671	26	0.077002	3	0.827346	49	3.851	219	1.41015	69	0.0378521	-1.00754	down	--	--	--	--	--	--	--	Domain of unknown function (DUF4773)	--	S	Function unknown	PREDICTED: uncharacterized protein LOC107966085 [Apis mellifera]	--
gene2094	LOC100578144	2.28036	341	5.14655	691	3.51311	847	52.5795	12827	39.0411	8283	6.11464e-09	-2.45963	down	--	--	--	--	--	--	--	Domain of unknown function (DUF4773);; Domain of unknown function (DUF4773)	--	S	Function unknown	PREDICTED: FK506-binding protein 3-like [Apis mellifera]	--
gene2095	LOC100578072	1.41535	124	9.22516	708	1.27888	183	31.9913	4283	31.2145	3752	0.0149694	-1.18055	down	--	--	--	--	--	--	--	Domain of unknown function (DUF4773)	--	S	Function unknown	PREDICTED: uncharacterized protein LOC100578072 isoform X1 [Apis mellifera]	--
gene2105	LOC410853	2.00879	1131	1.3615	716	1.0364	968	0.857297	807	0.803087	647	0.0169422	0.916788	up	--	--	Cellular Component: integral component of membrane (GO:0016021);;	--	--	[T]	Signal transduction mechanisms	Immunoglobulin domain;; Immunoglobulin I-set domain;; Immunoglobulin domain;; CD80-like C2-set immunoglobulin domain;; Immunoglobulin domain;; Immunoglobulin V-set domain;; Immunoglobulin C1-set domain	Irregular chiasm C-roughest protein OS=Drosophila melanogaster OX=7227 GN=rst PE=1 SV=2	S	Function unknown	PREDICTED: irregular chiasm C-roughest protein-like isoform X2 [Apis mellifera]	cellular component: membrane (GO:0016020);; cellular component: membrane part (GO:0044425)
gene2108	Eaat-2	4.74709	487	2.61384	252	3.74754	648	1.85122	345	2.11467	308	0.00160596	0.98343	up	[C]	Energy production and conversion	Biological Process: dicarboxylic acid transport (GO:0006835);; Cellular Component: integral component of membrane (GO:0016021);; Molecular Function: sodium:dicarboxylate symporter activity (GO:0017153);; Biological Process: transmembrane transport (GO:0055085);;	K05613|0|ame:406113|K05613 solute carrier family 1 (glial high affinity glutamate transporter), member 2 | (RefSeq) Eaat-2, Eaat, GB16377; excitatory amino acid transporter 2	--	[E]	Amino acid transport and metabolism	Sodium:dicarboxylate symporter family	Excitatory amino acid transporter OS=Caenorhabditis elegans OX=6239 GN=glt-1 PE=1 SV=2	C	Energy production and conversion	excitatory amino acid transporter 2 [Apis mellifera]	biological process: single-organism process (GO:0044699);; biological process: localization (GO:0051179);; cellular component: membrane (GO:0016020);; cellular component: membrane part (GO:0044425);; molecular function: transporter activity (GO:0005215)
gene2121	LOC410849	0.004511	1	0.006302	1	0.000984	1	10.8065	1700	19.6627	2636	2.44576e-50	-6.437	down	--	--	Biological Process: vesicle docking involved in exocytosis (GO:0006904);;	K19998|0|ame:410849|K19998 sec1 family domain-containing protein 1 | (RefSeq) protein sly1 homolog	--	[U]	Intracellular trafficking, secretion, and vesicular transport	Sec1 family	Protein sly1 homolog OS=Drosophila melanogaster OX=7227 GN=Slh PE=2 SV=4	U	Intracellular trafficking, secretion, and vesicular transport	PREDICTED: protein sly1 homolog [Apis mellifera]	biological process: cellular process (GO:0009987);; biological process: single-organism process (GO:0044699);; biological process: localization (GO:0051179)
gene2131	LOC552124	22.685	2007	54.3079	4159	14.8258	1990	8.34861	1071	19.2507	2204	0.0419801	0.970757	up	--	--	Cellular Component: integral component of membrane (GO:0016021);;	--	--	[R]	General function prediction only	Tetraspanin family	23 kDa integral membrane protein OS=Schistosoma haematobium OX=6185 PE=2 SV=1	S	Function unknown	PREDICTED: CD151 antigen [Apis mellifera]	cellular component: membrane (GO:0016020);; cellular component: membrane part (GO:0044425)
gene2141	LOC100577635	1.55202	487	1.12794	362	0.827961	468	0.843818	479	0.466307	255	0.0431988	0.820974	up	--	--	Cellular Component: integral component of membrane (GO:0016021);;	--	--	--	--	--	--	S	Function unknown	PREDICTED: uncharacterized protein LOC100577635 [Apis mellifera]	cellular component: membrane (GO:0016020);; cellular component: membrane part (GO:0044425)
gene2144	LOC408680	4.7552	2678	5.94797	2082	5.00063	3596	2.68343	2338	4.72289	1979	0.00226877	0.945667	up	--	--	--	K04962|0|ame:408680|K04962 ryanodine receptor 2 | (RefSeq) RyR; ryanodine receptor	--	[T]	Signal transduction mechanisms	RIH domain;; RyR domain;; SPRY domain;; Inositol 1,4,5-trisphosphate/ryanodine receptor;; Ryanodine Receptor TM 4-6;; MIR domain;; RyR and IP3R Homology associated;; Ion transport protein	Ryanodine receptor OS=Drosophila melanogaster OX=7227 GN=RyR PE=1 SV=3	U	Intracellular trafficking, secretion, and vesicular transport	PREDICTED: ryanodine receptor isoform X13 [Apis mellifera]	--
gene2160	LOC409235	7.28632	545	5.24091	365	4.11298	514	3.42942	430	3.75395	402	0.0492018	0.755745	up	--	--	Cellular Component: integral component of membrane (GO:0016021);;	--	--	[T]	Signal transduction mechanisms	Immunoglobulin domain;; Immunoglobulin I-set domain;; Immunoglobulin domain;; Immunoglobulin domain;; Immunoglobulin V-set domain;; Immunoglobulin C1-set domain;; CD47 immunoglobulin-like domain	Down syndrome cell adhesion molecule-like protein Dscam2 OS=Drosophila melanogaster OX=7227 GN=Dscam2 PE=2 SV=3	S	Function unknown	PREDICTED: neurotrimin-like [Apis mellifera]	cellular component: membrane (GO:0016020);; cellular component: membrane part (GO:0044425)
gene2169	LOC410829	2.89413	1715	2.51858	1393	1.60794	1578	0.601737	604	0.745601	636	2.85607e-05	1.66049	up	[V]	Defense mechanisms	Molecular Function: transporter activity (GO:0005215);; Molecular Function: ATP binding (GO:0005524);; Biological Process: transport (GO:0006810);; Cellular Component: integral component of membrane (GO:0016021);; Molecular Function: ATPase activity (GO:0016887);;	--	--	[IR]	Lipid transport and metabolism;; General function prediction only	ABC transporter;; ABC-2 family transporter protein;; AAA domain, putative AbiEii toxin, Type IV TA system	ABC transporter A family member 3 OS=Dictyostelium discoideum OX=44689 GN=abcA3 PE=3 SV=1	V	Defense mechanisms	PREDICTED: LOW QUALITY PROTEIN: uncharacterized protein LOC410829 [Apis mellifera]	molecular function: transporter activity (GO:0005215);; molecular function: binding (GO:0005488);; biological process: localization (GO:0051179);; cellular component: membrane (GO:0016020);; cellular component: membrane part (GO:0044425);; molecular function: catalytic activity (GO:0003824)
gene2170	LOC551167	115.129	40679	127.835	41774	89.4027	52333	61.5266	36800	62.9113	31478	0.00808422	0.971452	up	[V]	Defense mechanisms	Molecular Function: ATP binding (GO:0005524);; Cellular Component: integral component of membrane (GO:0016021);; Molecular Function: ATPase activity, coupled to transmembrane movement of substances (GO:0042626);; Biological Process: transmembrane transport (GO:0055085);;	K05658|0|ame:551167|K05658 ATP-binding cassette, subfamily B (MDR/TAP), member 1 [EC:3.6.3.44] | (RefSeq) multidrug resistance protein homolog 49	ABC transporters (ko02010)	[Q]	Secondary metabolites biosynthesis, transport and catabolism	ABC transporter transmembrane region;; ABC transporter;; RecF/RecN/SMC N terminal domain;; AAA domain;; Predicted ATPase of the ABC class;; AAA ATPase domain;; P-loop containing region of AAA domain;; ATPase family associated with various cellular activities (AAA);; Zeta toxin	Multidrug resistance protein homolog 65 OS=Drosophila melanogaster OX=7227 GN=Mdr65 PE=1 SV=2	V	Defense mechanisms	PREDICTED: multidrug resistance protein homolog 49 isoform X1 [Apis mellifera]	molecular function: binding (GO:0005488);; cellular component: membrane (GO:0016020);; cellular component: membrane part (GO:0044425);; molecular function: catalytic activity (GO:0003824);; molecular function: transporter activity (GO:0005215);; biological process: localization (GO:0051179)
gene218	LOC724535	28.422	13243	15.9288	7272	23.0376	17894	16.3136	13696	17.1461	12138	0.0339939	0.559771	up	--	--	Molecular Function: DNA binding (GO:0003677);;	K04650|0|ame:724535|K04650 nuclear receptor co-repressor 1 | (RefSeq) GB12686; uncharacterized LOC724535	--	[K]	Transcription	G-protein pathway suppressor 2-interacting domain;; Myb-like DNA-binding domain;; Myb-like DNA-binding domain	Nuclear receptor corepressor 1 OS=Caenorhabditis elegans OX=6239 GN=gei-8 PE=1 SV=4	K	Transcription	PREDICTED: uncharacterized protein LOC724535 [Apis mellifera]	molecular function: binding (GO:0005488)
gene2191	LOC102656490	0.724071	163	1.13758	326	1.37373	727	0.702633	288	0.399425	120	0.0126669	1.11335	up	--	--	Cellular Component: integral component of membrane (GO:0016021);;	--	--	--	--	--	--	S	Function unknown	PREDICTED: uncharacterized protein LOC102656490 isoform X1 [Apis mellifera]	cellular component: membrane (GO:0016020);; cellular component: membrane part (GO:0044425)
gene2192	LOC552073	107.812	8982	92.856	7208	84.3932	11717	50.9122	7053	52.7911	6232	0.000972004	1.05152	up	[P]	Inorganic ion transport and metabolism	Biological Process: metabolic process (GO:0008152);; Molecular Function: sulfuric ester hydrolase activity (GO:0008484);;	--	--	[R]	General function prediction only	Sulfatase;; Type I phosphodiesterase / nucleotide pyrophosphatase	Arylsulfatase OS=Strongylocentrotus purpuratus OX=7668 PE=2 SV=1	P	Inorganic ion transport and metabolism	PREDICTED: arylsulfatase B-like [Apis mellifera]	biological process: metabolic process (GO:0008152);; molecular function: catalytic activity (GO:0003824)
gene2195	LOC410823	12.5875	3349	3.95882	962	8.04223	3482	4.83578	2087	2.60335	946	0.00739154	1.08263	up	--	--	Molecular Function: calcium channel activity (GO:0005262);; Cellular Component: integral component of membrane (GO:0016021);; Biological Process: calcium ion transmembrane transport (GO:0070588);;	K04967|0|ame:410823|K04967 transient receptor potential cation channel subfamily C member 4 | (RefSeq) TRPgama, trpgamma; transient receptor potential-gamma protein	Phototransduction - fly (ko04745)	[PT]	Inorganic ion transport and metabolism;; Signal transduction mechanisms	Ion transport protein;; Transient receptor ion channel II;; Ankyrin repeats (3 copies);; Polycystin cation channel;; Ankyrin repeat;; Ankyrin repeats (many copies);; Ankyrin repeat	Transient receptor potential-gamma protein OS=Drosophila melanogaster OX=7227 GN=Trpgamma PE=1 SV=2	U	Intracellular trafficking, secretion, and vesicular transport	PREDICTED: transient receptor potential-gamma protein isoform X1 [Apis florea]	molecular function: transporter activity (GO:0005215);; biological process: localization (GO:0051179);; cellular component: membrane (GO:0016020);; cellular component: membrane part (GO:0044425)
gene2202	LOC552277	423.349	25634	184.582	10414	181.59	18400	119.795	12176	79.9107	6922	0.000980807	1.31176	up	--	--	--	--	--	--	--	--	--	S	Function unknown	PREDICTED: class E basic helix-loop-helix protein 22 [Apis mellifera]	--
gene2205	LOC552320	560.696	38941	736.364	47212	175.715	21326	69.0171	8345	159.506	18983	0.00488565	1.33848	up	--	--	--	--	--	--	--	--	--	S	Function unknown	PREDICTED: uncharacterized protein LOC552320 isoform X1 [Apis mellifera]	--
gene2206	LOC100576986	2.42143	452	0.818943	169	0.557361	247	0.373758	156	0.332272	104	0.00346711	1.31217	up	--	--	--	--	--	--	--	--	--	S	Function unknown	PREDICTED: uncharacterized protein LOC100576986 isoform X1 [Apis mellifera]	--
gene2210	LOC410820	2.77469	751	2.55042	579	2.32232	947	1.07133	478	1.96725	678	0.0196169	0.875251	up	--	--	Cellular Component: integral component of membrane (GO:0016021);;	--	--	[S]	Function unknown	Otopetrin	Proton channel OtopLc OS=Drosophila melanogaster OX=7227 GN=CG42265 PE=3 SV=2	S	Function unknown	PREDICTED: otopetrin-2 isoform X1 [Apis mellifera]	cellular component: membrane (GO:0016020);; cellular component: membrane part (GO:0044425)
gene2222	LOC100578484	25.7715	2156	11.1169	867	20.1846	2826	10.3685	1456	11.2208	1343	0.00334426	0.922006	up	--	--	--	--	--	--	--	--	--	S	Function unknown	PREDICTED: uncharacterized protein LOC100578484 [Apis mellifera]	--
gene2225	LOC408664	12.5531	3968	10.6181	3187	7.25876	3934	7.40664	4014	5.96722	2802	0.0466951	0.747969	up	[M]	Cell wall/membrane/envelope biogenesis	Molecular Function: protein kinase activity (GO:0004672);; Molecular Function: ATP binding (GO:0005524);; Biological Process: protein phosphorylation (GO:0006468);;	K08826|0|ame:408664|K08826 homeodomain interacting protein kinase [EC:2.7.11.1] | (RefSeq) hipk; homeodomain-interacting protein kinase 2	--	[R]	General function prediction only	Protein kinase domain;; Protein tyrosine kinase	Homeodomain-interacting protein kinase 1 OS=Caenorhabditis elegans OX=6239 GN=hpk-1 PE=2 SV=1	T	Signal transduction mechanisms	PREDICTED: homeodomain-interacting protein kinase 2 isoform X1 [Apis mellifera]	molecular function: catalytic activity (GO:0003824);; biological process: metabolic process (GO:0008152);; biological process: cellular process (GO:0009987);; molecular function: binding (GO:0005488)
gene2229	LOC102656585	21.6911	2541	17.9597	1956	11.5449	2264	11.0975	2191	8.15801	1398	0.0204107	0.910665	up	--	--	Cellular Component: integral component of membrane (GO:0016021);;	K06537|1.08796e-152|ame:102656585|K06537 CD151 antigen | (RefSeq) CD151 antigen-like	--	[R]	General function prediction only	Tetraspanin family	23 kDa integral membrane protein OS=Schistosoma japonicum OX=6182 PE=2 SV=1	S	Function unknown	PREDICTED: CD151 antigen-like isoform X1 [Apis mellifera]	cellular component: membrane (GO:0016020);; cellular component: membrane part (GO:0044425)
gene2245	LOC408674	15.714	1782	10.9169	1153	12.2312	2320	8.98033	1709	7.99331	1296	0.00598107	0.806032	up	[G]	Carbohydrate transport and metabolism	Cellular Component: integral component of membrane (GO:0016021);;	--	--	[G]	Carbohydrate transport and metabolism	MFS/sugar transport protein;; Major Facilitator Superfamily	--	S	Function unknown	PREDICTED: major facilitator superfamily domain-containing protein 12-like [Apis mellifera]	cellular component: membrane (GO:0016020);; cellular component: membrane part (GO:0044425)
gene2246	InR-2	8.13236	2771	5.19608	1872	5.89043	3377	4.9747	3005	4.58752	2284	0.0407842	0.635604	up	--		Molecular Function: transmembrane receptor protein tyrosine kinase activity (GO:0004714);; Molecular Function: ATP binding (GO:0005524);; Biological Process: transmembrane receptor protein tyrosine kinase signaling pathway (GO:0007169);; Cellular Component: integral component of membrane (GO:0016021);; Biological Process: peptidyl-tyrosine phosphorylation (GO:0018108);;	K04527|0|ame:725827|K04527 insulin receptor [EC:2.7.10.1] | (RefSeq) InR-2; insulin-like receptor-like	FoxO signaling pathway (ko04068);; mTOR signaling pathway (ko04150);; Longevity regulating pathway - multiple species (ko04213)	[T]	Signal transduction mechanisms	Protein tyrosine kinase;; Receptor L domain;; Protein kinase domain;; Furin-like cysteine rich region;; Fibronectin type III domain	Insulin-like receptor OS=Aedes aegypti OX=7159 GN=InR PE=2 SV=2	T	Signal transduction mechanisms	PREDICTED: insulin-like receptor-like isoform X2 [Apis mellifera]	molecular function: catalytic activity (GO:0003824);; molecular function: signal transducer activity (GO:0004871);; molecular function: molecular transducer activity (GO:0060089);; biological process: metabolic process (GO:0008152);; biological process: cellular process (GO:0009987);; biological process: signaling (GO:0023052);; biological process: single-organism process (GO:0044699);; biologica…
gene2251	LOC408676	28.0024	5559	20.1206	3262	13.1143	4381	13.0174	4549	10.4957	3090	0.0385594	0.796657	up	--	--	Cellular Component: nucleus (GO:0005634);; Cellular Component: cytoplasm (GO:0005737);; Molecular Function: cAMP response element binding protein binding (GO:0008140);; Biological Process: positive regulation of CREB transcription factor activity (GO:0032793);; Biological Process: protein homotetramerization (GO:0051289);;	K15309|0|ame:408676|K15309 CREB-regulated transcription coactivator 1 | (RefSeq) CREB-regulated transcription coactivator 1-like	--	--	--	Transducer of regulated CREB activity, C terminus;; Transducer of regulated CREB activity, N terminus	--	S	Function unknown	PREDICTED: CREB-regulated transcription coactivator 1-like isoform X1 [Apis mellifera]	cellular component: cell (GO:0005623);; cellular component: organelle (GO:0043226);; cellular component: cell part (GO:0044464);; molecular function: binding (GO:0005488);; biological process: biological regulation (GO:0065007);; biological process: cellular process (GO:0009987);; biological process: cellular component organization or biogenesis (GO:0071840)
gene2252	Obp1	9.36753	244	4.03154	99	12.5349	538	4.69557	197	2.87327	101	0.00492034	1.12584	up	--	--	Molecular Function: odorant binding (GO:0005549);;	--	--	--	--	PBP/GOBP family	General odorant-binding protein 69a OS=Drosophila melanogaster OX=7227 GN=Obp69a PE=2 SV=2	S	Function unknown	odorant binding protein 1 precursor [Apis mellifera]	molecular function: binding (GO:0005488)
gene2266	LOC726280	31.8305	13535	22.5226	8929	26.4075	18981	21.4378	15498	21.8503	13122	0.0359381	0.55387	up	--	--	Cellular Component: histone acetyltransferase complex (GO:0000123);; Molecular Function: transcription coactivator activity (GO:0003713);; Molecular Function: histone acetyltransferase activity (GO:0004402);; Biological Process: regulation of transcription, DNA-templated (GO:0006355);; Molecular Function: zinc ion binding (GO:0008270);; Biological Process: histone acetylation (GO:0016573);;	K04498|0|ame:726280|K04498 E1A/CREB-binding protein [EC:2.3.1.48] | (RefSeq) GB12228; histone acetyltransferase p300-like	FoxO signaling pathway (ko04068);; Wnt signaling pathway (ko04310);; Notch signaling pathway (ko04330);; TGF-beta signaling pathway (ko04350)	[K]	Transcription	Histone acetylation protein;; KIX domain;; TAZ zinc finger;; Domain of Unknown Function (DUF902);; Creb binding;; Bromodomain;; Zinc finger, ZZ type	Protein cbp-1 OS=Caenorhabditis elegans OX=6239 GN=cbp-1 PE=1 SV=6	BK	Chromatin structure and dynamics;; Transcription	PREDICTED: LOW QUALITY PROTEIN: histone acetyltransferase p300-like [Apis mellifera]	cellular component: cell (GO:0005623);; cellular component: membrane-enclosed lumen (GO:0031974);; cellular component: macromolecular complex (GO:0032991);; cellular component: organelle (GO:0043226);; cellular component: organelle part (GO:0044422);; cellular component: cell part (GO:0044464);; molecular function: transcription factor activity, protein binding (GO:0000988);; biological process: …
gene2271	LOC726461	19.3236	5665	17.6449	4784	18.4903	9151	10.7466	5072	10.5943	4702	0.000627559	0.977947	up	[T]	Signal transduction mechanisms	--	K15009|0|hst:105181967|K15009 SH3 and multiple ankyrin repeat domains protein | (RefSeq) SH3 and multiple ankyrin repeat domains protein 1	--	[R]	General function prediction only	Ankyrin repeats (3 copies);; Ankyrin repeats (many copies);; Ankyrin repeat;; PDZ domain (Also known as DHR or GLGF);; Ankyrin repeat;; Ankyrin repeats (many copies);; N-terminal or F0 domain of Talin-head FERM	Protein shank OS=Caenorhabditis elegans OX=6239 GN=shn-1 PE=1 SV=1	S	Function unknown	PREDICTED: SH3 and multiple ankyrin repeat domains protein 1 [Apis mellifera]	--
gene2296	LOC552311	1.41716	202	0.675447	91	1.46931	352	0.74864	179	0.676448	139	0.0193484	0.8137	up	--	--	Molecular Function: DNA binding (GO:0003677);; Molecular Function: transcription factor activity, sequence-specific DNA binding (GO:0003700);; Cellular Component: nucleus (GO:0005634);; Biological Process: regulation of transcription, DNA-templated (GO:0006355);;	K10175|0|ame:552311|K10175 T-box protein 1 | (RefSeq) GB12301; T-box transcription factor TBX10-like	--	[K]	Transcription	T-box	T-box transcription factor mls-1 OS=Caenorhabditis elegans OX=6239 GN=mls-1 PE=1 SV=1	K	Transcription	PREDICTED: T-box transcription factor TBX10-like isoform X1 [Apis mellifera]	molecular function: binding (GO:0005488);; molecular function: nucleic acid binding transcription factor activity (GO:0001071);; biological process: biological regulation (GO:0065007);; cellular component: cell (GO:0005623);; cellular component: organelle (GO:0043226);; cellular component: cell part (GO:0044464)
gene2312	LOC552092	7.2885	1785	3.59122	577	7.5809	3440	8.87496	3670	43.7569	11576	0.0120237	-1.12901	down	--	--	--	--	--	[S]	Function unknown	Domain of unknown function (DUF4211)	--	S	Function unknown	PREDICTED: uncharacterized protein LOC552092 isoform X1 [Apis mellifera]	--
gene2325	LOC408660	5.04435	630	2.44019	282	2.47025	515	2.43861	433	2.1365	319	0.0325801	0.839193	up	--	--	--	--	--	--	--	Testicular haploid expressed repeat	--	S	Function unknown	PREDICTED: uncharacterized protein LOC408660 isoform X2 [Apis mellifera]	--
gene2338	LOC410809	12.6044	2984	18.9778	2453	11.8072	4727	13.0872	3062	18.4165	3049	0.0129847	0.725152	up	--	--	Molecular Function: zinc ion binding (GO:0008270);;	--	--	--	--	PHD-finger	Protein pygopus OS=Drosophila melanogaster OX=7227 GN=pygo PE=1 SV=1	S	Function unknown	PREDICTED: protein pygopus [Apis mellifera]	molecular function: binding (GO:0005488)
gene2351	LOC409034	12.9234	4929	9.32004	4028	4.09716	3144	4.06477	2273	5.9795	2610	0.00929739	1.13315	up	--	--	--	--	--	--	--	--	--	S	Function unknown	PREDICTED: uncharacterized protein LOC409034 [Apis mellifera]	--
gene2366	LOC408649	45.7769	9683	44.5652	8449	18.6498	6509	8.62794	3411	17.7354	5448	0.00693462	1.20063	up	[L]	Replication, recombination and repair	Molecular Function: DNA binding (GO:0003677);; Biological Process: DNA repair (GO:0006281);; Molecular Function: DNA N-glycosylase activity (GO:0019104);;	K20813|0|ame:408649|K20813 thymine-DNA glycosylase [EC:3.2.2.29] | (RefSeq) GB16620; uncharacterized LOC408649	Base excision repair (ko03410)	[L]	Replication, recombination and repair	Uracil DNA glycosylase superfamily	--	L	Replication, recombination and repair	PREDICTED: uncharacterized protein LOC408649 isoform X1 [Apis mellifera]	molecular function: binding (GO:0005488);; biological process: metabolic process (GO:0008152);; biological process: cellular process (GO:0009987);; biological process: response to stimulus (GO:0050896);; molecular function: catalytic activity (GO:0003824)
gene2377	LOC410793	30.5521	17790	42.5918	23087	16.921	16530	15.8424	15533	16.2287	13512	0.0319829	0.936116	up	--	--	Molecular Function: lipid transporter activity (GO:0005319);; Biological Process: lipid transport (GO:0006869);;	--	--	[I]	Lipid transport and metabolism	Domain of unknown function (DUF1943);; Lipoprotein amino terminal region;; Domain of Unknown Function (DUF1081);; von Willebrand factor type D domain	Vitellogenin OS=Fenneropenaeus merguiensis OX=71412 PE=1 SV=2	S	Function unknown	PREDICTED: uncharacterized protein LOC410793 [Apis mellifera]	molecular function: transporter activity (GO:0005215);; biological process: localization (GO:0051179);; biological process: single-organism process (GO:0044699)
gene2389	LOC726419	11.7465	861	9.56344	598	5.3825	1268	3.94437	619	4.69881	941	0.0486921	0.698498	up	--	--	Cellular Component: Golgi membrane (GO:0000139);; Biological Process: protein glycosylation (GO:0006486);; Molecular Function: galactosyltransferase activity (GO:0008378);; Cellular Component: integral component of membrane (GO:0016021);;	--	--	[G]	Carbohydrate transport and metabolism	Galactosyltransferase;; Fringe-like	Beta-1,3-galactosyltransferase bre-2 OS=Caenorhabditis briggsae OX=6238 GN=bre-2.1 PE=3 SV=1	S	Function unknown	beta-1,3-galactosyltransferase [Apis mellifera]	cellular component: cell (GO:0005623);; cellular component: membrane (GO:0016020);; cellular component: organelle (GO:0043226);; cellular component: organelle part (GO:0044422);; cellular component: cell part (GO:0044464);; biological process: metabolic process (GO:0008152);; biological process: cellular process (GO:0009987);; biological process: single-organism process (GO:0044699);; molecular f…
gene2390	LOC408653	7.16319	2020	4.56342	1327	4.95624	2439	3.95951	2101	3.65653	1617	0.0330417	0.663942	up	--	--	Cellular Component: cytosol (GO:0005829);; Biological Process: synaptic vesicle exocytosis (GO:0016079);; Cellular Component: presynapse (GO:0098793);; Biological Process: dense core granule exocytosis (GO:1990504);;	K19933|0|ame:408653|K19933 calcium-dependent secretion activator | (RefSeq) Caps; calcium-dependent secretion activator	--	[T]	Signal transduction mechanisms	Domain of Unknown Function (DUF1041);; PH domain	Calcium-dependent secretion activator OS=Drosophila melanogaster OX=7227 GN=Cadps PE=1 SV=3	U	Intracellular trafficking, secretion, and vesicular transport	PREDICTED: calcium-dependent secretion activator isoform X1 [Apis mellifera]	cellular component: cell (GO:0005623);; cellular component: cell part (GO:0044464);; biological process: cellular process (GO:0009987);; biological process: signaling (GO:0023052);; biological process: single-organism process (GO:0044699);; biological process: localization (GO:0051179);; biological process: presynaptic process involved in chemical synaptic transmission (GO:0099531);; cellular com…
gene2405	LOC409422	27.3343	3676	15.1283	2215	47.2321	9698	60.5526	13516	52.3689	10099	0.019115	-0.659084	down	[T]	Signal transduction mechanisms	Molecular Function: guanylate cyclase activity (GO:0004383);; Molecular Function: protein kinase activity (GO:0004672);; Molecular Function: ATP binding (GO:0005524);; Cellular Component: intracellular (GO:0005622);; Biological Process: cGMP biosynthetic process (GO:0006182);; Biological Process: protein phosphorylation (GO:0006468);; Cellular Component: integral component of membrane (GO:0016021…	K12322|0|ame:409422|K12322 guanylate cyclase 2F [EC:4.6.1.2] | (RefSeq) GB11811; uncharacterized LOC409422	Purine metabolism (ko00230)	[T]	Signal transduction mechanisms	Adenylate and Guanylate cyclase catalytic domain;; Protein tyrosine kinase;; Protein kinase domain;; Receptor family ligand binding region	Receptor-type guanylate cyclase Gyc76C OS=Drosophila melanogaster OX=7227 GN=Gyc76C PE=1 SV=1	T	Signal transduction mechanisms	PREDICTED: retinal guanylyl cyclase 2-like isoform X1 [Apis dorsata]	molecular function: catalytic activity (GO:0003824);; biological process: metabolic process (GO:0008152);; biological process: cellular process (GO:0009987);; molecular function: binding (GO:0005488);; cellular component: cell (GO:0005623);; cellular component: cell part (GO:0044464);; biological process: single-organism process (GO:0044699);; cellular component: membrane (GO:0016020);; cellular …
gene241	LOC100577454	2.23128	204	1.51775	120	6.66753	776	11.6304	1320	8.41623	843	0.0167989	-0.948066	down	--	--	--	--	--	--	--	--	--	S	Function unknown	PREDICTED: coiled-coil domain-containing protein 91-like [Apis mellifera]	--
gene2414	LOC724270	2.42261	172	0.818784	58	1.62377	192	0.650759	119	0.748358	78	0.0471374	0.835185	up	--	--	Molecular Function: neuropeptide hormone activity (GO:0005184);; Cellular Component: extracellular region (GO:0005576);;	--	--	--	--	Crustacean CHH/MIH/GIH neurohormone family	Ion transport peptide-like OS=Schistocerca gregaria OX=7010 PE=2 SV=1	S	Function unknown	PREDICTED: uncharacterized protein LOC724270 isoform X1 [Apis mellifera]	molecular function: binding (GO:0005488);; cellular component: extracellular region (GO:0005576)
gene2425	LOC102655050	0	0	0	0	0	0	0.888158	140	1.07247	144	3.35956e-09	-2.86864	down	--	--	--	--	--	--	--	--	--	--	--	hypothetical protein APICC_01675 [Apis cerana cerana]	--
gene2430	LOC409663	136.108	4195	85.0384	2443	165.7	8546	116.462	6025	102.341	4512	0.0488116	0.443297	up	--	--	Molecular Function: lysozyme activity (GO:0003796);;	--	--	--	--	Destabilase	Invertebrate-type lysozyme OS=Ruditapes philippinarum OX=129788 PE=1 SV=1	S	Function unknown	PREDICTED: lysozyme isoform X1 [Apis mellifera]	molecular function: catalytic activity (GO:0003824)
gene2435	LOC727415	13.8768	1292	7.56457	622	13.0193	2016	26.462	3972	17.6303	2310	0.0426523	-0.605205	down	--	--	Molecular Function: protein kinase activity (GO:0004672);; Molecular Function: ATP binding (GO:0005524);; Biological Process: protein phosphorylation (GO:0006468);;	K17542|0|ame:727415|K17542 SCY1-like protein 3 | (RefSeq) protein-associating with the carboxyl-terminal domain of ezrin	--	[R]	General function prediction only	--	Probable inactive serine/threonine-protein kinase scy1 OS=Dictyostelium discoideum OX=44689 GN=scy1 PE=3 SV=1	S	Function unknown	PREDICTED: protein-associating with the carboxyl-terminal domain of ezrin isoform X1 [Apis mellifera]	molecular function: catalytic activity (GO:0003824);; biological process: metabolic process (GO:0008152);; biological process: cellular process (GO:0009987);; molecular function: binding (GO:0005488)
gene2465	LOC100577795	8.10795	1134	5.21561	680	5.81523	1361	4.44479	1044	4.27506	856	0.0180603	0.734923	up	--	--	Molecular Function: transcription factor activity, sequence-specific DNA binding (GO:0003700);; Biological Process: regulation of transcription, DNA-templated (GO:0006355);; Biological Process: cell differentiation (GO:0030154);; Molecular Function: protein dimerization activity (GO:0046983);;	--	--	[K]	Transcription	Helix-loop-helix DNA-binding domain	--	S	Function unknown	PREDICTED: probable serine/threonine-protein kinase DDB_G0282963 [Apis mellifera]	molecular function: nucleic acid binding transcription factor activity (GO:0001071);; biological process: biological regulation (GO:0065007);; biological process: cellular process (GO:0009987);; biological process: developmental process (GO:0032502);; biological process: single-organism process (GO:0044699);; molecular function: binding (GO:0005488)
gene2468	LOC551465	110.016	9090	58.0478	4187	71.5974	9285	33.7075	4387	43.3019	4899	0.000863364	1.14254	up	[Q]	Secondary metabolites biosynthesis, transport and catabolism	Molecular Function: homogentisate 1,2-dioxygenase activity (GO:0004411);; Biological Process: L-phenylalanine catabolic process (GO:0006559);; Biological Process: tyrosine metabolic process (GO:0006570);; Biological Process: oxidation-reduction process (GO:0055114);;	K00451|0|ame:551465|K00451 homogentisate 1,2-dioxygenase [EC:1.13.11.5] | (RefSeq) homogentisate 1,2-dioxygenase	Tyrosine metabolism (ko00350)	[E]	Amino acid transport and metabolism	homogentisate 1,2-dioxygenase	Homogentisate 1,2-dioxygenase OS=Drosophila melanogaster OX=7227 GN=hgo PE=2 SV=3	Q	Secondary metabolites biosynthesis, transport and catabolism	PREDICTED: homogentisate 1,2-dioxygenase-like [Apis dorsata]	molecular function: catalytic activity (GO:0003824);; biological process: metabolic process (GO:0008152);; biological process: single-organism process (GO:0044699);; biological process: cellular process (GO:0009987)
gene2507	LOC411365	28.9093	3733	22.1473	2684	13.4027	2863	15.4668	3364	10.3457	1889	0.0431891	0.829507	up	[G]	Carbohydrate transport and metabolism	Biological Process: carbohydrate metabolic process (GO:0005975);; Cellular Component: integral component of membrane (GO:0016021);; Molecular Function: transferase activity, transferring glycosyl groups (GO:0016757);;	--	--	[G]	Carbohydrate transport and metabolism	N-terminal region of glycosyl transferase group 7;; N-terminal domain of galactosyltransferase	Beta-1,4-N-acetylgalactosaminyltransferase bre-4 OS=Caenorhabditis briggsae OX=6238 GN=bre-4 PE=3 SV=1	U	Intracellular trafficking, secretion, and vesicular transport	PREDICTED: beta-1,4-N-acetylgalactosaminyltransferase bre-4 [Apis mellifera]	biological process: metabolic process (GO:0008152);; cellular component: membrane (GO:0016020);; cellular component: membrane part (GO:0044425);; molecular function: catalytic activity (GO:0003824)
gene2512	LOC412979	2.78303	215	3.41255	252	4.73008	554	1.29937	144	1.51857	148	4.83748e-05	1.495	up	--	--	Molecular Function: protein tyrosine phosphatase activity (GO:0004725);; Molecular Function: protein tyrosine/serine/threonine phosphatase activity (GO:0008138);; Biological Process: peptidyl-tyrosine dephosphorylation (GO:0035335);;	K14819|0|ame:412979|K14819 dual specificity phosphatase 12 [EC:3.1.3.16 3.1.3.48] | (RefSeq) MKP-4; dual specificity protein phosphatase 12	--	[V]	Defense mechanisms	Dual specificity phosphatase, catalytic domain	Dual specificity protein phosphatase MPK-4 OS=Drosophila melanogaster OX=7227 GN=MKP-4 PE=1 SV=1	T	Signal transduction mechanisms	PREDICTED: dual specificity protein phosphatase 12 [Apis mellifera]	molecular function: catalytic activity (GO:0003824);; biological process: metabolic process (GO:0008152);; biological process: cellular process (GO:0009987)
gene2520	LOC409932	20.8605	2222	47.8346	4638	20.3523	3541	11.5979	1999	19.5405	2797	0.0400019	0.935832	up	[E]	Amino acid transport and metabolism	Biological Process: amino acid transmembrane transport (GO:0003333);; Molecular Function: amino acid transmembrane transporter activity (GO:0015171);; Cellular Component: integral component of membrane (GO:0016021);;	K13868|0|ame:409932|K13868 solute carrier family 7 (L-type amino acid transporter), member 9 | (RefSeq) GB11335; b(0,+)-type amino acid transporter 1-like	--	[E]	Amino acid transport and metabolism	Amino acid permease;; Amino acid permease	--	E	Amino acid transport and metabolism	PREDICTED: b(0,+)-type amino acid transporter 1-like isoform X2 [Apis cerana]	biological process: single-organism process (GO:0044699);; biological process: localization (GO:0051179);; molecular function: transporter activity (GO:0005215);; cellular component: membrane (GO:0016020);; cellular component: membrane part (GO:0044425)
gene2542	LOC552148	12.2207	420	7.13198	233	9.73805	546	19.1639	1121	17.6499	878	0.0443482	-0.60765	down	[F]	Nucleotide transport and metabolism	Molecular Function: thymidylate kinase activity (GO:0004798);; Molecular Function: ATP binding (GO:0005524);; Biological Process: dTDP biosynthetic process (GO:0006233);; Biological Process: nucleotide phosphorylation (GO:0046939);;	K00943|1.4885e-119|ame:552148|K00943 dTMP kinase [EC:2.7.4.9] | (RefSeq) thymidylate kinase	Pyrimidine metabolism (ko00240)	[F]	Nucleotide transport and metabolism	Thymidylate kinase	Thymidylate kinase OS=Dictyostelium discoideum OX=44689 GN=dtymk PE=3 SV=1	F	Nucleotide transport and metabolism	PREDICTED: thymidylate kinase isoform X1 [Apis mellifera]	molecular function: catalytic activity (GO:0003824);; biological process: metabolic process (GO:0008152);; biological process: cellular process (GO:0009987);; biological process: single-organism process (GO:0044699);; molecular function: binding (GO:0005488)
gene2556	Cac	0.754915	275	0.225505	94	0.527073	234	0.222107	136	0.248362	133	0.0320102	0.907751	up	--	--	Molecular Function: voltage-gated calcium channel activity (GO:0005245);; Molecular Function: calcium ion binding (GO:0005509);; Cellular Component: voltage-gated calcium channel complex (GO:0005891);; Biological Process: regulation of ion transmembrane transport (GO:0034765);; Biological Process: calcium ion transmembrane transport (GO:0070588);;	--	--	[PT]	Inorganic ion transport and metabolism;; Signal transduction mechanisms	Ion transport protein;; Voltage-dependent L-type calcium channel, IQ-associated;; Voltage gated calcium channel IQ domain;; Polycystin cation channel	Voltage-dependent calcium channel type A subunit alpha-1 OS=Apis mellifera OX=7460 GN=CAC PE=2 SV=1	P	Inorganic ion transport and metabolism	PREDICTED: voltage-dependent calcium channel type A subunit alpha-1 isoform X1 [Apis mellifera]	molecular function: transporter activity (GO:0005215);; biological process: localization (GO:0051179);; biological process: biological regulation (GO:0065007);; molecular function: binding (GO:0005488);; cellular component: cell (GO:0005623);; cellular component: membrane (GO:0016020);; cellular component: macromolecular complex (GO:0032991);; cellular component: membrane part (GO:0044425);; cell…
gene2557	LOC408763	22.5571	3876	16.5157	2568	18.1533	5560	15.4024	4599	15.0027	3895	0.0485262	0.517056	up	--	--	--	K09355|0|ame:408763|K09355 pre-B-cell leukemia transcription factor 1 | (RefSeq) exd; homeobox protein extradenticle	--	[K]	Transcription	PBC domain;; Homeobox domain;; Homeobox KN domain	Homeobox protein extradenticle OS=Anopheles gambiae OX=7165 GN=exd PE=3 SV=2	K	Transcription	PREDICTED: homeobox protein extradenticle isoform X4 [Apis mellifera]	--
gene2568	LOC410975	11.5609	2378	7.64899	1484	5.41105	1850	42.5062	14053	23.8811	6977	0.00161221	-1.27757	down	--	--	Cellular Component: integral component of membrane (GO:0016021);;	--	--	--	--	PAN domain;; PAN domain	--	S	Function unknown	PREDICTED: uncharacterized protein LOC410975 isoform X1 [Apis mellifera]	cellular component: membrane (GO:0016020);; cellular component: membrane part (GO:0044425)
gene2601	LOC411564	17.6455	2030	15.7396	1688	6.28043	1200	2.81108	510	1.89324	314	8.84568e-06	1.97938	up	--	--	Cellular Component: integral component of membrane (GO:0016021);; Molecular Function: transferase activity, transferring acyl groups other than amino-acyl groups (GO:0016747);;	--	--	[R]	General function prediction only	Acyltransferase family	Nose resistant to fluoxetine protein 6 OS=Caenorhabditis elegans OX=6239 GN=nrf-6 PE=1 SV=3	S	Function unknown	PREDICTED: nose resistant to fluoxetine protein 6-like isoform X1 [Apis mellifera]	cellular component: membrane (GO:0016020);; cellular component: membrane part (GO:0044425);; molecular function: catalytic activity (GO:0003824)
gene2632	E74	8.24596	1966	14.0841	3147	5.5655	2163	3.93106	1422	6.46284	1875	0.030208	0.980549	up	--	--	Molecular Function: transcription factor activity, sequence-specific DNA binding (GO:0003700);; Cellular Component: nucleus (GO:0005634);; Biological Process: regulation of transcription, DNA-templated (GO:0006355);; Molecular Function: sequence-specific DNA binding (GO:0043565);;	K09428|0|ame:408758|K09428 E74-like factor 1/2/4 | (RefSeq) E74, GB10759; ecdysteroid-regulated gene E74	Apoptosis - fly (ko04214)	[K]	Transcription	Ets-domain	Ecdysone-induced protein 74EF isoform B OS=Drosophila melanogaster OX=7227 GN=Eip74EF PE=2 SV=2	K	Transcription	PREDICTED: ecdysteroid-regulated gene E74 isoform X1 [Apis mellifera]	molecular function: nucleic acid binding transcription factor activity (GO:0001071);; biological process: biological regulation (GO:0065007);; cellular component: cell (GO:0005623);; cellular component: organelle (GO:0043226);; cellular component: cell part (GO:0044464);; molecular function: binding (GO:0005488)
gene2671	LOC725894	4.02074	255	2.01253	129	2.27889	296	1.07977	156	1.34973	141	0.00464438	1.03536	up	--	--	--	--	--	[T]	Signal transduction mechanisms	Rhomboid family	Protein rhomboid OS=Drosophila melanogaster OX=7227 GN=rho PE=1 SV=2	S	Function unknown	PREDICTED: protein rhomboid isoform X11 [Apis mellifera]	--
gene2743	LOC724810	5.29461	1863	3.60185	1249	5.26861	2115	3.12366	1962	1.7231	742	0.0234655	0.892913	up	--	--	Molecular Function: DNA binding (GO:0003677);;	--	--	--	--	BTB/POZ domain;; helix-turn-helix, Psq domain	Longitudinals lacking protein, isoforms H/M/V OS=Drosophila melanogaster OX=7227 GN=lola PE=1 SV=2	S	Function unknown	PREDICTED: mucin-5AC [Apis mellifera]	molecular function: binding (GO:0005488)
gene2751	LOC412844	0.242679	44	0.159912	27	0.463428	129	1.24303	348	0.723585	187	0.0047027	-1.17392	down	[T]	Signal transduction mechanisms	Molecular Function: protein tyrosine phosphatase activity (GO:0004725);; Biological Process: regulation of exit from mitosis (GO:0007096);; Molecular Function: protein tyrosine/serine/threonine phosphatase activity (GO:0008138);; Biological Process: peptidyl-tyrosine dephosphorylation (GO:0035335);;	K06639|0|ame:412844|K06639 cell division cycle 14 [EC:3.1.3.16 3.1.3.48] | (RefSeq) GB14237; dual specificity protein phosphatase CDC14B-like	--	[V]	Defense mechanisms	Dual specificity protein phosphatase, N-terminal half;; Dual specificity phosphatase, catalytic domain;; Protein-tyrosine phosphatase	Probable tyrosine-protein phosphatase cdc-14 OS=Caenorhabditis elegans OX=6239 GN=cdc-14 PE=1 SV=2	T	Signal transduction mechanisms	PREDICTED: dual specificity protein phosphatase CDC14B-like [Apis mellifera]	molecular function: catalytic activity (GO:0003824);; biological process: metabolic process (GO:0008152);; biological process: cellular process (GO:0009987);; biological process: biological regulation (GO:0065007)
gene2774	LOC410956	6.36631	2064	4.53013	1470	3.87186	2397	3.456	1748	4.01056	1835	0.0323554	0.726019	up	[M]	Cell wall/membrane/envelope biogenesis	--	K04468|0|aec:105144345|K04468 nemo like kinase [EC:2.7.11.24] | (RefSeq) serine/threonine-protein kinase NLK	FoxO signaling pathway (ko04068);; Wnt signaling pathway (ko04310)	[T]	Signal transduction mechanisms	Protein kinase domain;; Protein tyrosine kinase	Serine/threonine kinase NLK OS=Caenorhabditis elegans OX=6239 GN=lit-1 PE=1 SV=1	T	Signal transduction mechanisms	PREDICTED: serine/threonine-protein kinase NLK [Ceratina calcarata]	--
gene2794	LOC413314	2.31439	568	1.01418	248	2.85513	945	1.32016	567	1.41336	432	0.0273698	0.67812	up	--	--	Cellular Component: integral component of membrane (GO:0016021);;	--	--	--	--	Fibronectin type III domain;; Immunoglobulin I-set domain;; Immunoglobulin domain	Protein sidekick OS=Drosophila melanogaster OX=7227 GN=sdk PE=1 SV=2	S	Function unknown	PREDICTED: contactin-2 isoform X1 [Apis mellifera]	cellular component: membrane (GO:0016020);; cellular component: membrane part (GO:0044425)
gene2804	LOC726282	4.15668	143	2.26308	76	3.4544	205	1.50908	90	2.01931	104	0.0181934	0.904205	up	--	--	--	--	--	--	--	Domain of unknown function (DUF4787)	--	S	Function unknown	PREDICTED: uncharacterized protein LOC726282 [Apis mellifera]	--
gene2805	LOC410951	17.8445	5494	11.5882	2558	10.5403	6162	9.04895	5141	8.54845	3098	0.0224668	0.751827	up	[J]	Translation, ribosomal structure and biogenesis	--	K14946|1.98973e-125|ame:410951|K14946 RNA binding protein fox-1 | (RefSeq) RNA binding protein fox-1 homolog 2	--	[R]	General function prediction only	RNA recognition motif. (a.k.a. RRM, RBD, or RNP domain)	Sex determination protein fox-1 OS=Caenorhabditis elegans OX=6239 GN=fox-1 PE=1 SV=2	A	RNA processing and modification	PREDICTED: RNA binding protein fox-1 homolog 2 isoform X1 [Apis mellifera]	--
gene2834	LOC551170	13.9373	17161	9.69279	9758	6.68715	12253	4.76926	7241	3.25144	5554	0.000269743	1.43557	up	--	--	Molecular Function: transcription factor activity, sequence-specific DNA binding (GO:0003700);; Molecular Function: calcium ion binding (GO:0005509);; Cellular Component: nucleus (GO:0005634);; Biological Process: regulation of transcription, DNA-templated (GO:0006355);; Molecular Function: zinc ion binding (GO:0008270);; Cellular Component: integral component of membrane (GO:0016021);;	--	--	[T]	Signal transduction mechanisms	Calcium-binding EGF domain;; EGF domain;; Complement Clr-like EGF-like;; EGF-like domain	Neurogenic locus Notch protein OS=Drosophila melanogaster OX=7227 GN=N PE=1 SV=3	S	Function unknown	PREDICTED: uncharacterized protein LOC102671488 [Apis dorsata]	molecular function: nucleic acid binding transcription factor activity (GO:0001071);; biological process: biological regulation (GO:0065007);; molecular function: binding (GO:0005488);; cellular component: cell (GO:0005623);; cellular component: organelle (GO:0043226);; cellular component: cell part (GO:0044464);; cellular component: membrane (GO:0016020);; cellular component: membrane part (GO:0…
gene2898	LOC409643	115.291	15514	83.6314	10486	88.8235	20001	71.7565	16207	73.9558	14235	0.0328563	0.620704	up	[O]	Posttranslational modification, protein turnover, chaperones	--	--	--	[T]	Signal transduction mechanisms	Glutathione S-transferase N-terminal domain;; Glutathione S-transferase, C-terminal domain;; Outer mitochondrial membrane transport complex protein;; Glutathione S-transferase, C-terminal domain;; Glutathione S-transferase, N-terminal domain	Failed axon connections OS=Drosophila melanogaster OX=7227 GN=fax PE=1 SV=1	S	Function unknown	PREDICTED: failed axon connections isoform X1 [Apis mellifera]	--
gene2922	LOC409893	104.957	27627	67.1329	15955	77.0871	33293	51.7397	21495	68.9696	25844	0.0392199	0.66135	up	[J]	Translation, ribosomal structure and biogenesis	Molecular Function: nucleotide binding (GO:0000166);; Molecular Function: RNA binding (GO:0003723);;	--	--	[R]	General function prediction only	RNA recognition motif. (a.k.a. RRM, RBD, or RNP domain)	Protein alan shepard OS=Drosophila mojavensis OX=7230 GN=shep PE=3 SV=1	S	Function unknown	Protein alan shepard [Apis cerana cerana]	molecular function: binding (GO:0005488)
gene2949	LOC725474	10.607	1280	7.15618	820	7.38598	1579	4.89204	1335	4.75302	1000	0.0298588	0.672382	up	--	--	Cellular Component: nucleus (GO:0005634);;	--	--	[B]	Chromatin structure and dynamics	CBX family C-terminal motif;; Chromo (CHRromatin Organisation MOdifier) domain;; RNA binding activity-knot of a chromodomain	Polycomb group protein Pc OS=Drosophila melanogaster OX=7227 GN=Pc PE=1 SV=1	S	Function unknown	PREDICTED: polycomb group protein Pc [Apis mellifera]	cellular component: cell (GO:0005623);; cellular component: organelle (GO:0043226);; cellular component: cell part (GO:0044464)
gene2973	LOC100577224	1.76966	482	1.06449	268	2.06748	906	5.46046	2529	4.37682	1694	1.08516e-06	-1.27587	down	--	--	Molecular Function: metal ion binding (GO:0046872);;	--	--	--	--	--	--	T	Signal transduction mechanisms	PREDICTED: protein PF14_0175-like [Apis mellifera]	molecular function: binding (GO:0005488)
gene2983	LOC726252	75.2022	51304	33.4748	20744	25.0201	29468	27.6241	32567	19.3903	19442	0.0369838	0.87638	up	--	--	--	--	--	[S]	Function unknown	von Willebrand factor type C domain	--	S	Function unknown	PREDICTED: titin homolog isoform X2 [Apis mellifera]	--
gene30	LOC100578600	55.1106	9345	30.8639	4856	29.833	8437	26.9119	7737	19.0227	4512	0.0179893	0.86433	up	--	--	Cellular Component: integral component of membrane (GO:0016021);;	--	--	--	--	--	--	S	Function unknown	PREDICTED: uncharacterized protein LOC100578600 [Apis mellifera]	cellular component: membrane (GO:0016020);; cellular component: membrane part (GO:0044425)
gene3016	LOC409404	60.1156	2716	36.9047	1622	81.7974	6187	98.1276	7840	98.2795	6583	0.0337023	-0.51134	down	--	--	--	K15438|0|ame:409404|K15438 aminoacyl tRNA synthase complex-interacting multifunctional protein 2 | (RefSeq) GB11277; aminoacyl tRNA synthetase complex-interacting multifunctional protein 2-like	--	--	--	--	--	J	Translation, ribosomal structure and biogenesis	PREDICTED: aminoacyl tRNA synthase complex-interacting multifunctional protein 2 isoform X1 [Apis mellifera]	--
gene3031	LOC551597	2.99404	893	2.32821	580	2.0552	983	1.80767	907	1.24676	492	0.0274066	0.803988	up	[S]	Function unknown	Cellular Component: extracellular region (GO:0005576);;	K19919|2.61445e-176|ame:551597|K19919 cysteine-rich secretory protein | (RefSeq) GB19688; cysteine-rich venom protein-like	--	[S]	Function unknown	Cysteine-rich secretory protein family;; Crisp	Cysteine-rich venom protein OS=Conus textile OX=6494 PE=1 SV=1	S	Function unknown	PREDICTED: cysteine-rich venom protein-like [Apis mellifera]	cellular component: extracellular region (GO:0005576)
gene3044	LOC413289	8.3195	3842	5.99813	2634	2.99725	2194	1.98545	1462	3.47065	2244	0.022229	1.01742	up	[T]	Signal transduction mechanisms	Molecular Function: calcium ion binding (GO:0005509);; Biological Process: Notch signaling pathway (GO:0007219);; Biological Process: multicellular organism development (GO:0007275);; Cellular Component: integral component of membrane (GO:0016021);; Biological Process: cell differentiation (GO:0030154);; Biological Process: regulation of developmental process (GO:0050793);;	K02599|0|ame:413289|K02599 Notch 1 | (RefSeq) N; neurogenic locus Notch protein	Dorso-ventral axis formation (ko04320);; Notch signaling pathway (ko04330)	[T]	Signal transduction mechanisms	EGF-like domain;; Human growth factor-like EGF;; Calcium-binding EGF domain;; Ankyrin repeats (3 copies);; Ankyrin repeat;; LNR domain;; NOTCH protein;; Ankyrin repeats (many copies);; NOTCH protein;; Ankyrin repeats (many copies);; Ankyrin repeat;; Domain of unknown function (DUF3454);; EGF-like domain	Neurogenic locus Notch protein OS=Drosophila melanogaster OX=7227 GN=N PE=1 SV=3	S	Function unknown	PREDICTED: neurogenic locus Notch protein isoform X1 [Apis mellifera]	molecular function: binding (GO:0005488);; biological process: cellular process (GO:0009987);; biological process: signaling (GO:0023052);; biological process: single-organism process (GO:0044699);; biological process: response to stimulus (GO:0050896);; biological process: biological regulation (GO:0065007);; biological process: multicellular organismal process (GO:0032501);; biological process:…
gene31	LOC410771	22.6327	6615	14.1199	2881	6.67218	3875	6.91327	2533	8.69877	3282	0.0177959	1.00632	up	[R]	General function prediction only	--	--	--	[R]	General function prediction only	WD domain, G-beta repeat;; Anaphase-promoting complex subunit 4 WD40 domain	General transcriptional corepressor tupA OS=Dictyostelium discoideum OX=44689 GN=tupA PE=2 SV=1	S	Function unknown	PREDICTED: WD repeat-containing protein 47 isoform X1 [Apis mellifera]	--
gene3103	LOC551124	12.5654	1337	6.7639	639	0.513986	131	0.50558	110	0.698692	135	0.00283053	1.44816	up	--	--	Biological Process: multicellular organism development (GO:0007275);; Cellular Component: integral component of membrane (GO:0016021);; Molecular Function: Wnt-activated receptor activity (GO:0042813);; Biological Process: canonical Wnt signaling pathway (GO:0060070);;	K02432|0|ame:551124|K02432 frizzled 1/7 | (RefSeq) fz; frizzled-2	mTOR signaling pathway (ko04150);; Wnt signaling pathway (ko04310)	[T]	Signal transduction mechanisms	Frizzled/Smoothened family membrane region;; Fz domain	Frizzled OS=Drosophila virilis OX=7244 GN=fz PE=2 SV=3	U	Intracellular trafficking, secretion, and vesicular transport	PREDICTED: frizzled-2 [Apis mellifera]	biological process: multicellular organismal process (GO:0032501);; biological process: developmental process (GO:0032502);; biological process: single-organism process (GO:0044699);; cellular component: membrane (GO:0016020);; cellular component: membrane part (GO:0044425);; molecular function: signal transducer activity (GO:0004871);; molecular function: molecular transducer activity (GO:006008…
gene3105	LOC412243	29.1427	18714	27.1354	15435	18.0971	19906	16.2806	18001	13.9745	12751	0.0207259	0.843438	up	--	--	Molecular Function: nucleotide binding (GO:0000166);; Molecular Function: nucleic acid binding (GO:0003676);;	--	--	[R]	General function prediction only	SPOC domain;; RNA recognition motif. (a.k.a. RRM, RBD, or RNP domain)	Protein split ends OS=Drosophila melanogaster OX=7227 GN=spen PE=1 SV=2	K	Transcription	PREDICTED: protein split ends-like isoform X3 [Apis mellifera]	molecular function: binding (GO:0005488)
gene3115	Cpap3-d	193.178	8919	193.217	8312	103.799	8019	45.0976	3495	88.6454	5855	0.00526069	1.1969	up	--	--	Cellular Component: extracellular region (GO:0005576);; Biological Process: chitin metabolic process (GO:0006030);; Molecular Function: chitin binding (GO:0008061);;	--	--	--	--	Chitin binding Peritrophin-A domain	Protein obstructor-E OS=Drosophila melanogaster OX=7227 GN=obst-E PE=2 SV=2	S	Function unknown	cuticular protein analogous to peritrophins 3-D precursor [Apis mellifera]	cellular component: extracellular region (GO:0005576);; biological process: metabolic process (GO:0008152);; molecular function: binding (GO:0005488)
gene3132	LOC100576333	12.9036	1070	5.86026	452	7.42375	1053	4.85963	693	5.1549	629	0.0155933	0.862495	up	[O]	Posttranslational modification, protein turnover, chaperones	--	K17609|0|ame:100576333|K17609 nucleoredoxin [EC:1.8.1.8] | (RefSeq) nucleoredoxin-like	--	[R]	General function prediction only	Thioredoxin-like;; Thioredoxin-like domain;; Thioredoxin;; AhpC/TSA family	Tryparedoxin OS=Trypanosoma brucei brucei OX=5702 PE=1 SV=1	O	Posttranslational modification, protein turnover, chaperones	PREDICTED: nucleoredoxin-like isoform X1 [Apis mellifera]	--
gene3138	LOC414002	3.80705	450	2.66564	327	2.22617	434	4.24587	1506	4.06162	1214	0.0354632	-0.79736	down	[DPM]	Cell cycle control, cell division, chromosome partitioning;; Inorganic ion transport and metabolism;; Cell wall/membrane/envelope biogenesis	Molecular Function: copper ion binding (GO:0005507);; Molecular Function: oxidoreductase activity (GO:0016491);; Biological Process: oxidation-reduction process (GO:0055114);;	--	--	[Q]	Secondary metabolites biosynthesis, transport and catabolism	Multicopper oxidase;; Alcohol dehydrogenase transcription factor Myb/SANT-like;; Multicopper oxidase;; Multicopper oxidase	--	Q	Secondary metabolites biosynthesis, transport and catabolism	PREDICTED: uncharacterized protein LOC414002 [Apis mellifera]	molecular function: binding (GO:0005488);; molecular function: catalytic activity (GO:0003824);; biological process: metabolic process (GO:0008152);; biological process: single-organism process (GO:0044699)
gene3156	LOC724737	18.3386	7608	8.53124	3012	7.66814	5225	6.96164	4603	4.64898	2670	0.0132971	1.00072	up	--	--	--	--	--	--	--	--	--	S	Function unknown	PREDICTED: trichohyalin-like [Apis mellifera]	--
gene3161	LOC408729	78.7209	8304	39.1469	3450	43.5548	6822	29.9216	4852	24.3167	3298	0.00395257	1.07613	up	--	--	Molecular Function: G-protein coupled receptor activity (GO:0004930);; Biological Process: G-protein coupled receptor signaling pathway (GO:0007186);; Cellular Component: integral component of membrane (GO:0016021);;	--	--	[PT]	Inorganic ion transport and metabolism;; Signal transduction mechanisms	7 transmembrane sweet-taste receptor of 3 GCPR	--	U	Intracellular trafficking, secretion, and vesicular transport	PREDICTED: uncharacterized protein LOC408729 [Apis mellifera]	molecular function: signal transducer activity (GO:0004871);; molecular function: molecular transducer activity (GO:0060089);; biological process: cellular process (GO:0009987);; biological process: signaling (GO:0023052);; biological process: single-organism process (GO:0044699);; biological process: response to stimulus (GO:0050896);; biological process: biological regulation (GO:0065007);; cel…
gene3185	LOC410911	15.7259	1462	15.9551	1333	14.4704	2475	10.2298	1718	11.2127	1643	0.0335947	0.648434	up	--	--	Molecular Function: kinase activity (GO:0016301);; Biological Process: phosphorylation (GO:0016310);;	K20825|0|ame:410911|K20825 glycosaminoglycan xylosylkinase [EC:2.7.1.-] | (RefSeq) glycosaminoglycan xylosylkinase	--	[S]	Function unknown	Golgi casein kinase, C-terminal, Fam20	Glycosaminoglycan xylosylkinase homolog OS=Drosophila melanogaster OX=7227 GN=CG3631 PE=2 SV=1	S	Function unknown	PREDICTED: glycosaminoglycan xylosylkinase [Apis mellifera]	molecular function: catalytic activity (GO:0003824);; biological process: metabolic process (GO:0008152);; biological process: cellular process (GO:0009987)
gene3186	LOC408725	30.1359	10238	24.9084	8106	16.9177	10595	19.4574	9803	17.4106	7657	0.0340099	0.768076	up	--	--	Molecular Function: ATP binding (GO:0005524);;	K19483|0|ame:725433|K19483 neuron navigator 2 [EC:3.6.4.12] | (RefSeq) uncharacterized LOC725433	--	--	--	Calponin homology (CH) domain	Protein sickie OS=Drosophila melanogaster OX=7227 GN=sick PE=3 SV=3	Z	Cytoskeleton	PREDICTED: uncharacterized protein LOC725433 [Apis mellifera]	molecular function: binding (GO:0005488)
gene319	LOC409468	48.0191	6022	60.4079	7082	26.647	5547	21.4015	4444	22.7399	3953	0.0130885	1.06292	up	--	--	Molecular Function: metalloendopeptidase activity (GO:0004222);; Biological Process: proteolysis (GO:0006508);;	--	--	[O]	Posttranslational modification, protein turnover, chaperones	Metallo-peptidase family M12B Reprolysin-like;; Metallo-peptidase family M12B Reprolysin-like;; Reprolysin (M12B) family zinc metalloprotease;; Metallo-peptidase family M12;; Metallo-peptidase family M12B Reprolysin-like	Venom metalloproteinase 3 OS=Eulophus pennicornis OX=108749 PE=2 SV=1	S	Function unknown	PREDICTED: A disintegrin and metalloproteinase with thrombospondin motifs 8 isoform X1 [Apis mellifera]	molecular function: catalytic activity (GO:0003824);; biological process: metabolic process (GO:0008152)
gene3232	LOC551302	7.64542	564	4.47253	267	11.3801	1431	22.0821	2317	18.6047	1647	0.0126408	-0.832514	down	[Q]	Secondary metabolites biosynthesis, transport and catabolism	Molecular Function: RNA binding (GO:0003723);; Molecular Function: adenosine deaminase activity (GO:0004000);; Biological Process: RNA processing (GO:0006396);; Molecular Function: oxidoreductase activity (GO:0016491);; Biological Process: oxidation-reduction process (GO:0055114);;	K15440|0|ame:551302|K15440 tRNA-specific adenosine deaminase 1 [EC:3.5.4.34] | (RefSeq) adat; tRNA-specific adenosine deaminase 1	--	[A]	RNA processing and modification	Adenosine-deaminase (editase) domain;; Aldo/keto reductase family	tRNA-specific adenosine deaminase 1 OS=Drosophila melanogaster OX=7227 GN=Adat1 PE=1 SV=1	S	Function unknown	tRNA-specific adenosine deaminase [Apis cerana cerana]	molecular function: binding (GO:0005488);; molecular function: catalytic activity (GO:0003824);; biological process: metabolic process (GO:0008152);; biological process: cellular process (GO:0009987);; biological process: single-organism process (GO:0044699)
gene3279	LOC551527	23.4314	1813	12.6145	917	17.003	2211	31.4891	4078	53.1028	5838	0.0156948	-0.841146	down	[I]	Lipid transport and metabolism	Molecular Function: stearoyl-CoA 9-desaturase activity (GO:0004768);; Biological Process: unsaturated fatty acid biosynthetic process (GO:0006636);; Cellular Component: integral component of membrane (GO:0016021);; Biological Process: oxidation-reduction process (GO:0055114);;	K00507|0|ame:551527|K00507 stearoyl-CoA desaturase (Delta-9 desaturase) [EC:1.14.19.1] | (RefSeq) GB11596; acyl-CoA Delta(11) desaturase-like	Biosynthesis of unsaturated fatty acids (ko01040);; Fatty acid metabolism (ko01212)	[I]	Lipid transport and metabolism	Fatty acid desaturase	Acyl-CoA Delta(11) desaturase OS=Spodoptera littoralis OX=7109 PE=1 SV=1	I	Lipid transport and metabolism	PREDICTED: acyl-CoA Delta(11) desaturase-like [Apis mellifera]	molecular function: catalytic activity (GO:0003824);; biological process: metabolic process (GO:0008152);; biological process: single-organism process (GO:0044699);; biological process: cellular process (GO:0009987);; cellular component: membrane (GO:0016020);; cellular component: membrane part (GO:0044425)
gene328	Hsc70-4	9441.12	961195	6344.64	601881	6558.25	1117311	5074.59	867199	5024.41	731730	0.0132642	0.757479	up	[O]	Posttranslational modification, protein turnover, chaperones	Molecular Function: ATP binding (GO:0005524);;	K03283|0|ame:409418|K03283 heat shock 70kDa protein 1/8 | (RefSeq) Hsc70-4, GB14852; heat shock protein cognate 4	Spliceosome (ko03040);; Protein processing in endoplasmic reticulum (ko04141);; Endocytosis (ko04144);; Longevity regulating pathway - multiple species (ko04213)	[O]	Posttranslational modification, protein turnover, chaperones	Hsp70 protein;; MreB/Mbl protein;; NAD-specific glutamate dehydrogenase	Heat shock 70 kDa protein cognate 4 OS=Manduca sexta OX=7130 PE=2 SV=1	O	Posttranslational modification, protein turnover, chaperones	Heat shock 70 kDa protein cognate 4 [Melipona quadrifasciata]	molecular function: binding (GO:0005488)
gene3281	LOC552417	2.92742	265	7.5623	633	3.23687	489	44.9517	6848	49.8827	6397	1.11608e-05	-1.99869	down	[I]	Lipid transport and metabolism	Molecular Function: stearoyl-CoA 9-desaturase activity (GO:0004768);; Biological Process: unsaturated fatty acid biosynthetic process (GO:0006636);; Cellular Component: integral component of membrane (GO:0016021);; Biological Process: oxidation-reduction process (GO:0055114);;	K00507|0|ame:552417|K00507 stearoyl-CoA desaturase (Delta-9 desaturase) [EC:1.14.19.1] | (RefSeq) acyl-CoA Delta(11) desaturase	Biosynthesis of unsaturated fatty acids (ko01040);; Fatty acid metabolism (ko01212)	[I]	Lipid transport and metabolism	Fatty acid desaturase	Acyl-CoA Delta(11) desaturase OS=Spodoptera littoralis OX=7109 PE=1 SV=1	I	Lipid transport and metabolism	PREDICTED: acyl-CoA Delta(11) desaturase [Apis mellifera]	molecular function: catalytic activity (GO:0003824);; biological process: metabolic process (GO:0008152);; biological process: single-organism process (GO:0044699);; biological process: cellular process (GO:0009987);; cellular component: membrane (GO:0016020);; cellular component: membrane part (GO:0044425)
gene3289	LOC551746	10.0913	2327	7.61547	1590	4.41003	1767	4.20527	1754	2.77686	896	0.0130593	1.02925	up	[R]	General function prediction only	Molecular Function: nucleic acid binding (GO:0003676);; Biological Process: regulation of transcription, DNA-templated (GO:0006355);; Biological Process: smoothened signaling pathway (GO:0007224);; Cellular Component: Hedgehog signaling complex (GO:0035301);; Molecular Function: metal ion binding (GO:0046872);;	K16799|0|ame:551746|K16799 transcriptional activator cubitus interruptus | (RefSeq) Ci; transcriptional activator cubitus interruptus	Hedgehog signaling pathway - fly (ko04341)	[R]	General function prediction only	Zinc finger, C2H2 type;; Zinc-finger double domain;; C2H2-type zinc finger	Transcriptional activator cubitus interruptus OS=Drosophila melanogaster OX=7227 GN=ci PE=1 SV=2	S	Function unknown	PREDICTED: transcriptional activator cubitus interruptus isoform X1 [Apis mellifera]	molecular function: binding (GO:0005488);; biological process: biological regulation (GO:0065007);; biological process: cellular process (GO:0009987);; biological process: signaling (GO:0023052);; biological process: single-organism process (GO:0044699);; biological process: response to stimulus (GO:0050896);; cellular component: cell (GO:0005623);; cellular component: macromolecular complex (GO:…
gene3291	LOC100578955	10.0341	2411	6.58051	1464	10.3162	4140	6.64455	2677	7.47544	2552	0.013245	0.565413	up	--	--	--	--	--	--	--	--	--	S	Function unknown	PREDICTED: myosin-11-like isoform X1 [Apis dorsata]	--
gene3294	LOC409182	25.4629	6049	21.4073	4725	16.4999	6692	12.2914	4940	8.04009	2769	0.00185386	1.13828	up	[J]	Translation, ribosomal structure and biogenesis	--	--	--	[BK]	Chromatin structure and dynamics;; Transcription	Divergent CRAL/TRIO domain;; Macro domain;; CRAL/TRIO domain	Protein GDAP2 homolog OS=Drosophila melanogaster OX=7227 GN=CG18812 PE=2 SV=1	S	Function unknown	PREDICTED: protein GDAP2 homolog [Apis florea]	--
gene3297	LOC409905	94.1841	8148	92.4009	7448	65.6454	9503	66.3784	9639	49.4052	6114	0.049343	0.727551	up	[I]	Lipid transport and metabolism	Cellular Component: integral component of membrane (GO:0016021);; Molecular Function: transferase activity, transferring acyl groups other than amino-acyl groups (GO:0016747);;	K14457|0|ame:409905|K14457 2-acylglycerol O-acyltransferase 2 [EC:2.3.1.22] | (RefSeq) GB13930; 2-acylglycerol O-acyltransferase 1-like	Glycerolipid metabolism (ko00561)	[I]	Lipid transport and metabolism	Diacylglycerol acyltransferase	Diacylglycerol O-acyltransferase 2 OS=Dictyostelium discoideum OX=44689 GN=dgat2 PE=3 SV=1	S	Function unknown	PREDICTED: 2-acylglycerol O-acyltransferase 1-like [Apis mellifera]	cellular component: membrane (GO:0016020);; cellular component: membrane part (GO:0044425);; molecular function: catalytic activity (GO:0003824)
gene3312	LOC726671	6.34464	1710	4.81821	1217	2.15353	969	1.9564	887	2.52841	959	0.0306925	0.952246	up	--	--	--	K04491|0|hst:105186992|K04491 transcription factor 7-like 2 | (RefSeq) protein pangolin, isoforms A/H/I/S-like	Wnt signaling pathway (ko04310)	[K]	Transcription	HMG (high mobility group) box;; HMG-box domain	Protein pangolin, isoforms A/H/I/S OS=Drosophila melanogaster OX=7227 GN=pan PE=1 SV=1	S	Function unknown	PREDICTED: uncharacterized protein LOC726671 isoform X1 [Apis mellifera]	--
gene3346	LOC409774	24.9279	3204	21.2791	2549	10.9369	2353	7.67105	1655	10.1303	1863	0.0102837	1.07986	up	--	--	Molecular Function: calcium ion binding (GO:0005509);; Cellular Component: proteinaceous extracellular matrix (GO:0005578);; Biological Process: signal transduction (GO:0007165);;	--	--	[R]	General function prediction only	Secreted protein acidic and rich in cysteine Ca binding region;; Thyroglobulin type-1 repeat;; Kazal-type serine protease inhibitor domain	Proteoglycan Cow OS=Drosophila melanogaster OX=7227 GN=Cow PE=1 SV=3	O	Posttranslational modification, protein turnover, chaperones	PREDICTED: testican-1-like [Apis dorsata]	molecular function: binding (GO:0005488);; cellular component: extracellular region (GO:0005576);; cellular component: extracellular region part (GO:0044421);; biological process: cellular process (GO:0009987);; biological process: biological regulation (GO:0065007)
gene3373	LOC411053	2.30093	847	7.83516	3206	1.2383	533	1.16814	458	1.99621	683	0.023115	1.10038	up	--	--	--	K14616|0|ame:411053|K14616 cubilin | (RefSeq) CUBN; cubilin	--	[H]	Coenzyme transport and metabolism	CUB domain;; EGF-like domain;; Calcium-binding EGF domain;; CUB-like domain;; EGF domain;; Human growth factor-like EGF;; EGF-like domain	Cubilin homolog OS=Drosophila melanogaster OX=7227 GN=Cubn PE=2 SV=3	O	Posttranslational modification, protein turnover, chaperones	PREDICTED: cubilin [Apis mellifera]	--
gene3389	Apd-1	10.9782	683	4.91023	285	0.018575	2	0.004565	1	0.022635	3	0.0374478	0.901777	up	--	--	--	--	--	--	--	--	--	--	--	elastin [Bombus terrestris]	--
gene3416	LOC550671	31.2042	1858	25.6804	1421	14.9618	1479	5.76894	564	4.5063	378	1.49563e-06	1.96854	up	[O]	Posttranslational modification, protein turnover, chaperones	Molecular Function: serine-type endopeptidase activity (GO:0004252);; Biological Process: proteolysis (GO:0006508);;	K20753|0|ame:550671|K20753 limulus clotting enzyme [EC:3.4.21.86] | (RefSeq) SP3, cSP3; venom serine protease Bi-VSP	--	[E]	Amino acid transport and metabolism	Trypsin;; Regulatory CLIP domain of proteinases	Venom serine protease Bi-VSP OS=Bombus ignitus OX=130704 PE=1 SV=1	O	Posttranslational modification, protein turnover, chaperones	PREDICTED: venom serine protease Bi-VSP [Apis mellifera]	molecular function: catalytic activity (GO:0003824);; biological process: metabolic process (GO:0008152)
gene3420	LOC411046	32.306	5413	31.0549	4655	16.3698	4743	14.0368	4416	14.2518	3672	0.0283631	0.875831	up	[T]	Signal transduction mechanisms	Molecular Function: phosphoprotein phosphatase activity (GO:0004721);; Biological Process: protein dephosphorylation (GO:0006470);;	K04348|0|ame:411046|K04348 serine/threonine-protein phosphatase 2B catalytic subunit [EC:3.1.3.16] | (RefSeq) GB12904; uncharacterized LOC411046	Wnt signaling pathway (ko04310)	[R]	General function prediction only	Calcineurin-like phosphoesterase	Serine/threonine-protein phosphatase 2B catalytic subunit 2 OS=Drosophila melanogaster OX=7227 GN=Pp2B-14D PE=1 SV=2	T	Signal transduction mechanisms	PREDICTED: serine/threonine-protein phosphatase 2B catalytic subunit 2-like isoform X1 [Apis florea]	molecular function: catalytic activity (GO:0003824);; biological process: metabolic process (GO:0008152);; biological process: cellular process (GO:0009987)
gene3424	GstS4	73.4338	2225	60.9541	1724	82.0869	4121	39.4602	1991	33.8455	1445	1.23834e-06	1.18084	up	[O]	Posttranslational modification, protein turnover, chaperones	Molecular Function: transferase activity (GO:0016740);;	K04097|2.11889e-148|ame:411045|K04097 prostaglandin-H2 D-isomerase / glutathione transferase [EC:5.3.99.2 2.5.1.18] | (RefSeq) GstS4, GB14372, hp19; glutathione S-transferase S4	Glutathione metabolism (ko00480);; Arachidonic acid metabolism (ko00590);; Metabolism of xenobiotics by cytochrome P450 (ko00980);; Drug metabolism - cytochrome P450 (ko00982)	[O]	Posttranslational modification, protein turnover, chaperones	Glutathione S-transferase, C-terminal domain;; Glutathione S-transferase, N-terminal domain;; Glutathione S-transferase, N-terminal domain;; Glutathione S-transferase, C-terminal domain	Glutathione S-transferase OS=Blattella germanica OX=6973 PE=1 SV=3	O	Posttranslational modification, protein turnover, chaperones	PREDICTED: glutathione S-transferase S4 isoform X1 [Apis mellifera]	molecular function: catalytic activity (GO:0003824)
gene3428	Vg	4.22375	956	3.94598	832	4.29443	1626	0.345299	132	0.972872	315	1.65118e-07	2.18346	up	--	--	Molecular Function: lipid transporter activity (GO:0005319);; Cellular Component: extracellular region (GO:0005576);; Biological Process: lipid transport (GO:0006869);; Molecular Function: nutrient reservoir activity (GO:0045735);;	--	--	[I]	Lipid transport and metabolism	Lipoprotein amino terminal region;; Domain of unknown function (DUF1943);; von Willebrand factor type D domain	Vitellogenin OS=Apis mellifera OX=7460 GN=Vg PE=1 SV=1	S	Function unknown	vitellogenin precursor [Apis mellifera]	molecular function: transporter activity (GO:0005215);; biological process: localization (GO:0051179);; cellular component: extracellular region (GO:0005576);; biological process: single-organism process (GO:0044699);; molecular function: nutrient reservoir activity (GO:0045735)
gene3527	LOC409172	0.848704	114	0.664289	108	0.834561	225	0.645595	142	1.88769	1396	0.0441896	-0.976006	down	[E]	Amino acid transport and metabolism	Molecular Function: aminopeptidase activity (GO:0004177);; Biological Process: proteolysis (GO:0006508);; Molecular Function: metal ion binding (GO:0046872);;	K01262|0|ame:409172|K01262 Xaa-Pro aminopeptidase [EC:3.4.11.9] | (RefSeq) GB18931; xaa-Pro aminopeptidase 1-like	--	[E]	Amino acid transport and metabolism	Creatinase/Prolidase N-terminal domain;; Metallopeptidase family M24;; C-terminal region of peptidase_M24;; Creatinase/Prolidase N-terminal domain	Xaa-Pro aminopeptidase ApepP OS=Drosophila melanogaster OX=7227 GN=ApepP PE=1 SV=1	E	Amino acid transport and metabolism	PREDICTED: xaa-Pro aminopeptidase 1-like isoform X1 [Apis mellifera]	molecular function: catalytic activity (GO:0003824);; biological process: metabolic process (GO:0008152);; molecular function: binding (GO:0005488)
gene3534	LOC100576383	45.6863	15824	33.4263	10740	27.929	15528	27.0367	15042	17.4903	8458	0.0204203	0.854171	up	--	--	--	K01230|0|nvi:100119928|K01230 mannosyl-oligosaccharide alpha-1,2-mannosidase [EC:3.2.1.113] | (RefSeq) Alpha-man-i; alpha mannosidase I	N-Glycan biosynthesis (ko00510);; Protein processing in endoplasmic reticulum (ko04141)	[G]	Carbohydrate transport and metabolism	Glycosyl hydrolase family 47	Mannosyl-oligosaccharide alpha-1,2-mannosidase IA OS=Drosophila melanogaster OX=7227 GN=alpha-Man-Ia PE=2 SV=2	S	Function unknown	PREDICTED: mannosyl-oligosaccharide alpha-1,2-mannosidase isoform A-like [Apis dorsata]	--
gene3567	LOC102654858	3.22893	260	1.97795	149	3.1357	423	1.71485	232	1.86023	215	0.00977501	0.78754	up	--	--	Molecular Function: nucleic acid binding (GO:0003676);; Molecular Function: zinc ion binding (GO:0008270);;	--	--	[R]	General function prediction only	Zinc finger, C2H2 type;; C2H2-type zinc finger;; Zinc-finger double domain;; Zinc-finger double-stranded RNA-binding;; C2H2-type zinc finger;; Zinc-finger of C2H2 type;; Drought induced 19 protein (Di19), zinc-binding	Protein suppressor of hairy wing OS=Drosophila melanogaster OX=7227 GN=su(Hw) PE=1 SV=2	S	Function unknown	PREDICTED: zinc finger and BTB domain-containing protein 41-like [Apis mellifera]	molecular function: binding (GO:0005488)
gene3586	LOC100577492	1.52627	1053	3.26051	1817	1.63045	1487	1.27364	1206	0.983022	968	0.0353104	0.925967	up	--	--	Cellular Component: cytoskeleton (GO:0005856);;	--	--	[T]	Signal transduction mechanisms	FERM central domain;; PDZ domain (Also known as DHR or GLGF);; FERM C-terminal PH-like domain	--	S	Function unknown	PREDICTED: uncharacterized protein LOC100577492 [Apis mellifera]	cellular component: cell (GO:0005623);; cellular component: organelle (GO:0043226);; cellular component: cell part (GO:0044464)
gene3599	LOC100578579	29.1094	8451	20.3275	5810	25.0867	12579	17.1478	8411	13.8844	6203	0.00074653	0.873847	up	--	--	--	--	--	[S]	Function unknown	PDZ domain (Also known as DHR or GLGF);; PDZ domain	--	S	Function unknown	PREDICTED: uncharacterized protein LOC100578579 [Apis mellifera]	--
gene361	LOC411406	20.4863	1390	14.7624	934	12.229	1389	6.53074	743	5.62014	545	9.53766e-05	1.41015	up	[NW]	Cell motility;; Extracellular structures	Molecular Function: metalloendopeptidase activity (GO:0004222);; Biological Process: proteolysis (GO:0006508);; Molecular Function: zinc ion binding (GO:0008270);;	--	--	[O]	Posttranslational modification, protein turnover, chaperones	Astacin (Peptidase family M12A)	Zinc metalloproteinase nas-4 OS=Caenorhabditis elegans OX=6239 GN=nas-4 PE=2 SV=4	O	Posttranslational modification, protein turnover, chaperones	PREDICTED: zinc metalloproteinase nas-15-like isoform X1 [Apis mellifera]	molecular function: catalytic activity (GO:0003824);; biological process: metabolic process (GO:0008152);; molecular function: binding (GO:0005488)
gene3645	CPR19	10.9605	633	2.673	132	4.2426	435	0.582039	92	0.61863	54	9.20553e-06	2.01818	up	--	--	--	--	--	--	--	Insect cuticle protein	Adult-specific rigid cuticular protein 12.6 OS=Araneus diadematus OX=45920 PE=1 SV=1	S	Function unknown	PREDICTED: extensin-like [Apis dorsata]	--
gene3658	LOC100576163	3.28087	75	2.00162	43	2.58417	99	0.930241	36	1.34887	45	0.01904	1.02625	up	--	--	--	--	--	--	--	--	Short neuropeptide F OS=Camponotus floridanus OX=104421 GN=EAG_11010 PE=1 SV=1	S	Function unknown	PREDICTED: short neuropeptide F-like [Apis mellifera]	--
gene366	LOC413346	12.7313	1170	4.02392	346	4.35665	685	2.34734	366	4.27797	564	0.0398928	0.918154	up	[G]	Carbohydrate transport and metabolism	--	K01179|0|ame:413346|K01179 endoglucanase [EC:3.2.1.4] | (RefSeq) GB13443; endoglucanase E-4-like	--	--	--	Glycosyl hydrolase family 9	Endoglucanase OS=Dictyostelium discoideum OX=44689 GN=celA PE=2 SV=1	G	Carbohydrate transport and metabolism	PREDICTED: endoglucanase E-4-like [Apis mellifera]	--
gene3691	LOC724740	3.87777	413	1.79832	179	1.96375	350	1.51028	270	1.25193	191	0.0241837	0.901404	up	--	--	--	K09385|0|ame:724740|K09385 forkhead box protein G | (RefSeq) slp; fork head domain transcription factor slp1	FoxO signaling pathway (ko04068)	[K]	Transcription	Forkhead domain	Fork head domain transcription factor slp2 OS=Drosophila melanogaster OX=7227 GN=slp2 PE=2 SV=3	K	Transcription	PREDICTED: fork head domain transcription factor slp1 [Apis mellifera]	--
gene3703	LOC413591	1.30205	124	0.739669	66	4.41548	695	25.3839	4027	4.45269	600	0.00178567	-1.50515	down	--	--	--	K14833|0|ame:413591|K14833 nucleolar complex protein 2 | (RefSeq) Noc2; nucleolar complex protein 2 homolog	--	[J]	Translation, ribosomal structure and biogenesis	Noc2p family	Nucleolar complex protein 2 homolog OS=Drosophila melanogaster OX=7227 GN=CG9246 PE=1 SV=1	S	Function unknown	PREDICTED: nucleolar complex protein 2 homolog isoform X1 [Apis mellifera]	--
gene3716	LOC409697	54.6897	12577	87.5478	18160	39.2369	15453	23.6964	8266	40.7869	12656	0.024617	0.986764	up	--	--	--	K04437|0|hst:105180971|K04437 filamin | (RefSeq) Filamin-C; filamin-A	--	[Z]	Cytoskeleton	Filamin/ABP280 repeat;; Calponin homology (CH) domain;; Y_Y_Y domain;; Domain of unknown function (DUF5060);; YtkA-like	Filamin-A OS=Drosophila melanogaster OX=7227 GN=cher PE=1 SV=2	Z	Cytoskeleton	PREDICTED: LOW QUALITY PROTEIN: filamin-A-like [Apis florea]	--
gene3722	LOC408917	0.157465	29	0.196914	33	0.275653	83	0.75798	157	0.687685	149	0.0499961	-0.827051	down	[T]	Signal transduction mechanisms	--	K19603|0|ame:408917|K19603 mitogen-activated protein kinase 15 [EC:2.7.11.24] | (RefSeq) erk7; extracellular signal-regulated kinase 2	--	[T]	Signal transduction mechanisms	Protein kinase domain;; Protein tyrosine kinase	Mitogen-activated protein kinase 15 OS=Caenorhabditis elegans OX=6239 GN=mapk-15 PE=2 SV=2	T	Signal transduction mechanisms	PREDICTED: mitogen-activated protein kinase 15 isoform X1 [Apis mellifera]	--
gene374	LOC725419	15.8083	1395	9.15453	643	24.3999	3497	28.7536	4192	41.1193	4406	0.035019	-0.70687	down	--	--	--	--	--	--	--	Nuclear RNA-splicing-associated protein	--	S	Function unknown	PREDICTED: UPF0396 protein CG6066-like isoform X1 [Apis dorsata]	--
gene3745	LOC100576745	19.6101	921	27.031	1183	16.6175	1306	10.7944	851	14.2906	961	0.035828	0.85767	up	--	--	--	--	--	[R]	General function prediction only	Leucine rich repeat;; Leucine Rich repeats (2 copies)	--	S	Function unknown	PREDICTED: leucine-rich repeat-containing protein 26-like [Apis mellifera]	--
gene3772	LOC408791	2.65038	1152	1.23095	550	2.49213	1683	1.54514	979	1.46358	830	0.00359076	0.813241	up	--	--	--	K05858|0|ame:408791|K05858 phosphatidylinositol phospholipase C, beta [EC:3.1.4.11] | (RefSeq) Plc; 1-phosphatidylinositol 4,5-bisphosphate phosphodiesterase classes I and II	Inositol phosphate metabolism (ko00562);; Phosphatidylinositol signaling system (ko04070);; Wnt signaling pathway (ko04310);; Phototransduction - fly (ko04745);; AGE-RAGE signaling pathway in diabetic complications (ko04933)	[I]	Lipid transport and metabolism	Phosphatidylinositol-specific phospholipase C, X domain;; Phosphatidylinositol-specific phospholipase C, Y domain;; Phosphoinositide-specific phospholipase C, efhand-like;; PLC-beta C terminal	1-phosphatidylinositol 4,5-bisphosphate phosphodiesterase classes I and II OS=Drosophila melanogaster OX=7227 GN=Plc21C PE=2 SV=3	S	Function unknown	PREDICTED: 1-phosphatidylinositol 4,5-bisphosphate phosphodiesterase classes I and II isoform X1 [Apis mellifera]	--
gene3784	LOC408789	4.62906	286	4.81039	278	4.20043	448	2.76739	286	3.29001	298	0.0428297	0.74511	up	--	--	--	--	--	--	--	--	--	O	Posttranslational modification, protein turnover, chaperones	PREDICTED: uncharacterized protein LOC408789 isoform X2 [Apis mellifera]	--
gene3796	LOC408787	10.2964	909	12.4723	809	11.8697	1273	4.22872	694	8.05765	891	0.0198899	0.848565	up	[R]	General function prediction only	--	--	--	[R]	General function prediction only	Tetratricopeptide repeat;; Tetratricopeptide repeat;; TPR repeat;; Tetratricopeptide repeat;; Tetratricopeptide repeat;; Domain of unknown function (DUF1736);; Tetratricopeptide repeat;; Tetratricopeptide repeat;; Tetratricopeptide repeat;; Tetratricopeptide repeat;; Tetratricopeptide repeat;; Tetratricopeptide repeat;; Tetratricopeptide repeat	Transmembrane and TPR repeat-containing protein CG31690 OS=Drosophila melanogaster OX=7227 GN=CG31690 PE=2 SV=3	S	Function unknown	PREDICTED: transmembrane and TPR repeat-containing protein CG4341 isoform X1 [Apis mellifera]	--
gene3798	Dscam	20.5402	5980	10.0718	2723	10.7412	5684	7.83746	3496	6.9313	2908	0.00175894	1.07598	up	[X]	Mobilome: prophages, transposons	--	--	--	[T]	Signal transduction mechanisms	Immunoglobulin I-set domain;; Immunoglobulin domain;; Fibronectin type III domain;; Immunoglobulin domain;; Immunoglobulin domain;; Down syndrome cell adhesion molecule C terminal;; Immunoglobulin V-set domain;; CD80-like C2-set immunoglobulin domain;; Ig-like domain on T-cell surface glycoprotein CD3 epsilon chain;; Purple acid Phosphatase, N-terminal domain;; Immunoglobulin C1-set domain;; T-ce…	Down syndrome cell adhesion molecule-like protein Dscam2 OS=Drosophila melanogaster OX=7227 GN=Dscam2 PE=2 SV=3	S	Function unknown	PREDICTED: Down syndrome cell adhesion molecule-like protein Dscam2 isoform X3 [Polistes canadensis]	--
gene3800	LOC100578015	0.881657	133	5.00389	221	3.10465	333	0.518092	128	0.593796	95	0.00275377	1.28177	up	--	--	--	K16458|0|ame:100578015|K16458 centrosomal protein CEP104 | (RefSeq) centrosomal protein of 104 kDa	--	[T]	Signal transduction mechanisms	--	--	S	Function unknown	PREDICTED: centrosomal protein of 104 kDa isoform X1 [Apis mellifera]	--
gene3831	LOC410998	19.6518	3492	14.2061	2343	12.7522	3778	11.7022	3476	6.97745	1767	0.0169798	0.869955	up	--	--	--	K10649|0|ame:410998|K10649 tripartite motif-containing protein 9/67 | (RefSeq) Trim9; E3 ubiquitin-protein ligase TRIM9	--	[S]	Function unknown	SPRY domain;; B-box zinc finger;; Fibronectin type III domain	E3 ubiquitin-protein ligase TRIM9 OS=Drosophila melanogaster OX=7227 GN=Trim9 PE=1 SV=1	S	Function unknown	PREDICTED: E3 ubiquitin-protein ligase TRIM9 isoform X1 [Apis mellifera]	--
gene3836	LOC410994	201.509	17905	195.495	16186	109.656	16305	90.2722	13464	97.3912	12379	0.0181394	0.943518	up	--	--	--	K07375|0|hst:105186320|K07375 tubulin beta | (RefSeq) tubulin beta chain-like	Phagosome (ko04145)	[Z]	Cytoskeleton	Tubulin/FtsZ family, GTPase domain;; Tubulin C-terminal domain;; Misato Segment II tubulin-like domain	Tubulin beta-3 chain OS=Drosophila melanogaster OX=7227 GN=betaTub60D PE=2 SV=2	Z	Cytoskeleton	tubulin beta chain-like [Pseudomyrmex gracilis]	--
gene3848	LOC410989	21.7259	4593	15.1498	2985	13.5696	4808	10.8192	3826	9.85029	2953	0.00980644	0.873244	up	--	--	--	K14970|0|ame:410989|K14970 menin | (RefSeq) menin	--	--	--	Menin	--	K	Transcription	PREDICTED: menin [Apis mellifera]	--
gene3849	LOC408780	26.2886	7171	13.6838	3894	12.6652	5962	12.8743	6495	8.21167	3144	0.039807	0.807039	up	--	--	--	K17702|0|ame:408780|K17702 signal-induced proliferation-associated 1 like protein 2 | (RefSeq) GB18175; signal-induced proliferation-associated 1-like protein 2	--	[T]	Signal transduction mechanisms	Rap/ran-GAP	GTPase-activating protein DDB_G0291510 OS=Dictyostelium discoideum OX=44689 GN=DDB_G0291510 PE=4 SV=1	S	Function unknown	PREDICTED: signal-induced proliferation-associated 1-like protein 2 isoform X1 [Apis mellifera]	--
gene3860	LOC409142	7.54597	2043	6.90996	1711	7.23852	3097	4.68572	2049	5.32631	2064	0.0178407	0.730327	up	[R]	General function prediction only	--	K05048|0|ame:409142|K05048 solute carrier family 6 (neurotransmitter transporter, amino acid/orphan) member 15/16/17/18/20 | (RefSeq) NT-9; sodium- and chloride-dependent transporter XTRP3	--	[T]	Signal transduction mechanisms	Sodium:neurotransmitter symporter family	Sodium-dependent dopamine transporter OS=Drosophila melanogaster OX=7227 GN=DAT PE=1 SV=1	P	Inorganic ion transport and metabolism	PREDICTED: sodium- and chloride-dependent transporter XTRP3 isoform X1 [Apis cerana]	--
gene3865	LOC413423	36.0891	11212	24.0674	6395	19.5903	9518	17.9122	9184	14.8677	6121	0.0257388	0.827311	up	--	--	--	K16680|0|ame:413423|K16680 echinoid | (RefSeq) IGFn3-5; hemicentin-2	Hippo signaling pathway - fly (ko04391)	[R]	General function prediction only	Immunoglobulin domain;; Immunoglobulin I-set domain;; Immunoglobulin domain;; Immunoglobulin domain;; Immunoglobulin V-set domain;; CD80-like C2-set immunoglobulin domain;; Fibronectin type III domain;; CD47 immunoglobulin-like domain;; Immunoglobulin C1-set domain	Muscle M-line assembly protein unc-89 OS=Caenorhabditis elegans OX=6239 GN=unc-89 PE=1 SV=3	S	Function unknown	PREDICTED: hemicentin-2 isoform X1 [Apis mellifera]	--
gene3879	LOC726866	23.3555	2872	22.3558	2567	20.1847	4179	15.5137	3208	16.609	2929	0.0368873	0.673138	up	--	--	--	--	--	--	--	--	--	S	Function unknown	PREDICTED: uncharacterized protein LOC100867304 [Apis florea]	--
gene3893	LOC409658	26.0848	8709	26.7765	7711	17.014	9371	15.9727	8649	14.7327	6795	0.0361066	0.779352	up	--	--	--	--	--	--	--	Protein of unknown function (DUF3736)	--	S	Function unknown	PREDICTED: uncharacterized protein LOC409658 isoform X1 [Apis mellifera]	--
gene3930	LOC409949	13.8674	1587	19.7347	2093	7.26783	1499	68.8228	13000	61.3653	10068	0.00280049	-1.3089	down	--	--	--	--	--	[R]	General function prediction only	Kazal-type serine protease inhibitor domain;; Kazal-type serine protease inhibitor domain	Serine protease inhibitor dipetalogastin (Fragment) OS=Dipetalogaster maximus OX=72496 PE=1 SV=2	S	Function unknown	PREDICTED: agrin [Apis mellifera]	--
gene3931	LOC724973	14.2461	3940	4.81688	1991	6.52843	4751	5.25467	3606	6.02631	2523	0.010049	0.774682	up	--		--	K05725|0|ame:724973|K05725 focal adhesion kinase 1 [EC:2.7.10.2] | (RefSeq) PTK2; focal adhesion kinase 1	--	[T]	Signal transduction mechanisms	Protein tyrosine kinase;; Focal adhesion targeting region;; Protein kinase domain;; FERM central domain	Inactive tyrosine-protein kinase kin-32 OS=Caenorhabditis elegans OX=6239 GN=kin-32 PE=1 SV=1	T	Signal transduction mechanisms	PREDICTED: focal adhesion kinase 1 isoform X5 [Apis mellifera]	--
gene3947	LOC100577397	50.008	10414	53.7976	10343	26.4767	9238	25.7419	9029	22.9052	6866	0.0274788	0.911301	up	--	--	Molecular Function: growth factor activity (GO:0008083);; Cellular Component: membrane (GO:0016020);;	--	--	--	--	PDGF/VEGF domain	--	S	Function unknown	PREDICTED: DNA ligase 1-like [Apis mellifera]	molecular function: binding (GO:0005488);; cellular component: membrane (GO:0016020)
gene3950	LOC551628	7.66523	1015	5.37805	662	4.19225	928	3.20822	710	3.24118	614	0.0129632	0.93526	up	--	--	--	--	--	[T]	Signal transduction mechanisms	Immunoglobulin domain;; Immunoglobulin I-set domain;; Immunoglobulin domain;; Immunoglobulin domain;; Immunoglobulin V-set domain;; Fibronectin type III domain	Protein borderless OS=Drosophila melanogaster OX=7227 GN=bdl PE=1 SV=1	S	Function unknown	PREDICTED: protein borderless isoform X1 [Apis mellifera]	--
gene3961	LOC408767	3.68252	2067	2.26943	1187	1.79263	1577	1.33111	1256	1.19117	1023	0.00954748	1.01319	up	[U]	Intracellular trafficking, secretion, and vesicular transport	--	K16507|0|ame:408767|K16507 protocadherin-16/23 | (RefSeq) protein dachsous	Hippo signaling pathway - fly (ko04391);; Hippo signaling pathway -multiple species (ko04392)	[S]	Function unknown	Cadherin domain;; Cadherin-like;; Cadherin-like	Protein dachsous OS=Drosophila melanogaster OX=7227 GN=ds PE=1 SV=3	S	Function unknown	PREDICTED: protein dachsous isoform X4 [Apis mellifera]	--
gene3993	LOC412245	41.62	2646	29.7445	1677	44.9201	4549	34.1662	3473	33.3068	2885	0.0311451	0.458933	up	[G]	Carbohydrate transport and metabolism	Molecular Function: chitinase activity (GO:0004568);; Biological Process: carbohydrate metabolic process (GO:0005975);; Biological Process: chitin catabolic process (GO:0006032);; Cellular Component: integral component of membrane (GO:0016021);;	K01183|0|ame:412245|K01183 chitinase [EC:3.2.1.14] | (RefSeq) Cht11; acidic mammalian chitinase	Amino sugar and nucleotide sugar metabolism (ko00520)	[G]	Carbohydrate transport and metabolism	Glycosyl hydrolases family 18	Probable chitinase 10 OS=Drosophila melanogaster OX=7227 GN=Cht10 PE=2 SV=2	G	Carbohydrate transport and metabolism	PREDICTED: acidic mammalian chitinase [Apis mellifera]	molecular function: catalytic activity (GO:0003824);; biological process: metabolic process (GO:0008152);; cellular component: membrane (GO:0016020);; cellular component: membrane part (GO:0044425)
gene40	LOC100578334	9.4905	373	5.89075	216	5.85852	386	3.94132	260	3.16723	179	0.00505058	1.04775	up	--	--	Molecular Function: protein dimerization activity (GO:0046983);;	--	--	[K]	Transcription	Helix-loop-helix DNA-binding domain	--	K	Transcription	Transcription factor [Apis cerana cerana]	molecular function: binding (GO:0005488)
gene4000	LOC100578534	20.7666	633	15.7374	478	22.2394	1120	18.9255	808	19.6435	690	0.0315727	0.557695	up	--	--	--	K17968|9.43942e-46|ame:100578534|K17968 TRIAP1/MDM35 family protein | (RefSeq) TP53-regulated inhibitor of apoptosis 1-like	--	[S]	Function unknown	Uncharacterised protein family (UPF0203)	--	S	Function unknown	PREDICTED: TP53-regulated inhibitor of apoptosis 1-like isoform X2 [Apis mellifera]	--
gene4011	LOC551520	6.89933	925	3.6958	464	13.4979	3040	17.9531	3991	16.5357	3169	0.0387185	-0.761345	down	--	--	Cellular Component: Golgi apparatus (GO:0005794);;	K20358|0|ame:551520|K20358 golgin subfamily A member 2 | (RefSeq) GB16137; golgin subfamily A member 2-like	--	[S]	Function unknown	Putative golgin subfamily A member 2-like protein 5	--	S	Function unknown	PREDICTED: golgin subfamily A member 2-like [Apis mellifera]	cellular component: cell (GO:0005623);; cellular component: organelle (GO:0043226);; cellular component: cell part (GO:0044464)
gene4059	LOC409414	28.0731	5083	17.1799	2873	49.3095	14813	71.483	21634	52.5248	13569	0.0382553	-0.681881	down	--	--	--	K14000|0|ame:409414|K14000 ribosome-binding protein 1 | (RefSeq) alt; kinectin	Protein processing in endoplasmic reticulum (ko04141)	--	--	--	--	S	Function unknown	PREDICTED: kinectin [Apis mellifera]	--
gene4067	LOC724385	13.3859	1640	8.20071	803	7.25403	1304	6.52847	1203	4.67365	892	0.0353116	0.804701	up	--	--	--	--	--	[S]	Function unknown	zinc-finger of a C2HC-type	Zinc finger C2HC domain-containing protein CBG14627 OS=Caenorhabditis briggsae OX=6238 GN=CBG14627 PE=3 SV=2	S	Function unknown	PREDICTED: uncharacterized protein LOC724385 [Apis mellifera]	--
gene4070	CSP3	3665.87	92844	3481.66	82164	2958.15	125371	1916.48	81473	1701.19	61633	0.00130725	1.05987	up	--	--	--	--	--	--	--	Insect pheromone-binding family, A10/OS-D	Ejaculatory bulb-specific protein 3 OS=Drosophila melanogaster OX=7227 GN=EbpIII PE=2 SV=2	S	Function unknown	chemosensory protein 3 precursor [Apis mellifera]	--
gene4071	LOC724561	1.46427	305	1.42161	203	0.913032	373	0.887408	177	0.693016	259	0.028621	0.857782	up	--	--	Cellular Component: integral component of membrane (GO:0016021);;	--	--	[S]	Function unknown	DC-STAMP-like protein	--	S	Function unknown	PREDICTED: DC-STAMP domain-containing protein 1-like [Apis mellifera]	cellular component: membrane (GO:0016020);; cellular component: membrane part (GO:0044425)
gene4098	LOC406073	2.9373	748	2.93312	696	0.803378	379	0.378999	225	0.53905	224	0.00139269	1.48479	up	--	--	--	K20211|0|ame:406073|K20211 prospero homeobox 1 | (RefSeq) Pros; homeobox protein prospero	MAPK signaling pathway - fly (ko04013)	[K]	Transcription	Homeo-prospero domain	Homeobox protein prospero OS=Drosophila melanogaster OX=7227 GN=pros PE=1 SV=3	K	Transcription	PREDICTED: homeobox protein prospero isoform X1 [Apis mellifera]	--
gene4105	LOC412859	13.5365	3553	7.47418	1871	5.26389	2334	3.77493	1608	3.26936	1253	0.00178626	1.26854	up	--	--	Cellular Component: integral component of membrane (GO:0016021);;	--	--	[R]	General function prediction only	Immunoglobulin domain;; Immunoglobulin domain;; Immunoglobulin I-set domain;; Immunoglobulin domain;; CD80-like C2-set immunoglobulin domain;; Immunoglobulin V-set domain;; Immunoglobulin C1-set domain;; Fibronectin type III domain	Synaptogenesis protein syg-2 OS=Caenorhabditis elegans OX=6239 GN=syg-2 PE=1 SV=1	S	Function unknown	PREDICTED: hemicentin-2 isoform X1 [Apis mellifera]	cellular component: membrane (GO:0016020);; cellular component: membrane part (GO:0044425)
gene4127	LOC409782	3.22077	1080	2.26957	680	1.56924	854	1.19119	650	1.09446	532	0.00767816	1.05761	up	--	--	Molecular Function: calcium ion binding (GO:0005509);;	--	--	[O]	Posttranslational modification, protein turnover, chaperones	Laminin G domain;; Laminin G domain;; EGF-like domain	Protein eyes shut OS=Drosophila melanogaster OX=7227 GN=eys PE=1 SV=1	S	Function unknown	PREDICTED: pikachurin [Apis mellifera]	molecular function: binding (GO:0005488)
gene4144	LOC413020	1.19871	138	0.917623	99	0.717488	151	0.3724	76	0.436038	76	0.00778257	1.1126	up	--	--	Molecular Function: potassium channel activity (GO:0005267);; Cellular Component: integral component of membrane (GO:0016021);; Biological Process: potassium ion transmembrane transport (GO:0071805);;	K04919|0|ame:413020|K04919 potassium channel subfamily K member 9 | (RefSeq) two pore potassium channel protein sup-9	--	[P]	Inorganic ion transport and metabolism	Ion channel;; Ion transport protein	Two pore potassium channel protein sup-9 OS=Caenorhabditis elegans OX=6239 GN=sup-9 PE=1 SV=2	U	Intracellular trafficking, secretion, and vesicular transport	PREDICTED: two pore potassium channel protein sup-9 [Apis cerana]	molecular function: transporter activity (GO:0005215);; biological process: cellular process (GO:0009987);; biological process: single-organism process (GO:0044699);; biological process: localization (GO:0051179);; cellular component: membrane (GO:0016020);; cellular component: membrane part (GO:0044425)
gene4146	LOC413021	35.3639	16844	26.219	11520	17.6998	13911	15.6221	12942	13.3086	9336	0.0170471	0.918529	up	--	--	Molecular Function: metalloendopeptidase activity (GO:0004222);; Molecular Function: serine-type endopeptidase inhibitor activity (GO:0004867);; Cellular Component: proteinaceous extracellular matrix (GO:0005578);; Biological Process: chitin metabolic process (GO:0006030);; Molecular Function: chitin binding (GO:0008061);; Molecular Function: zinc ion binding (GO:0008270);; Biological Process: ne…	--	--	[O]	Posttranslational modification, protein turnover, chaperones	Kunitz/Bovine pancreatic trypsin inhibitor domain;; Immunoglobulin I-set domain;; Immunoglobulin domain;; ADAM-TS Spacer 1;; Immunoglobulin domain;; Immunoglobulin domain;; Thrombospondin type 1 domain;; PLAC (protease and lacunin) domain;; WAP-type (Whey Acidic Protein) 'four-disulfide core';; Immunoglobulin V-set domain;; Protein of unknown function (DUF2981);; Bacterial transferase hexapeptide…	Papilin OS=Drosophila melanogaster OX=7227 GN=Ppn PE=1 SV=2	O	Posttranslational modification, protein turnover, chaperones	PREDICTED: papilin isoform X2 [Apis mellifera]	molecular function: catalytic activity (GO:0003824);; biological process: metabolic process (GO:0008152);; molecular function: molecular function regulator (GO:0098772);; biological process: biological regulation (GO:0065007);; cellular component: extracellular region (GO:0005576);; cellular component: extracellular region part (GO:0044421);; molecular function: binding (GO:0005488)
gene4169	LOC725015	23.3233	3883	21.6023	3067	30.2377	7613	16.4281	4373	17.2896	3800	0.000512249	0.793861	up	[G]	Carbohydrate transport and metabolism	--	--	--	[G]	Carbohydrate transport and metabolism	Major Facilitator Superfamily	--	G	Carbohydrate transport and metabolism	PREDICTED: monocarboxylate transporter 3 isoform X2 [Apis cerana]	--
gene4212	LOC100578984	1.98629	357	0.968111	183	1.35527	403	0.58509	193	0.781105	205	0.00304475	1.07838	up	--	--	Molecular Function: nucleic acid binding (GO:0003676);; Molecular Function: metal ion binding (GO:0046872);;	--	--	[R]	General function prediction only	--	Protein charlatan OS=Drosophila melanogaster OX=7227 GN=chn PE=2 SV=3	S	Function unknown	PREDICTED: uncharacterized protein LOC107997636 isoform X1 [Apis cerana]	molecular function: binding (GO:0005488)
gene4216	LOC411079	7.95896	2345	6.81599	1660	3.21495	1678	2.89529	1093	1.96183	765	0.000622786	1.4146	up	--	--	--	K09275|0|ame:411079|K09275 transcription factor CP2 and related proteins | (RefSeq) grh; protein grainyhead	--	[K]	Transcription	CP2 transcription factor	Protein grainyhead OS=Drosophila melanogaster OX=7227 GN=grh PE=2 SV=3	K	Transcription	PREDICTED: protein grainyhead isoform X1 [Apis mellifera]	--
gene4221	LOC552672	72.3378	6134	41.9834	3317	37.4579	5315	20.4204	2907	13.8864	1685	5.25655e-05	1.51485	up	[O]	Posttranslational modification, protein turnover, chaperones	Molecular Function: serine-type endopeptidase activity (GO:0004252);; Biological Process: proteolysis (GO:0006508);;	--	--	[E]	Amino acid transport and metabolism	Trypsin;; Domain of unknown function (DUF1986)	Proclotting enzyme OS=Tachypleus tridentatus OX=6853 PE=1 SV=1	O	Posttranslational modification, protein turnover, chaperones	PREDICTED: proclotting enzyme [Apis mellifera]	molecular function: catalytic activity (GO:0003824);; biological process: metabolic process (GO:0008152)
gene4230	LOC726551	2.50859	305	1.9147	228	5.25142	1084	9.89363	2157	8.54812	1584	0.000715176	-1.17361	down	[L]	Replication, recombination and repair	Molecular Function: DNA binding (GO:0003677);; Molecular Function: DNA ligase (ATP) activity (GO:0003910);; Molecular Function: ATP binding (GO:0005524);; Biological Process: DNA recombination (GO:0006310);; Biological Process: DNA ligation involved in DNA repair (GO:0051103);; Biological Process: DNA biosynthetic process (GO:0071897);;	K10777|0|ame:726551|K10777 DNA ligase 4 [EC:6.5.1.1] | (RefSeq) Lig4; DNA ligase 4	Non-homologous end-joining (ko03450)	[L]	Replication, recombination and repair	ATP dependent DNA ligase domain;; DNA ligase N terminus;; ATP dependent DNA ligase C terminal region;; RNA ligase;; DNA ligase IV;; BRCT domain, a BRCA1 C-terminus domain	DNA ligase 4 OS=Dictyostelium discoideum OX=44689 GN=lig4 PE=3 SV=1	L	Replication, recombination and repair	PREDICTED: DNA ligase 4 [Apis mellifera]	molecular function: binding (GO:0005488);; molecular function: catalytic activity (GO:0003824);; biological process: metabolic process (GO:0008152);; biological process: cellular process (GO:0009987)
gene4232	LOC726568	2.93829	343	0.383362	42	5.04741	986	0.064487	13	0.053984	10	4.15182e-07	2.44237	up	--	--	--	K15201|0|ame:726568|K15201 general transcription factor 3C polypeptide 3 (transcription factor C subunit 4) | (RefSeq) general transcription factor 3C polypeptide 3	--	[K]	Transcription	Tetratricopeptide repeat;; Tetratricopeptide repeat;; Tetratricopeptide repeat;; Tetratricopeptide repeat;; Tetratricopeptide repeat;; Tetratricopeptide repeat;; Tetratricopeptide repeat;; Anaphase-promoting complex, cyclosome, subunit 3;; Tetratricopeptide repeat;; TPR repeat	--	L	Replication, recombination and repair	PREDICTED: general transcription factor 3C polypeptide 3 [Apis mellifera]	--
gene4235	LOC411892	12.644	1557	34.0143	4095	16.7732	3575	4.63675	991	6.96687	1247	0.00104739	1.50005	up	--	--	Molecular Function: hydrogen ion transmembrane transporter activity (GO:0015078);; Biological Process: ATP hydrolysis coupled proton transport (GO:0015991);; Cellular Component: proton-transporting V-type ATPase, V1 domain (GO:0033180);;	K02148|0|ame:411892|K02148 V-type H+-transporting ATPase subunit C | (RefSeq) Vha44; V-type proton ATPase subunit C	Oxidative phosphorylation (ko00190);; Phagosome (ko04145);; mTOR signaling pathway (ko04150)	[C]	Energy production and conversion	V-ATPase subunit C	V-type proton ATPase subunit C OS=Manduca sexta OX=7130 PE=2 SV=1	C	Energy production and conversion	PREDICTED: V-type proton ATPase subunit C isoform X1 [Apis mellifera]	molecular function: transporter activity (GO:0005215);; biological process: localization (GO:0051179);; biological process: single-organism process (GO:0044699);; cellular component: membrane (GO:0016020);; cellular component: macromolecular complex (GO:0032991);; cellular component: membrane part (GO:0044425)
gene4248	LOC724169	17.2939	2259	27.0343	3319	10.4225	2263	9.64122	2088	9.61859	1783	0.0337588	0.944672	up	--	--	Molecular Function: transcription factor activity, sequence-specific DNA binding (GO:0003700);; Biological Process: regulation of transcription from RNA polymerase II promoter (GO:0006357);; Molecular Function: sequence-specific DNA binding (GO:0043565);;	K09031|5.46024e-62|ame:724169|K09031 fos-like antigen, invertebrate | (RefSeq) Kay; transcription factor kayak	MAPK signaling pathway - fly (ko04013);; Apoptosis - fly (ko04214)	--	--	bZIP transcription factor;; bZIP Maf transcription factor;; Basic region leucine zipper	--	K	Transcription	PREDICTED: transcription factor kayak isoform X3 [Apis florea]	molecular function: nucleic acid binding transcription factor activity (GO:0001071);; biological process: biological regulation (GO:0065007);; molecular function: binding (GO:0005488)
gene4251	LOC551397	9.50482	212	28.6712	606	58.7848	2265	9.51055	350	17.3484	568	0.049534	0.924589	up	[J]	Translation, ribosomal structure and biogenesis	Molecular Function: structural constituent of ribosome (GO:0003735);; Cellular Component: ribosome (GO:0005840);; Biological Process: translation (GO:0006412);;	K02963|5.48993e-112|ame:551397|K02963 small subunit ribosomal protein S18 | (RefSeq) mRpS18A; 28S ribosomal protein S18a, mitochondrial	Ribosome (ko03010)	[J]	Translation, ribosomal structure and biogenesis	Ribosomal protein S18	--	J	Translation, ribosomal structure and biogenesis	PREDICTED: 28S ribosomal protein S18a, mitochondrial [Apis mellifera]	molecular function: structural molecule activity (GO:0005198);; cellular component: cell (GO:0005623);; cellular component: macromolecular complex (GO:0032991);; cellular component: organelle (GO:0043226);; cellular component: cell part (GO:0044464);; biological process: metabolic process (GO:0008152);; biological process: cellular process (GO:0009987)
gene4253	LOC724348	5.46573	825	8.95287	1188	11.7088	3070	5.79723	1479	5.62493	1232	0.048902	0.72164	up	[C]	Energy production and conversion	Cellular Component: integral component of membrane (GO:0016021);; Molecular Function: oxidoreductase activity (GO:0016491);; Biological Process: oxidation-reduction process (GO:0055114);;	--	--	[QR]	Secondary metabolites biosynthesis, transport and catabolism;; General function prediction only	short chain dehydrogenase;; Enoyl-(Acyl carrier protein) reductase;; KR domain;; Fungal family of unknown function (DUF1776)	Dehydrogenase/reductase SDR family protein 7-like OS=Drosophila melanogaster OX=7227 GN=CG7601 PE=2 SV=1	S	Function unknown	PREDICTED: estradiol 17-beta-dehydrogenase 2 [Apis mellifera]	cellular component: membrane (GO:0016020);; cellular component: membrane part (GO:0044425);; molecular function: catalytic activity (GO:0003824);; biological process: metabolic process (GO:0008152);; biological process: single-organism process (GO:0044699)
gene4281	LOC413366	2.04786	746	1.51697	536	1.47009	903	1.02525	657	0.744065	381	0.00375397	1.02812	up	--	--	Cellular Component: nucleus (GO:0005634);; Biological Process: regulation of transcription, DNA-templated (GO:0006355);; Molecular Function: sequence-specific DNA binding (GO:0043565);;	K15614|0|ame:413366|K15614 homeobox protein SIX1 | (RefSeq) GB15213; homeobox protein SIX1-like	--	[K]	Transcription	Transcriptional regulator, SIX1, N-terminal SD domain;; Homeobox domain;; Homeobox KN domain	Protein sine oculis OS=Drosophila melanogaster OX=7227 GN=so PE=2 SV=1	K	Transcription	PREDICTED: homeobox protein SIX2-like isoform X1 [Apis mellifera]	cellular component: cell (GO:0005623);; cellular component: organelle (GO:0043226);; cellular component: cell part (GO:0044464);; biological process: biological regulation (GO:0065007);; molecular function: binding (GO:0005488)
gene433	LOC412458	219.55	9050	112.125	4307	149.783	10332	110.86	7671	76.1849	4492	0.00562199	0.906477	up	[C]	Energy production and conversion	--	--	--	[Q]	Secondary metabolites biosynthesis, transport and catabolism	short chain dehydrogenase;; Enoyl-(Acyl carrier protein) reductase;; KR domain	Farnesol dehydrogenase OS=Aedes aegypti OX=7159 GN=SDR-1 PE=1 SV=2	S	Function unknown	PREDICTED: farnesol dehydrogenase-like [Apis mellifera]	--
gene4334	LOC726269	14.3927	1015	9.41847	641	59.8834	7327	10.6033	1314	11.1488	1173	0.0377124	0.95088	up	[VI]	Defense mechanisms;; Lipid transport and metabolism	Molecular Function: glutathione peroxidase activity (GO:0004602);; Biological Process: response to oxidative stress (GO:0006979);; Biological Process: oxidation-reduction process (GO:0055114);; Biological Process: cellular oxidant detoxification (GO:0098869);;	K00432|1.9311e-126|ame:726269|K00432 glutathione peroxidase [EC:1.11.1.9] | (RefSeq) Gtpx2; probable phospholipid hydroperoxide glutathione peroxidase	Glutathione metabolism (ko00480)	[O]	Posttranslational modification, protein turnover, chaperones	Glutathione peroxidase;; AhpC/TSA family	Glutathione peroxidase OS=Schistosoma mansoni OX=6183 GN=GPX1 PE=1 SV=2	O	Posttranslational modification, protein turnover, chaperones	PREDICTED: probable phospholipid hydroperoxide glutathione peroxidase [Apis mellifera]	molecular function: catalytic activity (GO:0003824);; molecular function: antioxidant activity (GO:0016209);; biological process: metabolic process (GO:0008152);; biological process: cellular process (GO:0009987);; biological process: single-organism process (GO:0044699);; biological process: response to stimulus (GO:0050896);; biological process: detoxification (GO:0098754)
gene434	LOC724721	1282.39	50815	922.501	34061	772.215	51205	679.081	45168	420.827	23854	0.00866943	0.964879	up	[C]	Energy production and conversion	--	--	--	[Q]	Secondary metabolites biosynthesis, transport and catabolism	short chain dehydrogenase;; Enoyl-(Acyl carrier protein) reductase;; NAD(P)H-binding;; KR domain;; NAD dependent epimerase/dehydratase family	Farnesol dehydrogenase OS=Aedes aegypti OX=7159 GN=SDR-1 PE=1 SV=2	S	Function unknown	PREDICTED: farnesol dehydrogenase-like [Apis mellifera]	--
gene4342	LOC409818	2.10658	1019	2.26755	767	1.8436	1559	1.25051	792	1.12938	898	0.00298838	0.917647	up	[R]	General function prediction only	Molecular Function: calcium:sodium antiporter activity (GO:0005432);; Biological Process: calcium ion transport (GO:0006816);; Biological Process: cell communication (GO:0007154);; Cellular Component: integral component of membrane (GO:0016021);; Biological Process: sodium ion transmembrane transport (GO:0035725);;	K05849|0|ame:409818|K05849 solute carrier family 8 (sodium/calcium exchanger) | (RefSeq) Calx; sodium/calcium exchanger 3	--	[PT]	Inorganic ion transport and metabolism;; Signal transduction mechanisms	Calx-beta domain;; Sodium/calcium exchanger protein;; C-terminal extension of sodium/calcium exchanger domain	Extracellular matrix protein 3 OS=Lytechinus variegatus OX=7654 GN=ECM3 PE=1 SV=1	P	Inorganic ion transport and metabolism	PREDICTED: sodium/calcium exchanger 1 isoform X1 [Apis mellifera]	molecular function: transporter activity (GO:0005215);; biological process: localization (GO:0051179);; biological process: cellular process (GO:0009987);; cellular component: membrane (GO:0016020);; cellular component: membrane part (GO:0044425)
gene435	LOC412829	1.55358	193	1.4211	167	1.88872	361	35.9234	7412	18.6839	3110	8.86124e-19	-3.17231	down	[P]	Inorganic ion transport and metabolism	Biological Process: metabolic process (GO:0008152);; Molecular Function: sulfuric ester hydrolase activity (GO:0008484);; Cellular Component: integral component of membrane (GO:0016021);;	--	--	[R]	General function prediction only	Sulfatase;; Type I phosphodiesterase / nucleotide pyrophosphatase;; Protein of unknown function (DUF229)	Arylsulfatase OS=Hemicentrotus pulcherrimus OX=7650 PE=1 SV=1	P	Inorganic ion transport and metabolism	PREDICTED: arylsulfatase B-like isoform X1 [Apis mellifera]	biological process: metabolic process (GO:0008152);; molecular function: catalytic activity (GO:0003824);; cellular component: membrane (GO:0016020);; cellular component: membrane part (GO:0044425)
gene4350	LOC411088	144.611	10357	84.3756	5631	113.495	13602	96.6659	11621	86.3549	8847	0.0489529	0.534666	up	[O]	Posttranslational modification, protein turnover, chaperones	Cellular Component: cytoplasm (GO:0005737);; Biological Process: aromatic amino acid family metabolic process (GO:0009072);; Molecular Function: transferase activity (GO:0016740);; Molecular Function: isomerase activity (GO:0016853);;	K01800|2.70584e-154|ame:411088|K01800 maleylacetoacetate isomerase [EC:5.2.1.2] | (RefSeq) GstZ1; probable maleylacetoacetate isomerase 2	Tyrosine metabolism (ko00350)	[O]	Posttranslational modification, protein turnover, chaperones	Glutathione S-transferase, N-terminal domain;; Glutathione S-transferase, N-terminal domain;; Glutathione S-transferase, N-terminal domain;; Glutathione S-transferase, C-terminal domain;; Glutathione S-transferase, C-terminal domain;; Glutathione S-transferase, C-terminal domain	Probable maleylacetoacetate isomerase 2 OS=Drosophila melanogaster OX=7227 GN=GstZ2 PE=1 SV=1	O	Posttranslational modification, protein turnover, chaperones	PREDICTED: probable maleylacetoacetate isomerase 2 [Apis florea]	cellular component: cell (GO:0005623);; cellular component: cell part (GO:0044464);; biological process: metabolic process (GO:0008152);; biological process: cellular process (GO:0009987);; biological process: single-organism process (GO:0044699);; molecular function: catalytic activity (GO:0003824)
gene437	LOC409360	22.181	1415	20.7122	1251	15.5195	1691	13.6841	1493	11.8251	1061	0.0283284	0.797069	up	[I]	Lipid transport and metabolism	Molecular Function: iron ion binding (GO:0005506);; Biological Process: fatty acid biosynthetic process (GO:0006633);; Cellular Component: integral component of membrane (GO:0016021);; Molecular Function: oxidoreductase activity (GO:0016491);; Biological Process: oxidation-reduction process (GO:0055114);;	K07750|0|ame:409360|K07750 methylsterol monooxygenase [EC:1.14.13.72] | (RefSeq) fatty acid hydroxylase domain-containing protein 2	Steroid biosynthesis (ko00100)	[I]	Lipid transport and metabolism	Fatty acid hydroxylase superfamily	Putative methylsterol monooxygenase DDB_G0269788 OS=Dictyostelium discoideum OX=44689 GN=DDB_G0269788 PE=3 SV=1	I	Lipid transport and metabolism	PREDICTED: fatty acid hydroxylase domain-containing protein 2 isoform X2 [Apis mellifera]	molecular function: binding (GO:0005488);; biological process: metabolic process (GO:0008152);; biological process: cellular process (GO:0009987);; biological process: single-organism process (GO:0044699);; cellular component: membrane (GO:0016020);; cellular component: membrane part (GO:0044425);; molecular function: catalytic activity (GO:0003824)
gene4375	LOC100576196	11.6794	5163	9.09637	3755	8.62645	6370	8.47864	5293	7.21363	4512	0.0323255	0.673354	up	--	--	--	--	--	--	--	NACHT domain	--	S	Function unknown	PREDICTED: uncharacterized protein LOC100576196 isoform X2 [Apis mellifera]	--
gene4430	LOC100576413	2.84792	1650	1.59769	863	3.24751	3085	5.97385	5735	3.7007	3067	0.0423974	-0.610016	down	--	--	--	--	--	[R]	General function prediction only	--	--	S	Function unknown	PREDICTED: LOW QUALITY PROTEIN: uncharacterized protein PF11_0213-like [Apis mellifera]	--
gene4496	LOC100577376	7.17433	1144	7.09578	1051	5.39131	1434	4.1633	1111	4.55997	1036	0.0342807	0.768209	up	--	--	--	K04861|0|ame:100577376|K04861 voltage-dependent calcium channel alpha-2/delta-4 | (RefSeq) Cava2d2; voltage-dependent calcium channel subunit alpha-2/delta-3-like	--	[PT]	Inorganic ion transport and metabolism;; Signal transduction mechanisms	VWA N-terminal;; Neuronal voltage-dependent calcium channel alpha 2acd;; Cache domain;; von Willebrand factor type A domain;; von Willebrand factor type A domain;; von Willebrand factor type A domain	Voltage-dependent calcium channel unc-36 OS=Caenorhabditis elegans OX=6239 GN=unc-36 PE=1 SV=2	S	Function unknown	PREDICTED: voltage-dependent calcium channel subunit alpha-2/delta-3-like isoform X1 [Apis mellifera]	--
gene4506	LOC100576965	3.58304	569	2.25831	315	3.56717	962	2.1771	589	2.19219	560	0.0244911	0.600779	up	--	--	--	--	--	--	--	MATH domain	--	S	Function unknown	PREDICTED: uncharacterized protein LOC100576965 [Apis mellifera]	--
gene4520	LOC100578865	27.3318	4350	11.9602	1764	13.529	3217	12.4233	3101	7.63466	1649	0.0271367	0.88646	up	--	--	--	--	--	--	--	Cell-cycle sustaining, positive selection,	--	S	Function unknown	PREDICTED: uncharacterized protein LOC100578865 [Apis mellifera]	--
gene4534	LOC725511	6.32227	514	3.35426	297	2.89311	488	3.11579	416	1.9087	319	0.0350207	0.789885	up	--	--	Molecular Function: receptor binding (GO:0005102);; Cellular Component: proteinaceous extracellular matrix (GO:0005578);; Biological Process: multicellular organism development (GO:0007275);; Biological Process: Wnt signaling pathway (GO:0016055);;	K01384|0|ame:725511|K01384 wingless-type MMTV integration site family, member 11 | (RefSeq) Wnt11; protein Wnt-11b	--	[T]	Signal transduction mechanisms	wnt family	Protein Wnt-1 OS=Caenorhabditis elegans OX=6239 GN=cwn-1 PE=2 SV=1	O	Posttranslational modification, protein turnover, chaperones	PREDICTED: protein Wnt-11b-like isoform X1 [Apis cerana]	molecular function: binding (GO:0005488);; cellular component: extracellular region (GO:0005576);; cellular component: extracellular region part (GO:0044421);; biological process: multicellular organismal process (GO:0032501);; biological process: developmental process (GO:0032502);; biological process: single-organism process (GO:0044699);; biological process: cellular process (GO:0009987);; bio…
gene4543	LOC409060	20.2954	2804	18.8417	2523	31.9897	6823	5.99513	1252	7.68995	1372	4.67752e-12	1.96291	up	--	--	--	--	--	--	--	--	--	--	--	PREDICTED: golgin subfamily A member 6-like protein 22 isoform X6 [Apis mellifera]	--
gene4579	LOC726101	5.27498	1308	3.3018	646	2.41595	894	2.05158	855	2.04562	645	0.0339667	0.861295	up	--	--	--	--	--	--	--	--	--	O	Posttranslational modification, protein turnover, chaperones	PREDICTED: uncharacterized protein LOC726101 [Apis mellifera]	--
gene461	LOC551154	86.2957	7614	70.2048	5772	127.227	18783	185.67	27496	155.846	19668	0.0186142	-0.567097	down	[G]	Carbohydrate transport and metabolism	Molecular Function: glucose-6-phosphate isomerase activity (GO:0004347);; Biological Process: gluconeogenesis (GO:0006094);; Biological Process: glycolytic process (GO:0006096);;	K01810|0|ame:551154|K01810 glucose-6-phosphate isomerase [EC:5.3.1.9] | (RefSeq) GB16429; glucose-6-phosphate isomerase	Glycolysis / Gluconeogenesis (ko00010);; Pentose phosphate pathway (ko00030);; Starch and sucrose metabolism (ko00500);; Amino sugar and nucleotide sugar metabolism (ko00520);; Carbon metabolism (ko01200)	[G]	Carbohydrate transport and metabolism	Phosphoglucose isomerase	Glucose-6-phosphate isomerase OS=Drosophila yakuba OX=7245 GN=Pgi PE=3 SV=1	G	Carbohydrate transport and metabolism	PREDICTED: glucose-6-phosphate isomerase [Apis mellifera]	molecular function: catalytic activity (GO:0003824);; biological process: metabolic process (GO:0008152);; biological process: single-organism process (GO:0044699);; biological process: cellular process (GO:0009987)
gene4619	LOC411116	2.52022	540	1.65207	328	1.32165	473	0.877482	307	0.662752	205	0.00174534	1.23712	up	--	--	Cellular Component: integral component of membrane (GO:0016021);;	--	--	[R]	General function prediction only	Immunoglobulin domain;; Immunoglobulin domain;; Immunoglobulin I-set domain;; Immunoglobulin domain;; CD80-like C2-set immunoglobulin domain;; Immunoglobulin V-set domain;; Immunoglobulin C1-set domain	Synaptogenesis protein syg-2 OS=Caenorhabditis elegans OX=6239 GN=syg-2 PE=1 SV=1	S	Function unknown	PREDICTED: nephrin [Apis mellifera]	cellular component: membrane (GO:0016020);; cellular component: membrane part (GO:0044425)
gene4622	LOC725038	703.108	26446	511.76	17936	457.555	28799	292.752	18483	362.961	19529	0.00695839	0.916875	up	--	--	--	--	--	[S]	Function unknown	ML domain	NPC intracellular cholesterol transporter 2 homolog a OS=Drosophila melanogaster OX=7227 GN=Npc2a PE=2 SV=1	S	Function unknown	PREDICTED: protein NPC2 homolog [Apis mellifera]	--
gene4623	LOC552513	13.6323	2705	10.7123	1970	9.5961	3183	4.69962	1567	6.06584	1713	0.00056201	1.17775	up	--	--	Cellular Component: integral component of membrane (GO:0016021);;	--	--	[R]	General function prediction only	Immunoglobulin domain;; Immunoglobulin domain;; Immunoglobulin domain;; Immunoglobulin I-set domain;; CD80-like C2-set immunoglobulin domain;; Immunoglobulin V-set domain;; Fibronectin type III domain	Synaptogenesis protein syg-2 OS=Caenorhabditis elegans OX=6239 GN=syg-2 PE=1 SV=1	S	Function unknown	PREDICTED: neural cell adhesion molecule 2 [Apis mellifera]	cellular component: membrane (GO:0016020);; cellular component: membrane part (GO:0044425)
gene463	LOC409957	3.56943	671	2.16951	232	3.1877	893	2.00046	551	2.21797	385	0.0319786	0.766344	up	--	--	Cellular Component: integral component of membrane (GO:0016021);;	K19904|0|ame:409957|K19904 synaptotagmin-4 | (RefSeq) Syt4; synaptotagmin 4	--	[TU]	Signal transduction mechanisms;; Intracellular trafficking, secretion, and vesicular transport	C2 domain	Synaptotagmin 1 OS=Drosophila melanogaster OX=7227 GN=Syt1 PE=1 SV=3	S	Function unknown	PREDICTED: synaptotagmin-4 [Apis mellifera]	cellular component: membrane (GO:0016020);; cellular component: membrane part (GO:0044425)
gene4637	LOC412227	10.2339	881	5.92306	471	22.6162	3247	32.7939	4758	25.6662	3149	0.0333292	-0.820521	down	--	--	--	K15193|0|ame:412227|K15193 protein SPT2 | (RefSeq) GB12418; protein SPT2 homolog	--	--	--	SPT2 chromatin protein	Protein SPT2 homolog OS=Drosophila melanogaster OX=7227 GN=CG5815 PE=2 SV=1	S	Function unknown	PREDICTED: protein SPT2 homolog [Apis mellifera]	--
gene4647	LOC551920	78.8254	12027	39.489	6300	26.8491	7113	14.1493	3738	16.6574	4329	0.0010608	1.37879	up	--	--	--	--	--	--	--	Putative sperm flagellar membrane protein	--	S	Function unknown	PREDICTED: mucin-5AC [Apis mellifera]	--
gene4675	LOC100576404	102.87	16762	52.1137	7670	62.2616	16802	49.2823	13295	50.7691	11724	0.0373977	0.69179	up	[L]	Replication, recombination and repair	Molecular Function: helicase activity (GO:0004386);;	--	--	[A]	RNA processing and modification	AAA domain;; AAA domain;; AAA domain;; AAA domain	Regulator of nonsense transcripts 1 homolog OS=Drosophila melanogaster OX=7227 GN=Upf1 PE=1 SV=2	L	Replication, recombination and repair	PREDICTED: probable helicase with zinc finger domain [Apis mellifera]	molecular function: catalytic activity (GO:0003824)
gene4678	LOC411124	31.5646	8453	13.9342	3638	17.2596	7261	14.4554	7284	8.82204	3110	0.0382684	0.824323	up	--	--	--	--	--	--	--	Dof, BCAP, and BANK (DBB) motif,	--	S	Function unknown	PREDICTED: phosphoinositide 3-kinase adapter protein 1 isoform X1 [Apis mellifera]	--
gene4690	LOC409043	4.82148	963	3.71013	479	2.61456	870	2.75021	617	2.17581	571	0.0161734	0.887005	up	[E]	Amino acid transport and metabolism	Molecular Function: transporter activity (GO:0005215);; Cellular Component: integral component of membrane (GO:0016021);; Biological Process: transmembrane transport (GO:0055085);;	--	--	[I]	Lipid transport and metabolism	Sodium:solute symporter family	High-affinity choline transporter 1 OS=Drosophila melanogaster OX=7227 GN=CG7708 PE=2 SV=2	E	Amino acid transport and metabolism	PREDICTED: high-affinity choline transporter 1-like [Apis mellifera]	molecular function: transporter activity (GO:0005215);; cellular component: membrane (GO:0016020);; cellular component: membrane part (GO:0044425);; biological process: localization (GO:0051179)
gene470	LOC725775	7.32369	1952	5.28482	1296	5.47986	2373	3.02379	1433	5.07484	1852	0.035338	0.726082	up	--	--	--	--	--	--	--	--	--	S	Function unknown	PREDICTED: uncharacterized protein LOC725775 isoform X1 [Apis mellifera]	--
gene4711	LOC408865	2.13207	806	1.14479	396	1.29673	818	1.23971	683	0.96154	487	0.0325068	0.752149	up	[T]	Signal transduction mechanisms	Molecular Function: ion channel activity (GO:0005216);; Cellular Component: integral component of membrane (GO:0016021);; Biological Process: ion transmembrane transport (GO:0034220);;	--	--	[PT]	Inorganic ion transport and metabolism;; Signal transduction mechanisms	Cyclic nucleotide-binding domain;; Ion channel	Cyclic nucleotide-gated cation channel subunit A OS=Drosophila melanogaster OX=7227 GN=CngA PE=2 SV=2	U	Intracellular trafficking, secretion, and vesicular transport	PREDICTED: uncharacterized protein LOC408865 [Apis mellifera]	molecular function: transporter activity (GO:0005215);; biological process: localization (GO:0051179);; cellular component: membrane (GO:0016020);; cellular component: membrane part (GO:0044425)
gene4713	LOC100578576	2.11225	199	1.93024	166	0.148824	29	0.170161	33	0.155631	26	0.0107167	1.23108	up	--	--	Cellular Component: integral component of membrane (GO:0016021);;	--	--	--	--	--	--	U	Intracellular trafficking, secretion, and vesicular transport	PREDICTED: smoothelin-like protein 1 [Apis mellifera]	cellular component: membrane (GO:0016020);; cellular component: membrane part (GO:0044425)
gene4719	LOC552545	44.6786	9508	45.4866	9149	15.7942	6273	17.4872	6824	19.6422	6260	0.0435926	0.886977	up	--	--	Biological Process: cell surface receptor signaling pathway (GO:0007166);; Cellular Component: membrane (GO:0016020);;	K02306|0|ame:552545|K02306 dally | (RefSeq) dally; division abnormally delayed protein	Wnt signaling pathway (ko04310);; Hippo signaling pathway - fly (ko04391)	[T]	Signal transduction mechanisms	Glypican	Division abnormally delayed protein OS=Drosophila melanogaster OX=7227 GN=dally PE=1 SV=1	O	Posttranslational modification, protein turnover, chaperones	PREDICTED: division abnormally delayed protein [Apis mellifera]	biological process: cellular process (GO:0009987);; biological process: signaling (GO:0023052);; biological process: single-organism process (GO:0044699);; biological process: response to stimulus (GO:0050896);; biological process: biological regulation (GO:0065007);; cellular component: membrane (GO:0016020)
gene473	Stip	27.8064	6544	25.0002	5877	16.8905	4606	15.2475	3358	18.8974	4025	0.0141392	1.06482	up	[IR]	Lipid transport and metabolism;; General function prediction only	Molecular Function: DNA binding (GO:0003677);; Cellular Component: spliceosomal complex (GO:0005681);; Biological Process: regulation of transcription, DNA-templated (GO:0006355);; Biological Process: mRNA processing (GO:0006397);; Biological Process: RNA splicing (GO:0008380);;	K13103|0|ame:408611|K13103 tuftelin-interacting protein 11 | (RefSeq) Stip, GB11515; Sip1/TFIP11 interacting protein	--	[A]	RNA processing and modification	GC-rich sequence DNA-binding factor-like protein;; GMC oxidoreductase;; G-patch domain;; Tuftelin interacting protein N terminal	Septin-interacting protein 1 OS=Drosophila melanogaster OX=7227 GN=sip1 PE=1 SV=1	S	Function unknown	PREDICTED: sip1/TFIP11 interacting protein isoform X1 [Apis mellifera]	molecular function: binding (GO:0005488);; cellular component: cell (GO:0005623);; cellular component: macromolecular complex (GO:0032991);; cellular component: organelle (GO:0043226);; cellular component: organelle part (GO:0044422);; cellular component: cell part (GO:0044464);; biological process: biological regulation (GO:0065007);; biological process: metabolic process (GO:0008152);; biologic…
gene4737	LOC551369	888.423	74972	856.512	67973	668.721	95461	474.014	66439	639.059	77730	0.0431188	0.727306	up	[Z]	Cytoskeleton	Molecular Function: ATP binding (GO:0005524);; Cellular Component: cytoplasm (GO:0005737);; Cellular Component: cytoskeleton (GO:0005856);;	K05692|0|nvi:100117792|K05692 actin beta/gamma 1 | (RefSeq) actin, clone 205-like	Phagosome (ko04145);; Hippo signaling pathway - fly (ko04391);; Phototransduction - fly (ko04745)	[Z]	Cytoskeleton	Actin	Actin, clone 205 OS=Artemia sp. OX=6662 PE=2 SV=1	Z	Cytoskeleton	PREDICTED: actin, clone 205-like isoform X1 [Apis florea]	molecular function: binding (GO:0005488);; cellular component: cell (GO:0005623);; cellular component: cell part (GO:0044464);; cellular component: organelle (GO:0043226)
gene4738	LOC551176	164.207	10213	26.0031	1494	20.5296	2699	17.523	2267	22.7656	2536	0.041617	0.977057	up	[Z]	Cytoskeleton	Molecular Function: ATP binding (GO:0005524);; Cellular Component: cytoplasm (GO:0005737);; Cellular Component: cytoskeleton (GO:0005856);;	K05692|0|nvi:100117792|K05692 actin beta/gamma 1 | (RefSeq) actin, clone 205-like	Phagosome (ko04145);; Hippo signaling pathway - fly (ko04391);; Phototransduction - fly (ko04745)	[Z]	Cytoskeleton	Actin	Actin, clone 205 OS=Artemia sp. OX=6662 PE=2 SV=1	Z	Cytoskeleton	PREDICTED: actin, clone 205-like isoform X1 [Apis florea]	molecular function: binding (GO:0005488);; cellular component: cell (GO:0005623);; cellular component: cell part (GO:0044464);; cellular component: organelle (GO:0043226)
gene4743	sGCbeta-3	1.17294	133	2.00806	261	0.587662	222	0.579724	137	0.471738	130	0.0390661	0.955081	up	[TK]	Signal transduction mechanisms;; Transcription	Molecular Function: nucleotide binding (GO:0000166);; Molecular Function: guanylate cyclase activity (GO:0004383);; Cellular Component: intracellular (GO:0005622);; Biological Process: cGMP biosynthetic process (GO:0006182);; Molecular Function: heme binding (GO:0020037);; Biological Process: intracellular signal transduction (GO:0035556);;	K01769|0|ame:411635|K01769 guanylate cyclase, other [EC:4.6.1.2] | (RefSeq) sGCbeta-3, GB18735; soluble guanylyl cyclase beta-3	Purine metabolism (ko00230)	[F]	Nucleotide transport and metabolism	Heme NO binding associated;; Adenylate and Guanylate cyclase catalytic domain;; Haem-NO-binding	Soluble guanylate cyclase 88E OS=Drosophila melanogaster OX=7227 GN=Gyc88E PE=1 SV=4	T	Signal transduction mechanisms	soluble guanylyl cyclase beta-3 [Apis mellifera]	molecular function: binding (GO:0005488);; molecular function: catalytic activity (GO:0003824);; cellular component: cell (GO:0005623);; cellular component: cell part (GO:0044464);; biological process: metabolic process (GO:0008152);; biological process: cellular process (GO:0009987);; biological process: single-organism process (GO:0044699);; biological process: signaling (GO:0023052);; biologic…
gene475	LOC410743	1.8018	162	11.7315	981	17.1205	2570	0.640455	97	0.731978	94	1.63602e-05	2.07446	up	[IR]	Lipid transport and metabolism;; General function prediction only	Molecular Function: oxidoreductase activity, acting on CH-OH group of donors (GO:0016614);; Molecular Function: flavin adenine dinucleotide binding (GO:0050660);; Biological Process: oxidation-reduction process (GO:0055114);;	--	--	[R]	General function prediction only	GMC oxidoreductase;; GMC oxidoreductase	Glucose dehydrogenase [FAD, quinone] OS=Drosophila pseudoobscura pseudoobscura OX=46245 GN=Gld PE=3 SV=4	E	Amino acid transport and metabolism	PREDICTED: glucose dehydrogenase [FAD, quinone] [Apis mellifera]	molecular function: catalytic activity (GO:0003824);; biological process: metabolic process (GO:0008152);; biological process: single-organism process (GO:0044699);; molecular function: binding (GO:0005488)
gene4752	LOC100577107	0.239624	35	0.092725	21	0.417924	118	0.869692	291	0.410093	125	0.0313987	-0.970762	down	--	--	--	--	--	--	--	--	--	--	--	PREDICTED: uncharacterized protein LOC100577107 [Apis mellifera]	--
gene4776	LOC552797	7.03838	639	6.26111	393	5.35049	826	4.40527	567	4.28984	576	0.0343732	0.669594	up	--	--	Molecular Function: transcription factor activity, sequence-specific DNA binding (GO:0003700);; Cellular Component: nucleus (GO:0005634);; Biological Process: regulation of transcription, DNA-templated (GO:0006355);; Molecular Function: sequence-specific DNA binding (GO:0043565);;	K17102|0|ame:552797|K17102 ETS homologous factor | (RefSeq) GB15869; ETS-related transcription factor Elf-5-like	--	[K]	Transcription	Ets-domain	Ecdysone-induced protein 74EF OS=Drosophila virilis OX=7244 GN=Eip74EF PE=2 SV=1	K	Transcription	PREDICTED: ETS-related transcription factor Elf-5-like [Apis mellifera]	molecular function: nucleic acid binding transcription factor activity (GO:0001071);; biological process: biological regulation (GO:0065007);; cellular component: cell (GO:0005623);; cellular component: organelle (GO:0043226);; cellular component: cell part (GO:0044464);; molecular function: binding (GO:0005488)
gene4794	LOC411133	2.30319	259	1.32059	163	1.84268	315	1.13291	184	1.27184	184	0.0127574	0.901107	up	--	--	Molecular Function: DNA binding (GO:0003677);; Molecular Function: transcription factor activity, sequence-specific DNA binding (GO:0003700);; Cellular Component: nucleus (GO:0005634);; Biological Process: regulation of transcription, DNA-templated (GO:0006355);;	K10185|0|ame:411133|K10185 T-box protein 20 | (RefSeq) GB16867; T-box transcription factor TBX20-like	--	[K]	Transcription	T-box	T-box protein H15 OS=Drosophila melanogaster OX=7227 GN=H15 PE=2 SV=2	K	Transcription	PREDICTED: T-box transcription factor TBX20-like [Apis mellifera]	molecular function: binding (GO:0005488);; molecular function: nucleic acid binding transcription factor activity (GO:0001071);; biological process: biological regulation (GO:0065007);; cellular component: cell (GO:0005623);; cellular component: organelle (GO:0043226);; cellular component: cell part (GO:0044464)
gene480	LOC410746	1.81559	327	0.461945	92	1.5569	323	0.443234	156	0.523232	156	0.0279163	0.926841	up	[IR]	Lipid transport and metabolism;; General function prediction only	Molecular Function: oxidoreductase activity, acting on CH-OH group of donors (GO:0016614);; Molecular Function: flavin adenine dinucleotide binding (GO:0050660);; Biological Process: oxidation-reduction process (GO:0055114);;	--	--	[R]	General function prediction only	GMC oxidoreductase;; GMC oxidoreductase	Glucose dehydrogenase [FAD, quinone] OS=Drosophila pseudoobscura pseudoobscura OX=46245 GN=Gld PE=3 SV=4	E	Amino acid transport and metabolism	PREDICTED: glucose dehydrogenase [FAD, quinone] [Apis mellifera]	molecular function: catalytic activity (GO:0003824);; biological process: metabolic process (GO:0008152);; biological process: single-organism process (GO:0044699);; molecular function: binding (GO:0005488)
gene4806	LOC408821	21.1755	5704	32.6545	8138	11.9236	5396	12.2758	5501	12.2728	4678	0.0475028	0.881214	up	--	--	--	--	--	[TZ]	Signal transduction mechanisms;; Cytoskeleton	Formin Homology 2 Domain;; Diaphanous FH3 Domain	Excretory canal abnormal protein 6 OS=Caenorhabditis elegans OX=6239 GN=exc-6 PE=1 SV=2	S	Function unknown	PREDICTED: LOW QUALITY PROTEIN: uncharacterized protein LOC408821 [Apis mellifera]	--
gene481	LOC552425	3.51981	443	1.09125	129	1.32294	279	0.351497	75	0.531097	96	0.000412238	1.59668	up	[IR]	Lipid transport and metabolism;; General function prediction only	Molecular Function: oxidoreductase activity, acting on CH-OH group of donors (GO:0016614);; Molecular Function: flavin adenine dinucleotide binding (GO:0050660);; Biological Process: oxidation-reduction process (GO:0055114);;	--	--	[R]	General function prediction only	GMC oxidoreductase;; GMC oxidoreductase	Glucose dehydrogenase [FAD, quinone] OS=Drosophila pseudoobscura pseudoobscura OX=46245 GN=Gld PE=3 SV=4	E	Amino acid transport and metabolism	PREDICTED: glucose dehydrogenase [FAD, quinone] [Apis mellifera]	molecular function: catalytic activity (GO:0003824);; biological process: metabolic process (GO:0008152);; biological process: single-organism process (GO:0044699);; molecular function: binding (GO:0005488)
gene4822	LOC409727	37.5946	8362	24.2511	4910	22.3709	8341	17.9515	6553	15.6067	5006	0.00823978	0.894179	up	--	--	--	K10393|0|ame:409727|K10393 kinesin family member 2/24 | (RefSeq) kinesin-13; kinesin 13	--	[Z]	Cytoskeleton	Kinesin motor domain;; Microtubule binding	Kinesin-like protein Klp10A OS=Drosophila melanogaster OX=7227 GN=Klp10A PE=1 SV=1	Z	Cytoskeleton	PREDICTED: kinesin-like protein Klp10A isoform X3 [Apis mellifera]	--
gene4837	LOC726990	0.279425	17	0.224527	16	0.228851	23	10.9616	1222	5.29931	511	8.82573e-17	-3.53246	down	--	--	Cellular Component: integral component of membrane (GO:0016021);;	--	--	--	--	DM4/DM12 family	--	S	Function unknown	PREDICTED: uncharacterized protein LOC726990 [Apis mellifera]	cellular component: membrane (GO:0016020);; cellular component: membrane part (GO:0044425)
gene4860	LOC724666	7.35784	561	8.59502	614	14.8468	1930	6.07142	784	6.80391	750	0.019602	0.792991	up	--	--	Molecular Function: oxidoreductase activity, acting on single donors with incorporation of molecular oxygen, incorporation of two atoms of oxygen (GO:0016702);; Biological Process: oxidation-reduction process (GO:0055114);;	K10712|2.50433e-166|ame:724666|K10712 cysteamine dioxygenase [EC:1.13.11.19] | (RefSeq) 2-aminoethanethiol dioxygenase	Taurine and hypotaurine metabolism (ko00430)	[S]	Function unknown	PCO_ADO	--	S	Function unknown	PREDICTED: 2-aminoethanethiol dioxygenase [Apis mellifera]	molecular function: catalytic activity (GO:0003824);; biological process: metabolic process (GO:0008152);; biological process: single-organism process (GO:0044699)
gene4887	Gat-1B	3.70696	368	2.57735	238	2.48793	413	1.67198	280	1.27944	182	0.00423308	1.05333	up	[R]	General function prediction only	Molecular Function: neurotransmitter:sodium symporter activity (GO:0005328);; Biological Process: neurotransmitter transport (GO:0006836);; Cellular Component: integral component of membrane (GO:0016021);; Biological Process: transmembrane transport (GO:0055085);;	K05034|0|ame:494511|K05034 solute carrier family 6 (neurotransmitter transporter, GABA) member 1 | (RefSeq) Gat-1B, GB16752, NT-3; GABA neurotransmitter transporter-1B	--	[T]	Signal transduction mechanisms	Sodium:neurotransmitter symporter family	Sodium-dependent dopamine transporter OS=Drosophila melanogaster OX=7227 GN=DAT PE=1 SV=1	P	Inorganic ion transport and metabolism	GABA neurotransmitter transporter-1B [Apis mellifera]	molecular function: transporter activity (GO:0005215);; biological process: single-organism process (GO:0044699);; biological process: localization (GO:0051179);; cellular component: membrane (GO:0016020);; cellular component: membrane part (GO:0044425)
gene489	LOC107964213	0.130093	10	0.17622	13	0.273978	33	0.878594	105	0.989991	100	0.00766884	-1.23844	down	[T]	Signal transduction mechanisms	Molecular Function: phosphorylase kinase activity (GO:0004689);; Molecular Function: calmodulin binding (GO:0005516);; Molecular Function: ATP binding (GO:0005524);; Cellular Component: phosphorylase kinase complex (GO:0005964);; Biological Process: glycogen biosynthetic process (GO:0005978);; Biological Process: protein phosphorylation (GO:0006468);;	K00871|0|cfo:105255564|K00871 phosphorylase kinase gamma subunit [EC:2.7.11.19] | (RefSeq) phosphorylase b kinase gamma catalytic chain, skeletal muscle/heart isoform	--	[G]	Carbohydrate transport and metabolism	Protein kinase domain;; Protein tyrosine kinase;; Kinase-like;; Haspin like kinase domain;; Lipopolysaccharide kinase (Kdo/WaaP) family	Calcium/calmodulin-dependent protein kinase type II alpha chain OS=Drosophila melanogaster OX=7227 GN=CaMKII PE=1 SV=1	T	Signal transduction mechanisms	PREDICTED: uncharacterized protein LOC102676896 [Apis dorsata]	molecular function: catalytic activity (GO:0003824);; biological process: metabolic process (GO:0008152);; biological process: cellular process (GO:0009987);; molecular function: binding (GO:0005488);; cellular component: cell (GO:0005623);; cellular component: macromolecular complex (GO:0032991);; cellular component: cell part (GO:0044464);; biological process: single-organism process (GO:004469…
gene4902	LOC413071	5.28906	1991	3.07109	1127	2.90945	1735	2.26774	1348	1.42698	732	0.00333792	1.12981	up	[IR]	Lipid transport and metabolism;; General function prediction only	Molecular Function: diacylglycerol kinase activity (GO:0004143);; Molecular Function: ATP binding (GO:0005524);; Cellular Component: intracellular (GO:0005622);; Biological Process: protein kinase C-activating G-protein coupled receptor signaling pathway (GO:0007205);; Biological Process: phosphorylation (GO:0016310);; Biological Process: intracellular signal transduction (GO:0035556);;	K00901|0|ame:413071|K00901 diacylglycerol kinase (ATP) [EC:2.7.1.107] | (RefSeq) rdgA; eye-specific diacylglycerol kinase	Glycerolipid metabolism (ko00561);; Glycerophospholipid metabolism (ko00564);; Phosphatidylinositol signaling system (ko04070)	[T]	Signal transduction mechanisms	Diacylglycerol kinase accessory domain;; Diacylglycerol kinase catalytic domain;; Ankyrin repeats (3 copies);; Ankyrin repeats (many copies);; Phorbol esters/diacylglycerol binding domain (C1 domain);; Ankyrin repeats (many copies);; Ankyrin repeat;; Ankyrin repeat	Eye-specific diacylglycerol kinase OS=Drosophila melanogaster OX=7227 GN=rdgA PE=2 SV=2	I	Lipid transport and metabolism	PREDICTED: eye-specific diacylglycerol kinase isoform X1 [Apis mellifera]	molecular function: catalytic activity (GO:0003824);; biological process: metabolic process (GO:0008152);; biological process: cellular process (GO:0009987);; molecular function: binding (GO:0005488);; cellular component: cell (GO:0005623);; cellular component: cell part (GO:0044464);; biological process: signaling (GO:0023052);; biological process: single-organism process (GO:0044699);; biologic…
gene4935	LOC724308	26.4245	2085	12.2979	904	19.4715	2570	3.76694	499	10.1303	1143	0.0018047	1.29253	up	[O]	Posttranslational modification, protein turnover, chaperones	Molecular Function: serine-type endopeptidase activity (GO:0004252);; Biological Process: proteolysis (GO:0006508);;	--	--	[E]	Amino acid transport and metabolism	Trypsin;; Trypsin-like peptidase domain;; Domain of unknown function (DUF1986)	Trypsin-7 OS=Anopheles gambiae OX=7165 GN=TRYP7 PE=2 SV=2	O	Posttranslational modification, protein turnover, chaperones	Trypsin-4 [Eufriesea mexicana]	molecular function: catalytic activity (GO:0003824);; biological process: metabolic process (GO:0008152)
gene4965	LOC409721	20.3749	1923	19.0913	1688	20.3764	3146	14.599	2256	11.9024	1760	0.0102508	0.75864	up	[KE]	Transcription;; Amino acid transport and metabolism	Molecular Function: transaminase activity (GO:0008483);; Biological Process: biosynthetic process (GO:0009058);; Molecular Function: pyridoxal phosphate binding (GO:0030170);;	--	--	[E]	Amino acid transport and metabolism	Aminotransferase class I and II;; Alanine-glyoxylate amino-transferase	--	K	Transcription	PREDICTED: uncharacterized protein YER152C-like [Apis mellifera]	molecular function: catalytic activity (GO:0003824);; biological process: metabolic process (GO:0008152);; molecular function: binding (GO:0005488)
gene4966	LOC100577393	25.0602	7622	18.012	5157	15.0075	7515	13.5413	6769	10.5549	4518	0.0161026	0.860685	up	[M]	Cell wall/membrane/envelope biogenesis	Molecular Function: transmembrane receptor protein tyrosine kinase activity (GO:0004714);; Molecular Function: ATP binding (GO:0005524);; Biological Process: transmembrane receptor protein tyrosine kinase signaling pathway (GO:0007169);; Cellular Component: integral component of membrane (GO:0016021);; Biological Process: peptidyl-tyrosine phosphorylation (GO:0018108);;	K04361|0|hst:105191569|K04361 epidermal growth factor receptor [EC:2.7.10.1] | (RefSeq) epidermal growth factor receptor	MAPK signaling pathway - fly (ko04013);; FoxO signaling pathway (ko04068);; Endocytosis (ko04144);; Apoptosis - fly (ko04214);; Dorso-ventral axis formation (ko04320)	[T]	Signal transduction mechanisms	Protein tyrosine kinase;; Receptor L domain;; Protein kinase domain;; Growth factor receptor domain IV;; Furin-like cysteine rich region	Epidermal growth factor receptor OS=Apis mellifera OX=7460 GN=Egfr PE=2 SV=1	T	Signal transduction mechanisms	PREDICTED: epidermal growth factor receptor isoform X1 [Apis cerana]	molecular function: catalytic activity (GO:0003824);; molecular function: signal transducer activity (GO:0004871);; molecular function: molecular transducer activity (GO:0060089);; biological process: metabolic process (GO:0008152);; biological process: cellular process (GO:0009987);; biological process: signaling (GO:0023052);; biological process: single-organism process (GO:0044699);; biologica…
gene4973	LOC409786	11.2563	3339	5.22405	1503	6.71917	3236	4.56524	2510	4.09659	1824	0.0141201	0.847644	up	--	--	--	--	--	[TZ]	Signal transduction mechanisms;; Cytoskeleton	Formin Homology 2 Domain	Protein diaphanous OS=Drosophila melanogaster OX=7227 GN=dia PE=2 SV=2	S	Function unknown	PREDICTED: FH1/FH2 domain-containing protein 3 isoform X1 [Apis mellifera]	--
gene4976	LOC409787	96.1551	12363	84.4974	10123	79.4073	17031	57.7958	12473	67.4194	12400	0.030207	0.684887	up	--	--	--	--	--	[Z]	Cytoskeleton	Myosin tail	Paramyosin, long form OS=Drosophila melanogaster OX=7227 GN=Prm PE=1 SV=1	Z	Cytoskeleton	PREDICTED: paramyosin, long form-like [Apis mellifera]	--
gene4980	Hbg3	156.512	11997	74.3628	5312	93.0361	11934	56.1067	7219	73.8354	8096	0.0158023	0.84053	up	[G]	Carbohydrate transport and metabolism	Biological Process: maltose metabolic process (GO:0000023);; Molecular Function: alpha-1,4-glucosidase activity (GO:0004558);; Cellular Component: membrane (GO:0016020);; Molecular Function: maltose alpha-glucosidase activity (GO:0032450);;	K01187|0|ame:406131|K01187 alpha-glucosidase [EC:3.2.1.20] | (RefSeq) Hbg3, GB19017; alpha-glucosidase	Galactose metabolism (ko00052);; Starch and sucrose metabolism (ko00500)	[G]	Carbohydrate transport and metabolism	Alpha amylase, catalytic domain	Alpha-glucosidase OS=Apis mellifera OX=7460 PE=1 SV=1	G	Carbohydrate transport and metabolism	alpha-glucosidase precursor [Apis mellifera]	biological process: metabolic process (GO:0008152);; biological process: cellular process (GO:0009987);; biological process: single-organism process (GO:0044699);; molecular function: catalytic activity (GO:0003824);; cellular component: membrane (GO:0016020)
gene5002	LOC725964	7.26861	1542	4.1452	810	4.02839	1394	2.6514	951	3.11637	876	0.00786109	0.965618	up	--	--	Molecular Function: calcium ion binding (GO:0005509);; Cellular Component: integral component of membrane (GO:0016021);;	--	--	[T]	Signal transduction mechanisms	Coagulation Factor Xa inhibitory site;; Complement Clr-like EGF-like;; Calcium-binding EGF domain;; HYR domain;; Sushi repeat (SCR repeat)	Mucin-like protein (Fragment) OS=Acropora millepora OX=45264 PE=1 SV=1	S	Function unknown	PREDICTED: uncharacterized protein LOC102681549 isoform X1 [Apis dorsata]	molecular function: binding (GO:0005488);; cellular component: membrane (GO:0016020);; cellular component: membrane part (GO:0044425)
gene5003	LOC725800	2.7575	1247	2.49786	1071	1.97829	1419	2.22262	1153	1.29538	778	0.0108472	0.944779	up	[S]	Function unknown	--	--	--	[T]	Signal transduction mechanisms	Coagulation Factor Xa inhibitory site;; Complement Clr-like EGF-like;; Calcium-binding EGF domain;; EGF-like domain;; HYR domain;; EGF domain	Fibulin-1 OS=Caenorhabditis elegans OX=6239 GN=fbl-1 PE=1 SV=3	S	Function unknown	PREDICTED: fibrillin-2 isoform X1 [Apis mellifera]	--
gene501	LOC100576961	4.07707	153	6.09741	217	5.76926	360	39.0584	2512	26.7688	1453	1.40618e-06	-1.86307	down	--	--	Cellular Component: integral component of membrane (GO:0016021);;	--	--	--	--	--	--	S	Function unknown	PREDICTED: uncharacterized protein LOC100576961 [Apis mellifera]	cellular component: membrane (GO:0016020);; cellular component: membrane part (GO:0044425)
gene5039	LOC409448	2.44324	345	2.63433	348	1.59515	375	1.41229	332	0.881965	181	0.0221226	0.971726	up	--	--	--	K08131|0|ame:409448|K08131 collagen, type IX, alpha | (RefSeq) GB11375; collagen alpha-2(IX) chain-like	ECM-receptor interaction (ko04512)	[W]	Extracellular structures	Collagen triple helix repeat (20 copies)	--	S	Function unknown	PREDICTED: collagen alpha-3(IX) chain-like isoform X3 [Apis florea]	--
gene5044	LOC551700	23.7971	1451	9.91131	566	19.2182	1960	59.8018	6128	47.2825	4125	0.000156996	-1.20569	down	[J]	Translation, ribosomal structure and biogenesis	Biological Process: pseudouridine synthesis (GO:0001522);; Molecular Function: RNA binding (GO:0003723);; Biological Process: tRNA processing (GO:0008033);; Molecular Function: pseudouridine synthase activity (GO:0009982);;	K06173|0|ame:551700|K06173 tRNA pseudouridine38-40 synthase [EC:5.4.99.12] | (RefSeq) tRNA pseudouridine synthase A, mitochondrial	--	[J]	Translation, ribosomal structure and biogenesis	tRNA pseudouridine synthase	--	J	Translation, ribosomal structure and biogenesis	PREDICTED: tRNA pseudouridine synthase A, mitochondrial [Apis mellifera]	biological process: metabolic process (GO:0008152);; biological process: cellular process (GO:0009987);; molecular function: binding (GO:0005488);; molecular function: catalytic activity (GO:0003824)
gene5061	LOC408896	14.2722	3720	5.30594	1568	8.49025	3344	3.19992	1720	3.95572	1782	0.0016864	1.14427	up	--	--	--	--	--	[T]	Signal transduction mechanisms	Sema domain	Semaphorin-2A OS=Schistocerca gregaria OX=7010 GN=SEMA-2A PE=2 SV=1	S	Function unknown	PREDICTED: semaphorin-2A isoform X1 [Apis mellifera]	--
gene509	LOC410739	15.0474	7321	6.51305	3127	2.82754	2759	4.50369	4328	1.67696	1487	0.0422408	0.947018	up	[R]	General function prediction only	Cellular Component: integral component of membrane (GO:0016021);; Biological Process: self proteolysis (GO:0097264);;	--	--	[S]	Function unknown	GHH signature containing HNH/Endo VII superfamily nuclease toxin;; RHS Repeat;; EGF-like domain;; NHL repeat	Teneurin-m OS=Drosophila melanogaster OX=7227 GN=Ten-m PE=1 SV=2	S	Function unknown	PREDICTED: teneurin-m isoform X1 [Apis mellifera]	cellular component: membrane (GO:0016020);; cellular component: membrane part (GO:0044425);; biological process: metabolic process (GO:0008152)
gene5102	LOC413190	10.083	1236	8.68048	998	6.13854	1326	4.19175	876	4.11999	718	0.00268806	1.10659	up	[T]	Signal transduction mechanisms	Molecular Function: protein serine/threonine kinase activity (GO:0004674);; Molecular Function: ATP binding (GO:0005524);; Biological Process: protein phosphorylation (GO:0006468);;	K00907|0|ame:413190|K00907 myosin-light-chain kinase [EC:2.7.11.18] | (RefSeq) GB14586; calcium-dependent protein kinase 4-like	--	[Z]	Cytoskeleton	Protein kinase domain;; Protein tyrosine kinase;; Lipopolysaccharide kinase (Kdo/WaaP) family	Titin homolog OS=Caenorhabditis elegans OX=6239 GN=ttn-1 PE=1 SV=2	T	Signal transduction mechanisms	PREDICTED: calcium-dependent protein kinase 4-like [Apis mellifera]	molecular function: catalytic activity (GO:0003824);; biological process: metabolic process (GO:0008152);; biological process: cellular process (GO:0009987);; molecular function: binding (GO:0005488)
gene5117	LOC551566	5.85543	2711	3.28357	1417	6.31475	4973	10.8368	8390	8.35059	5536	0.0187255	-0.603356	down	--	--	--	--	--	--	--	PWWP domain	--	S	Function unknown	PREDICTED: LOW QUALITY PROTEIN: uncharacterized protein LOC551566 [Apis mellifera]	--
gene5151	LOC408890	24.9537	6351	17.4428	4143	17.1708	7363	14.2155	6104	14.6029	5353	0.0345255	0.664537	up	[R]	General function prediction only	Cellular Component: nucleus (GO:0005634);; Biological Process: regulation of transcription, DNA-templated (GO:0006355);;	--	--	[B]	Chromatin structure and dynamics	Groucho/TLE N-terminal Q-rich domain;; WD domain, G-beta repeat;; Anaphase-promoting complex subunit 4 WD40 domain	Protein groucho OS=Drosophila melanogaster OX=7227 GN=gro PE=1 SV=3	S	Function unknown	PREDICTED: protein groucho-1 isoform X1 [Apis mellifera]	cellular component: cell (GO:0005623);; cellular component: organelle (GO:0043226);; cellular component: cell part (GO:0044464);; biological process: biological regulation (GO:0065007)
gene5166	LOC413076	7.36409	1921	1.01279	246	2.90655	1202	1.5414	613	0.672341	244	0.00992089	1.21899	up	--	--	--	K08701|0|ame:413076|K08701 nuclear receptor subfamily 1 group D member 3 | (RefSeq) NR1E1; ecdysone-induced protein 78C	--	[K]	Transcription	Zinc finger, C4 type (two domains);; Ligand-binding domain of nuclear hormone receptor	Ecdysone-induced protein 78C OS=Drosophila melanogaster OX=7227 GN=Eip78C PE=2 SV=4	S	Function unknown	PREDICTED: ecdysone-induced protein 78C isoform X1 [Apis mellifera]	--
gene517	LOC410736	2.22079	578	1.76962	431	1.81887	796	1.03226	453	1.50957	563	0.0279522	0.764297	up	--	--	Cellular Component: integral component of membrane (GO:0016021);; Molecular Function: transferase activity, transferring acyl groups other than amino-acyl groups (GO:0016747);;	--	--	[R]	General function prediction only	Acyltransferase family	Nose resistant to fluoxetine protein 6 OS=Caenorhabditis elegans OX=6239 GN=nrf-6 PE=1 SV=3	S	Function unknown	PREDICTED: uncharacterized protein LOC410736 isoform X1 [Apis mellifera]	cellular component: membrane (GO:0016020);; cellular component: membrane part (GO:0044425);; molecular function: catalytic activity (GO:0003824)
gene5175	Cat	1173.36	83198	879.899	57736	886.211	103393	746.348	87673	771.747	77075	0.0463241	0.603903	up	[P]	Inorganic ion transport and metabolism	Molecular Function: catalase activity (GO:0004096);; Molecular Function: protein kinase activity (GO:0004672);; Molecular Function: ATP binding (GO:0005524);; Biological Process: protein phosphorylation (GO:0006468);; Biological Process: response to oxidative stress (GO:0006979);; Molecular Function: heme binding (GO:0020037);; Biological Process: hydrogen peroxide catabolic process (GO:0042744);…	K03781|0|ame:443552|K03781 catalase [EC:1.11.1.6] | (RefSeq) Cat, GB11648; catalase	Tryptophan metabolism (ko00380);; Glyoxylate and dicarboxylate metabolism (ko00630);; Carbon metabolism (ko01200);; FoxO signaling pathway (ko04068);; Peroxisome (ko04146);; Longevity regulating pathway - multiple species (ko04213)	[P]	Inorganic ion transport and metabolism	Catalase;; Catalase-related immune-responsive	Catalase OS=Drosophila melanogaster OX=7227 GN=Cat PE=1 SV=2	P	Inorganic ion transport and metabolism	PREDICTED: catalase-like [Apis dorsata]	molecular function: catalytic activity (GO:0003824);; molecular function: antioxidant activity (GO:0016209);; biological process: metabolic process (GO:0008152);; biological process: cellular process (GO:0009987);; biological process: single-organism process (GO:0044699);; biological process: response to stimulus (GO:0050896);; biological process: detoxification (GO:0098754);; molecular function:…
gene5199	LOC100576666	4.4445	790	5.6437	895	4.95723	1512	20.2003	6118	11.3865	2867	0.00317812	-1.10204	down	--	--	Cellular Component: integral component of membrane (GO:0016021);;	--	--	[S]	Function unknown	Otopetrin	Proton channel OtopLc OS=Drosophila melanogaster OX=7227 GN=CG42265 PE=3 SV=2	S	Function unknown	PREDICTED: uncharacterized protein LOC100576666 [Apis mellifera]	cellular component: membrane (GO:0016020);; cellular component: membrane part (GO:0044425)
gene5239	LOC550677	21.4011	2024	12.6805	1118	12.4278	1967	5.07916	807	7.74636	1048	0.000599797	1.27552	up	--	--	--	--	--	[T]	Signal transduction mechanisms	Mab-21 protein	Protein mab-21 OS=Drosophila pseudoobscura pseudoobscura OX=46245 GN=mab-21 PE=3 SV=1	O	Posttranslational modification, protein turnover, chaperones	PREDICTED: protein mab-21 [Apis mellifera]	--
gene5240	LOC550922	2.26069	250	1.84082	190	1.24883	231	0.369552	69	1.11922	177	0.0296499	1.00767	up	--	--	--	--	--	[T]	Signal transduction mechanisms	Mab-21 protein	Protein mab-21 OS=Drosophila pseudoobscura pseudoobscura OX=46245 GN=mab-21 PE=3 SV=1	O	Posttranslational modification, protein turnover, chaperones	PREDICTED: protein mab-21-like [Apis mellifera]	--
gene5244	Gycbeta1	2.85367	319	1.47937	248	2.72135	531	1.33705	286	1.0408	268	0.00316711	0.913961	up	[T]	Signal transduction mechanisms	Molecular Function: nucleotide binding (GO:0000166);; Molecular Function: guanylate cyclase activity (GO:0004383);; Cellular Component: intracellular (GO:0005622);; Biological Process: cGMP biosynthetic process (GO:0006182);; Molecular Function: heme binding (GO:0020037);; Biological Process: intracellular signal transduction (GO:0035556);;	K12319|0|ame:408880|K12319 guanylate cyclase soluble subunit beta [EC:4.6.1.2] | (RefSeq) Gycbeta1, AMGC1, AmsGC-beta1, AmsGCbeta1, GB20021, Gucy1b3; guanylate cyclase, soluble, beta 1	Purine metabolism (ko00230)	[F]	Nucleotide transport and metabolism	Adenylate and Guanylate cyclase catalytic domain;; Haem-NO-binding;; Heme NO binding associated	Soluble guanylate cyclase gcy-35 OS=Caenorhabditis elegans OX=6239 GN=gcy-35 PE=1 SV=3	T	Signal transduction mechanisms	guanylate cyclase, soluble, beta 1 [Apis mellifera]	molecular function: binding (GO:0005488);; molecular function: catalytic activity (GO:0003824);; cellular component: cell (GO:0005623);; cellular component: cell part (GO:0044464);; biological process: metabolic process (GO:0008152);; biological process: cellular process (GO:0009987);; biological process: single-organism process (GO:0044699);; biological process: signaling (GO:0023052);; biologic…
gene5247	LOC411158	4.25591	1879	1.62534	652	2.16603	1465	1.26244	921	1.14931	750	0.00637132	1.07151	up	--	--	Cellular Component: integral component of membrane (GO:0016021);;	--	--	[R]	General function prediction only	Leucine rich repeat;; Immunoglobulin I-set domain;; Immunoglobulin domain;; Leucine rich repeats (6 copies);; Immunoglobulin domain;; Leucine Rich repeats (2 copies);; Immunoglobulin domain	Peroxidasin OS=Drosophila melanogaster OX=7227 GN=Pxn PE=1 SV=1	S	Function unknown	PREDICTED: leucine-rich repeat-containing protein 24 isoform X1 [Apis mellifera]	cellular component: membrane (GO:0016020);; cellular component: membrane part (GO:0044425)
gene5291	LOC411155	2.54238	1394	0.973551	532	1.66258	1533	0.696274	707	0.983574	777	0.0037949	1.03078	up	[R]	General function prediction only	Cellular Component: integral component of membrane (GO:0016021);;	--	--	[S]	Function unknown	GHH signature containing HNH/Endo VII superfamily nuclease toxin;; EGF-like domain;; RHS Repeat;; NHL repeat	Teneurin-m OS=Drosophila melanogaster OX=7227 GN=Ten-m PE=1 SV=2	S	Function unknown	Teneurin-3 [Apis cerana cerana]	cellular component: membrane (GO:0016020);; cellular component: membrane part (GO:0044425)
gene5305	LOC411692	3.42612	310	3.10294	267	1.91118	301	20.8299	3382	25.6628	3417	3.00717e-08	-2.18444	down	--	--	Biological Process: fatty acid biosynthetic process (GO:0006633);; Cellular Component: integral component of membrane (GO:0016021);; Molecular Function: transferase activity (GO:0016740);;	K10249|0|ame:411692|K10249 elongation of very long chain fatty acids protein 4 [EC:2.3.1.199] | (RefSeq) GB11136; elongation of very long chain fatty acids protein 4-like	Fatty acid elongation (ko00062)	[I]	Lipid transport and metabolism	GNS1/SUR4 family	Elongation of very long chain fatty acids protein AAEL008004 OS=Aedes aegypti OX=7159 GN=AAEL008004 PE=2 SV=2	I	Lipid transport and metabolism	PREDICTED: elongation of very long chain fatty acids protein 4-like [Apis mellifera]	biological process: metabolic process (GO:0008152);; biological process: cellular process (GO:0009987);; biological process: single-organism process (GO:0044699);; cellular component: membrane (GO:0016020);; cellular component: membrane part (GO:0044425);; molecular function: catalytic activity (GO:0003824)
gene5341	LOC551973	97.4996	17123	64.3624	10764	57.4104	17876	50.9061	15915	51.5938	13710	0.0475496	0.658395	up	--	--	Molecular Function: nucleotide binding (GO:0000166);; Molecular Function: nucleic acid binding (GO:0003676);;	K14398|1.84464e-83|ame:551973|K14398 cleavage and polyadenylation specificity factor subunit 6/7 | (RefSeq) cleavage and polyadenylation specificity factor subunit CG7185	mRNA surveillance pathway (ko03015)	[A]	RNA processing and modification	RNA recognition motif. (a.k.a. RRM, RBD, or RNP domain)	Cleavage and polyadenylation specificity factor subunit CG7185 OS=Drosophila melanogaster OX=7227 GN=CG7185 PE=1 SV=2	A	RNA processing and modification	PREDICTED: cleavage and polyadenylation specificity factor subunit CG7185 isoform X8 [Megachile rotundata]	molecular function: binding (GO:0005488)
gene5345	LOC551924	18.0403	1807	16.0615	1495	13.9135	2216	9.94344	1654	7.96035	1129	0.00486515	0.98047	up	--	--	--	--	--	--	--	Sperm-tail PG-rich repeat	--	S	Function unknown	PREDICTED: mucin-1 isoform X1 [Apis mellifera]	--
gene5391	LOC408875	69.3078	6819	74.7228	6884	60.3795	9872	46.4207	7647	49.7618	6946	0.0381894	0.71906	up	--	--	--	--	--	[O]	Posttranslational modification, protein turnover, chaperones	Hsp20/alpha crystallin family	Protein lethal(2)essential for life OS=Drosophila melanogaster OX=7227 GN=l(2)efl PE=1 SV=1	O	Posttranslational modification, protein turnover, chaperones	PREDICTED: alpha-crystallin B chain isoform X1 [Apis mellifera]	--
gene5394	LOC408874	84.582	23321	61.0253	15999	61.1929	27759	55.9245	26478	32.3184	15576	0.0321568	0.709255	up	--	--	--	--	--	--	--	PH domain	Ankyrin repeat, PH and SEC7 domain containing protein secG OS=Dictyostelium discoideum OX=44689 GN=secG PE=2 SV=1	S	Function unknown	PREDICTED: uncharacterized protein LOC408874 isoform X5 [Apis mellifera]	--
gene5400	LOC551631	0.209647	23	0.157982	16	0.259077	47	0.784259	142	20.7137	3181	2.87897e-06	-2.26122	down	[C]	Energy production and conversion	Biological Process: metabolic process (GO:0008152);; Molecular Function: transferase activity, transferring acyl groups (GO:0016746);;	K00627|0|ame:551631|K00627 pyruvate dehydrogenase E2 component (dihydrolipoamide acetyltransferase) [EC:2.3.1.12] | (RefSeq) GB19366; dihydrolipoyllysine-residue acetyltransferase component of pyruvate dehydrogenase complex, mitochondrial-like	Glycolysis / Gluconeogenesis (ko00010);; Citrate cycle (TCA cycle) (ko00020);; Pyruvate metabolism (ko00620);; Carbon metabolism (ko01200)	[C]	Energy production and conversion	2-oxoacid dehydrogenases acyltransferase (catalytic domain);; Biotin-requiring enzyme;; e3 binding domain;; HlyD family secretion protein;; Quinolinate phosphoribosyl transferase, N-terminal domain	Dihydrolipoyllysine-residue acetyltransferase component of pyruvate dehydrogenase complex, mitochondrial OS=Dictyostelium discoideum OX=44689 GN=pdhC PE=1 SV=2	C	Energy production and conversion	PREDICTED: dihydrolipoyllysine-residue acetyltransferase component of pyruvate dehydrogenase complex, mitochondrial-like [Apis mellifera]	biological process: metabolic process (GO:0008152);; molecular function: catalytic activity (GO:0003824)
gene5405	LOC412888	3.7081	749	2.52267	477	1.65498	647	1.15249	369	1.67428	493	0.0161239	0.978004	up	--	--	Molecular Function: metalloendopeptidase activity (GO:0004222);; Cellular Component: proteinaceous extracellular matrix (GO:0005578);; Biological Process: proteolysis (GO:0006508);; Biological Process: integrin-mediated signaling pathway (GO:0007229);; Molecular Function: zinc ion binding (GO:0008270);;	--	--	[O]	Posttranslational modification, protein turnover, chaperones	Reprolysin family propeptide;; ADAM-TS Spacer 1;; Reprolysin (M12B) family zinc metalloprotease;; Metallo-peptidase family M12;; Thrombospondin type 1 domain;; Metallo-peptidase family M12B Reprolysin-like;; Metallo-peptidase family M12B Reprolysin-like;; Metallo-peptidase family M12B Reprolysin-like	A disintegrin and metalloproteinase with thrombospondin motifs gon-1 OS=Caenorhabditis elegans OX=6239 GN=gon-1 PE=1 SV=3	S	Function unknown	PREDICTED: A disintegrin and metalloproteinase with thrombospondin motifs 7-like isoform X1 [Apis mellifera]	molecular function: catalytic activity (GO:0003824);; biological process: metabolic process (GO:0008152);; cellular component: extracellular region (GO:0005576);; cellular component: extracellular region part (GO:0044421);; biological process: cellular process (GO:0009987);; biological process: signaling (GO:0023052);; biological process: single-organism process (GO:0044699);; biological process:…
gene542	LOC408602	12.3009	4011	9.47703	2863	7.92742	4299	7.06342	3851	4.37364	1964	0.0119556	0.930764	up	--	--	--	--	--	--	--	RPEL repeat;; SAP domain	--	K	Transcription	PREDICTED: myocardin-like isoform X1 [Apis cerana]	--
gene5422	LOC409707	18.7533	2296	10.2929	1118	9.97051	1893	10.3767	1935	5.44747	910	0.0337948	0.845644	up	--	--	--	--	--	[T]	Signal transduction mechanisms	Immunoglobulin I-set domain;; Immunoglobulin domain;; Immunoglobulin domain;; Immunoglobulin V-set domain;; Immunoglobulin domain	Zwei Ig domain protein zig-8 OS=Caenorhabditis elegans OX=6239 GN=zig-8 PE=2 SV=1	S	Function unknown	PREDICTED: muscle M-line assembly protein unc-89-like isoform X1 [Apis mellifera]	--
gene5549	LOC100577346	3.71721	355	1.88789	177	6.94517	1074	9.9075	1693	8.91582	1198	0.0175815	-0.866694	down	--	--	Molecular Function: sodium channel activity (GO:0005272);; Cellular Component: integral component of membrane (GO:0016021);; Biological Process: sodium ion transmembrane transport (GO:0035725);;	K03440|0|ame:100577346|K03440 acid-sensing ion channel, other | (RefSeq) sodium channel protein Nach-like	--	[PT]	Inorganic ion transport and metabolism;; Signal transduction mechanisms	Amiloride-sensitive sodium channel	Sodium channel protein Nach OS=Drosophila melanogaster OX=7227 GN=Nach PE=2 SV=2	S	Function unknown	PREDICTED: sodium channel protein Nach-like [Apis mellifera]	molecular function: transporter activity (GO:0005215);; biological process: localization (GO:0051179);; cellular component: membrane (GO:0016020);; cellular component: membrane part (GO:0044425)
gene5590	LOC412366	35.1144	1742	20.481	947	61.174	5078	76.2158	6346	73.1467	5191	0.0446719	-0.655286	down	[O]	Posttranslational modification, protein turnover, chaperones	Molecular Function: phosphoprotein phosphatase activity (GO:0004721);; Molecular Function: iron ion binding (GO:0005506);; Biological Process: protein dephosphorylation (GO:0006470);; Biological Process: iron-sulfur cluster assembly (GO:0016226);; Molecular Function: iron-sulfur cluster binding (GO:0051536);;	--	--	[O]	Posttranslational modification, protein turnover, chaperones	Scaffold protein Nfu/NifU N terminal;; NifU-like domain	NFU1 iron-sulfur cluster scaffold homolog, mitochondrial OS=Drosophila yakuba OX=7245 GN=GE15286 PE=3 SV=1	O	Posttranslational modification, protein turnover, chaperones	PREDICTED: NFU1 iron-sulfur cluster scaffold homolog, mitochondrial-like [Apis mellifera]	molecular function: catalytic activity (GO:0003824);; biological process: metabolic process (GO:0008152);; biological process: cellular process (GO:0009987);; molecular function: binding (GO:0005488);; biological process: cellular component organization or biogenesis (GO:0071840)
gene5595	LOC413474	23.0342	4959	20.8204	4165	14.9042	5402	12.9953	4750	13.186	4119	0.0394955	0.74758	up	--	--	Molecular Function: transcription factor activity, sequence-specific DNA binding (GO:0003700);; Molecular Function: steroid hormone receptor activity (GO:0003707);; Cellular Component: nucleus (GO:0005634);; Biological Process: regulation of transcription, DNA-templated (GO:0006355);; Molecular Function: zinc ion binding (GO:0008270);; Biological Process: steroid hormone mediated signaling pathwa…	K08705|0|ame:413474|K08705 nuclear receptor subfamily 5 group A member 3 | (RefSeq) Hr39, NR5B1; nuclear hormone receptor FTZ-F1 beta	--	[T]	Signal transduction mechanisms	Ligand-binding domain of nuclear hormone receptor;; Zinc finger, C4 type (two domains)	Nuclear hormone receptor FTZ-F1 beta OS=Drosophila melanogaster OX=7227 GN=Hr39 PE=1 SV=3	K	Transcription	PREDICTED: nuclear hormone receptor FTZ-F1 beta [Apis mellifera]	molecular function: nucleic acid binding transcription factor activity (GO:0001071);; biological process: biological regulation (GO:0065007);; molecular function: signal transducer activity (GO:0004871);; molecular function: molecular transducer activity (GO:0060089);; biological process: cellular process (GO:0009987);; biological process: signaling (GO:0023052);; biological process: single-organ…
gene5599	LOC551617	22.602	4440	19.9115	3614	12.2974	3935	9.75721	3100	4.18327	1197	0.00224802	1.29675	up	--	--	Cellular Component: integral component of membrane (GO:0016021);;	--	--	--	--	Zona pellucida-like domain	--	S	Function unknown	PREDICTED: uncharacterized protein LOC551617 [Apis mellifera]	cellular component: membrane (GO:0016020);; cellular component: membrane part (GO:0044425)
gene5676	LOC552600	105.215	6593	131.663	6995	88.4744	8239	59.0997	5531	67.1139	5601	0.0134909	0.943689	up	--	--	--	K08059|2.51726e-155|ame:552600|K08059 interferon, gamma-inducible protein 30 | (RefSeq) gamma-interferon-inducible-lysosomal thiol reductase	--	[O]	Posttranslational modification, protein turnover, chaperones	Gamma interferon inducible lysosomal thiol reductase (GILT)	GILT-like protein 1 OS=Drosophila melanogaster OX=7227 GN=GILT1 PE=2 SV=1	S	Function unknown	PREDICTED: gamma-interferon-inducible-lysosomal thiol reductase [Apis mellifera]	--
gene5679	LOC411685	44.6556	5528	38.3937	4429	28.4109	5885	24.6205	5116	22.791	4036	0.0229837	0.818442	up	[R]	General function prediction only	Molecular Function: nucleic acid binding (GO:0003676);; Molecular Function: ATP binding (GO:0005524);; Cellular Component: integral component of peroxisomal membrane (GO:0005779);; Molecular Function: ATPase activity, coupled to transmembrane movement of substances (GO:0042626);; Molecular Function: metal ion binding (GO:0046872);; Biological Process: fatty acid transmembrane transport (GO:190200…	K05676|0|ame:411685|K05676 ATP-binding cassette, subfamily D (ALD), member 2 | (RefSeq) ATP-binding cassette sub-family D member 1	ABC transporters (ko02010);; Peroxisome (ko04146)	[I]	Lipid transport and metabolism	ABC transporter transmembrane region 2;; ABC transporter	ABC transporter D family member 2 OS=Dictyostelium discoideum OX=44689 GN=abcD2 PE=3 SV=1	S	Function unknown	PREDICTED: ATP-binding cassette sub-family D member 1 [Apis mellifera]	molecular function: binding (GO:0005488);; cellular component: cell (GO:0005623);; cellular component: membrane (GO:0016020);; cellular component: organelle (GO:0043226);; cellular component: organelle part (GO:0044422);; cellular component: membrane part (GO:0044425);; cellular component: cell part (GO:0044464);; molecular function: catalytic activity (GO:0003824);; molecular function: transport…
gene5682	LOC409158	100.595	14764	60.2307	8693	48.118	14271	34.6212	10695	40.4616	9767	0.0119555	0.866655	up	[CHR]	Energy production and conversion;; Coenzyme transport and metabolism;; General function prediction only	Molecular Function: oxidoreductase activity, acting on the CH-OH group of donors, NAD or NADP as acceptor (GO:0016616);; Molecular Function: NAD binding (GO:0051287);; Biological Process: oxidation-reduction process (GO:0055114);;	K04496|0|ame:409158|K04496 C-terminal binding protein | (RefSeq) CtBP; C-terminal-binding protein	Wnt signaling pathway (ko04310);; Notch signaling pathway (ko04330)	[K]	Transcription	D-isomer specific 2-hydroxyacid dehydrogenase, NAD binding domain;; D-isomer specific 2-hydroxyacid dehydrogenase, catalytic domain;; NAD binding domain of 6-phosphogluconate dehydrogenase	C-terminal-binding protein OS=Drosophila melanogaster OX=7227 GN=CtBP PE=1 SV=3	E	Amino acid transport and metabolism	PREDICTED: C-terminal-binding protein isoform X1 [Apis mellifera]	molecular function: catalytic activity (GO:0003824);; biological process: metabolic process (GO:0008152);; biological process: single-organism process (GO:0044699);; molecular function: binding (GO:0005488)
gene5689	LOC100576260	0.069478	10	0.057995	8	0.107121	20	0.415312	91	0.301129	57	0.0115355	-1.19436	down	--	--	--	--	--	--	--	--	--	--	--	PREDICTED: uncharacterized protein LOC100576260 [Apis mellifera]	--
gene5690	LOC726699	1.05223	175	0.389544	76	0.452334	157	3.3468	931	1.5666	372	0.0080919	-1.13164	down	--	--	--	--	--	--	--	--	--	S	Function unknown	PREDICTED: uncharacterized protein LOC726699 isoform X1 [Apis mellifera]	--
gene5694	LOC412896	2.04374	401	3.96508	760	3.72735	1227	2.31635	755	0.993521	192	0.0309066	0.990358	up	--	--	Molecular Function: G-protein coupled receptor activity (GO:0004930);; Biological Process: G-protein coupled receptor signaling pathway (GO:0007186);; Cellular Component: integral component of membrane (GO:0016021);;	--	--	[R]	General function prediction only	7 transmembrane receptor (rhodopsin family);; Serpentine type 7TM GPCR chemoreceptor Srsx;; Serpentine type 7TM GPCR chemoreceptor Srx	Octopamine receptor beta-2R OS=Drosophila melanogaster OX=7227 GN=Octbeta2R PE=2 SV=2	U	Intracellular trafficking, secretion, and vesicular transport	PREDICTED: octopamine receptor beta-2R isoform X1 [Apis mellifera]	molecular function: signal transducer activity (GO:0004871);; molecular function: molecular transducer activity (GO:0060089);; biological process: cellular process (GO:0009987);; biological process: signaling (GO:0023052);; biological process: single-organism process (GO:0044699);; biological process: response to stimulus (GO:0050896);; biological process: biological regulation (GO:0065007);; cel…
gene5716	LOC409277	10.1385	923	3.14667	274	2.55776	395	1.41462	204	0.967503	166	0.00119212	1.48565	up	--	--	--	K01047|4.45694e-161|ame:409277|K01047 secretory phospholipase A2 [EC:3.1.1.4] | (RefSeq) PLA2-2.2; acidic phospholipase A2 PA4	Glycerophospholipid metabolism (ko00564);; Ether lipid metabolism (ko00565);; Arachidonic acid metabolism (ko00590);; alpha-Linolenic acid metabolism (ko00592)	--	--	Phospholipase A2	Phospholipase A2 OS=Apis dorsata OX=7462 PE=1 SV=1	I	Lipid transport and metabolism	PREDICTED: acidic phospholipase A2 PA4 isoform X4 [Apis mellifera]	--
gene5772	LOC100578137	3.88006	146	5.98951	210	3.76201	246	1.73231	116	2.24634	127	0.0152326	1.06158	up	--	--	--	--	--	--	--	--	--	T	Signal transduction mechanisms	PREDICTED: uncharacterized protein LOC100578137 [Apis mellifera]	--
gene5777	LOC411748	2.78688	835	1.28986	435	2.51274	1514	1.23487	949	1.06212	775	0.0206385	0.59287	up	--	--	Molecular Function: calcium ion binding (GO:0005509);; Cellular Component: integral component of membrane (GO:0016021);;	--	--	[T]	Signal transduction mechanisms	Calcium-binding EGF domain;; von Willebrand factor type C domain;; EGF domain;; MSP1 EGF domain 1;; Complement Clr-like EGF-like;; EGF-like domain;; Laminin G domain	Fibulin-1 OS=Caenorhabditis elegans OX=6239 GN=fbl-1 PE=1 SV=3	S	Function unknown	PREDICTED: protein kinase C-binding protein NELL1-like isoform X1 [Apis mellifera]	molecular function: binding (GO:0005488);; cellular component: membrane (GO:0016020);; cellular component: membrane part (GO:0044425)
gene5786	LOC413384	1.97049	582	0.936988	265	1.77085	862	0.970952	494	1.02787	439	0.0127779	0.755439	up	--	--	--	--	--	[R]	General function prediction only	Leucine rich repeat;; Immunoglobulin domain;; Leucine Rich repeats (2 copies);; Immunoglobulin I-set domain;; Leucine rich repeats (6 copies)	Slit homolog 1 protein OS=Caenorhabditis elegans OX=6239 GN=slt-1 PE=1 SV=1	S	Function unknown	PREDICTED: leucine-rich repeat-containing protein 24 [Apis mellifera]	--
gene5799	LOC408949	32.2171	4269	22.0393	2289	35.8308	6781	24.3817	5229	23.0349	4211	0.0490733	0.461535	up	--	--	Cellular Component: protein phosphatase type 2A complex (GO:0000159);; Biological Process: signal transduction (GO:0007165);; Biological Process: regulation of phosphoprotein phosphatase activity (GO:0034047);;	K11584|0|ame:408949|K11584 serine/threonine-protein phosphatase 2A regulatory subunit B' | (RefSeq) GB17069; serine/threonine-protein phosphatase 2A 56 kDa regulatory subunit gamma isoform-like	mRNA surveillance pathway (ko03015)	[T]	Signal transduction mechanisms	Protein phosphatase 2A regulatory B subunit (B56 family)	Serine/threonine-protein phosphatase 2A regulatory subunit pptr-1 OS=Caenorhabditis elegans OX=6239 GN=pptr-1 PE=1 SV=4	T	Signal transduction mechanisms	PREDICTED: serine/threonine-protein phosphatase 2A 56 kDa regulatory subunit gamma isoform-like isoform X1 [Apis mellifera]	cellular component: cell (GO:0005623);; cellular component: macromolecular complex (GO:0032991);; cellular component: cell part (GO:0044464);; biological process: cellular process (GO:0009987);; biological process: biological regulation (GO:0065007)
gene5807	LOC408942	7.7214	1582	8.15235	1722	7.7284	2245	7.04575	2128	4.48997	1086	0.0399399	0.800755	up	--	--	Cellular Component: integral component of membrane (GO:0016021);;	K17338|0|ame:408942|K17338 receptor expression-enhancing protein 1/2/3/4 | (RefSeq) uncharacterized protein T19C3.4	--	[V]	Defense mechanisms	TB2/DP1, HVA22 family	Uncharacterized protein T19C3.4 OS=Caenorhabditis elegans OX=6239 GN=T19C3.4 PE=3 SV=1	U	Intracellular trafficking, secretion, and vesicular transport	uncharacterized protein LOC100643409 isoform X1 [Bombus terrestris]	cellular component: membrane (GO:0016020);; cellular component: membrane part (GO:0044425)
gene5814	LOC408945	8.79598	1935	5.7173	1137	9.11923	3333	5.95818	2167	6.9077	2176	0.0390478	0.498406	up	--	--	Biological Process: signal transduction (GO:0007165);; Molecular Function: phosphatidylinositol binding (GO:0035091);;	K17936|0|ame:408945|K17936 sorting nexin-27 | (RefSeq) sorting nexin-27	--	[RTU]	General function prediction only;; Signal transduction mechanisms;; Intracellular trafficking, secretion, and vesicular transport	PX domain;; PDZ domain (Also known as DHR or GLGF);; Ras association (RalGDS/AF-6) domain;; FERM N-terminal domain	Disks large homolog 1 OS=Caenorhabditis elegans OX=6239 GN=dlg-1 PE=1 SV=1	O	Posttranslational modification, protein turnover, chaperones	PREDICTED: sorting nexin-27 isoform X1 [Apis mellifera]	biological process: cellular process (GO:0009987);; biological process: biological regulation (GO:0065007);; molecular function: binding (GO:0005488)
gene5818	LOC102656548	6.12307	296	7.14725	365	4.94302	472	3.29885	294	3.18985	253	0.0163463	0.960074	up	[F]	Nucleotide transport and metabolism	Molecular Function: nucleoside diphosphate kinase activity (GO:0004550);; Biological Process: nucleoside diphosphate phosphorylation (GO:0006165);; Biological Process: GTP biosynthetic process (GO:0006183);; Biological Process: UTP biosynthetic process (GO:0006228);; Biological Process: CTP biosynthetic process (GO:0006241);;	K20790|0|ame:102656548|K20790 nucleoside diphosphate kinase homolog 5 | (RefSeq) nucleoside diphosphate kinase homolog 5-like	Purine metabolism (ko00230);; Pyrimidine metabolism (ko00240)	[F]	Nucleotide transport and metabolism	Nucleoside diphosphate kinase;; Dpy-30 motif	Thioredoxin domain-containing protein 3 homolog OS=Heliocidaris crassispina OX=1043166 GN=NME8 PE=1 SV=1	F	Nucleotide transport and metabolism	PREDICTED: nucleoside diphosphate kinase homolog 5-like [Apis mellifera]	molecular function: catalytic activity (GO:0003824);; biological process: metabolic process (GO:0008152);; biological process: cellular process (GO:0009987);; biological process: single-organism process (GO:0044699)
gene5819	LOC100578177	3.2755	260	3.72847	253	3.85319	521	2.3602	312	1.45077	152	0.00651043	1.01741	up	--	--	--	--	--	--	--	--	--	S	Function unknown	PREDICTED: uncharacterized protein LOC102680442 isoform X1 [Apis dorsata]	--
gene5822	LOC726379	2.86151	396	2.07506	266	3.12787	747	5.97547	1427	6.71771	1361	0.000148869	-0.936628	down	--	--	Molecular Function: nucleic acid binding (GO:0003676);;	--	--	--	--	THAP domain	--	S	Function unknown	PREDICTED: putative leucine-rich repeat-containing protein DDB_G0290503 [Apis mellifera]	molecular function: binding (GO:0005488)
gene5843	LOC413098	15.4079	1759	12.0878	1338	9.58911	1883	7.93992	1519	4.81188	815	0.00522273	1.05245	up	[IR]	Lipid transport and metabolism;; General function prediction only	Molecular Function: oxidoreductase activity, acting on CH-OH group of donors (GO:0016614);; Molecular Function: flavin adenine dinucleotide binding (GO:0050660);; Biological Process: oxidation-reduction process (GO:0055114);;	--	--	[R]	General function prediction only	GMC oxidoreductase;; GMC oxidoreductase	Glucose dehydrogenase [FAD, quinone] OS=Drosophila pseudoobscura pseudoobscura OX=46245 GN=Gld PE=3 SV=4	E	Amino acid transport and metabolism	PREDICTED: glucose dehydrogenase [FAD, quinone] [Apis mellifera]	molecular function: catalytic activity (GO:0003824);; biological process: metabolic process (GO:0008152);; biological process: single-organism process (GO:0044699);; molecular function: binding (GO:0005488)
gene5863	LOC551130	8.02277	3455	5.68656	2174	4.89557	3227	3.74788	2678	2.79071	1831	0.00842117	0.95623	up	--	--	Cellular Component: integral component of membrane (GO:0016021);;	--	--	--	--	--	Protein tincar OS=Drosophila melanogaster OX=7227 GN=tinc PE=2 SV=1	S	Function unknown	PREDICTED: protein tincar isoform X1 [Apis mellifera]	cellular component: membrane (GO:0016020);; cellular component: membrane part (GO:0044425)
gene5879	LOC725260	3.14289	328	1.27192	163	2.20526	504	1.36587	315	1.50055	287	0.0433034	0.624181	up	--	--	--	--	--	--	--	--	--	S	Function unknown	PREDICTED: uncharacterized protein LOC725260 [Apis mellifera]	--
gene5895	LOC100577883	3.80499	274	1.42853	96	3.90447	421	1.56097	176	1.25846	127	0.00504187	1.06737	up	[QV]	Secondary metabolites biosynthesis, transport and catabolism;; Defense mechanisms	Molecular Function: monooxygenase activity (GO:0004497);; Molecular Function: iron ion binding (GO:0005506);; Cellular Component: integral component of membrane (GO:0016021);; Molecular Function: oxidoreductase activity, acting on paired donors, with incorporation or reduction of molecular oxygen (GO:0016705);; Molecular Function: heme binding (GO:0020037);; Biological Process: oxidation-reductio…	K15001|0|ame:100577883|K15001 cytochrome P450 family 4 [EC:1.14.-.-] | (RefSeq) cytochrome P450 4aa1-like	--	[QI]	Secondary metabolites biosynthesis, transport and catabolism;; Lipid transport and metabolism	Cytochrome P450	Probable cytochrome P450 4aa1 OS=Drosophila melanogaster OX=7227 GN=Cyp4aa1 PE=2 SV=2	Q	Secondary metabolites biosynthesis, transport and catabolism	cytochrome P450 4aa1-like [Apis mellifera]	molecular function: catalytic activity (GO:0003824);; biological process: metabolic process (GO:0008152);; biological process: single-organism process (GO:0044699);; molecular function: binding (GO:0005488);; cellular component: membrane (GO:0016020);; cellular component: membrane part (GO:0044425)
gene5902	LOC107964702	0.577585	43	0.361152	27	0.586049	109	2.21875	396	2.84689	438	2.55534e-07	-1.92434	down	--	--	Biological Process: metabolic process (GO:0008152);; Molecular Function: ligase activity (GO:0016874);;	--	--	--	--	--	--	S	Function unknown	uncharacterized protein LOC100648478 [Bombus terrestris]	biological process: metabolic process (GO:0008152);; molecular function: catalytic activity (GO:0003824)
gene5911	LOC412552	3.23872	251	1.81831	136	4.57087	556	13.5162	1942	3.93416	419	0.0335173	-0.946776	down	--	--	--	K12603|0|ame:412552|K12603 CCR4-NOT transcription complex subunit 6 [EC:3.1.13.4] | (RefSeq) twin; CCR4-NOT transcription complex subunit 6-like	RNA degradation (ko03018)	[K]	Transcription	Endonuclease/Exonuclease/phosphatase family	Protein angel OS=Drosophila melanogaster OX=7227 GN=angel PE=1 SV=2	A	RNA processing and modification	PREDICTED: CCR4-NOT transcription complex subunit 6-like isoform X2 [Apis mellifera]	--
gene5912	LOC102654121	29.2652	1125	26.3159	895	39.6751	2643	20.3639	1362	23.581	1209	0.00191311	0.759164	up	--	--	Cellular Component: integral component of membrane (GO:0016021);;	K20363|1.54652e-168|ame:102654121|K20363 protein transport protein YIP1 | (RefSeq) protein YIPF5	--	[U]	Intracellular trafficking, secretion, and vesicular transport	Yip1 domain	Protein YIPF5 homolog OS=Dictyostelium discoideum OX=44689 GN=yipf5 PE=3 SV=1	U	Intracellular trafficking, secretion, and vesicular transport	PREDICTED: protein YIPF5 [Apis mellifera]	cellular component: membrane (GO:0016020);; cellular component: membrane part (GO:0044425)
gene5936	LOC409077	6.74442	1083	3.8116	465	6.68333	1671	3.73666	873	3.8616	754	0.00462642	0.841384	up	[E]	Amino acid transport and metabolism	Molecular Function: aminopeptidase activity (GO:0004177);; Biological Process: proteolysis (GO:0006508);; Molecular Function: metallopeptidase activity (GO:0008237);; Molecular Function: zinc ion binding (GO:0008270);;	--	--	[EO]	Amino acid transport and metabolism;; Posttranslational modification, protein turnover, chaperones	ERAP1-like C-terminal domain;; Peptidase family M1 domain	Aminopeptidase N OS=Plutella xylostella OX=51655 GN=APN1 PE=1 SV=1	E	Amino acid transport and metabolism	PREDICTED: aminopeptidase N [Apis mellifera]	molecular function: catalytic activity (GO:0003824);; biological process: metabolic process (GO:0008152);; molecular function: binding (GO:0005488)
gene5977	LOC725366	21.1769	1839	13.5236	1055	16.9014	2450	15.3325	2178	10.0971	1225	0.038979	0.645081	up	--	--	Cellular Component: extracellular region (GO:0005576);; Biological Process: negative regulation of peptidase activity (GO:0010466);; Molecular Function: peptidase inhibitor activity (GO:0030414);;	--	--	[W]	Extracellular structures	Fibronectin type III domain;; WAP-type (Whey Acidic Protein) 'four-disulfide core'	--	S	Function unknown	PREDICTED: anosmin-1 isoform X1 [Apis mellifera]	cellular component: extracellular region (GO:0005576);; biological process: biological regulation (GO:0065007);; molecular function: molecular function regulator (GO:0098772)
gene5992	LOC411223	18.337	2246	7.26283	832	11.547	2444	4.71053	1094	3.43672	739	8.48689e-05	1.37663	up	[I]	Lipid transport and metabolism	Molecular Function: hydrolase activity (GO:0016787);;	--	--	[R]	General function prediction only	Carboxylesterase family;; alpha/beta hydrolase fold;; Prolyl oligopeptidase family	Esterase FE4 OS=Myzus persicae OX=13164 PE=1 SV=1	I	Lipid transport and metabolism	PREDICTED: esterase FE4-like isoform X1 [Apis mellifera]	molecular function: catalytic activity (GO:0003824)
[truncated: 275 more rows]
