# Supplementary material for: Female developmental environment delays development of male honeybee (Apis mellifera)
Source: BMC Genomics. 2021 Sep 27;22:699. doi: 10.1186/s12864-021-08014-1 (PMC8477528; doi:10.1186/s12864-021-08014-1)
Supplement: Supplementary file 2 — Additional file 2: Supplementary tables. This file has included a set of 12 supplementary figures providing: Statistics of sequencing data (Table S1); Statistical table of sample sequencing data and sequence alignment of selected reference genomes (Table S2); DEGs between QC and DC larvae (Table S3); DEGs between WC and DC larvae (Table S4); DEGs between QC and DC drones (Table S5); DEGs between WC and DC drones (Table S6); DEGs between QC and DC larvae enriched in GO enrichment (Table S7) DEGs between WC and DC larvae enriched in GO enrichment (Table S8); DEGs between QC and DC drones enriched in GO enrichment (Table S9); DEGs between WC and DC drones enriched in GO enrichment (Table S10); DEGs between drones from male cells and female cells enriched in 17 important KEGG pathways (Table S11, the data is the raw data supporting the Fig. 6); qRT-PCR primer sequences (Table S12). [file 12864_2021_8014_MOESM2_ESM.zip › Table S5.xls]

## Sheet: biomarker
		Table S5:DEGs between QC adult drones and DC adult drones
#ID	#ID	QC-A-Replicates-1_FPKM	QC-A-Replicates_count	QC-A-Replicates-2_FPKM	QC-A-Replicates-2_count	QC-A-Replicates-3_FPKM	QC-A-Replicates-3_count	DC-A-Replicates-1_FPKM	DC-A-Replicates-1_count	DC-A-Replicates-2_FPKM	DC-A-Replicates-2_count	DC-A-Replicates-3_FPKM	DC-A-Replicates-3_count	Pvalue	log2FC	regulated	COG_class	COG_class_annotation	GO_annotation	KEGG_annotation	KEGG_pathway_annotation	KOG_class	KOG_class_annotation	Pfam_annotation	Swiss_Prot_annotation	eggNOG_class	eggNOG_class_annotation	NR_annotation	GO_second_level_annotation
gene9467	LOC409762	256.671	13302	251.433	14352	205.009	10385	222.64	11177	455.496	20214	267.234	11451	0.0276597	-0.448919	down	[T]	Signal transduction mechanisms	Molecular Function: calcium ion binding (GO:0005509);;	--	--	--	--	EF-hand domain;; EF hand;; EF-hand domain pair	Sarcoplasmic calcium-binding protein 1 OS=Astacus leptodactylus OX=6717 PE=1 SV=1	S	Function unknown	PREDICTED: sarcoplasmic calcium-binding protein 1 isoform X2 [Apis mellifera]	molecular function: binding (GO:0005488)
gene3614	LOC412703	6.73671	1197	7.51489	1530	7.3101	1244	3.35683	590	6.7762	1047	3.56181	531	0.0376097	0.432068	up	[K]	Transcription	Biological Process: signal transduction (GO:0007165);; Cellular Component: integral component of membrane (GO:0016021);;	K18809|0|ame:412703|K18809 protein toll | (RefSeq) TL, TOLL, Toll-1; protein toll	--	[T]	Signal transduction mechanisms	Leucine rich repeat;; Leucine Rich repeats (2 copies);; Leucine rich repeats (6 copies);; TIR domain;; TIR domain	Protein toll OS=Drosophila melanogaster OX=7227 GN=Tl PE=1 SV=1	S	Function unknown	PREDICTED: protein toll [Apis mellifera]	biological process: cellular process (GO:0009987);; biological process: biological regulation (GO:0065007);; cellular component: membrane (GO:0016020);; cellular component: membrane part (GO:0044425)
gene6666	LOC412082	6.13039	421	6.00288	473	5.95113	394	6.78257	455	8.62587	518	6.50993	370	0.0476297	-0.389214	down	[H]	Coenzyme transport and metabolism	Biological Process: ubiquinone biosynthetic process (GO:0006744);; Molecular Function: 2-polyprenyl-6-methoxy-1,4-benzoquinone methyltransferase activity (GO:0008425);; Molecular Function: polyprenyldihydroxybenzoate methyltransferase activity (GO:0010420);; Cellular Component: extrinsic component of mitochondrial inner membrane (GO:0031314);; Biological Process: methylation (GO:0032259);; Molecu…	K00591|0|ame:412082|K00591 polyprenyldihydroxybenzoate methyltransferase / 3-demethylubiquinol 3-O-methyltransferase [EC:2.1.1.114 2.1.1.64] | (RefSeq) ubiquinone biosynthesis O-methyltransferase, mitochondrial	Ubiquinone and other terpenoid-quinone biosynthesis (ko00130)	[H]	Coenzyme transport and metabolism	Methyltransferase domain;; Methyltransferase domain;; Methyltransferase domain;; Methyltransferase domain;; Methyltransferase domain;; Mycolic acid cyclopropane synthetase;; Nodulation protein S (NodS);; Methionine biosynthesis protein MetW;; AdoMet dependent proline di-methyltransferase	Ubiquinone biosynthesis O-methyltransferase, mitochondrial OS=Dictyostelium discoideum OX=44689 GN=coq3 PE=3 SV=1	H	Coenzyme transport and metabolism	PREDICTED: ubiquinone biosynthesis O-methyltransferase, mitochondrial [Apis mellifera]	biological process: metabolic process (GO:0008152);; biological process: cellular process (GO:0009987);; biological process: single-organism process (GO:0044699);; molecular function: catalytic activity (GO:0003824);; cellular component: cell (GO:0005623);; cellular component: membrane (GO:0016020);; cellular component: organelle (GO:0043226);; cellular component: organelle part (GO:0044422);; ce…
gene4977	LOC102653609	13.9004	989	5.15333	420	59.5632	4078	3.03698	211	13.4502	836	1.77901	105	0.0178425	0.621655	up	--	--	Molecular Function: motor activity (GO:0003774);; Cellular Component: myosin complex (GO:0016459);;	--	--	--	--	--	Paramyosin, short form OS=Drosophila melanogaster OX=7227 GN=Prm PE=2 SV=2	Z	Cytoskeleton	PREDICTED: paramyosin, short form-like [Apis mellifera]	molecular function: catalytic activity (GO:0003824);; cellular component: cell (GO:0005623);; cellular component: macromolecular complex (GO:0032991);; cellular component: organelle (GO:0043226);; cellular component: organelle part (GO:0044422);; cellular component: cell part (GO:0044464)
gene7385	LOC412767	1.46339	68	0.65916	35	0.076782	4	1.32797	60	3.4974	141	2.27908	87	0.0473575	-0.512187	down	--	--	--	--	--	--	--	Haemolymph juvenile hormone binding protein (JHBP)	Protein takeout OS=Drosophila melanogaster OX=7227 GN=to PE=2 SV=1	S	Function unknown	PREDICTED: protein takeout [Apis mellifera]	--
gene2022	LOC413186	17.0594	1196	19.9977	1606	26.2438	1772	9.52883	652	17.5206	1074	10.0956	586	0.0185467	0.510143	up	--	--	Cellular Component: mitochondrial inner membrane (GO:0005743);; Biological Process: mitochondrial pyruvate transport (GO:0006850);; Cellular Component: integral component of membrane (GO:0016021);;	--	--	[S]	Function unknown	Uncharacterised protein family (UPF0041)	Probable mitochondrial pyruvate carrier 2 OS=Caenorhabditis elegans OX=6239 GN=mpc-2 PE=3 SV=2	S	Function unknown	PREDICTED: mitochondrial pyruvate carrier 3-like [Apis mellifera]	cellular component: cell (GO:0005623);; cellular component: membrane (GO:0016020);; cellular component: organelle (GO:0043226);; cellular component: organelle part (GO:0044422);; cellular component: cell part (GO:0044464);; biological process: single-organism process (GO:0044699);; biological process: localization (GO:0051179);; cellular component: membrane part (GO:0044425)
gene8849	LOC102655272	10.1148	376	8.18878	347	8.40421	301	12.8813	466	20.9316	713	11.7608	365	0.000508361	-0.767973	down	[J]	Translation, ribosomal structure and biogenesis	Molecular Function: RNA binding (GO:0003723);; Cellular Component: nucleolus (GO:0005730);; Cellular Component: intracellular ribonucleoprotein complex (GO:0030529);; Biological Process: ribosome biogenesis (GO:0042254);;	K12845|1.81129e-74|ame:102655272|K12845 U4/U6 small nuclear ribonucleoprotein SNU13 | (RefSeq) NHP2-like protein 1	Ribosome biogenesis in eukaryotes (ko03008);; Spliceosome (ko03040)	[AJ]	RNA processing and modification;; Translation, ribosomal structure and biogenesis	Ribosomal protein L7Ae/L30e/S12e/Gadd45 family	NHP2-like protein 1 homolog OS=Drosophila melanogaster OX=7227 GN=hoip PE=2 SV=1	J	Translation, ribosomal structure and biogenesis	PREDICTED: NHP2-like protein 1 [Apis mellifera]	molecular function: binding (GO:0005488);; cellular component: cell (GO:0005623);; cellular component: organelle (GO:0043226);; cellular component: organelle part (GO:0044422);; cellular component: cell part (GO:0044464);; cellular component: macromolecular complex (GO:0032991);; biological process: cellular component organization or biogenesis (GO:0071840)
gene6315	LOC113218957	1.32769	75	0.753597	49	1.55583	85	0.014533	1	1e-06	1	1e-06	1	5.65432e-08	1.48432	up	[H]	Coenzyme transport and metabolism	Molecular Function: magnesium ion binding (GO:0000287);; Molecular Function: holo-[acyl-carrier-protein] synthase activity (GO:0008897);;	--	--	[EH]	Amino acid transport and metabolism;; Coenzyme transport and metabolism	4'-phosphopantetheinyl transferase superfamily	Neurexin-4 OS=Drosophila melanogaster OX=7227 GN=Nrx-IV PE=1 SV=2	H	Coenzyme transport and metabolism	PREDICTED: L-aminoadipate-semialdehyde dehydrogenase-phosphopantetheinyl transferase [Apis florea]	molecular function: binding (GO:0005488);; molecular function: catalytic activity (GO:0003824)
gene10742	LOC727650	9.67509	802	7.69279	733	8.81989	705	7.98076	650	15.3433	1108	14.1485	967	0.0152567	-0.539691	down	--	--	Cellular Component: integral component of membrane (GO:0016021);;	--	--	--	--	--	--	S	Function unknown	PREDICTED: uncharacterized protein LOC727650 isoform X2 [Apis mellifera]	cellular component: membrane (GO:0016020);; cellular component: membrane part (GO:0044425)
gene10231	LOC408407	65.3414	2036	49.4896	1766	51.0152	1530	85.0354	2586	64.6678	1761	71.4657	1843	0.0482338	-0.481691	down	--	--	--	--	--	--	--	Translation machinery associated TMA7	--	--	--	--	--
gene7751	LOC411291	51.1315	5094	13.6317	5506	60.4888	5631	75.2514	7159	75.2852	6500	66.709	5490	0.00593828	-0.551168	down	[K]	Transcription	--	--	--	[R]	General function prediction only	Leucine rich repeat;; Leucine Rich repeats (2 copies);; Leucine Rich Repeat	Protein lap4 OS=Drosophila melanogaster OX=7227 GN=scrib PE=1 SV=1	S	Function unknown	PREDICTED: leucine-rich repeat-containing protein 58 [Apis florea]	--
gene6919	LOC100578668	103.807	6458	74.5687	5307	63.7632	3810	248.671	15087	58.5301	3176	204.732	10527	0.0175298	-0.667948	down	--	--	Cellular Component: integral component of membrane (GO:0016021);;	--	--	--	--	--	--	--	--	PREDICTED: histone H3.v1-like isoform X1 [Apis mellifera]	cellular component: membrane (GO:0016020);; cellular component: membrane part (GO:0044425)
gene389	LOC412287	68.7626	5430	65.8495	5942	81.8225	6194	31.6832	2438	66.1477	4555	40.3447	2624	0.0259319	0.439426	up	[O]	Posttranslational modification, protein turnover, chaperones	--	K09571|0|ame:412287|K09571 FK506-binding protein 4/5 [EC:5.2.1.8] | (RefSeq) FKBP59; peptidyl-prolyl cis-trans isomerase FKBP4	--	[O]	Posttranslational modification, protein turnover, chaperones	FKBP-type peptidyl-prolyl cis-trans isomerase;; Tetratricopeptide repeat;; Tetratricopeptide repeat;; Tetratricopeptide repeat;; Tetratricopeptide repeat;; Tetratricopeptide repeat;; Tetratricopeptide repeat	FK506-binding protein 59 OS=Drosophila melanogaster OX=7227 GN=FKBP59 PE=1 SV=1	O	Posttranslational modification, protein turnover, chaperones	PREDICTED: peptidyl-prolyl cis-trans isomerase FKBP4 isoform X2 [Apis mellifera]	--
gene8043	LOC550998	21.9616	2687	15.966	2436	19.8475	2331	29.0244	3577	22.3906	2512	26.6348	2712	0.0293222	-0.515081	down	--	--	Molecular Function: sulfotransferase activity (GO:0008146);; Cellular Component: integral component of membrane (GO:0016021);; Biological Process: carbohydrate biosynthetic process (GO:0016051);;	K01017|0|ame:550998|K01017 chondroitin 4-sulfotransferase 11 [EC:2.8.2.5] | (RefSeq) GB10157; carbohydrate sulfotransferase 11-like	Glycosaminoglycan biosynthesis - chondroitin sulfate / dermatan sulfate (ko00532)	[MW]	Cell wall/membrane/envelope biogenesis;; Extracellular structures	Sulfotransferase family	--	S	Function unknown	PREDICTED: carbohydrate sulfotransferase 11-like [Apis mellifera]	molecular function: catalytic activity (GO:0003824);; cellular component: membrane (GO:0016020);; cellular component: membrane part (GO:0044425);; biological process: metabolic process (GO:0008152);; biological process: single-organism process (GO:0044699)
Apis_mellifera_newGene_1566	--	8.8123	565	6.7744	495	6.07641	374	18.2998	1141	4.54362	255	16.634	881	0.0471849	-0.557864	down	--	--	--	--	--	--	--	--	--	S	Function unknown	PREDICTED: uncharacterized protein LOC107996161 [Apis cerana]	--
gene4959	LOC100577629	25.8357	2159	22.7372	2104	25.1641	2012	27.6246	2163	29.142	2112	37.5032	2468	0.0493524	-0.430269	down	--	--	Molecular Function: calcium ion binding (GO:0005509);;	--	--	[T]	Signal transduction mechanisms	Complement Clr-like EGF-like;; Calcium-binding EGF domain	Mucin-like protein (Fragment) OS=Acropora millepora OX=45264 PE=1 SV=1	S	Function unknown	PREDICTED: uncharacterized protein LOC100577629 isoform X1 [Apis mellifera]	molecular function: binding (GO:0005488)
gene12115	LOC551252	58.5322	3905	50.9597	3902	53.8884	3474	69.7915	4551	76.1177	4443	73.8285	4086	0.00575526	-0.537827	down	--	--	--	--	--	--	--	--	--	S	Function unknown	PREDICTED: tropomyosin-like [Apis mellifera]	--
gene11903	LOC409467	11.5544	1852	13.3094	2332	12.3495	1845	14.6838	2256	17.7709	2497	12.7879	1699	0.0206175	-0.431276	down	[E]	Amino acid transport and metabolism	Molecular Function: transporter activity (GO:0005215);; Cellular Component: integral component of membrane (GO:0016021);; Biological Process: transmembrane transport (GO:0055085);;	K17391|0|ame:409467|K17391 insulin-like growth factor 2 mRNA-binding protein 1 | (RefSeq) GB16859; sodium-coupled monocarboxylate transporter 2-like	--	[P]	Inorganic ion transport and metabolism	Sodium:solute symporter family	Putative sodium-dependent multivitamin transporter OS=Drosophila melanogaster OX=7227 GN=CG32669 PE=2 SV=1	E	Amino acid transport and metabolism	PREDICTED: sodium-coupled monocarboxylate transporter 2-like isoform X1 [Apis mellifera]	molecular function: transporter activity (GO:0005215);; cellular component: membrane (GO:0016020);; cellular component: membrane part (GO:0044425);; biological process: localization (GO:0051179)
gene1328	LOC100576662	12.1994	639	14.4999	842	9.78616	536	18.4673	939	12.8733	578	27.3933	1144	0.035503	-0.565769	down	--	--	--	--	--	--	--	--	--	S	Function unknown	PREDICTED: uncharacterized protein LOC100576662 isoform X1 [Apis mellifera]	--
gene8307	LOC102656107	8.3196	561	11.5814	894	14.613	948	1.52687	101	0.834414	50	7.67649	428	0.0489476	0.532413	up	--	--	Biological Process: regulation of signal transduction (GO:0009966);;	K17606|0|ame:102656107|K17606 immunoglobulin-binding protein 1 | (RefSeq) immunoglobulin-binding protein 1	--	[T]	Signal transduction mechanisms	TAP42-like family	--	S	Function unknown	PREDICTED: immunoglobulin-binding protein 1 [Apis mellifera]	biological process: biological regulation (GO:0065007)
gene8388	LOC100577981	34.9636	4716	16.9154	2613	28.5829	3713	48.1038	6333	26.3954	3112	51.5872	5758	0.0418301	-0.55778	down	[K]	Transcription	Cellular Component: integral component of membrane (GO:0016021);;	--	--	[R]	General function prediction only	Leucine rich repeat;; Leucine Rich repeats (2 copies);; Leucine Rich Repeat;; Leucine-rich repeat;; Leucine rich repeats (6 copies);; Leucine Rich repeat	Toll-like receptor 6 OS=Drosophila melanogaster OX=7227 GN=Toll-6 PE=1 SV=1	S	Function unknown	PREDICTED: insulin-like growth factor-binding protein complex acid labile subunit [Apis mellifera]	cellular component: membrane (GO:0016020);; cellular component: membrane part (GO:0044425)
gene7036	LOC726315	18.9981	1646	13.1671	1323	16.4322	1371	7.5914	644	11.7853	900	7.50013	541	0.00453478	0.582875	up	--	--	Molecular Function: hydrolase activity (GO:0016787);;	--	--	[I]	Lipid transport and metabolism	Calcineurin-like phosphoesterase	Sphingomyelin phosphodiesterase 1 OS=Caenorhabditis elegans OX=6239 GN=asm-1 PE=1 SV=2	S	Function unknown	PREDICTED: sphingomyelin phosphodiesterase 1-like [Apis cerana]	molecular function: catalytic activity (GO:0003824)
gene6560	LOC551514	5.65348	1578	5.72602	1321	4.75029	1171	11.6241	2534	3.98318	836	10.6624	2455	0.0487066	-0.55168	down	[O]	Posttranslational modification, protein turnover, chaperones	Molecular Function: peptidase activity (GO:0008233);;	--	--	[E]	Amino acid transport and metabolism	Trypsin;; Low-density lipoprotein receptor domain class A;; Domain of unknown function (DUF1986)	Serine protease nudel OS=Drosophila melanogaster OX=7227 GN=ndl PE=1 SV=2	O	Posttranslational modification, protein turnover, chaperones	PREDICTED: serine protease nudel [Apis mellifera]	molecular function: catalytic activity (GO:0003824)
gene10774	PPO	7.33316	876	13.7538	1905	15.0729	1744	14.2243	1686	22.0134	2286	30.3078	2988	0.00775833	-0.70634	down	--	--	Molecular Function: oxidoreductase activity (GO:0016491);; Molecular Function: metal ion binding (GO:0046872);; Biological Process: oxidation-reduction process (GO:0055114);;	--	--	--	--	Hemocyanin, ig-like domain;; Hemocyanin, copper containing domain;; Hemocyanin, all-alpha domain;; Common central domain of tyrosinase	Phenoloxidase 1 OS=Holotrichia diomphalia OX=33394 GN=PPO1 PE=1 SV=1	S	Function unknown	phenoloxidase subunit A3 [Apis mellifera]	molecular function: catalytic activity (GO:0003824);; molecular function: binding (GO:0005488);; biological process: metabolic process (GO:0008152);; biological process: single-organism process (GO:0044699)
gene11743	LOC408516	412.07	17188	309.775	14697	325.643	13061	534.96	21800	354.133	12903	584.469	19968	0.0446579	-0.516038	down	--	--	--	--	--	[R]	General function prediction only	Phosphatidylethanolamine-binding protein	Phosphatidylethanolamine-binding protein homolog F40A3.3 OS=Caenorhabditis elegans OX=6239 GN=F40A3.3 PE=3 SV=1	S	Function unknown	PREDICTED: protein D2-like isoform X2 [Apis mellifera]	--
gene7438	LOC725026	113.522	6692	62.1045	4176	113.94	6352	147.264	8501	169.682	8650	118.492	5720	0.0124159	-0.598566	down	[R]	General function prediction only	Cellular Component: integral component of membrane (GO:0016021);;	--	--	[Q]	Secondary metabolites biosynthesis, transport and catabolism	short chain dehydrogenase;; Enoyl-(Acyl carrier protein) reductase	Dehydrogenase/reductase SDR family protein 7-like OS=Anopheles gambiae OX=7165 GN=AGAP005532 PE=3 SV=3	S	Function unknown	PREDICTED: retinol dehydrogenase 10-A-like isoform X1 [Apis mellifera]	cellular component: membrane (GO:0016020);; cellular component: membrane part (GO:0044425)
gene7745	Obp6	5.99331	241	3.52211	175	1.38893	58	7.30628	317	9.2756	350	6.81214	245	0.0116549	-0.70778	down	--	--	Molecular Function: odorant binding (GO:0005549);;	--	--	--	--	PBP/GOBP family	--	S	Function unknown	PREDICTED: odorant binding protein 6 isoform X1 [Apis mellifera]	molecular function: binding (GO:0005488)
gene7158	LOC552066	33.5523	2724	25.7628	2394	31.1123	2429	16.2025	1284	22.7455	1606	18.8382	1266	0.0247048	0.414342	up	[E]	Amino acid transport and metabolism	Molecular Function: oxidoreductase activity (GO:0016491);; Biological Process: oxidation-reduction process (GO:0055114);;	K18166|0|ame:552066|K18166 FAD-dependent oxidoreductase domain-containing protein 1 | (RefSeq) FAD-dependent oxidoreductase domain-containing protein 1	--	[R]	General function prediction only	FAD dependent oxidoreductase	--	S	Function unknown	FAD-dependent oxidoreductase domain-containing protein [Apis cerana cerana]	molecular function: catalytic activity (GO:0003824);; biological process: metabolic process (GO:0008152);; biological process: single-organism process (GO:0044699)
gene3645	CPR19	505.361	39939	273.469	22542	333.353	22498	920.374	54447	308.39	18646	1130.05	56506	0.0422368	-0.570547	down	--	--	--	--	--	--	--	Insect cuticle protein	Adult-specific rigid cuticular protein 12.6 OS=Araneus diadematus OX=45920 PE=1 SV=1	S	Function unknown	PREDICTED: extensin-like [Apis dorsata]	--
gene6087	LOC408923	8.39281	1857	9.23565	2999	8.78041	2412	9.53822	2692	10.5783	2680	9.97648	2438	0.0421568	-0.433727	down	--	--	Molecular Function: transcription factor activity, sequence-specific DNA binding (GO:0003700);; Cellular Component: transcription factor TFIID complex (GO:0005669);; Biological Process: DNA-templated transcription, initiation (GO:0006352);; Biological Process: regulation of transcription, DNA-templated (GO:0006355);; Molecular Function: protein heterodimerization activity (GO:0046982);;	K03129|0|cfo:105255642|K03129 transcription initiation factor TFIID subunit 4 | (RefSeq) transcription initiation factor TFIID subunit 4	Basal transcription factors (ko03022)	[K]	Transcription	Transcription initiation factor TFIID component TAF4 family;; NHR1 homology to TAF	Transcription initiation factor TFIID subunit 4 OS=Drosophila melanogaster OX=7227 GN=Taf4 PE=1 SV=1	K	Transcription	PREDICTED: transcription initiation factor TFIID subunit 4-like isoform X1 [Apis mellifera]	molecular function: nucleic acid binding transcription factor activity (GO:0001071);; biological process: biological regulation (GO:0065007);; cellular component: cell (GO:0005623);; cellular component: membrane-enclosed lumen (GO:0031974);; cellular component: macromolecular complex (GO:0032991);; cellular component: organelle (GO:0043226);; cellular component: organelle part (GO:0044422);; cell…
gene8992	Sod2	105.894	6744	111.562	8138	101.157	6203	137.861	8569	154.099	8575	107.515	5667	0.0329178	-0.432724	down	[P]	Inorganic ion transport and metabolism	Molecular Function: superoxide dismutase activity (GO:0004784);; Biological Process: removal of superoxide radicals (GO:0019430);; Molecular Function: metal ion binding (GO:0046872);; Biological Process: oxidation-reduction process (GO:0055114);;	K04564|2.55572e-160|ame:410082|K04564 superoxide dismutase, Fe-Mn family [EC:1.15.1.1] | (RefSeq) Sod2, GB14346; superoxide dismutase 2, mitochondrial	MAPK signaling pathway - fly (ko04013);; FoxO signaling pathway (ko04068);; Peroxisome (ko04146);; Longevity regulating pathway - multiple species (ko04213)	[P]	Inorganic ion transport and metabolism	Iron/manganese superoxide dismutases, C-terminal domain;; Iron/manganese superoxide dismutases, alpha-hairpin domain	Superoxide dismutase [Mn] 1, mitochondrial OS=Caenorhabditis elegans OX=6239 GN=sod-2 PE=1 SV=1	P	Inorganic ion transport and metabolism	superoxide dismutase 2, mitochondrial [Apis mellifera]	molecular function: catalytic activity (GO:0003824);; molecular function: antioxidant activity (GO:0016209);; biological process: metabolic process (GO:0008152);; biological process: cellular process (GO:0009987);; biological process: single-organism process (GO:0044699);; biological process: response to stimulus (GO:0050896);; biological process: detoxification (GO:0098754);; molecular function:…
gene5033	CPR28	1333.56	72098	670.196	41572	931.783	48622	1183.66	63311	1459.36	69031	1420.62	63562	0.0350872	-0.505581	down	--	--	Molecular Function: structural constituent of cuticle (GO:0042302);;	--	--	--	--	Insect cuticle protein	Flexible cuticle protein 12 OS=Hyalophora cecropia OX=7123 GN=CP12 PE=2 SV=1	S	Function unknown	PREDICTED: flexible cuticle protein 12-like [Apis cerana]	molecular function: structural molecule activity (GO:0005198)
gene1675	CPR14	3101.99	135790	2406.34	120671	1785.46	75261	3751.51	160302	2496.01	95481	4498.38	162974	0.049651	-0.523889	down	--	--	Molecular Function: structural constituent of cuticle (GO:0042302);;	--	--	--	--	Insect cuticle protein	Endocuticle structural glycoprotein SgAbd-1 OS=Schistocerca gregaria OX=7010 PE=1 SV=1	S	Function unknown	cuticular protein 14 precursor [Apis mellifera]	molecular function: structural molecule activity (GO:0005198)
gene7868	LOC413605	291.112	18646	326.149	23930	308.407	19021	420.775	26306	477.613	26732	359.653	19065	0.00431228	-0.545527	down	[C]	Energy production and conversion	Molecular Function: electron carrier activity (GO:0009055);; Cellular Component: integral component of membrane (GO:0016021);; Molecular Function: heme binding (GO:0020037);;	K00413|0|ame:413605|K00413 ubiquinol-cytochrome c reductase cytochrome c1 subunit | (RefSeq) Cyc1; cytochrome c1, heme protein, mitochondrial	Oxidative phosphorylation (ko00190)	[C]	Energy production and conversion	Cytochrome C1 family	Cytochrome c1, heme protein, mitochondrial OS=Dictyostelium discoideum OX=44689 GN=cyc1 PE=3 SV=1	C	Energy production and conversion	PREDICTED: cytochrome c1, heme protein, mitochondrial isoform X1 [Apis mellifera]	molecular function: electron carrier activity (GO:0009055);; cellular component: membrane (GO:0016020);; cellular component: membrane part (GO:0044425);; molecular function: binding (GO:0005488)
gene11929	Tpi	150.242	14088	143.118	15434	167.16	15124	164.684	15106	216.826	17769	152.206	11844	0.038195	-0.349405	down	[G]	Carbohydrate transport and metabolism	Molecular Function: structural constituent of ribosome (GO:0003735);; Molecular Function: triose-phosphate isomerase activity (GO:0004807);; Cellular Component: ribosome (GO:0005840);; Biological Process: gluconeogenesis (GO:0006094);; Biological Process: glycolytic process (GO:0006096);; Biological Process: pentose-phosphate shunt (GO:0006098);; Biological Process: translation (GO:0006412);; Mol…	K01803|5.58463e-174|ame:726117|K01803 triosephosphate isomerase (TIM) [EC:5.3.1.1] | (RefSeq) Tpi, GB17473; triosephosphate isomerase	Glycolysis / Gluconeogenesis (ko00010);; Fructose and mannose metabolism (ko00051);; Inositol phosphate metabolism (ko00562);; Carbon metabolism (ko01200);; Biosynthesis of amino acids (ko01230)	[G]	Carbohydrate transport and metabolism	Triosephosphate isomerase;; Ribosomal protein L20	Triosephosphate isomerase OS=Bombyx mori OX=7091 GN=Tpi PE=1 SV=2	G	Carbohydrate transport and metabolism	triosephosphate isomerase [Apis mellifera]	molecular function: structural molecule activity (GO:0005198);; molecular function: catalytic activity (GO:0003824);; cellular component: cell (GO:0005623);; cellular component: macromolecular complex (GO:0032991);; cellular component: organelle (GO:0043226);; cellular component: cell part (GO:0044464);; biological process: metabolic process (GO:0008152);; biological process: single-organism proc…
gene5729	LOC412274	27.1697	13076	5.61505	2328	6.50651	2268	3.23535	1143	6.32403	2000	4.59887	1378	0.0144509	0.680106	up	[MU]	Cell wall/membrane/envelope biogenesis;; Intracellular trafficking, secretion, and vesicular transport	Biological Process: axon guidance (GO:0007411);; Cellular Component: integral component of membrane (GO:0016021);; Molecular Function: semaphorin receptor activity (GO:0017154);; Biological Process: regulation of GTPase activity (GO:0043087);; Biological Process: semaphorin-plexin signaling pathway (GO:0071526);;	K06820|0|ame:412274|K06820 plexin A | (RefSeq) plexB; plexin-B	--	[T]	Signal transduction mechanisms	Plexin cytoplasmic RasGAP domain;; Sema domain;; IPT/TIG domain;; Plexin repeat	Plexin-B OS=Drosophila melanogaster OX=7227 GN=PlexB PE=1 SV=2	S	Function unknown	PREDICTED: plexin-B [Apis mellifera]	biological process: cellular process (GO:0009987);; biological process: multicellular organismal process (GO:0032501);; biological process: developmental process (GO:0032502);; biological process: locomotion (GO:0040011);; biological process: single-organism process (GO:0044699);; biological process: response to stimulus (GO:0050896);; biological process: cellular component organization or biogen…
gene11398	LOC409740	2.77268	296	0.43044	53	0.812626	84	35.1325	3659	11.9054	1110	29.6993	2623	9.60494e-08	-1.46502	down	--	--	Molecular Function: transporter activity (GO:0005215);; Cellular Component: intracellular (GO:0005622);; Biological Process: transport (GO:0006810);;	--	--	[I]	Lipid transport and metabolism	CRAL/TRIO domain	Retinol-binding protein pinta OS=Drosophila melanogaster OX=7227 GN=pinta PE=2 SV=1	S	Function unknown	PREDICTED: alpha-tocopherol transfer protein-like [Apis mellifera]	molecular function: transporter activity (GO:0005215);; cellular component: cell (GO:0005623);; cellular component: cell part (GO:0044464);; biological process: localization (GO:0051179)
gene7055	LOC100578928	10.4504	973	9.19231	915	9.90135	888	20.0077	1636	12.9944	1016	11.5478	925	0.0229091	-0.572149	down	--	--	Molecular Function: calcium ion binding (GO:0005509);; Biological Process: integrin-mediated signaling pathway (GO:0007229);;	--	--	[T]	Signal transduction mechanisms	EF-hand domain pair;; EF hand;; EF-hand domain pair;; EF-hand domain;; EF hand	Neurocalcin homolog OS=Drosophila melanogaster OX=7227 GN=Nca PE=1 SV=2	DTZ	Cell cycle control, cell division, chromosome partitioning;; Signal transduction mechanisms;; Cytoskeleton	PREDICTED: calcium and integrin-binding protein 1-like isoform X1 [Apis mellifera]	molecular function: binding (GO:0005488);; biological process: cellular process (GO:0009987);; biological process: signaling (GO:0023052);; biological process: single-organism process (GO:0044699);; biological process: response to stimulus (GO:0050896);; biological process: biological regulation (GO:0065007)
gene11091	LOC552671	248.965	20023	243.276	22413	269.522	20872	302.688	23762	363.672	25558	258.154	17183	0.0242567	-0.408033	down	[R]	General function prediction only	Molecular Function: catalytic activity (GO:0003824);; Molecular Function: metal ion binding (GO:0046872);;	K00415|0|ame:552671|K00415 ubiquinol-cytochrome c reductase core subunit 2 | (RefSeq) cytochrome b-c1 complex subunit 2, mitochondrial	Oxidative phosphorylation (ko00190)	[C]	Energy production and conversion	Insulinase (Peptidase family M16);; Peptidase M16 inactive domain	Mitochondrial-processing peptidase subunit alpha-2 OS=Dictyostelium discoideum OX=44689 GN=mppA2 PE=1 SV=1	O	Posttranslational modification, protein turnover, chaperones	PREDICTED: cytochrome b-c1 complex subunit 2, mitochondrial-like [Apis dorsata]	molecular function: catalytic activity (GO:0003824);; molecular function: binding (GO:0005488)
gene12130	LOC413119	11.4085	1341	10.7446	1460	12.6593	1353	18.4019	2221	9.88289	967	26.4187	2452	0.0424241	-0.558463	down	[R]	General function prediction only	Cellular Component: integral component of membrane (GO:0016021);; Molecular Function: transferase activity (GO:0016740);;	K10532|0|ame:413119|K10532 heparan-alpha-glucosaminide N-acetyltransferase [EC:2.3.1.78] | (RefSeq) GB19592; heparan-alpha-glucosaminide N-acetyltransferase-like	Glycosaminoglycan degradation (ko00531);; Lysosome (ko04142)	[S]	Function unknown	Domain of unknown function (DUF5009)	--	S	Function unknown	PREDICTED: heparan-alpha-glucosaminide N-acetyltransferase-like isoform X1 [Apis mellifera]	cellular component: membrane (GO:0016020);; cellular component: membrane part (GO:0044425);; molecular function: catalytic activity (GO:0003824)
gene3853	LOC412457	17.6032	2133	16.4727	2112	24.5636	2570	20.0686	2291	30.011	2967	23.5548	2208	0.0164089	-0.449938	down	--	--	--	--	--	--	--	Domain of unknown function (DUF4461);; Domain of unknown function (DUF4460)	--	S	Function unknown	PREDICTED: T-cell activation inhibitor, mitochondrial-like isoform X2 [Apis mellifera]	--
gene4895	LOC726236	3.72166	344	2.86492	303	1.59779	142	4.33671	391	3.43528	277	6.00698	459	0.0416072	-0.565056	down	[IR]	Lipid transport and metabolism;; General function prediction only	Molecular Function: oxidoreductase activity, acting on CH-OH group of donors (GO:0016614);; Molecular Function: flavin adenine dinucleotide binding (GO:0050660);; Biological Process: oxidation-reduction process (GO:0055114);;	--	--	[R]	General function prediction only	GMC oxidoreductase;; GMC oxidoreductase;; Pyridine nucleotide-disulphide oxidoreductase;; NAD(P)-binding Rossmann-like domain	Neither inactivation nor afterpotential protein G OS=Drosophila melanogaster OX=7227 GN=ninaG PE=2 SV=2	E	Amino acid transport and metabolism	PREDICTED: neither inactivation nor afterpotential protein G-like isoform X2 [Apis cerana]	molecular function: catalytic activity (GO:0003824);; biological process: metabolic process (GO:0008152);; biological process: single-organism process (GO:0044699);; molecular function: binding (GO:0005488)
gene3565	LOC102655124	4.38417	291	3.79017	288	3.66473	234	0.116734	8	0.14027	9	0.136935	8	1.03497e-26	2.84195	up	[R]	General function prediction only	Molecular Function: nucleic acid binding (GO:0003676);; Molecular Function: zinc ion binding (GO:0008270);;	K09228|0|hst:105181208|K09228 KRAB domain-containing zinc finger protein | (RefSeq) zinc finger protein OZF-like	--	[R]	General function prediction only	Zinc finger, C2H2 type;; Zinc-finger double domain;; C2H2-type zinc finger;; C2H2-type zinc finger;; Zinc-finger double-stranded RNA-binding;; Zinc-finger of C2H2 type;; GAGA factor	Krueppel homolog 1 OS=Drosophila melanogaster OX=7227 GN=Kr-h1 PE=2 SV=2	S	Function unknown	PREDICTED: zinc finger protein 664-like [Apis mellifera]	molecular function: binding (GO:0005488)
gene3741	LOC725962	0.610897	34	1.12741	82	0.785344	45	1.79774	95	0.903829	47	2.78498	143	0.0426463	-0.564171	down	--	--	--	--	--	[T]	Signal transduction mechanisms	EF-hand domain;; EF hand;; EF-hand domain pair;; EF-hand domain pair	Troponin C, isoform 1 OS=Homarus americanus OX=6706 PE=1 SV=1	DTZ	Cell cycle control, cell division, chromosome partitioning;; Signal transduction mechanisms;; Cytoskeleton	PREDICTED: EF-hand calcium-binding domain-containing protein 11-like [Apis mellifera]	--
Apis_mellifera_newGene_2617	--	3.44214	182	1.50465	99	2.56002	126	5.81236	302	1.03659	62	9.625	444	0.0417509	-0.555519	down	--	--	--	--	--	--	--	--	--	--	--	--	--
gene184	LOC725982	4.19357	767	3.92022	962	5.55853	1214	7.86004	3718	5.69114	1292	3.81033	864	0.0104665	-0.720043	down	--	--	Cellular Component: cytosol (GO:0005829);; Biological Process: retrograde transport, endosome to Golgi (GO:0042147);;	K17600|0|ame:725982|K17600 vacuolar protein sorting-associated protein 54 | (RefSeq) scat; vacuolar protein sorting-associated protein 54	--	[U]	Intracellular trafficking, secretion, and vesicular transport	Vps54-like protein;; Vacuolar-sorting protein 54, of GARP complex	Vacuolar protein sorting-associated protein 54 OS=Drosophila melanogaster OX=7227 GN=scat PE=1 SV=1	U	Intracellular trafficking, secretion, and vesicular transport	PREDICTED: vacuolar protein sorting-associated protein 54 [Apis mellifera]	cellular component: cell (GO:0005623);; cellular component: cell part (GO:0044464);; biological process: localization (GO:0051179)
gene6024	LOC725329	4.2054	275	5.25359	328	4.24801	283	7.22719	484	5.17128	294	7.61976	370	0.0257047	-0.574591	down	--	--	--	--	--	--	--	UPF0489 domain	--	S	Function unknown	PREDICTED: UPF0489 protein C5orf22 homolog isoform X2 [Apis mellifera]	--
gene8419	LOC100577165	4.54607	491	3.71181	479	3.89299	410	7.94644	797	3.15388	326	9.93676	865	0.0375773	-0.578676	down	--	--	--	--	--	--	--	FAM194 protein	--	S	Function unknown	PREDICTED: uncharacterized protein LOC100577165 [Apis mellifera]	--
gene8141	LOC412569	15.0542	3560	4.79889	1226	6.16678	1667	21.4599	9436	5.72019	1331	9.89888	3449	0.0259958	-0.610467	down	[C]	Energy production and conversion	Molecular Function: oxoglutarate dehydrogenase (succinyl-transferring) activity (GO:0004591);; Biological Process: tricarboxylic acid cycle (GO:0006099);; Molecular Function: thiamine pyrophosphate binding (GO:0030976);;	K15791|0|ame:412569|K15791 probable 2-oxoglutarate dehydrogenase E1 component DHKTD1 [EC:1.2.4.2] | (RefSeq) probable 2-oxoglutarate dehydrogenase E1 component DHKTD1 homolog, mitochondrial	--	[G]	Carbohydrate transport and metabolism	Transketolase, pyrimidine binding domain;; 2-oxoglutarate dehydrogenase C-terminal;; Dehydrogenase E1 component	Probable 2-oxoglutarate dehydrogenase E1 component DHKTD1 homolog, mitochondrial OS=Drosophila melanogaster OX=7227 GN=CG1544 PE=2 SV=2	C	Energy production and conversion	PREDICTED: probable 2-oxoglutarate dehydrogenase E1 component DHKTD1 homolog, mitochondrial-like isoform X1 [Apis dorsata]	molecular function: catalytic activity (GO:0003824);; biological process: metabolic process (GO:0008152);; biological process: single-organism process (GO:0044699);; biological process: cellular process (GO:0009987);; molecular function: binding (GO:0005488)
gene7516	LOC411330	500.216	36431	346.77	29460	596.776	44158	849.136	63854	507.202	34159	2706.63	244666	0.00237801	-0.838639	down	[T]	Signal transduction mechanisms	Molecular Function: calcium ion binding (GO:0005509);;	--	--	[T]	Signal transduction mechanisms	EF-hand domain pair;; EF hand;; EF hand;; EF-hand domain	Frequenin-1 OS=Drosophila melanogaster OX=7227 GN=Frq1 PE=2 SV=2	DTZ	Cell cycle control, cell division, chromosome partitioning;; Signal transduction mechanisms;; Cytoskeleton	PREDICTED: EF-hand calcium-binding domain-containing protein 1 [Apis mellifera]	molecular function: binding (GO:0005488)
gene1179	otd2	2.11194	286	5.06966	784	2.67475	338	6.26825	812	6.17753	814	6.40704	699	0.00452048	-0.759375	down	--	--	Cellular Component: nucleus (GO:0005634);; Biological Process: regulation of transcription, DNA-templated (GO:0006355);; Molecular Function: sequence-specific DNA binding (GO:0043565);;	K18490|2.44081e-103|hst:105187805|K18490 homeobox protein OTX2 | (RefSeq) homeobox protein OTX2-B-like	--	[K]	Transcription	Homeobox domain	Homeobox protein OTX OS=Strongylocentrotus purpuratus OX=7668 GN=OTX PE=2 SV=1	K	Transcription	PREDICTED: uncharacterized protein LOC551357 isoform X1 [Apis mellifera]	cellular component: cell (GO:0005623);; cellular component: organelle (GO:0043226);; cellular component: cell part (GO:0044464);; biological process: biological regulation (GO:0065007);; molecular function: binding (GO:0005488)
gene11915	LOC412470	55.468	26866	66.7661	36718	78.6891	34519	27.055	12174	58.6234	23174	30.6512	11761	0.00523105	0.587394	up	[T]	Signal transduction mechanisms	Molecular Function: protein serine/threonine kinase activity (GO:0004674);; Molecular Function: ATP binding (GO:0005524);; Biological Process: protein phosphorylation (GO:0006468);;	K04372|0|ame:412470|K04372 MAP kinase interacting serine/threonine kinase [EC:2.7.11.1] | (RefSeq) Lk6; MAP kinase-interacting serine/threonine-protein kinase 1	--	[T]	Signal transduction mechanisms	Protein kinase domain;; Protein tyrosine kinase;; Lipopolysaccharide kinase (Kdo/WaaP) family	MAP kinase-interacting serine/threonine-protein kinase mnk-1 OS=Caenorhabditis elegans OX=6239 GN=mnk-1 PE=2 SV=2	T	Signal transduction mechanisms	PREDICTED: MAP kinase-interacting serine/threonine-protein kinase 1 isoform X1 [Apis mellifera]	molecular function: catalytic activity (GO:0003824);; biological process: metabolic process (GO:0008152);; biological process: cellular process (GO:0009987);; molecular function: binding (GO:0005488)
gene10820	LOC551882	131.78	4760	114.449	4736	122.218	4251	168.477	5941	146.855	4636	163.771	4896	0.0304342	-0.481478	down	[R]	General function prediction only	--	K05687|2.97358e-161|ame:551882|K05687 protein DJ-1 | (RefSeq) GB15202; protein deglycase DJ-1-like	--	[RV]	General function prediction only;; Defense mechanisms	DJ-1/PfpI family	Protein dj-1beta OS=Drosophila melanogaster OX=7227 GN=dj-1beta PE=1 SV=3	S	Function unknown	PREDICTED: protein deglycase DJ-1-like [Apis mellifera]	--
gene1107	LOC551111	9.89591	974	8.78378	950	9.40395	874	4.32151	416	8.63478	686	5.72012	460	0.0387181	0.403928	up	--	--	Molecular Function: lipid binding (GO:0008289);; Cellular Component: integral component of membrane (GO:0016021);;	--	--	[I]	Lipid transport and metabolism	Cholesterol-capturing domain;; START domain	Steroidogenic acute regulatory protein-like OS=Drosophila melanogaster OX=7227 GN=Start1 PE=1 SV=2	U	Intracellular trafficking, secretion, and vesicular transport	PREDICTED: stAR-related lipid transfer protein 3 isoform X1 [Apis mellifera]	molecular function: binding (GO:0005488);; cellular component: membrane (GO:0016020);; cellular component: membrane part (GO:0044425)
gene3664	LOC100578168	3.43529	395	2.7674	684	5.2154	576	1.58368	194	2.48386	284	1.82306	212	0.00323025	0.680335	up	--	--	--	K00753|0|ame:100578168|K00753 glycoprotein 3-alpha-L-fucosyltransferase [EC:2.4.1.214] | (RefSeq) glycoprotein 3-alpha-L-fucosyltransferase A	--	[GE]	Carbohydrate transport and metabolism;; Amino acid transport and metabolism	Glycosyltransferase family 10 (fucosyltransferase) C-term;; Fucosyltransferase, N-terminal	Glycoprotein 3-alpha-L-fucosyltransferase A OS=Drosophila melanogaster OX=7227 GN=FucTA PE=2 SV=2	S	Function unknown	PREDICTED: glycoprotein 3-alpha-L-fucosyltransferase A isoform X1 [Apis mellifera]	--
gene4841	Ndufs5	279.712	9090	325.046	12131	244.852	7670	362.878	11518	363.177	10327	349.119	9423	0.0444472	-0.439179	down	--	--	--	K03938|7.04563e-67|ame:727061|K03938 NADH dehydrogenase (ubiquinone) Fe-S protein 5 | (RefSeq) Ndufs5, GB18086; NADH dehydrogenase (ubiquinone) Fe-S protein 5, 15kDa (NADH-coenzyme Q reductase)	Oxidative phosphorylation (ko00190)	[C]	Energy production and conversion	Cytochrome c oxidase biogenesis protein Cmc1 like	--	C	Energy production and conversion	NADH dehydrogenase [ubiquinone] iron-sulfur protein 5 [Apis mellifera]	--
gene8880	LOC551268	2.89909	110	1.5896	104	1.53722	76	2.72384	124	3.69404	183	3.47164	161	0.00253918	-0.770074	down	[Q]	Secondary metabolites biosynthesis, transport and catabolism	Cellular Component: extracellular region (GO:0005576);; Cellular Component: integral component of membrane (GO:0016021);; Biological Process: phosphatidylinositol phosphorylation (GO:0046854);; Molecular Function: carboxylic ester hydrolase activity (GO:0052689);;	--	--	--	--	Lipase	Probable phospholipase A1 magnifin OS=Vespa magnifica OX=202807 PE=1 SV=1	S	Function unknown	PREDICTED: pancreatic triacylglycerol lipase-like [Apis mellifera]	cellular component: extracellular region (GO:0005576);; cellular component: membrane (GO:0016020);; cellular component: membrane part (GO:0044425);; biological process: metabolic process (GO:0008152);; biological process: cellular process (GO:0009987);; biological process: single-organism process (GO:0044699);; molecular function: catalytic activity (GO:0003824)
gene1900	LOC100577939	2.50432	360	4.48279	859	2.03963	263	5.76237	971	5.05249	730	4.74859	685	0.0144037	-0.676152	down	--	--	--	--	--	--	--	--	--	S	Function unknown	PREDICTED: uncharacterized protein PF11_0207-like [Apis florea]	--
gene7221	LOC409465	46.0381	5352	40.8922	5738	33.0498	4006	37.8532	4392	61.1451	6946	45.3796	4875	0.0364337	-0.413698	down	--	--	--	K17284|0|ame:409465|K17284 perilipin-2 | (RefSeq) Lsd-1; uncharacterized LOC409465	--	--	--	Perilipin family	Lipid storage droplets surface-binding protein 1 OS=Drosophila melanogaster OX=7227 GN=Lsd-1 PE=2 SV=2	S	Function unknown	PREDICTED: uncharacterized protein LOC409465 [Apis mellifera]	--
gene10404	LOC102656439	0.529735	49	0.083032	9	0.08493	8	25.6317	2288	17.0935	1366	0.924363	70	0.0144782	-0.492121	down	[F]	Nucleotide transport and metabolism	Cellular Component: extracellular space (GO:0005615);; Molecular Function: deaminase activity (GO:0019239);;	K19572|0|ame:102656439|K19572 adenosine deaminase CECR1 [EC:3.5.4.4] | (RefSeq) adenosine deaminase CECR1-like	Purine metabolism (ko00230)	[F]	Nucleotide transport and metabolism	Adenosine/AMP deaminase;; Adenosine/AMP deaminase N-terminal	Adenosine deaminase AGSA OS=Aplysia californica OX=6500 PE=1 SV=2	F	Nucleotide transport and metabolism	PREDICTED: adenosine deaminase CECR1-like [Apis mellifera]	cellular component: extracellular region (GO:0005576);; cellular component: extracellular region part (GO:0044421);; molecular function: catalytic activity (GO:0003824)
gene1491	LOC412353	94.1455	9113	73.941	8455	132.857	13102	137.146	13901	159.495	13878	149.984	11915	0.00754819	-0.610164	down	[O]	Posttranslational modification, protein turnover, chaperones	Biological Process: reproduction (GO:0000003);; Biological Process: nematode larval development (GO:0002119);; Cellular Component: nucleus (GO:0005634);; Cellular Component: cytoplasm (GO:0005737);; Biological Process: apoptotic process (GO:0006915);; Biological Process: embryo development ending in birth or egg hatching (GO:0009792);; Biological Process: protein catabolic process (GO:0030163);;	K08770|0|nvi:100115399|K08770 ubiquitin C | (RefSeq) polyubiquitin-A	--	[OR]	Posttranslational modification, protein turnover, chaperones;; General function prediction only	Ubiquitin family;; Ubiquitin-2 like Rad60 SUMO-like;; Ubiquitin-like domain;; DUF2407 ubiquitin-like domain;; Ubiquitin-2 like Rad60 SUMO-like;; Protein of unknown function (DUF2870);; Domain of Unknown Function with PDB structure (DUF3861);; ORF11CD3 domain	Polyubiquitin-A OS=Caenorhabditis elegans OX=6239 GN=ubq-1 PE=3 SV=1	O	Posttranslational modification, protein turnover, chaperones	PREDICTED: polyubiquitin-A [Ooceraea biroi]	biological process: reproduction (GO:0000003);; biological process: multicellular organismal process (GO:0032501);; biological process: developmental process (GO:0032502);; biological process: single-organism process (GO:0044699);; cellular component: cell (GO:0005623);; cellular component: organelle (GO:0043226);; cellular component: cell part (GO:0044464);; biological process: cellular process …
gene11009	LOC551944	81.089	6119	82.7743	7132	76.3863	5587	83.9865	6187	126.634	8372	81.8348	4799	0.0447531	-0.364879	down	[O]	Posttranslational modification, protein turnover, chaperones	Cellular Component: integral component of membrane (GO:0016021);;	K17081|0|ame:551944|K17081 prohibitin 2 | (RefSeq) prohibitin-2	--	[O]	Posttranslational modification, protein turnover, chaperones	SPFH domain / Band 7 family	Mitochondrial prohibitin complex protein 2 OS=Caenorhabditis elegans OX=6239 GN=phb-2 PE=1 SV=2	O	Posttranslational modification, protein turnover, chaperones	PREDICTED: prohibitin-2 [Apis mellifera]	cellular component: membrane (GO:0016020);; cellular component: membrane part (GO:0044425)
gene11103	LOC102655844	0.36575	32	0.229992	23	0.567499	48	1.1162	95	0.953243	72	1.6506	118	0.000904483	-0.933482	down	--	--	--	--	--	--	--	--	--	--	--	PREDICTED: cyclin-dependent kinase inhibitor 1C-like [Apis cerana]	--
gene6951	Ecr	19.1661	5867	36.4235	17361	38.8776	17154	14.7879	4223	18.2022	6271	20.2714	5516	0.0271587	0.594609	up	--	--	Molecular Function: ecdysteroid hormone receptor activity (GO:0004884);; Molecular Function: steroid binding (GO:0005496);; Cellular Component: nucleus (GO:0005634);; Biological Process: regulation of transcription, DNA-templated (GO:0006355);; Molecular Function: zinc ion binding (GO:0008270);; Biological Process: ecdysone receptor-mediated signaling pathway (GO:0035076);; Molecular Function: se…	K14034|0|ame:406084|K14034 ecdysone receptor | (RefSeq) Ecr, AmEcR, EcR-A, EcR-B1, EcRA, EcRB1; ecdysone receptor	Apoptosis - fly (ko04214)	[T]	Signal transduction mechanisms	Zinc finger, C4 type (two domains);; Ligand-binding domain of nuclear hormone receptor	Ecdysone receptor OS=Aedes aegypti OX=7159 GN=EcR PE=1 SV=2	K	Transcription	ecdysone receptor isoform A [Apis mellifera]	molecular function: nucleic acid binding transcription factor activity (GO:0001071);; molecular function: signal transducer activity (GO:0004871);; molecular function: molecular transducer activity (GO:0060089);; biological process: cellular process (GO:0009987);; biological process: signaling (GO:0023052);; biological process: single-organism process (GO:0044699);; biological process: response t…
gene921	LOC102656429	15.0931	1766	12.872	1733	14.2714	1620	19.2981	2219	16.6518	1676	17.7783	1736	0.0494306	-0.447171	down	--	--	Molecular Function: nucleic acid binding (GO:0003676);; Molecular Function: olfactory receptor activity (GO:0004984);; Molecular Function: odorant binding (GO:0005549);; Molecular Function: zinc ion binding (GO:0008270);; Cellular Component: integral component of membrane (GO:0016021);; Biological Process: detection of chemical stimulus involved in sensory perception of smell (GO:0050911);;	--	--	--	--	7tm Odorant receptor	Odorant receptor 30a OS=Drosophila melanogaster OX=7227 GN=Or30a PE=3 SV=4	S	Function unknown	PREDICTED: odorant receptor 30a-like [Apis cerana]	molecular function: binding (GO:0005488);; molecular function: signal transducer activity (GO:0004871);; molecular function: molecular transducer activity (GO:0060089);; biological process: cellular process (GO:0009987);; biological process: signaling (GO:0023052);; biological process: single-organism process (GO:0044699);; biological process: response to stimulus (GO:0050896);; biological proces…
gene3571	LOC100578714	7.36342	591	9.44661	856	7.92196	602	24.5899	1920	6.07035	417	22.6107	1496	0.0148495	-0.685024	down	--	--	--	K10314|0|ame:100578714|K10314 F-box protein 39 | (RefSeq) F-box only protein 39-like	--	--	--	F-box-like;; F-box domain	--	S	Function unknown	PREDICTED: F-box only protein 39-like isoform X2 [Apis mellifera]	--
gene3647	LOC551656	7.57374	344	4.38245	228	5.77973	253	14.6242	649	4.61505	184	11.7281	441	0.0479397	-0.55628	down	--	--	--	--	--	--	--	--	--	--	--	PREDICTED: DNA translocase FtsK-like [Apis mellifera]	--
gene452	LOC727074	18.5278	822	21.6441	1089	22.5518	960	38.9433	1680	24.4517	946	36.049	1312	0.0124458	-0.641824	down	--	--	Cellular Component: signal peptidase complex (GO:0005787);; Biological Process: signal peptide processing (GO:0006465);; Molecular Function: peptidase activity (GO:0008233);; Cellular Component: integral component of membrane (GO:0016021);;	K12948|9.69681e-113|ame:727074|K12948 signal peptidase complex subunit 3 [EC:3.4.-.-] | (RefSeq) Spase22-23; signal peptidase complex subunit 3	Protein export (ko03060)	[U]	Intracellular trafficking, secretion, and vesicular transport	Signal peptidase subunit	Signal peptidase complex subunit 3 OS=Drosophila melanogaster OX=7227 GN=Spase22-23 PE=2 SV=1	U	Intracellular trafficking, secretion, and vesicular transport	PREDICTED: signal peptidase complex subunit 3 [Apis mellifera]	cellular component: cell (GO:0005623);; cellular component: membrane (GO:0016020);; cellular component: macromolecular complex (GO:0032991);; cellular component: organelle (GO:0043226);; cellular component: organelle part (GO:0044422);; cellular component: membrane part (GO:0044425);; cellular component: cell part (GO:0044464);; biological process: metabolic process (GO:0008152);; biological proc…
gene8952	LOC551324	8.1042	575	5.89896	476	7.62054	523	8.20378	568	9.7257	605	12.0491	718	0.0262315	-0.525931	down	[S]	Function unknown	Cellular Component: integral component of membrane (GO:0016021);;	--	--	[S]	Function unknown	Integral membrane protein DUF92	--	S	Function unknown	PREDICTED: transmembrane protein 19 isoform X1 [Apis mellifera]	cellular component: membrane (GO:0016020);; cellular component: membrane part (GO:0044425)
gene5325	LOC411387	10.6065	1524	39.0309	6416	25.2207	3486	8.69477	1220	14.1058	1768	9.96171	1183	0.0223928	0.628149	up	--	--	Cellular Component: integral component of membrane (GO:0016021);; Molecular Function: transferase activity, transferring acyl groups other than amino-acyl groups (GO:0016747);;	--	--	[R]	General function prediction only	Acyltransferase family	Nose resistant to fluoxetine protein 6 OS=Caenorhabditis elegans OX=6239 GN=nrf-6 PE=1 SV=3	S	Function unknown	PREDICTED: nose resistant to fluoxetine protein 6-like isoform X1 [Apis mellifera]	cellular component: membrane (GO:0016020);; cellular component: membrane part (GO:0044425);; molecular function: catalytic activity (GO:0003824)
gene11194	Ing3	7.36097	827	6.72418	899	7.12057	794	7.01299	765	10.4054	1031	8.18328	758	0.0341558	-0.364269	down	--	--	Cellular Component: nucleus (GO:0005634);; Molecular Function: zinc ion binding (GO:0008270);;	K11319|0|ame:100578127|K11319 inhibitor of growth protein 3 | (RefSeq) Ing3; inhibitor of growth family, member 3	--	[B]	Chromatin structure and dynamics	Inhibitor of growth proteins N-terminal histone-binding;; PHD-finger	--	B	Chromatin structure and dynamics	inhibitor of growth protein 3 [Apis mellifera]	cellular component: cell (GO:0005623);; cellular component: organelle (GO:0043226);; cellular component: cell part (GO:0044464);; molecular function: binding (GO:0005488)
gene11139	LOC100576461	0.092408	19	0.214312	50	0.124017	25	0.196471	39	0.95209	169	0.224315	38	0.0206848	-0.634356	down	--	--	Cellular Component: integral component of membrane (GO:0016021);;	--	--	--	--	--	--	S	Function unknown	PREDICTED: uncharacterized protein LOC102675195 isoform X1 [Apis dorsata]	cellular component: membrane (GO:0016020);; cellular component: membrane part (GO:0044425)
gene6390	CTL5	10.6063	1139	12.6014	1743	9.63632	1125	13.2899	1365	14.0865	1362	21.5557	2107	0.0445446	-0.514624	down	--	--	--	--	--	[TV]	Signal transduction mechanisms;; Defense mechanisms	Lectin C-type domain	--	S	Function unknown	L-selectin [Apis cerana cerana]	--
gene6866	LOC551694	59.4383	3933	73.1251	5543	68.6429	4374	100.447	6488	95.5936	5528	89.211	4886	0.00644227	-0.584786	down	--	--	Molecular Function: catalytic activity (GO:0003824);;	K17508|0|ame:551694|K17508 protein phosphatase PTC7 [EC:3.1.3.16] | (RefSeq) GB11145; protein phosphatase PTC7 homolog	--	[T]	Signal transduction mechanisms	Stage II sporulation protein E (SpoIIE);; Protein phosphatase 2C;; Protein phosphatase 2C	Protein phosphatase PTC7 homolog fig OS=Drosophila virilis OX=7244 GN=fig PE=3 SV=1	T	Signal transduction mechanisms	PREDICTED: protein phosphatase PTC7 homolog [Apis mellifera]	molecular function: catalytic activity (GO:0003824)
gene10778	LOC726153	4.28211	1090	9.69779	2653	8.8818	1953	3.20808	724	4.72952	968	4.31327	854	0.0328943	0.537027	up	--	--	--	--	--	[R]	General function prediction only	RNA recognition motif. (a.k.a. RRM, RBD, or RNP domain)	Probable splicing factor, arginine/serine-rich 5 OS=Caenorhabditis elegans OX=6239 GN=rsp-5 PE=3 SV=3	S	Function unknown	PREDICTED: uncharacterized protein LOC108556251 [Eufriesea mexicana]	--
gene9077	LOC410337	62.2664	9622	67.7465	12060	58.6749	8767	112.173	16823	62.6561	8482	152.622	19554	0.0149771	-0.659857	down	[E]	Amino acid transport and metabolism	Molecular Function: aminopeptidase activity (GO:0004177);; Cellular Component: extracellular region (GO:0005576);; Biological Process: proteolysis (GO:0006508);; Molecular Function: serine-type peptidase activity (GO:0008236);;	K01278|0|ame:410337|K01278 dipeptidyl-peptidase 4 [EC:3.4.14.5] | (RefSeq) GB14496; venom dipeptidylpeptidase IV	--	[O]	Posttranslational modification, protein turnover, chaperones	Dipeptidyl peptidase IV (DPP IV) N-terminal region;; Prolyl oligopeptidase family	Venom dipeptidyl peptidase 4 OS=Apis mellifera OX=7460 PE=1 SV=1	E	Amino acid transport and metabolism	venom dipeptidyl peptidase 4 precursor [Apis mellifera]	molecular function: catalytic activity (GO:0003824);; biological process: metabolic process (GO:0008152);; cellular component: extracellular region (GO:0005576)
gene77	LOC100576820	0.612534	80	1.19359	189	1.37579	213	2.62255	342	1.06086	127	4.00905	411	0.0260391	-0.623922	down	--	--	Cellular Component: integral component of membrane (GO:0016021);; Molecular Function: substrate-specific transmembrane transporter activity (GO:0022891);; Biological Process: regulation of apoptotic process (GO:0042981);; Biological Process: transmembrane transport (GO:0055085);;	--	--	--	--	--	--	S	Function unknown	PREDICTED: uncharacterized protein LOC100576820 [Apis mellifera]	cellular component: membrane (GO:0016020);; cellular component: membrane part (GO:0044425);; molecular function: transporter activity (GO:0005215);; biological process: localization (GO:0051179);; biological process: biological regulation (GO:0065007)
gene5628	LOC727306	29.6395	1653	13.903	2029	29.0021	2375	20.3784	2332	25.2662	2507	16.1062	1894	0.0251177	-0.461572	down	--	--	--	--	--	[T]	Signal transduction mechanisms	BolA-like protein	BolA-like protein DDB_G0274439 OS=Dictyostelium discoideum OX=44689 GN=DDB_G0274439 PE=3 SV=1	T	Signal transduction mechanisms	BolA protein [Apis cerana cerana]	--
gene4898	LOC411183	399.038	20176	343.768	19896	379.795	18476	525.204	25901	595.282	26281	431.911	18060	0.0035052	-0.565157	down	[C]	Energy production and conversion	Cellular Component: mitochondrial inner membrane (GO:0005743);; Molecular Function: ubiquinol-cytochrome-c reductase activity (GO:0008121);; Molecular Function: metal ion binding (GO:0046872);; Molecular Function: 2 iron, 2 sulfur cluster binding (GO:0051537);; Biological Process: oxidation-reduction process (GO:0055114);; Cellular Component: respiratory chain (GO:0070469);; Biological Process: h…	K00411|0|ame:411183|K00411 ubiquinol-cytochrome c reductase iron-sulfur subunit [EC:1.10.2.2] | (RefSeq) RFeSP; cytochrome b-c1 complex subunit Rieske, mitochondrial	Oxidative phosphorylation (ko00190)	[C]	Energy production and conversion	Ubiquinol cytochrome reductase transmembrane region;; Rieske [2Fe-2S] domain;; Ubiquinol-cytochrome c reductase 8 kDa, N-terminal	--	C	Energy production and conversion	PREDICTED: cytochrome b-c1 complex subunit Rieske, mitochondrial [Apis mellifera]	cellular component: cell (GO:0005623);; cellular component: membrane (GO:0016020);; cellular component: organelle (GO:0043226);; cellular component: organelle part (GO:0044422);; cellular component: cell part (GO:0044464);; molecular function: catalytic activity (GO:0003824);; molecular function: transporter activity (GO:0005215);; biological process: metabolic process (GO:0008152);; biological p…
gene3812	LOC413137	18.4334	726	20.2827	915	11.9219	453	19.4562	748	31.1536	1072	27.1632	886	0.0147122	-0.586754	down	[J]	Translation, ribosomal structure and biogenesis	--	K02877|4.85888e-101|ame:413137|K02877 large subunit ribosomal protein L15e | (RefSeq) RpL15; 60S ribosomal protein L15	Ribosome (ko03010)	[J]	Translation, ribosomal structure and biogenesis	Ribosomal L15	60S ribosomal protein L15 OS=Chironomus tentans OX=7153 GN=RpL15 PE=3 SV=3	J	Translation, ribosomal structure and biogenesis	PREDICTED: 60S ribosomal protein L15 [Habropoda laboriosa]	--
gene10382	LOC726759	20.9403	1587	17.1707	2291	22.4601	1584	23.431	2263	21.6855	1891	17.7467	2150	0.0268861	-0.509489	down	--	--	Cellular Component: ribosome (GO:0005840);; Biological Process: ribosome biogenesis (GO:0042254);;	--	--	[S]	Function unknown	PDZ domain (Also known as DHR or GLGF);; N-terminal of Par3 and HAL proteins;; PDZ domain	39S ribosomal protein L10, mitochondrial OS=Drosophila pseudoobscura pseudoobscura OX=46245 GN=mRpL10 PE=3 SV=1	U	Intracellular trafficking, secretion, and vesicular transport	PREDICTED: partitioning defective 3 homolog [Apis mellifera]	cellular component: cell (GO:0005623);; cellular component: macromolecular complex (GO:0032991);; cellular component: organelle (GO:0043226);; cellular component: cell part (GO:0044464);; biological process: cellular component organization or biogenesis (GO:0071840)
gene2721	LOC102656890	23.9655	867	25.6743	1084	25.0176	910	39.8003	1452	27.3592	925	31.5818	1030	0.0358098	-0.515574	down	--	--	--	--	--	[S]	Function unknown	Eukaryotic protein of unknown function (DUF953)	--	O	Posttranslational modification, protein turnover, chaperones	PREDICTED: thioredoxin domain-containing protein 17 [Apis mellifera]	--
gene9654	LOC411807	0.86897	110	0.649946	93	1.65247	202	0.321539	40	0.337229	43	0.118256	15	0.00398732	0.809542	up	[P]	Inorganic ion transport and metabolism	Cellular Component: integral component of membrane (GO:0016021);; Biological Process: metal ion transport (GO:0030001);; Molecular Function: metal ion transmembrane transporter activity (GO:0046873);; Biological Process: transmembrane transport (GO:0055085);;	K14709|0|ame:411807|K14709 solute carrier family 39 (zinc transporter), member 1/2/3 | (RefSeq) GB13393; uncharacterized LOC411807	--	[P]	Inorganic ion transport and metabolism	ZIP Zinc transporter	Protein zntD OS=Dictyostelium discoideum OX=44689 GN=zntD PE=2 SV=1	P	Inorganic ion transport and metabolism	PREDICTED: uncharacterized protein LOC411807 isoform X1 [Apis mellifera]	cellular component: membrane (GO:0016020);; cellular component: membrane part (GO:0044425);; biological process: localization (GO:0051179);; molecular function: transporter activity (GO:0005215)
gene8377	LOC726273	9.31691	1291	7.25744	1079	9.34518	1225	4.73204	554	5.82365	663	6.11687	626	0.0273277	0.467798	up	--	--	Molecular Function: calcium ion binding (GO:0005509);;	K20068|0|ame:726273|K20068 RalBP1-associated Eps domain-containing protein | (RefSeq) ralBP1-associated Eps domain-containing protein 1	--	[U]	Intracellular trafficking, secretion, and vesicular transport	Cytoskeletal-regulatory complex EF hand	Epidermal growth factor receptor substrate 15 homolog OS=Dictyostelium discoideum OX=44689 GN=eps15 PE=1 SV=1	S	Function unknown	PREDICTED: ralBP1-associated Eps domain-containing protein 1 isoform X1 [Apis mellifera]	molecular function: binding (GO:0005488)
gene6407	ATP5G2	2673.84	166058	3294.38	236710	2965.79	177328	3654.61	221495	4331.85	235265	3010.34	154646	0.0428724	-0.404406	down	--	--	Molecular Function: hydrogen ion transmembrane transporter activity (GO:0015078);; Biological Process: ATP synthesis coupled proton transport (GO:0015986);; Biological Process: ATP hydrolysis coupled proton transport (GO:0015991);; Cellular Component: integral component of membrane (GO:0016021);; Cellular Component: proton-transporting ATP synthase complex, coupling factor F(o) (GO:0045263);;	K02128|1.05788e-50|ame:409148|K02128 F-type H+-transporting ATPase subunit c | (RefSeq) ATP5G2, GB16842; ATP synthase, H+ transporting, mitochondrial Fo complex, subunit C2 (subunit 9)	Oxidative phosphorylation (ko00190)	[C]	Energy production and conversion	ATP synthase subunit C	ATP synthase lipid-binding protein, mitochondrial OS=Manduca sexta OX=7130 PE=2 SV=1	C	Energy production and conversion	ATP synthase lipid-binding protein, mitochondrial [Melipona quadrifasciata]	molecular function: transporter activity (GO:0005215);; biological process: localization (GO:0051179);; biological process: metabolic process (GO:0008152);; biological process: cellular process (GO:0009987);; biological process: single-organism process (GO:0044699);; cellular component: membrane (GO:0016020);; cellular component: membrane part (GO:0044425);; cellular component: cell (GO:0005623);…
gene3740	LOC100576964	347.769	43013	342.523	48532	219.711	26162	1109.39	115245	193.433	20899	656.221	67180	0.0319252	-0.602277	down	--	--	--	--	--	--	--	--	--	--	--	PREDICTED: uncharacterized protein LOC100576964 [Apis mellifera]	--
gene3917	LOC552727	66.1174	2830	60.3241	2954	68.9081	2844	89.2242	3731	99.3525	3716	75.1767	2662	0.00517518	-0.539627	down	--	--	--	K17794|7.08823e-130|ame:552727|K17794 mitochondrial import inner membrane translocase subunit TIM23 | (RefSeq) mitochondrial import inner membrane translocase subunit Tim23	--	[U]	Intracellular trafficking, secretion, and vesicular transport	Tim17/Tim22/Tim23/Pmp24 family	--	O	Posttranslational modification, protein turnover, chaperones	PREDICTED: mitochondrial import inner membrane translocase subunit Tim23 isoform X2 [Apis mellifera]	--
gene2206	LOC100576986	3.72702	1035	2.98998	930	3.70335	879	7.20094	1943	3.18535	789	6.25633	1424	0.0213168	-0.62835	down	--	--	--	--	--	--	--	--	--	S	Function unknown	PREDICTED: uncharacterized protein LOC100576986 isoform X1 [Apis mellifera]	--
gene10388	LOC552354	92.1918	9100	80.381	9089	94.9771	9027	103.662	9987	106.158	9156	118.222	9657	0.0417896	-0.421191	down	--	--	--	--	--	[U]	Intracellular trafficking, secretion, and vesicular transport	PRELI-like family	Protein slowmo OS=Drosophila melanogaster OX=7227 GN=slmo PE=2 SV=1	S	Function unknown	PREDICTED: protein slowmo [Apis mellifera]	--
gene11441	LOC100577544	8.94519	2125	22.8214	6961	5.96112	1396	5.65851	1265	5.65289	998	6.43499	1145	0.0379925	0.583413	up	--	--	Cellular Component: integral component of membrane (GO:0016021);;	--	--	--	--	Protein of unknown function (DUF1676)	--	--	--	PREDICTED: uncharacterized protein LOC100577544 [Apis mellifera]	cellular component: membrane (GO:0016020);; cellular component: membrane part (GO:0044425)
gene375	LOC725455	84.0579	7754	85.6245	9136	76.0698	6774	155.446	13997	79.6706	6521	170.883	13002	0.0184425	-0.633558	down	[G]	Carbohydrate transport and metabolism	--	K01623|0|ame:725455|K01623 fructose-bisphosphate aldolase, class I [EC:4.1.2.13] | (RefSeq) GB15463; fructose-bisphosphate aldolase-like	Glycolysis / Gluconeogenesis (ko00010);; Pentose phosphate pathway (ko00030);; Fructose and mannose metabolism (ko00051);; Carbon metabolism (ko01200);; Biosynthesis of amino acids (ko01230)	[G]	Carbohydrate transport and metabolism	Fructose-bisphosphate aldolase class-I	Fructose-bisphosphate aldolase OS=Drosophila melanogaster OX=7227 GN=Ald PE=1 SV=5	G	Carbohydrate transport and metabolism	PREDICTED: fructose-bisphosphate aldolase-like [Apis mellifera]	--
gene4390	LOC100577955	0.608415	50	2.12256	196	1.74374	138	0.53505	43	0.352814	29	0.687076	42	0.0422583	0.568438	up	--	--	Molecular Function: olfactory receptor activity (GO:0004984);; Molecular Function: odorant binding (GO:0005549);; Cellular Component: plasma membrane (GO:0005886);; Biological Process: signal transduction (GO:0007165);; Cellular Component: integral component of membrane (GO:0016021);; Biological Process: detection of chemical stimulus involved in sensory perception of smell (GO:0050911);;	K08471|0|ame:100577955|K08471 gustatory receptor | (RefSeq) odorant receptor 13a-like	--	--	--	7tm Odorant receptor	Odorant receptor 13a OS=Drosophila melanogaster OX=7227 GN=Or13a PE=2 SV=2	S	Function unknown	PREDICTED: odorant receptor 13a-like isoform X1 [Apis mellifera]	molecular function: signal transducer activity (GO:0004871);; molecular function: molecular transducer activity (GO:0060089);; biological process: cellular process (GO:0009987);; biological process: signaling (GO:0023052);; biological process: single-organism process (GO:0044699);; biological process: response to stimulus (GO:0050896);; biological process: biological regulation (GO:0065007);; mol…
Apis_mellifera_newGene_1981	--	2.68104	386	7.98527	1336	6.31673	890	14.5663	2047	5.9819	762	23.7838	2842	0.00751253	-0.749929	down	[T]	Signal transduction mechanisms	Molecular Function: nucleotide binding (GO:0000166);; Cellular Component: membrane (GO:0016020);;	--	--	[Q]	Secondary metabolites biosynthesis, transport and catabolism	ABC-2 type transporter;; ABC transporter;; AAA domain, putative AbiEii toxin, Type IV TA system	Protein white OS=Anopheles gambiae OX=7165 GN=w PE=2 SV=1	V	Defense mechanisms	ATP-binding cassette sub-family G member [Apis cerana cerana]	molecular function: binding (GO:0005488);; cellular component: membrane (GO:0016020)
gene8855	LOC411796	40.1653	4094	37.7884	4370	41.0461	4012	24.8069	2108	32.8235	2897	23.9513	2059	0.0106032	0.400037	up	[E]	Amino acid transport and metabolism	Molecular Function: glycine hydroxymethyltransferase activity (GO:0004372);; Biological Process: glycine metabolic process (GO:0006544);; Biological Process: L-serine metabolic process (GO:0006563);; Molecular Function: methyltransferase activity (GO:0008168);; Molecular Function: pyridoxal phosphate binding (GO:0030170);; Biological Process: methylation (GO:0032259);; Biological Process: tetrahy…	K00600|0|ame:411796|K00600 glycine hydroxymethyltransferase [EC:2.1.2.1] | (RefSeq) GB14485; serine hydroxymethyltransferase	Glycine, serine and threonine metabolism (ko00260);; Glyoxylate and dicarboxylate metabolism (ko00630);; One carbon pool by folate (ko00670);; Carbon metabolism (ko01200);; Biosynthesis of amino acids (ko01230)	[E]	Amino acid transport and metabolism	Serine hydroxymethyltransferase;; Aminotransferase class I and II	Serine hydroxymethyltransferase OS=Caenorhabditis elegans OX=6239 GN=mel-32 PE=1 SV=2	E	Amino acid transport and metabolism	PREDICTED: serine hydroxymethyltransferase, cytosolic isoform X1 [Apis mellifera]	molecular function: catalytic activity (GO:0003824);; biological process: metabolic process (GO:0008152);; biological process: cellular process (GO:0009987);; biological process: single-organism process (GO:0044699);; molecular function: binding (GO:0005488)
gene6661	CSP1	10.4855	288	16.9816	352	3.72479	95	33.2796	594	56.486	884	25.4599	439	0.000272627	-1.01039	down	--	--	--	--	--	--	--	Insect pheromone-binding family, A10/OS-D	Ejaculatory bulb-specific protein 3 OS=Drosophila melanogaster OX=7227 GN=EbpIII PE=2 SV=2	S	Function unknown	chemosensory protein 1 precursor [Apis mellifera]	--
gene9948	LOC410385	52.3939	4204	51.8188	4763	48.8786	3777	67.2698	5269	62.1209	4356	61.93	4113	0.0412083	-0.437652	down	[J]	Translation, ribosomal structure and biogenesis	Biological Process: proteolysis (GO:0006508);; Cellular Component: cytosolic ribosome (GO:0022626);; Molecular Function: metal ion binding (GO:0046872);; Molecular Function: metalloaminopeptidase activity (GO:0070006);; Biological Process: protein initiator methionine removal (GO:0070084);;	K01265|0|ame:410385|K01265 methionyl aminopeptidase [EC:3.4.11.18] | (RefSeq) methionine aminopeptidase 1	--	[O]	Posttranslational modification, protein turnover, chaperones	Metallopeptidase family M24;; zf-MYND-like zinc finger, mRNA-binding	Methionine aminopeptidase 1 OS=Dictyostelium discoideum OX=44689 GN=metap1 PE=3 SV=1	J	Translation, ribosomal structure and biogenesis	PREDICTED: methionine aminopeptidase 1 [Apis mellifera]	biological process: metabolic process (GO:0008152);; cellular component: cell (GO:0005623);; cellular component: macromolecular complex (GO:0032991);; cellular component: organelle (GO:0043226);; cellular component: cell part (GO:0044464);; molecular function: binding (GO:0005488);; molecular function: catalytic activity (GO:0003824);; biological process: cellular process (GO:0009987)
gene3038	LOC411613	16.0291	1217	8.36483	677	17.9204	1215	31.1546	2128	21.625	1336	20.5825	1177	0.0176285	-0.637569	down	--	--	Cellular Component: integral component of membrane (GO:0016021);; Biological Process: regulation of apoptotic process (GO:0042981);;	K02561|2.47607e-160|ame:411613|K02561 Bcl-2-related ovarian killer protein | (RefSeq) GB18455; buffy	Apoptosis - fly (ko04214);; Apoptosis - multiple species (ko04215)	[T]	Signal transduction mechanisms	Apoptosis regulator proteins, Bcl-2 family	--	U	Intracellular trafficking, secretion, and vesicular transport	PREDICTED: uncharacterized protein LOC411613 isoform X1 [Apis mellifera]	cellular component: membrane (GO:0016020);; cellular component: membrane part (GO:0044425);; biological process: biological regulation (GO:0065007)
gene11209	LOC113219268	233.149	10383	142.5	7260	132.549	5665	275.118	11989	187.73	7299	290.403	10646	0.0429993	-0.536494	down	--	--	Biological Process: telomere maintenance (GO:0000723);; Molecular Function: damaged DNA binding (GO:0003684);; Molecular Function: ATP-dependent DNA helicase activity (GO:0004003);; Biological Process: double-strand break repair via nonhomologous end joining (GO:0006303);; Biological Process: DNA recombination (GO:0006310);; Biological Process: DNA duplex unwinding (GO:0032508);; Molecular Functi…	K10885|4.20567e-55|ame:552750|K10885 ATP-dependent DNA helicase 2 subunit 2 | (RefSeq) GB12351; X-ray repair cross-complementing protein 5-like	Non-homologous end-joining (ko03450)	--	--	--	--	S	Function unknown	PREDICTED: X-ray repair cross-complementing protein 5-like isoform X2 [Apis mellifera]	biological process: metabolic process (GO:0008152);; biological process: cellular process (GO:0009987);; biological process: biological regulation (GO:0065007);; biological process: cellular component organization or biogenesis (GO:0071840);; molecular function: binding (GO:0005488);; molecular function: catalytic activity (GO:0003824);; biological process: response to stimulus (GO:0050896);; cel…
gene5615	LOC725814	3.79968	247	0.82742	55	1.37069	82	0.379182	22	1.08234	55	0.176151	10	0.02072	0.616512	up	--	--	--	--	--	--	--	--	--	S	Function unknown	PREDICTED: uncharacterized protein LOC725814 [Apis mellifera]	--
Apis_mellifera_newGene_2522	--	43.5201	12476	58.2321	19124	59.2832	16365	66.5284	18617	79.1097	19818	63.4104	15045	0.0156714	-0.480825	down	[C]	Energy production and conversion	Cellular Component: mitochondrial inner membrane (GO:0005743);; Molecular Function: NADH dehydrogenase (ubiquinone) activity (GO:0008137);; Cellular Component: integral component of membrane (GO:0016021);; Biological Process: oxidation-reduction process (GO:0055114);; Cellular Component: respiratory chain (GO:0070469);;	K03883|4.58113e-44|dme:ND5|K03883 NADH-ubiquinone oxidoreductase chain 5 [EC:1.6.5.3] | (RefSeq) NADH dehydrogenase subunit 5	Oxidative phosphorylation (ko00190)	[C]	Energy production and conversion	Proton-conducting membrane transporter;; NADH dehydrogenase	NADH-ubiquinone oxidoreductase chain 5 OS=Apis mellifera ligustica OX=7469 GN=ND5 PE=3 SV=1	C	Energy production and conversion	NADH dehydrogenase subunit 5 (mitochondrion) [Apis mellifera ligustica]	cellular component: cell (GO:0005623);; cellular component: membrane (GO:0016020);; cellular component: organelle (GO:0043226);; cellular component: organelle part (GO:0044422);; cellular component: cell part (GO:0044464);; molecular function: catalytic activity (GO:0003824);; biological process: metabolic process (GO:0008152);; biological process: single-organism process (GO:0044699);; cellular …
gene10915	LOC100578265	1.15928	82	1.3748	87	0.927993	63	5.26909	329	0.971832	51	1.8134	106	0.0344145	-0.577362	down	--	--	Cellular Component: integral component of membrane (GO:0016021);;	--	--	--	--	--	--	S	Function unknown	PREDICTED: uncharacterized protein LOC108578792 [Habropoda laboriosa]	cellular component: membrane (GO:0016020);; cellular component: membrane part (GO:0044425)
gene8661	Mrjp1	2.14895	115	1.72395	137	0.828476	58	2.02721	133	3.5058	205	3.1532	191	0.00738301	-0.730922	down	[G]	Carbohydrate transport and metabolism	Cellular Component: extracellular region (GO:0005576);; Biological Process: killing of cells of other organism (GO:0031640);; Biological Process: caste determination, influence by environmental factors (GO:0048650);; Biological Process: defense response to Gram-negative bacterium (GO:0050829);; Biological Process: defense response to Gram-positive bacterium (GO:0050830);; Biological Process: defe…	--	--	--	--	Major royal jelly protein	Major royal jelly protein 1 OS=Apis mellifera OX=7460 GN=MRJP1 PE=1 SV=1	G	Carbohydrate transport and metabolism	major royal jelly protein 1 precursor [Apis mellifera]	cellular component: extracellular region (GO:0005576);; biological process: cell killing (GO:0001906);; biological process: multi-organism process (GO:0051704);; biological process: multicellular organismal process (GO:0032501);; biological process: developmental process (GO:0032502);; biological process: single-organism process (GO:0044699);; biological process: response to stimulus (GO:0050896)
gene11549	LOC725890	3.66173	1085	5.61376	1933	7.53949	2104	2.88553	822	4.09555	1050	2.22815	521	0.0323278	0.532071	up	--	--	Molecular Function: nucleotide binding (GO:0000166);; Molecular Function: transporter activity (GO:0005215);; Cellular Component: intracellular (GO:0005622);; Biological Process: transport (GO:0006810);;	K10397|0|ame:102655879|K10397 kinesin family member 6/9 | (RefSeq) kinesin-II 85 kDa subunit-like	--	[Z]	Cytoskeleton	--	Kinesin-like protein KLP2 (Fragment) OS=Bombyx mori OX=7091 PE=2 SV=1	Z	Cytoskeleton	PREDICTED: kinesin-like protein bimC [Apis cerana]	molecular function: binding (GO:0005488);; molecular function: transporter activity (GO:0005215);; cellular component: cell (GO:0005623);; cellular component: cell part (GO:0044464);; biological process: localization (GO:0051179)
gene9801	LOC100578276	0.234767	81	0.119742	48	0.188801	63	0.233111	79	0.316926	96	0.45631	131	0.0284861	-0.611058	down	--	--	Molecular Function: DNA-directed 5'-3' RNA polymerase activity (GO:0003899);; Cellular Component: integral component of membrane (GO:0016021);; Biological Process: RNA biosynthetic process (GO:0032774);;	--	--	--	--	--	--	S	Function unknown	PREDICTED: uncharacterized protein LOC100578276 [Apis mellifera]	molecular function: catalytic activity (GO:0003824);; cellular component: membrane (GO:0016020);; cellular component: membrane part (GO:0044425);; biological process: metabolic process (GO:0008152);; biological process: cellular process (GO:0009987)
gene10403	LOC413594	22.9626	7380	16.9553	5970	26.6733	8558	18.6889	2789	22.6978	2890	18.7106	3833	0.0186458	0.578752	up	[R]	General function prediction only	Molecular Function: hydrolase activity (GO:0016787);;	K13697|0|ame:413594|K13697 abhydrolase domain-containing protein 2 | (RefSeq) Hydr2; abhydrolase domain-containing protein 2	--	[R]	General function prediction only	alpha/beta hydrolase fold;; Serine aminopeptidase, S33	Abhydrolase domain-containing protein 2 OS=Drosophila melanogaster OX=7227 GN=Hydr2 PE=2 SV=2	S	Function unknown	PREDICTED: abhydrolase domain-containing protein 2 [Apis mellifera]	molecular function: catalytic activity (GO:0003824)
gene1135	LOC100576169	9.23008	2876	8.59759	3431	9.90241	3188	7.30741	2013	5.7558	1657	4.87841	1215	0.0475213	0.442234	up	--	--	Cellular Component: integral component of membrane (GO:0016021);;	K19599|0|ame:100576169|K19599 cytokine receptor domeless | (RefSeq) uncharacterized LOC100576169	--	--	--	Fibronectin type III domain;; Fibronectin type III domain	Cytokine receptor OS=Drosophila melanogaster OX=7227 GN=dome PE=1 SV=1	S	Function unknown	PREDICTED: uncharacterized protein LOC100576169 [Apis mellifera]	cellular component: membrane (GO:0016020);; cellular component: membrane part (GO:0044425)
gene11008	LOC409549	285.174	12129	309.783	15094	281.066	11511	385.565	16007	389.714	14485	319.443	11245	0.0339106	-0.436586	down	[C]	Energy production and conversion	Molecular Function: succinate dehydrogenase activity (GO:0000104);; Biological Process: tricarboxylic acid cycle (GO:0006099);; Molecular Function: electron carrier activity (GO:0009055);; Cellular Component: integral component of membrane (GO:0016021);; Cellular Component: succinate dehydrogenase complex (GO:0045281);;	K00236|1.80893e-92|ame:409549|K00236 succinate dehydrogenase (ubiquinone) cytochrome b560 subunit | (RefSeq) SdhC; succinate dehydrogenase cytochrome b560 subunit, mitochondrial	Citrate cycle (TCA cycle) (ko00020);; Oxidative phosphorylation (ko00190);; Carbon metabolism (ko01200)	[G]	Carbohydrate transport and metabolism	Succinate dehydrogenase/Fumarate reductase transmembrane subunit	Succinate dehydrogenase cytochrome b560 subunit OS=Reclinomonas americana OX=48483 GN=SDH3 PE=3 SV=1	C	Energy production and conversion	PREDICTED: succinate dehydrogenase cytochrome b560 subunit, mitochondrial [Apis mellifera]	molecular function: catalytic activity (GO:0003824);; biological process: metabolic process (GO:0008152);; biological process: single-organism process (GO:0044699);; biological process: cellular process (GO:0009987);; molecular function: electron carrier activity (GO:0009055);; cellular component: membrane (GO:0016020);; cellular component: membrane part (GO:0044425);; cellular component: cell (G…
gene841	LOC552229	2.89285	241	0.736518	71	5.34918	429	0.294289	26	1.43528	105	0.600382	45	0.0149764	0.664998	up	[I]	Lipid transport and metabolism	Molecular Function: hydrolase activity (GO:0016787);;	--	--	[R]	General function prediction only	Carboxylesterase family;; alpha/beta hydrolase fold;; Prolyl oligopeptidase family	Esterase B1 OS=Culex pipiens OX=7175 GN=B1 PE=3 SV=1	I	Lipid transport and metabolism	PREDICTED: esterase B1-like [Apis mellifera]	molecular function: catalytic activity (GO:0003824)
Apis_mellifera_newGene_441	--	2.03959	87	1.4711	90	1.54706	90	2.30628	134	3.16095	120	3.47975	149	0.00784238	-0.696512	down	--	--	--	--	--	--	--	--	--	--	--	--	--
gene11773	LOC100576115	2.6936	138	2.43312	134	1.91779	100	7.39855	378	1.44086	67	5.9344	255	0.034134	-0.588553	down	--	--	--	K01672|2.33462e-77|ame:100576115|K01672 carbonic anhydrase [EC:4.2.1.1] | (RefSeq) carbonic anhydrase 2-like	Nitrogen metabolism (ko00910)	[R]	General function prediction only	Eukaryotic-type carbonic anhydrase	Putative carbonic anhydrase 3 OS=Caenorhabditis elegans OX=6239 GN=cah-3 PE=3 SV=1	P	Inorganic ion transport and metabolism	PREDICTED: carbonic anhydrase 2-like [Apis mellifera]	--
gene9802	LOC102655710	5.82683	1056	8.33644	1644	7.70381	1224	12.1541	2125	7.27995	1131	12.6992	1793	0.0329361	-0.562183	down	--	--	Molecular Function: DNA-directed 5'-3' RNA polymerase activity (GO:0003899);; Biological Process: RNA biosynthetic process (GO:0032774);;	--	--	--	--	--	--	S	Function unknown	PREDICTED: extensin-like, partial [Apis cerana]	molecular function: catalytic activity (GO:0003824);; biological process: metabolic process (GO:0008152);; biological process: cellular process (GO:0009987)
gene7576	LOC411316	0.482601	72	0.564015	67	0.616163	75	0.645572	93	0.781242	81	1.34872	119	0.0478186	-0.54266	down	--	--	Molecular Function: microtubule motor activity (GO:0003777);; Molecular Function: ATP binding (GO:0005524);; Cellular Component: microtubule (GO:0005874);; Biological Process: microtubule-based movement (GO:0007018);; Molecular Function: microtubule binding (GO:0008017);;	K10397|0|ame:411316|K10397 kinesin family member 6/9 | (RefSeq) kinesin-9; kinesin 9	--	[Z]	Cytoskeleton	Kinesin motor domain;; Microtubule binding	Kinesin-II 85 kDa subunit OS=Strongylocentrotus purpuratus OX=7668 GN=KRP85 PE=1 SV=1	Z	Cytoskeleton	PREDICTED: kinesin-like protein KIF6 isoform X1 [Apis mellifera]	molecular function: catalytic activity (GO:0003824);; molecular function: binding (GO:0005488);; cellular component: cell (GO:0005623);; cellular component: organelle (GO:0043226);; cellular component: organelle part (GO:0044422);; cellular component: cell part (GO:0044464);; cellular component: supramolecular complex (GO:0099080);; biological process: cellular process (GO:0009987);; biological p…
gene11325	LOC725659	64.2717	2263	62.9174	2543	59.5399	2023	50.5793	2354	92.4732	2849	67.6466	1975	0.0167987	-0.413167	down	--	--	Molecular Function: structural constituent of ribosome (GO:0003735);; Cellular Component: ribosome (GO:0005840);; Biological Process: translation (GO:0006412);;	K02916|1.77284e-114|ame:725659|K02916 large subunit ribosomal protein L35 | (RefSeq) mRpL35; 39S ribosomal protein L35, mitochondrial	Ribosome (ko03010)	[S]	Function unknown	Ribosomal protein L35	39S ribosomal protein L35, mitochondrial OS=Drosophila melanogaster OX=7227 GN=mRpL35 PE=2 SV=1	J	Translation, ribosomal structure and biogenesis	PREDICTED: 39S ribosomal protein L35, mitochondrial [Apis mellifera]	molecular function: structural molecule activity (GO:0005198);; cellular component: cell (GO:0005623);; cellular component: macromolecular complex (GO:0032991);; cellular component: organelle (GO:0043226);; cellular component: cell part (GO:0044464);; biological process: metabolic process (GO:0008152);; biological process: cellular process (GO:0009987)
gene11708	LOC100578924	4.39087	465	2.1455	236	4.0974	338	5.49386	560	6.96485	645	5.76338	531	0.00186829	-0.79428	down	[R]	General function prediction only	Molecular Function: nucleic acid binding (GO:0003676);; Cellular Component: nucleus (GO:0005634);; Molecular Function: zinc ion binding (GO:0008270);;	--	--	[R]	General function prediction only	Zinc finger, C2H2 type;; Zinc-finger double domain;; C2H2-type zinc finger;; Zinc-finger associated domain (zf-AD);; Zinc-finger of C2H2 type;; Zinc-finger double-stranded RNA-binding;; C2H2-type zinc finger	Krueppel homolog 1 OS=Drosophila melanogaster OX=7227 GN=Kr-h1 PE=2 SV=2	S	Function unknown	PREDICTED: zinc finger protein 271-like [Apis mellifera]	molecular function: binding (GO:0005488);; cellular component: cell (GO:0005623);; cellular component: organelle (GO:0043226);; cellular component: cell part (GO:0044464)
gene4079	LOC551459	50.1059	3026	22.7759	1576	28.3245	1647	68.5651	4041	37.8753	1999	58.7985	2939	0.0347564	-0.580755	down	--	--	Cellular Component: integral component of membrane (GO:0016021);;	K20362|0|ame:551459|K20362 protein transport protein YIF1 | (RefSeq) protein YIF1B	--	[S]	Function unknown	YIF1	--	S	Function unknown	PREDICTED: protein YIF1B [Apis mellifera]	cellular component: membrane (GO:0016020);; cellular component: membrane part (GO:0044425)
gene10182	LOC552146	0.789197	143	1.24146	262	0.35525	66	1.74737	344	1.51135	261	1.41229	210	0.019413	-0.655876	down	--	--	--	--	--	[R]	General function prediction only	--	Transcription factor btd OS=Drosophila melanogaster OX=7227 GN=btd PE=2 SV=1	S	Function unknown	PREDICTED: transcription factor Sp9 [Dinoponera quadriceps]	--
gene5830	LOC413168	227.869	13747	123.667	8547	226.935	13183	295.202	17384	259.034	13656	293.336	14647	0.022404	-0.568888	down	[IQR]	Lipid transport and metabolism;; Secondary metabolites biosynthesis, transport and catabolism;; General function prediction only	Cellular Component: integral component of membrane (GO:0016021);;	--	--	[Q]	Secondary metabolites biosynthesis, transport and catabolism	short chain dehydrogenase;; Enoyl-(Acyl carrier protein) reductase;; KR domain	WW domain-containing oxidoreductase OS=Drosophila melanogaster OX=7227 GN=Wwox PE=2 SV=1	S	Function unknown	PREDICTED: retinol dehydrogenase 14 [Apis mellifera]	cellular component: membrane (GO:0016020);; cellular component: membrane part (GO:0044425)
gene12197	LOC552610	390.271	10942	459.791	14767	390.318	10537	665.965	18225	544.13	13331	503.427	11681	0.0225676	-0.53237	down	--	--	Molecular Function: cytochrome-c oxidase activity (GO:0004129);; Cellular Component: mitochondrial envelope (GO:0005740);; Biological Process: hydrogen ion transmembrane transport (GO:1902600);;	K02265|1.08794e-85|ame:552610|K02265 cytochrome c oxidase subunit 5b | (RefSeq) Cox5b; cytochrome c oxidase subunit 5B, mitochondrial	Oxidative phosphorylation (ko00190)	[C]	Energy production and conversion	Cytochrome c oxidase subunit Vb	--	O	Posttranslational modification, protein turnover, chaperones	PREDICTED: cytochrome c oxidase subunit 5B, mitochondrial [Apis mellifera]	molecular function: catalytic activity (GO:0003824);; molecular function: transporter activity (GO:0005215);; molecular function: electron carrier activity (GO:0009055);; biological process: metabolic process (GO:0008152);; biological process: single-organism process (GO:0044699);; biological process: localization (GO:0051179);; cellular component: cell (GO:0005623);; cellular component: organell…
gene102	LOC409930	666.961	19205	614.489	20455	541.395	15148	841.101	23574	805.123	20476	738.79	17670	0.0236107	-0.4841	down	--	--	Cellular Component: integral component of membrane (GO:0016021);;	K02130|5.93503e-84|ame:409930|K02130 F-type H+-transporting ATPase subunit f | (RefSeq) putative ATP synthase subunit f, mitochondrial	Oxidative phosphorylation (ko00190)	[C]	Energy production and conversion	Mitochondrial F1F0-ATP synthase, subunit f	Putative ATP synthase subunit f, mitochondrial OS=Drosophila melanogaster OX=7227 GN=CG4692 PE=3 SV=1	S	Function unknown	PREDICTED: putative ATP synthase subunit f, mitochondrial [Apis mellifera]	cellular component: membrane (GO:0016020);; cellular component: membrane part (GO:0044425)
gene3530	LOC409173	3.97226	345	4.73491	471	0.523108	44	6.44257	547	21.4277	1626	6.04379	435	0.0100635	-0.70318	down	[I]	Lipid transport and metabolism	Molecular Function: hydrolase activity (GO:0016787);;	--	--	[R]	General function prediction only	Carboxylesterase family	Esterase FE4 OS=Myzus persicae OX=13164 PE=1 SV=1	I	Lipid transport and metabolism	PREDICTED: esterase FE4-like [Apis mellifera]	molecular function: catalytic activity (GO:0003824)
gene1800	Hiscl1	2.85297	425	1.99656	374	2.61802	397	1.21199	192	1.50314	214	1.30316	173	0.0149108	0.53217	up	[X]	Mobilome: prophages, transposons	Molecular Function: extracellular ligand-gated ion channel activity (GO:0005230);; Cellular Component: plasma membrane (GO:0005886);; Cellular Component: integral component of membrane (GO:0016021);; Cellular Component: cell junction (GO:0030054);; Biological Process: ion transmembrane transport (GO:0034220);; Cellular Component: synapse (GO:0045202);;	K05397|0|ame:409040|K05397 histamine-gated chloride channel | (RefSeq) Hiscl1, Amel_HisCl1, GB19505; histamine-gated chloride channel 1	--	[T]	Signal transduction mechanisms	Neurotransmitter-gated ion-channel ligand binding domain;; Neurotransmitter-gated ion-channel transmembrane region	Glutamate-gated chloride channel OS=Drosophila melanogaster OX=7227 GN=GluClalpha PE=1 SV=2	U	Intracellular trafficking, secretion, and vesicular transport	PREDICTED: histamine-gated chloride channel 1 isoform X1 [Apis mellifera]	molecular function: transporter activity (GO:0005215);; molecular function: molecular transducer activity (GO:0060089);; biological process: localization (GO:0051179);; cellular component: cell (GO:0005623);; cellular component: membrane (GO:0016020);; cellular component: cell part (GO:0044464);; cellular component: membrane part (GO:0044425);; cellular component: cell junction (GO:0030054);; cel…
gene4082	LOC411507	9.05696	620	6.25848	489	6.0693	395	14.9128	986	6.8121	408	13.7416	773	0.0338333	-0.58669	down	[M]	Cell wall/membrane/envelope biogenesis	Molecular Function: protein serine/threonine kinase activity (GO:0004674);; Molecular Function: ATP binding (GO:0005524);; Biological Process: protein phosphorylation (GO:0006468);;	K08824|0|ame:411507|K08824 cyclin-dependent kinase-like [EC:2.7.11.22] | (RefSeq) cyclin-dependent kinase-like 4	--	[R]	General function prediction only	Protein kinase domain;; Protein tyrosine kinase;; Kinase-like	Cell division control protein 2 homolog 3 OS=Trypanosoma brucei brucei OX=5702 GN=CRK3 PE=3 SV=1	T	Signal transduction mechanisms	PREDICTED: cyclin-dependent kinase-like 4 isoform X4 [Apis mellifera]	molecular function: catalytic activity (GO:0003824);; biological process: metabolic process (GO:0008152);; biological process: cellular process (GO:0009987);; molecular function: binding (GO:0005488)
gene9562	LOC413369	13.542	2958	14.9557	3707	16.3207	3408	19.5794	4196	23.0154	4392	17.505	3075	0.0050246	-0.529874	down	--	--	Biological Process: superoxide metabolic process (GO:0006801);; Molecular Function: metal ion binding (GO:0046872);; Biological Process: oxidation-reduction process (GO:0055114);;	--	--	--	--	Copper/zinc superoxide dismutase (SODC)	Superoxide dismutase [Cu-Zn] 4 OS=Dictyostelium discoideum OX=44689 GN=sodD PE=2 SV=1	S	Function unknown	PREDICTED: uncharacterized protein LOC413369, partial [Apis mellifera]	biological process: metabolic process (GO:0008152);; biological process: cellular process (GO:0009987);; molecular function: binding (GO:0005488);; biological process: single-organism process (GO:0044699)
gene5716	LOC409277	7.80797	1226	10.1546	1704	9.70121	1567	4.55559	608	8.76603	997	5.87073	734	0.019523	0.472785	up	--	--	--	K01047|4.45694e-161|ame:409277|K01047 secretory phospholipase A2 [EC:3.1.1.4] | (RefSeq) PLA2-2.2; acidic phospholipase A2 PA4	Glycerophospholipid metabolism (ko00564);; Ether lipid metabolism (ko00565);; Arachidonic acid metabolism (ko00590);; alpha-Linolenic acid metabolism (ko00592)	--	--	Phospholipase A2	Phospholipase A2 OS=Apis dorsata OX=7462 PE=1 SV=1	I	Lipid transport and metabolism	PREDICTED: acidic phospholipase A2 PA4 isoform X4 [Apis mellifera]	--
gene12002	LOC724827	96.3358	2489	128.191	3794	95.4345	2375	159.891	4033	136.74	3087	133.803	2861	0.0379916	-0.491965	down	--	--	Cellular Component: mitochondrion (GO:0005739);; Molecular Function: NADH dehydrogenase (ubiquinone) activity (GO:0008137);; Biological Process: oxidation-reduction process (GO:0055114);;	K03963|1.45797e-68|ame:724827|K03963 NADH dehydrogenase (ubiquinone) 1 beta subcomplex subunit 7 | (RefSeq) NADH dehydrogenase [ubiquinone] 1 beta subcomplex subunit 7	Oxidative phosphorylation (ko00190)	[C]	Energy production and conversion	NADH-ubiquinone oxidoreductase B18 subunit (NDUFB7)	NADH dehydrogenase [ubiquinone] 1 beta subcomplex subunit 7 OS=Caenorhabditis elegans OX=6239 GN=D2030.4 PE=3 SV=1	I	Lipid transport and metabolism	PREDICTED: NADH dehydrogenase [ubiquinone] 1 beta subcomplex subunit 7 [Apis mellifera]	cellular component: cell (GO:0005623);; cellular component: organelle (GO:0043226);; cellular component: cell part (GO:0044464);; molecular function: catalytic activity (GO:0003824);; biological process: metabolic process (GO:0008152);; biological process: single-organism process (GO:0044699)
gene11741	LOC726459	0.749564	68	0.424431	61	1.01061	128	2.11119	203	1.07265	113	0.986641	93	0.0491988	-0.553069	down	--	--	Molecular Function: olfactory receptor activity (GO:0004984);; Molecular Function: odorant binding (GO:0005549);; Cellular Component: plasma membrane (GO:0005886);; Biological Process: signal transduction (GO:0007165);; Cellular Component: integral component of membrane (GO:0016021);; Biological Process: detection of chemical stimulus involved in sensory perception of smell (GO:0050911);;	K08471|2.74303e-146|ame:726459|K08471 gustatory receptor | (RefSeq) odorant receptor 13a-like	--	--	--	7tm Odorant receptor	Odorant receptor 13a OS=Drosophila melanogaster OX=7227 GN=Or13a PE=2 SV=2	S	Function unknown	PREDICTED: odorant receptor 13a-like isoform X2 [Apis mellifera]	molecular function: signal transducer activity (GO:0004871);; molecular function: molecular transducer activity (GO:0060089);; biological process: cellular process (GO:0009987);; biological process: signaling (GO:0023052);; biological process: single-organism process (GO:0044699);; biological process: response to stimulus (GO:0050896);; biological process: biological regulation (GO:0065007);; mol…
gene12021	LOC100577046	4.11001	764	5.17722	747	16.1993	5824	4.13806	814	4.96188	762	3.46729	464	0.0491161	0.534031	up	--	--	--	--	--	--	--	--	--	S	Function unknown	PREDICTED: uncharacterized protein LOC100577046 [Apis mellifera]	--
gene4238	LOC726653	26.5276	1516	23.2351	1387	28.1296	1471	39.5468	2045	39.2931	1884	33.4937	1402	0.00770984	-0.565627	down	[K]	Transcription	Cellular Component: integral component of membrane (GO:0016021);;	K09539|2.61636e-77|ame:726653|K09539 DnaJ homolog subfamily C member 19 | (RefSeq) mitochondrial import inner membrane translocase subunit TIM14	--	[O]	Posttranslational modification, protein turnover, chaperones	--	Mitochondrial import inner membrane translocase subunit TIM14 OS=Drosophila melanogaster OX=7227 GN=Tim14 PE=3 SV=2	O	Posttranslational modification, protein turnover, chaperones	PREDICTED: mitochondrial import inner membrane translocase subunit TIM14 isoform X2 [Apis mellifera]	cellular component: membrane (GO:0016020);; cellular component: membrane part (GO:0044425)
gene9369	LOC552835	50.5697	1529	44.4135	1530	40.7967	1189	60.3155	1763	58.8554	1548	54.5116	1345	0.0407461	-0.445497	down	[O]	Posttranslational modification, protein turnover, chaperones	Cellular Component: cell (GO:0005623);; Molecular Function: electron carrier activity (GO:0009055);; Molecular Function: protein disulfide oxidoreductase activity (GO:0015035);; Biological Process: cell redox homeostasis (GO:0045454);; Molecular Function: metal ion binding (GO:0046872);; Molecular Function: 2 iron, 2 sulfur cluster binding (GO:0051537);; Biological Process: oxidation-reduction pr…	K07390|1.63918e-92|ame:552835|K07390 monothiol glutaredoxin | (RefSeq) Grx2; glutaredoxin-related protein 5, mitochondrial	--	[O]	Posttranslational modification, protein turnover, chaperones	Glutaredoxin	Monothiol glutaredoxin-5, mitochondrial OS=Dictyostelium discoideum OX=44689 GN=grx5 PE=3 SV=1	O	Posttranslational modification, protein turnover, chaperones	Glutaredoxin-related [Apis cerana cerana]	cellular component: cell (GO:0005623);; molecular function: electron carrier activity (GO:0009055);; molecular function: catalytic activity (GO:0003824);; biological process: metabolic process (GO:0008152);; biological process: single-organism process (GO:0044699);; biological process: cellular process (GO:0009987);; biological process: biological regulation (GO:0065007);; molecular function: bin…
gene2729	LOC552076	16.7571	755	14.1788	757	16.6184	734	18.8806	826	24.039	952	16.2669	605	0.0384248	-0.402751	down	--	--	Molecular Function: translation elongation factor activity (GO:0003746);; Cellular Component: nucleus (GO:0005634);; Biological Process: translational elongation (GO:0006414);; Molecular Function: zinc ion binding (GO:0008270);; Biological Process: positive regulation of DNA-templated transcription, elongation (GO:0032786);;	K15171|1.48348e-78|ame:552076|K15171 transcription elongation factor SPT4 | (RefSeq) spt4; transcription elongation factor SPT4	--	[K]	Transcription	Spt4/RpoE2 zinc finger	Transcription elongation factor SPT4 OS=Drosophila melanogaster OX=7227 GN=spt4 PE=1 SV=1	K	Transcription	PREDICTED: transcription elongation factor SPT4 [Apis mellifera]	molecular function: binding (GO:0005488);; biological process: metabolic process (GO:0008152);; biological process: cellular process (GO:0009987);; cellular component: cell (GO:0005623);; cellular component: organelle (GO:0043226);; cellular component: cell part (GO:0044464);; biological process: biological regulation (GO:0065007)
gene937	LOC408589	178.152	9630	161.125	9937	161.546	8385	195.553	10272	218.949	10303	178.139	7977	0.0465455	-0.376216	down	[J]	Translation, ribosomal structure and biogenesis	--	--	--	[BK]	Chromatin structure and dynamics;; Transcription	Macro domain	Protein GDAP2 homolog OS=Nematostella vectensis OX=45351 GN=gdap2 PE=3 SV=1	S	Function unknown	PREDICTED: O-acetyl-ADP-ribose deacetylase MACROD2-like [Apis cerana]	--
gene666	LOC725105	27.6727	2407	25.2055	2472	23.8996	2013	30.4313	2934	33.0801	3191	24.3897	1658	0.0453133	-0.44511	down	[H]	Coenzyme transport and metabolism	Biological Process: ubiquinone biosynthetic process (GO:0006744);; Cellular Component: integral component of membrane (GO:0016021);; Cellular Component: extrinsic component of mitochondrial inner membrane (GO:0031314);;	K18586|0|ame:725105|K18586 ubiquinone biosynthesis protein COQ4 | (RefSeq) GB10170; UDP-sugar transporter UST74c-like	--	[H]	Coenzyme transport and metabolism	Coenzyme Q (ubiquinone) biosynthesis protein Coq4	Ubiquinone biosynthesis protein COQ4 homolog, mitochondrial OS=Bombyx mori OX=7091 PE=2 SV=1	H	Coenzyme transport and metabolism	PREDICTED: ubiquinone biosynthesis protein COQ4 homolog, mitochondrial-like isoform X1 [Apis mellifera]	biological process: metabolic process (GO:0008152);; biological process: cellular process (GO:0009987);; biological process: single-organism process (GO:0044699);; cellular component: membrane (GO:0016020);; cellular component: membrane part (GO:0044425);; cellular component: cell (GO:0005623);; cellular component: organelle (GO:0043226);; cellular component: organelle part (GO:0044422);; cellula…
gene1810	LOC725396	31.2063	1916	29.6763	2066	30.1073	1784	35.6093	2124	36.3253	1942	40.6548	2068	0.0423515	-0.42716	down	[J]	Translation, ribosomal structure and biogenesis	Molecular Function: nucleotide binding (GO:0000166);; Molecular Function: nucleic acid binding (GO:0003676);;	K12881|3.78497e-167|ame:725396|K12881 THO complex subunit 4 | (RefSeq) THO complex subunit 4	RNA transport (ko03013);; mRNA surveillance pathway (ko03015);; Spliceosome (ko03040)	[A]	RNA processing and modification	RNA recognition motif. (a.k.a. RRM, RBD, or RNP domain);; C-terminal duplication domain of Friend of PRMT1;; Forty-two-three protein	Eukaryotic translation initiation factor 3 subunit G OS=Dictyostelium discoideum OX=44689 GN=eif3G PE=3 SV=1	S	Function unknown	PREDICTED: THO complex subunit 4-like [Apis florea]	molecular function: binding (GO:0005488)
gene5638	LOC552362	29.1231	1266	22.8475	1158	25.1787	1053	35.5223	1529	27.7467	1062	39.6984	1437	0.0493832	-0.484324	down	--	--	--	K19931|6.04387e-118|ame:552362|K19931 protein lin-7 | (RefSeq) protein lin-7 homolog C	--	[W]	Extracellular structures	L27 domain;; PDZ domain (Also known as DHR or GLGF)	Disks large homolog 1 OS=Caenorhabditis elegans OX=6239 GN=dlg-1 PE=1 SV=1	O	Posttranslational modification, protein turnover, chaperones	protein lin-7 homolog C isoform X1 [Bombus terrestris]	--
gene5060	LOC725997	0.796124	65	0.354908	34	0.812467	64	1.36829	109	1.96133	141	2.6388	178	0.000343145	-0.999101	down	[G]	Carbohydrate transport and metabolism	Biological Process: metabolic process (GO:0008152);; Cellular Component: integral component of membrane (GO:0016021);; Molecular Function: transferase activity, transferring hexosyl groups (GO:0016758);;	--	--	[GC]	Carbohydrate transport and metabolism;; Energy production and conversion	UDP-glucoronosyl and UDP-glucosyl transferase	Putative UDP-glucuronosyltransferase ugt-47 OS=Caenorhabditis elegans OX=6239 GN=ugt-47 PE=1 SV=2	S	Function unknown	PREDICTED: UDP-glucuronosyltransferase 2C1 [Apis mellifera]	biological process: metabolic process (GO:0008152);; cellular component: membrane (GO:0016020);; cellular component: membrane part (GO:0044425);; molecular function: catalytic activity (GO:0003824)
gene2938	LOC551169	158.338	7970	168.346	9707	166.802	8084	173.682	8533	245.399	10793	168.639	7025	0.0210396	-0.378872	down	[C]	Energy production and conversion	Cellular Component: mitochondrial inner membrane (GO:0005743);; Biological Process: tricarboxylic acid cycle (GO:0006099);; Molecular Function: succinate dehydrogenase (ubiquinone) activity (GO:0008177);; Molecular Function: electron carrier activity (GO:0009055);; Molecular Function: metal ion binding (GO:0046872);; Molecular Function: 2 iron, 2 sulfur cluster binding (GO:0051537);; Molecular Fu…	K00235|0|ame:551169|K00235 succinate dehydrogenase (ubiquinone) iron-sulfur subunit [EC:1.3.5.1] | (RefSeq) GB14832; succinate dehydrogenase [ubiquinone] iron-sulfur subunit, mitochondrial-like	Citrate cycle (TCA cycle) (ko00020);; Oxidative phosphorylation (ko00190);; Carbon metabolism (ko01200)	[C]	Energy production and conversion	2Fe-2S iron-sulfur cluster binding domain;; 4Fe-4S dicluster domain;; 4Fe-4S dicluster domain;; 4Fe-4S dicluster domain	Succinate dehydrogenase [ubiquinone] iron-sulfur subunit, mitochondrial OS=Drosophila melanogaster OX=7227 GN=SdhB PE=2 SV=2	C	Energy production and conversion	PREDICTED: succinate dehydrogenase [ubiquinone] iron-sulfur subunit, mitochondrial-like [Apis dorsata]	cellular component: cell (GO:0005623);; cellular component: membrane (GO:0016020);; cellular component: organelle (GO:0043226);; cellular component: organelle part (GO:0044422);; cellular component: cell part (GO:0044464);; biological process: metabolic process (GO:0008152);; biological process: cellular process (GO:0009987);; biological process: single-organism process (GO:0044699);; molecular f…
gene2421	LOC551755	5.87973	698	5.43875	725	5.70157	604	7.63544	862	9.25627	718	7.34848	717	0.030558	-0.484094	down	--	--	Cellular Component: integral component of membrane (GO:0016021);;	--	--	--	--	DoxX-like family	--	S	Function unknown	PREDICTED: transmembrane protein 35 isoform X2 [Apis mellifera]	cellular component: membrane (GO:0016020);; cellular component: membrane part (GO:0044425)
gene7520	LOC107964997	2.16766	118	1.71344	107	0.97133	51	2.44749	130	2.42196	115	4.11517	185	0.0347393	-0.591458	down	--	--	--	--	--	--	--	--	--	--	--	PREDICTED: uncharacterized protein LOC107964997 [Apis mellifera]	--
gene9247	LOC726781	22.1245	882	20.8063	987	20.8448	791	24.1449	972	30.7184	1076	25.8738	843	0.0145588	-0.455313	down	--	--	--	K17888|6.48369e-111|ame:726781|K17888 ubiquitin-like-conjugating enzyme ATG10 | (RefSeq) ubiquitin-like-conjugating enzyme ATG10	Regulation of autophagy (ko04140)	[S]	Function unknown	Autophagocytosis associated protein, active-site domain	--	S	Function unknown	PREDICTED: ubiquitin-like-conjugating enzyme ATG10 isoform X1 [Apis mellifera]	--
gene3602	LOC409883	23.8408	2923	19.5358	2744	18.6849	2206	21.4794	2917	28.9774	3465	22.4905	2596	0.00828018	-0.503679	down	--	--	Molecular Function: RNA binding (GO:0003723);; Biological Process: RNA processing (GO:0006396);;	K12825|0|ame:409883|K12825 splicing factor 3A subunit 1 | (RefSeq) SAP114, SF3A1, SF3a120, prp-21; splicing factor 3A subunit 1	Spliceosome (ko03040)	[A]	RNA processing and modification	Pre-mRNA splicing factor PRP21 like protein;; Surp module;; Ubiquitin family	Probable splicing factor 3A subunit 1 OS=Dictyostelium discoideum OX=44689 GN=sf3a1 PE=3 SV=1	A	RNA processing and modification	PREDICTED: splicing factor 3A subunit 1 [Polistes canadensis]	molecular function: binding (GO:0005488);; biological process: metabolic process (GO:0008152);; biological process: cellular process (GO:0009987)
gene3121	LOC100577513	2.0421	85	1.8221	96	1.53899	63	6.50888	254	3.41785	120	3.78207	142	0.00191494	-0.864558	down	--	--	Cellular Component: extracellular region (GO:0005576);; Biological Process: chitin metabolic process (GO:0006030);; Molecular Function: chitin binding (GO:0008061);;	--	--	--	--	Chitin binding Peritrophin-A domain	Peritrophin-1 OS=Anopheles gambiae OX=7165 GN=Aper1 PE=2 SV=2	S	Function unknown	PREDICTED: uncharacterized protein LOC100577513 isoform X1 [Apis mellifera]	cellular component: extracellular region (GO:0005576);; biological process: metabolic process (GO:0008152);; molecular function: binding (GO:0005488)
gene11499	LOC408536	13.0438	2331	12.7385	2576	11.3676	1936	21.358	3684	14.1168	2179	20.7639	3034	0.0182354	-0.597519	down	[E]	Amino acid transport and metabolism	Molecular Function: carboxypeptidase activity (GO:0004180);; Biological Process: proteolysis (GO:0006508);; Molecular Function: metallopeptidase activity (GO:0008237);; Molecular Function: peptidyl-dipeptidase activity (GO:0008241);; Cellular Component: membrane (GO:0016020);; Molecular Function: metal ion binding (GO:0046872);;	K01283|0|ame:408536|K01283 peptidyl-dipeptidase A [EC:3.4.15.1] | (RefSeq) angiotensin-converting enzyme	--	[E]	Amino acid transport and metabolism	Angiotensin-converting enzyme	Angiotensin-converting enzyme OS=Drosophila melanogaster OX=7227 GN=Ance PE=1 SV=3	S	Function unknown	PREDICTED: angiotensin-converting enzyme isoform X5 [Apis mellifera]	molecular function: catalytic activity (GO:0003824);; biological process: metabolic process (GO:0008152);; cellular component: membrane (GO:0016020);; molecular function: binding (GO:0005488)
gene4937	LOC724565	13.5818	713	6.52755	392	8.6127	436	14.3426	734	11.3165	518	66.8046	2877	0.00593364	-0.760294	down	[O]	Posttranslational modification, protein turnover, chaperones	Molecular Function: serine-type endopeptidase activity (GO:0004252);; Biological Process: proteolysis (GO:0006508);;	--	--	[E]	Amino acid transport and metabolism	Trypsin	Trypsin-7 OS=Anopheles gambiae OX=7165 GN=TRYP7 PE=2 SV=2	O	Posttranslational modification, protein turnover, chaperones	PREDICTED: trypsin-7 [Apis mellifera]	molecular function: catalytic activity (GO:0003824);; biological process: metabolic process (GO:0008152)
gene10447	LOC550732	1.03499	278	0.760969	249	1.23603	321	0.557329	147	0.646324	163	0.467204	107	0.0409091	0.489987	up	--	--	--	--	--	--	--	BTB/POZ domain	Serine-enriched protein OS=Drosophila melanogaster OX=7227 GN=gprs PE=4 SV=3	S	Function unknown	PREDICTED: intersectin-1-like [Apis cerana]	--
Apis_mellifera_newGene_3690	--	19.3523	2184	18.8871	2441	19.2031	2086	68.834	7580	11.8368	1167	40.0217	3737	0.0240921	-0.632168	down	--	--	--	--	--	--	--	--	--	S	Function unknown	PREDICTED: uncharacterized protein LOC102681440 [Apis dorsata]	--
gene7024	HEX70b	27.1221	2693	30.7093	3501	42.4278	4082	46.8107	4546	21.2656	1848	181.245	14941	0.0235515	-0.624148	down	--	--	--	--	--	--	--	Hemocyanin, copper containing domain;; Hemocyanin, ig-like domain;; Hemocyanin, all-alpha domain	Hexamerin OS=Blaberus discoidalis OX=6981 PE=2 SV=1	S	Function unknown	hexamerin 70b precursor [Apis mellifera]	--
gene4800	LOC413870	1.72302	361	1.56236	376	1.80574	366	4.73761	978	5.4344	1022	5.33896	936	7.06034e-15	-1.55159	down	--	--	Molecular Function: RNA polymerase II core promoter proximal region sequence-specific DNA binding (GO:0000978);; Molecular Function: transcription factor activity, RNA polymerase II core promoter proximal region sequence-specific binding (GO:0000982);; Cellular Component: nucleus (GO:0005634);; Biological Process: regulation of transcription from RNA polymerase II promoter (GO:0006357);;	K06053|0|ame:413870|K06053 recombining binding protein suppressor of hairless | (RefSeq) Su(H); suppressor of hairless protein	Notch signaling pathway (ko04330)	[K]	Transcription	Beta-trefoil DNA-binding domain;; LAG1, DNA binding	Suppressor of hairless protein OS=Drosophila melanogaster OX=7227 GN=Su(H) PE=1 SV=1	K	Transcription	PREDICTED: suppressor of hairless protein [Apis mellifera]	molecular function: binding (GO:0005488);; molecular function: nucleic acid binding transcription factor activity (GO:0001071);; biological process: biological regulation (GO:0065007);; cellular component: cell (GO:0005623);; cellular component: organelle (GO:0043226);; cellular component: cell part (GO:0044464)
gene6000	LOC724313	13.9389	1269	10.051	1048	10.5468	918	35.0736	3103	6.01876	478	24.9586	1869	0.0475529	-0.554084	down	--	--	--	--	--	--	--	--	--	--	--	PREDICTED: uncharacterized protein LOC105735255 [Apis florea]	--
gene3665	LOC408804	0.989765	598	1.48589	1029	1.5297	919	0.742442	456	0.71354	382	0.631638	316	0.0264437	0.540262	up	--	--	--	K05860|0|ame:408804|K05860 phosphatidylinositol phospholipase C, epsilon [EC:3.1.4.11] | (RefSeq) Fucta; 1-phosphatidylinositol 4,5-bisphosphate phosphodiesterase epsilon-1	Inositol phosphate metabolism (ko00562);; Phosphatidylinositol signaling system (ko04070);; AGE-RAGE signaling pathway in diabetic complications (ko04933)	--	--	Phosphatidylinositol-specific phospholipase C, X domain;; Phosphatidylinositol-specific phospholipase C, Y domain;; Ras association (RalGDS/AF-6) domain;; C2 domain;; Phosphoinositide-specific phospholipase C, efhand-like	1-phosphatidylinositol 4,5-bisphosphate phosphodiesterase epsilon-1 OS=Caenorhabditis elegans OX=6239 GN=plc-1 PE=1 SV=1	S	Function unknown	1-phosphatidylinositol-4,5-bisphosphate phosphodiesterase epsilon-1 [Apis cerana cerana]	--
gene7391	LOC727021	6.60426	395	5.8987	405	5.627	325	10.1275	592	7.17818	376	8.39943	416	0.038241	-0.52604	down	--	--	Cellular Component: integral component of membrane (GO:0016021);;	--	--	--	--	Haemolymph juvenile hormone binding protein (JHBP)	Protein takeout OS=Drosophila melanogaster OX=7227 GN=to PE=2 SV=1	S	Function unknown	PREDICTED: protein takeout-like [Apis mellifera]	cellular component: membrane (GO:0016020);; cellular component: membrane part (GO:0044425)
gene1503	LOC410756	1.50975	876	1.66283	1096	1.69127	922	0.872551	493	1.18277	598	0.895274	433	0.00976887	0.468638	up	--	--	Molecular Function: zinc ion binding (GO:0008270);;	--	--	[U]	Intracellular trafficking, secretion, and vesicular transport	C2 domain;; PDZ domain (Also known as DHR or GLGF)	Rab-3-interacting molecule unc-10 OS=Caenorhabditis elegans OX=6239 GN=unc-10 PE=1 SV=2	S	Function unknown	PREDICTED: regulating synaptic membrane exocytosis protein 1-like isoform X1 [Apis mellifera]	molecular function: binding (GO:0005488)
Apis_mellifera_newGene_417	Apis_mellifera_newGene_417	54.9397	2363	11.5018	1073	32.0446	1732	142.943	5979	13.5821	701	110.64	5043	0.0210699	-0.631444	down	--	--	--	--	--	--	--	--	--	--	--	--	--
gene8089	LOC551794	44.7755	1586	37.9633	1540	36.6037	1248	70.826	2448	40.971	1268	56.955	1669	0.0488543	-0.514396	down	--	--	Cellular Component: integral component of membrane (GO:0016021);;	--	--	[S]	Function unknown	Uncharacterised protein family (UPF0220)	Transmembrane protein 50 homolog OS=Dictyostelium discoideum OX=44689 GN=tmem50 PE=3 SV=1	S	Function unknown	PREDICTED: transmembrane protein 50A [Apis mellifera]	cellular component: membrane (GO:0016020);; cellular component: membrane part (GO:0044425)
Apis_mellifera_newGene_2118	Apis_mellifera_newGene_2118	7.0112	2863	11.4538	4815	7.43436	2669	3.95124	1441	7.56653	2467	3.41147	1057	0.030289	0.526355	up	--	--	--	--	--	--	--	--	--	--	--	--	--
gene10706	LOC410486	571.993	32092	411.447	26133	310.011	24295	1039.19	56213	356.518	20657	541.954	37289	0.0394229	-0.566051	down	[J]	Translation, ribosomal structure and biogenesis	Biological Process: ribosomal small subunit assembly (GO:0000028);; Molecular Function: structural constituent of ribosome (GO:0003735);; Biological Process: translation (GO:0006412);; Cellular Component: cytosolic small ribosomal subunit (GO:0022627);;	K02998|0|ame:410486|K02998 small subunit ribosomal protein SAe | (RefSeq) RpSA; 40S ribosomal protein SA	Ribosome (ko03010)	[J]	Translation, ribosomal structure and biogenesis	Ribosomal protein S2;; 40S ribosomal protein SA C-terminus	40S ribosomal protein SA OS=Diaphorina citri OX=121845 PE=2 SV=1	J	Translation, ribosomal structure and biogenesis	PREDICTED: 40S ribosomal protein SA [Apis florea]	biological process: cellular process (GO:0009987);; biological process: cellular component organization or biogenesis (GO:0071840);; molecular function: structural molecule activity (GO:0005198);; biological process: metabolic process (GO:0008152);; cellular component: cell (GO:0005623);; cellular component: macromolecular complex (GO:0032991);; cellular component: organelle (GO:0043226);; cellul…
gene2865	LOC411493	7.83704	270	13.5327	534	8.72684	290	19.5622	658	13.5339	408	24.9137	711	0.00706158	-0.734313	down	--	--	Cellular Component: integral component of membrane (GO:0016021);; Biological Process: vesicle-mediated transport (GO:0016192);;	--	--	[U]	Intracellular trafficking, secretion, and vesicular transport	Got1/Sft2-like family	--	U	Intracellular trafficking, secretion, and vesicular transport	PREDICTED: protein transport protein SFT2 [Apis mellifera]	cellular component: membrane (GO:0016020);; cellular component: membrane part (GO:0044425);; biological process: localization (GO:0051179)
gene7388	LOC552773	69.0831	3201	57.7305	3065	47.8208	2134	100.54	4546	79.2162	3208	90.8051	3482	0.00921404	-0.636821	down	--	--	--	--	--	--	--	Haemolymph juvenile hormone binding protein (JHBP)	Protein takeout OS=Drosophila melanogaster OX=7227 GN=to PE=2 SV=1	S	Function unknown	PREDICTED: protein takeout-like isoform X1 [Apis mellifera]	--
gene9507	LOC408324	1.2609	152	0.56267	78	0.86774	101	0.737173	87	15.2166	1557	1.01096	102	0.00822868	-0.675767	down	--	--	Cellular Component: integral component of membrane (GO:0016021);;	K17257|0|ame:408324|K17257 integrin alpha FG-GAP repeat containing protein 1 | (RefSeq) GB18750; T-cell immunomodulatory protein	--	[S]	Function unknown	Repeat domain in Vibrio, Colwellia, Bradyrhizobium and Shewanella;; FG-GAP repeat	Protein linkin OS=Caenorhabditis elegans OX=6239 GN=lnkn-1 PE=2 SV=1	S	Function unknown	T-cell immunomodulatory protein precursor [Apis mellifera]	cellular component: membrane (GO:0016020);; cellular component: membrane part (GO:0044425)
gene4917	LOC100576233	3.47737	1226	4.6035	1644	3.85904	1198	7.49718	2580	4.27269	1165	5.15667	1504	0.0435051	-0.540843	down	--	--	--	--	--	--	--	--	--	S	Function unknown	PREDICTED: titin-like isoform X1 [Apis mellifera]	--
gene3060	LOC724558	30.4169	1520	17.8819	1172	25.5245	1235	54.6791	2596	35.2279	1735	57.5998	2297	0.000576864	-0.8638	down	--	--	--	--	--	--	--	--	--	S	Function unknown	PREDICTED: uncharacterized protein LOC724558 [Apis mellifera]	--
gene7789	LOC411654	30.606	1701	22.8788	1445	30.9598	1656	10.9257	600	13.3302	653	20.3039	940	0.0421292	0.508895	up	[J]	Translation, ribosomal structure and biogenesis	--	K01409|0|ame:411654|K01409 N6-L-threonylcarbamoyladenine synthase [EC:2.3.1.234] | (RefSeq) probable tRNA N6-adenosine threonylcarbamoyltransferase	--	[O]	Posttranslational modification, protein turnover, chaperones	Glycoprotease family	Probable tRNA N6-adenosine threonylcarbamoyltransferase OS=Nematostella vectensis OX=45351 GN=osgep PE=3 SV=1	O	Posttranslational modification, protein turnover, chaperones	PREDICTED: probable tRNA N6-adenosine threonylcarbamoyltransferase [Apis mellifera]	--
gene1211	LOC552128	123.42	9052	126.125	10597	132.803	9379	140.743	10076	201.674	12926	125.579	7623	0.0200675	-0.405611	down	[CE]	Energy production and conversion;; Amino acid transport and metabolism	Molecular Function: magnesium ion binding (GO:0000287);; Molecular Function: isocitrate dehydrogenase (NAD+) activity (GO:0004449);; Cellular Component: mitochondrion (GO:0005739);; Biological Process: tricarboxylic acid cycle (GO:0006099);; Molecular Function: NAD binding (GO:0051287);;	K00030|0|ame:552128|K00030 isocitrate dehydrogenase (NAD+) [EC:1.1.1.41] | (RefSeq) isocitrate dehydrogenase [NAD] subunit beta, mitochondrial	Citrate cycle (TCA cycle) (ko00020);; Carbon metabolism (ko01200);; 2-Oxocarboxylic acid metabolism (ko01210);; Biosynthesis of amino acids (ko01230)	[E]	Amino acid transport and metabolism	Isocitrate/isopropylmalate dehydrogenase	Probable isocitrate dehydrogenase [NAD] subunit beta, mitochondrial OS=Caenorhabditis elegans OX=6239 GN=idhb-1 PE=3 SV=1	E	Amino acid transport and metabolism	PREDICTED: isocitrate dehydrogenase [NAD] subunit beta, mitochondrial [Apis mellifera]	molecular function: binding (GO:0005488);; molecular function: catalytic activity (GO:0003824);; biological process: metabolic process (GO:0008152);; biological process: single-organism process (GO:0044699);; cellular component: cell (GO:0005623);; cellular component: organelle (GO:0043226);; cellular component: cell part (GO:0044464);; biological process: cellular process (GO:0009987)
gene275	LOC727479	33.4232	3077	28.6545	2998	32.4587	2868	18.3494	1627	23.3618	1879	20.6614	1618	0.0472558	0.356939	up	[P]	Inorganic ion transport and metabolism	Molecular Function: cation transmembrane transporter activity (GO:0008324);; Cellular Component: integral component of membrane (GO:0016021);; Biological Process: cation transmembrane transport (GO:0098655);;	--	--	[P]	Inorganic ion transport and metabolism	Cation efflux family	Probable zinc transporter protein DDB_G0282067 OS=Dictyostelium discoideum OX=44689 GN=DDB_G0282067 PE=2 SV=1	P	Inorganic ion transport and metabolism	PREDICTED: zinc transporter 1 isoform X2 [Apis mellifera]	molecular function: transporter activity (GO:0005215);; biological process: localization (GO:0051179);; cellular component: membrane (GO:0016020);; cellular component: membrane part (GO:0044425)
gene10997	LOC410538	8.77139	1046	8.43595	1149	6.12904	707	13.265	1525	8.84901	916	13.0442	1281	0.0313727	-0.560585	down	--	--	Molecular Function: mannosyltransferase activity (GO:0000030);; Cellular Component: integral component of membrane (GO:0016021);; Biological Process: mannosylation (GO:0097502);;	--	--	[S]	Function unknown	Q-cell neuroblast polarisation	C-mannosyltransferase dpy-19 OS=Caenorhabditis elegans OX=6239 GN=dpy-19 PE=1 SV=2	U	Intracellular trafficking, secretion, and vesicular transport	PREDICTED: probable C-mannosyltransferase DPY19L1 isoform X1 [Apis mellifera]	molecular function: catalytic activity (GO:0003824);; cellular component: membrane (GO:0016020);; cellular component: membrane part (GO:0044425);; biological process: metabolic process (GO:0008152);; biological process: single-organism process (GO:0044699)
gene9210	LOC100577687	10.0711	1295	7.49992	1018	6.61321	822	9.95725	1165	12.8466	1306	10.4469	1031	0.0474297	-0.443335	down	--	--	Molecular Function: metal ion binding (GO:0046872);;	K18716|0|ame:100577687|K18716 nucleoporin NUP42 | (RefSeq) nucleoporin-like protein 2	--	--	--	Zinc finger C-x8-C-x5-C-x3-H type (and similar)	--	S	Function unknown	PREDICTED: nuclear pore complex protein DDB_G0274915-like isoform X1 [Apis mellifera]	molecular function: binding (GO:0005488)
Apis_mellifera_newGene_3624	--	3.2565	267	2.46303	231	3.22987	255	3.64082	291	3.60595	258	5.51852	374	0.0472202	-0.511021	down	--	--	--	--	--	--	--	--	--	--	--	--	--
gene11123	LOC410570	15.8463	2430	15.6447	2750	14.5206	2141	4.66557	700	5.13324	690	7.22537	922	6.29895e-05	0.944342	up	[T]	Signal transduction mechanisms	Biological Process: lipid metabolic process (GO:0006629);; Cellular Component: integral component of membrane (GO:0016021);;	K16343|0|ame:410570|K16343 calcium-independent phospholipase A2 [EC:3.1.1.4] | (RefSeq) 85/88 kDa calcium-independent phospholipase A2	Glycerophospholipid metabolism (ko00564);; Ether lipid metabolism (ko00565);; Arachidonic acid metabolism (ko00590);; alpha-Linolenic acid metabolism (ko00592)	[I]	Lipid transport and metabolism	Ankyrin repeats (3 copies);; Ankyrin repeat;; Ankyrin repeats (many copies);; Ankyrin repeats (many copies);; Patatin-like phospholipase;; Ankyrin repeat	Ankyrin repeat, PH and SEC7 domain containing protein secG OS=Dictyostelium discoideum OX=44689 GN=secG PE=2 SV=1	S	Function unknown	PREDICTED: 85/88 kDa calcium-independent phospholipase A2 [Apis mellifera]	biological process: metabolic process (GO:0008152);; biological process: single-organism process (GO:0044699);; cellular component: membrane (GO:0016020);; cellular component: membrane part (GO:0044425)
gene3042	LOC726043	29.6149	2100	26.9481	2189	31.2859	2136	14.5656	1009	27.1345	1682	17.8867	1050	0.0449156	0.36486	up	[K]	Transcription	--	--	--	[R]	General function prediction only	Leucine rich repeat;; Leucine Rich repeats (2 copies);; Leucine Rich Repeat	Leucine-rich repeat protein soc-2 homolog OS=Nematostella vectensis OX=45351 GN=v1g189306 PE=3 SV=1	S	Function unknown	PREDICTED: leucine-rich repeat-containing protein 57 [Apis mellifera]	--
gene8063	LOC100578341	26.6018	1046	27.7775	1251	28.9912	1097	11.509	442	24.7377	850	12.9005	420	0.0144332	0.525044	up	--	--	--	--	--	--	--	--	--	S	Function unknown	PREDICTED: uncharacterized protein LOC100578341 [Apis mellifera]	--
Apis_mellifera_newGene_3754	--	0.444795	40	0.377224	39	0.445483	38	0.99608	74	0.92467	72	1.03178	76	0.00259806	-0.823239	down	--	--	--	--	--	--	--	--	--	--	--	PREDICTED: uncharacterized protein LOC100869385 isoform X2 [Apis florea]	--
gene1665	LOC107964089	19.8379	1230	16.768	1191	19.2244	1148	24.4395	1480	26.0367	1411	23.5181	1207	0.0104242	-0.514668	down	--	--	Cellular Component: integral component of membrane (GO:0016021);;	K08596|0|ame:726735|K08596 sentrin-specific protease 7 [EC:3.4.22.68] | (RefSeq) GB11925; uncharacterized LOC726735	--	--	--	--	Aquaporin-11 OS=Milnesium tardigradum OX=46460 GN=AQP11 PE=2 SV=2	U	Intracellular trafficking, secretion, and vesicular transport	PREDICTED: aquaporin-11 [Apis mellifera]	cellular component: membrane (GO:0016020);; cellular component: membrane part (GO:0044425)
gene11630	LOC726905	4.37682	1179	3.48533	1411	3.89032	1273	10.0156	2877	2.87028	713	9.32709	2454	0.0359469	-0.589718	down	--	--	--	--	--	--	--	Domain of unknown function (DUF4821);; Pyridine nucleotide-disulphide oxidoreductase	Cilia- and flagella-associated protein 61 OS=Tetrahymena thermophila (strain SB210) OX=312017 GN=CFAP61 PE=4 SV=1	S	Function unknown	PREDICTED: LOW QUALITY PROTEIN: cilia- and flagella-associated protein 61-like [Apis mellifera]	--
gene11714	LOC726069	14.044	3957	9.93106	3013	10.622	3337	16.6585	5169	13.936	3240	17.878	4296	0.035728	-0.531104	down	[T]	Signal transduction mechanisms	Molecular Function: guanylate cyclase activity (GO:0004383);; Molecular Function: protein kinase activity (GO:0004672);; Molecular Function: ATP binding (GO:0005524);; Cellular Component: intracellular (GO:0005622);; Biological Process: cGMP biosynthetic process (GO:0006182);; Biological Process: protein phosphorylation (GO:0006468);; Cellular Component: integral component of membrane (GO:0016021…	K12323|0|soc:105203079|K12323 atrial natriuretic peptide receptor A [EC:4.6.1.2] | (RefSeq) atrial natriuretic peptide receptor 1-like	Purine metabolism (ko00230)	[T]	Signal transduction mechanisms	Adenylate and Guanylate cyclase catalytic domain;; Receptor family ligand binding region;; Protein tyrosine kinase;; Protein kinase domain;; Periplasmic binding protein	Receptor-type guanylate cyclase gcy-28 OS=Caenorhabditis elegans OX=6239 GN=gcy-28 PE=1 SV=1	T	Signal transduction mechanisms	PREDICTED: atrial natriuretic peptide receptor 1-like isoform X2 [Apis mellifera]	molecular function: catalytic activity (GO:0003824);; biological process: metabolic process (GO:0008152);; biological process: cellular process (GO:0009987);; molecular function: binding (GO:0005488);; cellular component: cell (GO:0005623);; cellular component: cell part (GO:0044464);; biological process: single-organism process (GO:0044699);; cellular component: membrane (GO:0016020);; cellular …
gene11503	LOC102655762	0.186282	16	0.246988	25	0.540559	45	1.44104	120	0.645211	48	3.00644	212	0.000824054	-0.907945	down	--	--	Cellular Component: integral component of membrane (GO:0016021);;	--	--	--	--	--	--	--	--	PREDICTED: LOW QUALITY PROTEIN: proline-rich protein 4-like [Apis mellifera]	cellular component: membrane (GO:0016020);; cellular component: membrane part (GO:0044425)
gene5565	Smb	33.8816	1388	32.0911	1506	32.0626	1265	58.5217	2340	40.6672	1456	56.185	1905	0.00739044	-0.664048	down	[K]	Transcription	Molecular Function: RNA binding (GO:0003723);; Cellular Component: nucleus (GO:0005634);; Cellular Component: viral nucleocapsid (GO:0019013);; Cellular Component: intracellular ribonucleoprotein complex (GO:0030529);;	K11086|9.2666e-73|ame:409356|K11086 small nuclear ribonucleoprotein B and B' | (RefSeq) Smb, GB16276; small ribonucleoprotein particle protein B	Spliceosome (ko03040)	[K]	Transcription	LSM domain	Small nuclear ribonucleoprotein-associated protein B OS=Drosophila melanogaster OX=7227 GN=SmB PE=1 SV=1	K	Transcription	small ribonucleoprotein particle protein B [Apis mellifera]	molecular function: binding (GO:0005488);; cellular component: cell (GO:0005623);; cellular component: organelle (GO:0043226);; cellular component: cell part (GO:0044464);; cellular component: virion (GO:0019012);; cellular component: virion part (GO:0044423);; cellular component: macromolecular complex (GO:0032991)
gene7494	LOC410063	0.25971	72	2.68262	437	0.351508	91	0.232941	61	0.115323	19	0.221104	42	0.0338622	0.562242	up	--	--	--	--	--	--	--	DM4/DM12 family	--	S	Function unknown	PREDICTED: uncharacterized protein LOC410063 [Apis mellifera]	--
gene1837	LOC551508	6.47127	675	17.04	2211	14.0441	1516	4.97014	504	7.86863	737	5.85716	493	0.0224008	0.612149	up	--	--	Biological Process: multicellular organism development (GO:0007275);; Cellular Component: integral component of membrane (GO:0016021);;	K04510|0|cfo:105259323|K04510 vang-like | (RefSeq) vang-like protein 1	Wnt signaling pathway (ko04310)	[T]	Signal transduction mechanisms	Strabismus protein	--	U	Intracellular trafficking, secretion, and vesicular transport	PREDICTED: vang-like protein 1 isoform X1 [Apis mellifera]	biological process: multicellular organismal process (GO:0032501);; biological process: developmental process (GO:0032502);; biological process: single-organism process (GO:0044699);; cellular component: membrane (GO:0016020);; cellular component: membrane part (GO:0044425)
Apis_mellifera_newGene_495	--	1.18784	86	1.34403	111	1.50971	105	0.436274	31	0.695	44	0.662252	40	0.0180497	0.636884	up	--	--	--	--	--	--	--	--	--	--	--	--	--
gene8668	Mrjp7	1.21354	157	1.62291	218	1.41212	161	1.9423	252	3.24268	394	1.70602	151	0.0102559	-0.655069	down	[G]	Carbohydrate transport and metabolism	Cellular Component: extracellular region (GO:0005576);; Cellular Component: integral component of membrane (GO:0016021);;	--	--	--	--	Major royal jelly protein	Major royal jelly protein 2 OS=Apis mellifera OX=7460 GN=MRJP2 PE=1 SV=1	G	Carbohydrate transport and metabolism	major royal jelly protein 7 precursor [Apis mellifera]	cellular component: extracellular region (GO:0005576);; cellular component: membrane (GO:0016020);; cellular component: membrane part (GO:0044425)
gene5589	LOC409450	276.961	14602	241.312	14575	240.96	12233	339.178	17455	297.322	13698	321.947	14048	0.0448575	-0.44553	down	[R]	General function prediction only	--	K14753|0|ame:409450|K14753 guanine nucleotide-binding protein subunit beta-2-like 1 protein | (RefSeq) Rack1; guanine nucleotide-binding protein subunit beta-like protein	--	[T]	Signal transduction mechanisms	WD domain, G-beta repeat;; Anaphase-promoting complex subunit 4 WD40 domain	Guanine nucleotide-binding protein subunit beta-like protein OS=Drosophila melanogaster OX=7227 GN=Rack1 PE=1 SV=2	S	Function unknown	PREDICTED: guanine nucleotide-binding protein subunit beta-like protein [Apis mellifera]	--
gene4192	LOC408828	22.144	2526	23.6447	3112	24.7491	2868	12.386	1385	20.5708	2007	10.2435	1524	0.0375656	0.35955	up	[G]	Carbohydrate transport and metabolism	Cellular Component: integral component of membrane (GO:0016021);; Biological Process: transmembrane transport (GO:0055085);;	K08220|0|ame:408828|K08220 MFS transporter, FLVCR family, feline leukemia virus subgroup C receptor-related protein | (RefSeq) uncharacterized MFS-type transporter C09D4.1	--	[R]	General function prediction only	Major Facilitator Superfamily	Uncharacterized MFS-type transporter C09D4.1 OS=Caenorhabditis elegans OX=6239 GN=C09D4.1 PE=3 SV=2	U	Intracellular trafficking, secretion, and vesicular transport	PREDICTED: uncharacterized MFS-type transporter C09D4.1 isoform X1 [Apis mellifera]	cellular component: membrane (GO:0016020);; cellular component: membrane part (GO:0044425);; biological process: localization (GO:0051179)
gene8413	LOC410190	5.80125	1627	7.00219	2136	7.33459	1783	10.2983	2807	19.463	2281	12.7906	2907	0.00106911	-0.7594	down	--		Molecular Function: protein tyrosine kinase activity (GO:0004713);; Molecular Function: ATP binding (GO:0005524);; Cellular Component: integral component of membrane (GO:0016021);; Biological Process: peptidyl-tyrosine phosphorylation (GO:0018108);;	K05128|0|hst:105186823|K05128 RYK receptor-like tyrosine kinase [EC:2.7.10.1] | (RefSeq) tyrosine-protein kinase Dnt	--	[T]	Signal transduction mechanisms	Protein tyrosine kinase;; WIF domain;; Protein kinase domain	Tyrosine-protein kinase Dnt OS=Drosophila melanogaster OX=7227 GN=dnt PE=2 SV=2	T	Signal transduction mechanisms	PREDICTED: tyrosine-protein kinase Dnt [Apis mellifera]	molecular function: catalytic activity (GO:0003824);; biological process: metabolic process (GO:0008152);; biological process: cellular process (GO:0009987);; molecular function: binding (GO:0005488);; cellular component: membrane (GO:0016020);; cellular component: membrane part (GO:0044425)
gene29	LOC726446	1.56242	111	16.0799	1299	1.78224	122	0.944973	66	1.27229	79	0.793002	47	0.00499486	0.733103	up	--	--	Cellular Component: extracellular region (GO:0005576);; Biological Process: lipid transport (GO:0006869);; Molecular Function: lipid binding (GO:0008289);;	--	--	--	--	Apolipophorin-III precursor (apoLp-III)	--	S	Function unknown	PREDICTED: uncharacterized protein LOC726446 [Apis mellifera]	cellular component: extracellular region (GO:0005576);; biological process: single-organism process (GO:0044699);; biological process: localization (GO:0051179);; molecular function: binding (GO:0005488)
gene10282	LOC724205	6.47621	1370	8.70146	2157	7.97095	1656	4.44129	909	5.93651	1082	3.46486	584	0.0226483	0.504884	up	--	--	Biological Process: regulation of transcription, DNA-templated (GO:0006355);;	K15187|1.41194e-150|ame:724205|K15187 YEATS domain-containing protein 1/3 | (RefSeq) protein AF-9	--	[K]	Transcription	YEATS family	--	K	Transcription	PREDICTED: protein AF-9 [Apis mellifera]	biological process: biological regulation (GO:0065007)
gene8834	LOC724622	3.76812	785	4.52713	1063	3.41731	678	4.57016	931	6.31899	1144	5.09792	881	0.0093409	-0.53108	down	--	--	Molecular Function: DNA binding (GO:0003677);; Biological Process: regulation of transcription, DNA-templated (GO:0006355);;	--	--	[K]	Transcription	RFX DNA-binding domain	RFX-like transcription factor daf-19 OS=Caenorhabditis elegans OX=6239 GN=daf-19 PE=2 SV=3	K	Transcription	PREDICTED: DNA-binding protein RFX7 [Apis mellifera]	molecular function: binding (GO:0005488);; biological process: biological regulation (GO:0065007)
gene91	LOC409327	3.37607	1073	4.70568	1673	4.6309	1369	2.99606	760	3.24864	896	2.27783	577	0.0491907	0.408829	up	--	--	Cellular Component: integral component of membrane (GO:0016021);;	--	--	--	--	--	--	S	Function unknown	PREDICTED: uncharacterized protein LOC409327 isoform X1 [Apis mellifera]	cellular component: membrane (GO:0016020);; cellular component: membrane part (GO:0044425)
gene2252	Obp1	50.0694	1439	44.2551	1457	1.56155	48	179.862	4997	212.431	5147	135.994	3214	0.00393921	-0.755476	down	--	--	Molecular Function: odorant binding (GO:0005549);;	--	--	--	--	PBP/GOBP family	General odorant-binding protein 69a OS=Drosophila melanogaster OX=7227 GN=Obp69a PE=2 SV=2	S	Function unknown	odorant binding protein 1 precursor [Apis mellifera]	molecular function: binding (GO:0005488)
gene9463	LOC725540	20.3035	1958	10.3625	1231	14.7707	1396	4.18391	426	8.55966	778	7.40294	687	0.00901459	0.654761	up	--	--	--	--	--	--	--	--	--	--	--	PREDICTED: uncharacterized protein LOC725540 [Apis mellifera]	--
gene12114	LOC413799	23.49	942	51.3007	2427	22.8971	898	82.2365	3263	66.447	2380	30.2663	1009	0.0379358	-0.581073	down	--	--	Cellular Component: mitochondrial inner membrane presequence translocase complex (GO:0005744);; Biological Process: intracellular protein transport (GO:0006886);; Molecular Function: P-P-bond-hydrolysis-driven protein transmembrane transporter activity (GO:0015450);; Cellular Component: integral component of membrane (GO:0016021);; Biological Process: protein transmembrane transport (GO:0071806);;	K17795|7.69709e-111|ame:413799|K17795 mitochondrial import inner membrane translocase subunit TIM17 | (RefSeq) Tim17; mitochondrial import inner membrane translocase subunit Tim17-A	--	[U]	Intracellular trafficking, secretion, and vesicular transport	Tim17/Tim22/Tim23/Pmp24 family	Probable mitochondrial import inner membrane translocase subunit Tim17 1 OS=Drosophila melanogaster OX=7227 GN=Tim17b1 PE=2 SV=2	O	Posttranslational modification, protein turnover, chaperones	PREDICTED: mitochondrial import inner membrane translocase subunit Tim17-A [Apis mellifera]	cellular component: cell (GO:0005623);; cellular component: membrane (GO:0016020);; cellular component: macromolecular complex (GO:0032991);; cellular component: organelle (GO:0043226);; cellular component: organelle part (GO:0044422);; cellular component: membrane part (GO:0044425);; cellular component: cell part (GO:0044464);; biological process: localization (GO:0051179);; molecular function: …
gene2067	LOC408690	5.1869	981	5.28637	1101	6.23072	1151	7.86516	1497	5.5286	934	10.2899	1469	0.0443009	-0.514054	down	[T]	Signal transduction mechanisms	Molecular Function: calcium ion binding (GO:0005509);;	--	--	[T]	Signal transduction mechanisms	EF-hand domain pair;; EF hand;; EF-hand domain;; EF-hand domain pair;; EF hand;; Cytoskeletal-regulatory complex EF hand;; Secreted protein acidic and rich in cysteine Ca binding region;; Ca2+ insensitive EF hand	Calmodulin OS=Dictyostelium discoideum OX=44689 GN=calA PE=1 SV=3	DTZ	Cell cycle control, cell division, chromosome partitioning;; Signal transduction mechanisms;; Cytoskeleton	PREDICTED: probable calcium-binding protein CML11 isoform X2 [Apis mellifera]	molecular function: binding (GO:0005488)
Apis_mellifera_newGene_1046	--	2.22659	94	1.43184	72	1.34134	54	6.23846	251	1.59576	59	3.61585	128	0.0259351	-0.619976	down	--	--	--	--	--	--	--	--	--	S	Function unknown	hypothetical protein WN51_12099 [Melipona quadrifasciata]	--
gene2712	LOC100577681	0.160805	21	0.318879	48	0.617894	78	0.40486	52	2.54152	289	0.922615	100	0.00919104	-0.716711	down	--	--	Molecular Function: nuclease activity (GO:0004518);; Biological Process: DNA repair (GO:0006281);; Biological Process: nucleic acid phosphodiester bond hydrolysis (GO:0090305);;	--	--	--	--	XPG domain containing;; XPG N-terminal domain	Protein asteroid OS=Drosophila melanogaster OX=7227 GN=ast PE=2 SV=1	S	Function unknown	PREDICTED: protein asteroid-like [Apis dorsata]	molecular function: catalytic activity (GO:0003824);; biological process: metabolic process (GO:0008152);; biological process: cellular process (GO:0009987);; biological process: response to stimulus (GO:0050896)
gene2818	LOC102654169	100.645	3681	134.749	5841	97.7204	3451	185.366	6690	150.966	4833	138.552	4363	0.0269336	-0.542916	down	[IQ]	Lipid transport and metabolism;; Secondary metabolites biosynthesis, transport and catabolism	Biological Process: fatty acid biosynthetic process (GO:0006633);;	K03955|1.15208e-130|ame:102654169|K03955 NADH dehydrogenase (ubiquinone) 1 alpha/beta subcomplex 1 | (RefSeq) acyl carrier protein, mitochondrial	Oxidative phosphorylation (ko00190)	[CIQ]	Energy production and conversion;; Lipid transport and metabolism;; Secondary metabolites biosynthesis, transport and catabolism	Phosphopantetheine attachment site	Acyl carrier protein, mitochondrial OS=Drosophila melanogaster OX=7227 GN=ND-ACP PE=2 SV=1	I	Lipid transport and metabolism	PREDICTED: acyl carrier protein, mitochondrial isoform X3 [Apis mellifera]	biological process: metabolic process (GO:0008152);; biological process: cellular process (GO:0009987);; biological process: single-organism process (GO:0044699)
gene6348	LOC107964884	5.5966	469	5.26755	370	3.70837	242	3.82135	421	6.99807	494	2.44293	445	0.0338768	-0.531719	down	--	--	--	--	--	--	--	--	--	S	Function unknown	PREDICTED: uncharacterized protein LOC107964884 [Apis mellifera]	--
gene10378	LOC102654608	2.56018	181	2.91799	216	2.63537	185	3.26952	242	3.64015	206	5.62758	309	0.0274405	-0.572374	down	--	--	Cellular Component: nucleus (GO:0005634);; Biological Process: regulation of transcription, DNA-templated (GO:0006355);; Molecular Function: sequence-specific DNA binding (GO:0043565);;	--	--	[K]	Transcription	Homeobox domain	Homeobox protein ceh-19 OS=Caenorhabditis elegans OX=6239 GN=ceh-19 PE=2 SV=2	K	Transcription	PREDICTED: homeobox protein ceh-19-like [Apis mellifera]	cellular component: cell (GO:0005623);; cellular component: organelle (GO:0043226);; cellular component: cell part (GO:0044464);; biological process: biological regulation (GO:0065007);; molecular function: binding (GO:0005488)
gene11240	Obp16	23.8092	801	12.0046	463	20.9857	680	25.0188	822	22.6909	667	37.1547	1035	0.0454804	-0.533107	down	--	--	Molecular Function: odorant binding (GO:0005549);;	--	--	--	--	PBP/GOBP family	--	--	--	odorant binding protein 16 precursor [Apis mellifera]	molecular function: binding (GO:0005488)
gene11631	LOC726978	31.2985	1493	11.4668	627	3.66227	169	0.026665	2	0.127126	6	0.204788	9	1.59196e-08	1.52689	up	--	--	Molecular Function: DNA binding (GO:0003677);; Cellular Component: nucleus (GO:0005634);;	--	--	[R]	General function prediction only	Homeobox domain	--	S	Function unknown	PREDICTED: homeodomain-only protein-like [Apis mellifera]	molecular function: binding (GO:0005488);; cellular component: cell (GO:0005623);; cellular component: organelle (GO:0043226);; cellular component: cell part (GO:0044464)
gene2324	LOC100578614	13.3943	781	14.3492	957	9.88397	548	33.0475	1850	7.92594	400	28.1328	1337	0.0475465	-0.557029	down	--	--	--	--	--	[N]	Cell motility	Tctex-1 family	--	S	Function unknown	PREDICTED: tctex1 domain-containing protein 1 [Apis mellifera]	--
gene9785	LOC100576903	10.2555	986	5.659	610	8.38403	747	22.8079	2139	10.7004	908	19.7017	1512	0.00210145	-0.84669	down	[K]	Transcription	--	--	--	[R]	General function prediction only	Leucine rich repeat;; Leucine rich repeats (6 copies);; Leucine Rich repeats (2 copies);; Leucine-rich repeat	G-protein coupled receptor GRL101 OS=Lymnaea stagnalis OX=6523 PE=2 SV=1	S	Function unknown	PREDICTED: leucine-rich repeat-containing protein 15-like [Apis dorsata]	--
gene2641	LOC100576467	78.8314	2384	81.321	2817	77.6549	2261	128.247	3786	86.9507	2298	113.627	2844	0.03523	-0.521123	down	--	--	--	K01112|1.17405e-107|ame:100576467|K01112 phosphohistidine phosphatase [EC:3.1.3.-] | (RefSeq) sex-regulated protein janus-A-like	--	--	--	Janus/Ocnus family (Ocnus)	Sex-regulated protein janus-A OS=Drosophila orena OX=7233 GN=janA PE=3 SV=1	T	Signal transduction mechanisms	PREDICTED: sex-regulated protein janus-A-like [Apis mellifera]	--
gene8520	LOC410288	66.062	3673	106.996	6814	52.111	2790	126.5	6865	124.9	6068	97.6565	4494	0.0259398	-0.573995	down	[Q]	Secondary metabolites biosynthesis, transport and catabolism	Molecular Function: dioxygenase activity (GO:0051213);; Biological Process: oxidation-reduction process (GO:0055114);;	--	--	[I]	Lipid transport and metabolism	Phytanoyl-CoA dioxygenase (PhyH)	Phytanoyl-CoA dioxygenase domain-containing protein 1 homolog OS=Caenorhabditis briggsae OX=6238 GN=CBG00325 PE=3 SV=1	Q	Secondary metabolites biosynthesis, transport and catabolism	PREDICTED: phytanoyl-CoA dioxygenase [Apis mellifera]	molecular function: catalytic activity (GO:0003824);; biological process: metabolic process (GO:0008152);; biological process: single-organism process (GO:0044699)
gene6248	LOC411188	22.4803	1875	20.3717	1774	32.3007	2097	36.659	2855	42.4723	2730	42.3295	2502	0.000269648	-0.754722	down	[C]	Energy production and conversion	Molecular Function: L-lactate dehydrogenase activity (GO:0004459);; Cellular Component: cytoplasm (GO:0005737);; Biological Process: carbohydrate metabolic process (GO:0005975);; Cellular Component: integral component of membrane (GO:0016021);; Biological Process: carboxylic acid metabolic process (GO:0019752);; Biological Process: oxidation-reduction process (GO:0055114);;	K00016|0|ame:411188|K00016 L-lactate dehydrogenase [EC:1.1.1.27] | (RefSeq) GB13882; L-lactate dehydrogenase-like	Glycolysis / Gluconeogenesis (ko00010);; Cysteine and methionine metabolism (ko00270);; Pyruvate metabolism (ko00620);; Propanoate metabolism (ko00640)	[C]	Energy production and conversion	lactate/malate dehydrogenase, NAD binding domain;; lactate/malate dehydrogenase, alpha/beta C-terminal domain	L-lactate dehydrogenase OS=Drosophila melanogaster OX=7227 GN=ImpL3 PE=2 SV=1	C	Energy production and conversion	PREDICTED: L-lactate dehydrogenase-like isoform X1 [Apis dorsata]	molecular function: catalytic activity (GO:0003824);; biological process: metabolic process (GO:0008152);; biological process: single-organism process (GO:0044699);; cellular component: cell (GO:0005623);; cellular component: cell part (GO:0044464);; cellular component: membrane (GO:0016020);; cellular component: membrane part (GO:0044425);; biological process: cellular process (GO:0009987)
gene5562	LOC726222	105.111	2546	130.794	3628	93.3038	2176	135.495	3203	128.466	2719	377.82	7577	0.0169674	-0.666359	down	--	--	Cellular Component: mitochondrial proton-transporting ATP synthase complex, coupling factor F(o) (GO:0000276);; Molecular Function: hydrogen ion transmembrane transporter activity (GO:0015078);; Biological Process: ATP synthesis coupled proton transport (GO:0015986);;	K02140|7.43996e-65|ame:726222|K02140 F-type H+-transporting ATPase subunit g | (RefSeq) GB16751; ATP synthase subunit g, mitochondrial-like	Oxidative phosphorylation (ko00190)	[C]	Energy production and conversion	Mitochondrial ATP synthase g subunit	Probable ATP synthase subunit g 1, mitochondrial OS=Caenorhabditis elegans OX=6239 GN=asg-1 PE=3 SV=1	I	Lipid transport and metabolism	PREDICTED: ATP synthase subunit g, mitochondrial-like [Apis mellifera]	cellular component: cell (GO:0005623);; cellular component: membrane (GO:0016020);; cellular component: macromolecular complex (GO:0032991);; cellular component: organelle (GO:0043226);; cellular component: organelle part (GO:0044422);; cellular component: membrane part (GO:0044425);; cellular component: cell part (GO:0044464);; molecular function: transporter activity (GO:0005215);; biological p…
gene9468	LOC725391	9.55612	1366	9.38578	1334	8.92871	1109	13.4551	2147	11.8016	1232	15.1119	2328	0.00814037	-0.700728	down	[GM]	Carbohydrate transport and metabolism;; Cell wall/membrane/envelope biogenesis	Cellular Component: extracellular region (GO:0005576);; Biological Process: carbohydrate metabolic process (GO:0005975);; Biological Process: chitin metabolic process (GO:0006030);; Molecular Function: chitin binding (GO:0008061);; Molecular Function: hydrolase activity, acting on carbon-nitrogen (but not peptide) bonds (GO:0016810);;	--	--	--	--	Chitin binding Peritrophin-A domain;; Low-density lipoprotein receptor domain class A	--	S	Function unknown	PREDICTED: uncharacterized protein LOC107994437 [Apis cerana]	cellular component: extracellular region (GO:0005576);; biological process: metabolic process (GO:0008152);; molecular function: binding (GO:0005488);; molecular function: catalytic activity (GO:0003824)
gene10287	LOC724378	55.2897	4743	33.302	3273	52.4181	4330	81.4278	6819	48.1314	3608	82.0833	5828	0.0361043	-0.557987	down	--	--	Cellular Component: integral component of membrane (GO:0016021);; Biological Process: negative regulation of transforming growth factor beta receptor signaling pathway (GO:0030512);; Biological Process: positive regulation of canonical Wnt signaling pathway (GO:0090263);;	K10162|1.03778e-132|ame:724378|K10162 BMP and activin membrane-bound inhibitor | (RefSeq) GB11544; BMP and activin membrane-bound inhibitor homolog	Wnt signaling pathway (ko04310);; TGF-beta signaling pathway (ko04350)	--	--	BMP and activin membrane-bound inhibitor (BAMBI) N-terminal domain	--	O	Posttranslational modification, protein turnover, chaperones	PREDICTED: BMP and activin membrane-bound inhibitor homolog [Apis mellifera]	cellular component: membrane (GO:0016020);; cellular component: membrane part (GO:0044425);; biological process: biological regulation (GO:0065007)
gene1670	CPR17	9.88183	568	8.67389	571	6.19902	343	12.6935	712	9.6025	483	15.3497	730	0.0350463	-0.557258	down	--	--	Molecular Function: structural constituent of cuticle (GO:0042302);;	--	--	--	--	Insect cuticle protein	Endocuticle structural glycoprotein SgAbd-1 OS=Schistocerca gregaria OX=7010 PE=1 SV=1	S	Function unknown	cuticular protein 17 precursor [Apis mellifera]	molecular function: structural molecule activity (GO:0005198)
gene12015	LOC552318	386.559	11858	408.531	14205	330.662	9736	604.498	18766	379.385	10093	586.985	14690	0.045427	-0.517725	down	[J]	Translation, ribosomal structure and biogenesis	Molecular Function: structural constituent of ribosome (GO:0003735);; Biological Process: translation (GO:0006412);; Cellular Component: large ribosomal subunit (GO:0015934);;	K02900|3.47046e-83|ame:552318|K02900 large subunit ribosomal protein L27Ae | (RefSeq) RpL27A; 60S ribosomal protein L27a	Ribosome (ko03010)	[J]	Translation, ribosomal structure and biogenesis	Ribosomal proteins 50S-L15, 50S-L18e, 60S-L27A	60S ribosomal protein L27a OS=Tenebrio molitor OX=7067 GN=RpL27A PE=2 SV=1	J	Translation, ribosomal structure and biogenesis	PREDICTED: 60S ribosomal protein L27a [Apis mellifera]	molecular function: structural molecule activity (GO:0005198);; biological process: metabolic process (GO:0008152);; biological process: cellular process (GO:0009987);; cellular component: cell (GO:0005623);; cellular component: macromolecular complex (GO:0032991);; cellular component: organelle (GO:0043226);; cellular component: organelle part (GO:0044422);; cellular component: cell part (GO:004…
gene53	LOC551678	77.3316	4103	54.933	3405	87.4593	4014	119.352	6280	88.0567	3701	106.24	4554	0.0286131	-0.553942	down	--	--	Cellular Component: integral component of membrane (GO:0016021);;	K17279|4.57659e-124|ame:551678|K17279 receptor expression-enhancing protein 5/6 | (RefSeq) GB14436; receptor expression-enhancing protein 5-like	--	[U]	Intracellular trafficking, secretion, and vesicular transport	TB2/DP1, HVA22 family	Uncharacterized protein T19C3.4 OS=Caenorhabditis elegans OX=6239 GN=T19C3.4 PE=3 SV=1	U	Intracellular trafficking, secretion, and vesicular transport	PREDICTED: receptor expression-enhancing protein 5-like isoform X2 [Apis mellifera]	cellular component: membrane (GO:0016020);; cellular component: membrane part (GO:0044425)
gene5766	LOC411586	32.9697	10780	56.2532	21065	42.5971	13408	19.498	6223	24.8272	7093	21.2349	5744	0.0032794	0.662997	up	--	--	Biological Process: cell cycle arrest (GO:0007050);;	--	--	[Z]	Cytoskeleton	Growth-Arrest-Specific Protein 2 Domain;; Calponin homology (CH) domain	GAS2-like protein pickled eggs OS=Drosophila melanogaster OX=7227 GN=pigs PE=2 SV=2	Z	Cytoskeleton	PREDICTED: uncharacterized protein LOC411586 isoform X1 [Apis mellifera]	biological process: cellular process (GO:0009987);; biological process: single-organism process (GO:0044699);; biological process: biological regulation (GO:0065007)
gene9509	LOC726294	17.8501	1453	10.923	1089	12.6681	960	33.1363	2601	8.12775	622	33.6251	2430	0.0403685	-0.576447	down	--	--	Cellular Component: extracellular region (GO:0005576);; Biological Process: neuropeptide signaling pathway (GO:0007218);;	--	--	--	--	--	Orcokinin peptides OS=Apis mellifera OX=7460 PE=1 SV=1	S	Function unknown	orcokinin peptides precursor [Apis mellifera]	cellular component: extracellular region (GO:0005576);; biological process: cellular process (GO:0009987);; biological process: signaling (GO:0023052);; biological process: single-organism process (GO:0044699);; biological process: response to stimulus (GO:0050896);; biological process: biological regulation (GO:0065007)
gene10523	LOC409187	18.9208	596	298.881	10779	251.712	7630	731.545	22480	310.211	8534	450.309	11733	0.0378168	-0.554616	down	--	--	--	K13443|8.17594e-111|ame:409187|K13443 Niemann-Pick C2 protein | (RefSeq) GB15179; MD-2-related lipid-recognition protein-like	Lysosome (ko04142)	--	--	ML domain	MD-2-related lipid-recognition protein OS=Manduca sexta OX=7130 PE=1 SV=1	S	Function unknown	PREDICTED: MD-2-related lipid-recognition protein-like [Apis mellifera]	--
gene10932	LOC409862	36.1442	3130	33.3756	3311	35.2742	2942	58.0928	4911	36.033	2727	55.3756	3969	0.0339506	-0.540964	down	[J]	Translation, ribosomal structure and biogenesis	Molecular Function: nucleotide binding (GO:0000166);; Molecular Function: nucleic acid binding (GO:0003676);;	K12891|8.49649e-61|soc:105199502|K12891 splicing factor, arginine/serine-rich 2 | (RefSeq) serine/arginine-rich splicing factor 2	Spliceosome (ko03040)	[A]	RNA processing and modification	RNA recognition motif. (a.k.a. RRM, RBD, or RNP domain)	Probable splicing factor, arginine/serine-rich 4 OS=Caenorhabditis elegans OX=6239 GN=rsp-4 PE=3 SV=1	A	RNA processing and modification	Splicing factor, arginine/serine-rich [Apis cerana cerana]	molecular function: binding (GO:0005488)
gene3570	LOC724511	0.642993	143	1.47669	364	1.81968	329	0.338828	82	0.365392	77	0.31314	65	0.00110319	0.895131	up	--	--	Molecular Function: nucleic acid binding (GO:0003676);; Molecular Function: metal ion binding (GO:0046872);;	--	--	[R]	General function prediction only	Zinc finger, C2H2 type;; C2H2-type zinc finger;; Zinc-finger double domain;; C2H2-type zinc-finger domain;; C2H2-type zinc finger;; Zinc-finger of C2H2 type	Protein suppressor of hairy wing OS=Drosophila virilis OX=7244 GN=su(Hw) PE=2 SV=1	S	Function unknown	PREDICTED: zinc finger protein 234-like [Apis mellifera]	molecular function: binding (GO:0005488)
gene3391	LOC727165	908.872	65180	685.469	56314	745.097	51453	1379.62	96577	761.124	47699	1772.19	105185	0.0190554	-0.634921	down	--	--	--	--	--	--	--	--	--	--	--	PREDICTED: endochitinase A1-like [Apis cerana]	--
gene10367	LOC552210	35.303	2488	20.1692	1712	32.1564	2177	52.3405	3631	24.238	1498	70.1956	4103	0.0389804	-0.574902	down	[Q]	Secondary metabolites biosynthesis, transport and catabolism	Molecular Function: fumarylacetoacetase activity (GO:0004334);; Biological Process: aromatic amino acid family metabolic process (GO:0009072);;	K01555|0|ame:552210|K01555 fumarylacetoacetase [EC:3.7.1.2] | (RefSeq) Faa; fumarylacetoacetase	Tyrosine metabolism (ko00350)	[G]	Carbohydrate transport and metabolism	Fumarylacetoacetate (FAA) hydrolase family;; Fumarylacetoacetase N-terminal	Fumarylacetoacetase OS=Dictyostelium discoideum OX=44689 GN=fah PE=3 SV=1	Q	Secondary metabolites biosynthesis, transport and catabolism	PREDICTED: fumarylacetoacetase [Apis mellifera]	molecular function: catalytic activity (GO:0003824);; biological process: metabolic process (GO:0008152);; biological process: cellular process (GO:0009987);; biological process: single-organism process (GO:0044699)
gene2163	LOC412030	10.3208	614	9.29905	634	9.97843	572	5.77082	335	7.4853	389	5.46388	269	0.0331173	0.417359	up	[R]	General function prediction only	Molecular Function: GTP binding (GO:0005525);; Cellular Component: intracellular (GO:0005622);; Biological Process: small GTPase mediated signal transduction (GO:0007264);;	K07917|9.7326e-149|ame:412030|K07917 Ras-related protein Rab-30 | (RefSeq) ras-related protein Rab-30	--	[U]	Intracellular trafficking, secretion, and vesicular transport	Ras family;; Ras of Complex, Roc, domain of DAPkinase;; ADP-ribosylation factor family;; Gtr1/RagA G protein conserved region;; 50S ribosome-binding GTPase	Ras-related protein Rab-1A OS=Lymnaea stagnalis OX=6523 GN=RAB1A PE=2 SV=1	S	Function unknown	PREDICTED: ras-related protein Rab-30 [Apis mellifera]	molecular function: binding (GO:0005488);; cellular component: cell (GO:0005623);; cellular component: cell part (GO:0044464);; biological process: cellular process (GO:0009987);; biological process: signaling (GO:0023052);; biological process: single-organism process (GO:0044699);; biological process: response to stimulus (GO:0050896);; biological process: biological regulation (GO:0065007)
gene11330	LOC725786	14.1447	1008	12.0975	989	15.6833	1078	14.0218	982	19.8774	1239	16.8496	997	0.028997	-0.401174	down	--	--	Molecular Function: phosphoprotein phosphatase activity (GO:0004721);; Cellular Component: nucleus (GO:0005634);; Biological Process: protein dephosphorylation (GO:0006470);;	K17618|0|ame:725786|K17618 ubiquitin-like domain-containing CTD phosphatase 1 [EC:3.1.3.16] | (RefSeq) ubiquitin-like domain-containing CTD phosphatase 1	--	[K]	Transcription	NLI interacting factor-like phosphatase;; Ubiquitin family	--	K	Transcription	PREDICTED: ubiquitin-like domain-containing CTD phosphatase 1 [Apis florea]	molecular function: catalytic activity (GO:0003824);; biological process: metabolic process (GO:0008152);; biological process: cellular process (GO:0009987);; cellular component: cell (GO:0005623);; cellular component: organelle (GO:0043226);; cellular component: cell part (GO:0044464)
gene9142	LOC408308	1469.04	54866	1662.47	71925	1465.84	61543	2061.86	78078	1795.12	64378	2213.64	67627	0.0251771	-0.483346	down	--	--	--	--	--	[S]	Function unknown	CHCH domain	Hemiasterlin resistant protein 1 OS=Caenorhabditis elegans OX=6239 GN=har-1 PE=4 SV=1	S	Function unknown	PREDICTED: coiled-coil-helix-coiled-coil-helix domain-containing protein 10, mitochondrial [Apis mellifera]	--
gene6959	LOC725263	43.1236	8738	20.783	4532	41.041	7304	15.2927	2770	23.4114	3964	15.7646	2563	0.0169959	0.586863	up	--	--	--	K21247|6.94415e-121|ame:725263|K21247 tumor protein p53-inducible nuclear protein 2 | (RefSeq) GB16701; tumor protein p53-inducible nuclear protein 2-like	--	--	--	DOR family	--	K	Transcription	PREDICTED: tumor protein p53-inducible nuclear protein 2-like isoform X1 [Apis mellifera]	--
gene6218	LOC408909	124.659	5543	159.359	8118	126.898	5435	220.688	9579	183.723	7139	167.808	6176	0.0236283	-0.534181	down	[C]	Energy production and conversion	Molecular Function: NADH dehydrogenase (ubiquinone) activity (GO:0008137);; Molecular Function: metal ion binding (GO:0046872);; Molecular Function: quinone binding (GO:0048038);; Molecular Function: 4 iron, 4 sulfur cluster binding (GO:0051539);; Biological Process: oxidation-reduction process (GO:0055114);;	K03940|3.7081e-143|ame:408909|K03940 NADH dehydrogenase (ubiquinone) Fe-S protein 7 [EC:1.6.5.3 1.6.99.3] | (RefSeq) Ndufs7; NADH-quinone oxidoreductase subunit B 2	Oxidative phosphorylation (ko00190)	[C]	Energy production and conversion	NADH ubiquinone oxidoreductase, 20 Kd subunit	Probable NADH dehydrogenase [ubiquinone] iron-sulfur protein 7, mitochondrial OS=Caenorhabditis elegans OX=6239 GN=nduf-7 PE=3 SV=1	C	Energy production and conversion	PREDICTED: NADH-quinone oxidoreductase subunit B 2 isoform X1 [Apis mellifera]	molecular function: catalytic activity (GO:0003824);; biological process: metabolic process (GO:0008152);; biological process: single-organism process (GO:0044699);; molecular function: binding (GO:0005488)
gene3943	LOC725360	3.15246	154	3.29462	186	2.39142	116	7.62739	362	2.60056	111	6.59655	266	0.0331303	-0.599209	down	--	--	--	K19757|0|ame:725360|K19757 radial spoke head protein 9 | (RefSeq) GB13713; radial spoke head protein 9 homolog	--	--	--	Radial spokehead-like protein	--	S	Function unknown	PREDICTED: radial spoke head protein 9 homolog [Apis mellifera]	--
gene11662	LOC552766	19.7403	1654	16.2369	1530	12.3286	1018	60.7013	4932	9.18351	661	35.3139	2391	0.0305396	-0.601878	down	--	--	Molecular Function: GTPase activity (GO:0003924);; Molecular Function: structural constituent of cytoskeleton (GO:0005200);; Molecular Function: GTP binding (GO:0005525);; Cellular Component: cytoplasm (GO:0005737);; Cellular Component: microtubule (GO:0005874);; Biological Process: microtubule-based process (GO:0007017);;	K07374|0|ame:552766|K07374 tubulin alpha | (RefSeq) GB12053; tubulin alpha chain-like	Phagosome (ko04145)	[Z]	Cytoskeleton	Tubulin/FtsZ family, GTPase domain;; Tubulin C-terminal domain	Tubulin alpha chain OS=Lepidoglyphus destructor OX=36936 PE=1 SV=2	Z	Cytoskeleton	PREDICTED: tubulin alpha chain-like [Apis mellifera]	molecular function: catalytic activity (GO:0003824);; molecular function: structural molecule activity (GO:0005198);; molecular function: binding (GO:0005488);; cellular component: cell (GO:0005623);; cellular component: cell part (GO:0044464);; cellular component: organelle (GO:0043226);; cellular component: organelle part (GO:0044422);; cellular component: supramolecular complex (GO:0099080);; …
gene9954	LOC726789	431.666	10058	395.176	10548	334.876	7513	461.936	10506	537.248	10939	439.294	8471	0.037264	-0.418126	down	[J]	Translation, ribosomal structure and biogenesis	Molecular Function: structural constituent of ribosome (GO:0003735);; Cellular Component: ribosome (GO:0005840);; Biological Process: translation (GO:0006412);;	K02976|9.37947e-77|ame:726789|K02976 small subunit ribosomal protein S26e | (RefSeq) RpS26; 40S ribosomal protein S26	Ribosome (ko03010)	[J]	Translation, ribosomal structure and biogenesis	Ribosomal protein S26e	40S ribosomal protein S26 OS=Drosophila melanogaster OX=7227 GN=RpS26 PE=1 SV=1	J	Translation, ribosomal structure and biogenesis	PREDICTED: 40S ribosomal protein S26 [Dinoponera quadriceps]	molecular function: structural molecule activity (GO:0005198);; cellular component: cell (GO:0005623);; cellular component: macromolecular complex (GO:0032991);; cellular component: organelle (GO:0043226);; cellular component: cell part (GO:0044464);; biological process: metabolic process (GO:0008152);; biological process: cellular process (GO:0009987)
gene1673	CPR22	4295.4	102170	3365.35	91690	3285.89	75212	7132.5	165543	3438.83	92513	4895.81	126225	0.00828574	-0.677651	down	--	--	Molecular Function: structural constituent of cuticle (GO:0042302);;	--	--	--	--	Insect cuticle protein	Endocuticle structural glycoprotein SgAbd-8 OS=Schistocerca gregaria OX=7010 PE=1 SV=1	S	Function unknown	PREDICTED: larval cuticle protein LCP-17-like [Apis dorsata]	molecular function: structural molecule activity (GO:0005198)
gene10206	LOC410415	6.9341	671	11.628	2315	12.1257	1756	8.07339	623	9.78523	598	5.59551	299	0.00891556	0.724051	up	--	--	Molecular Function: GTP binding (GO:0005525);; Cellular Component: intracellular (GO:0005622);; Biological Process: small GTPase mediated signal transduction (GO:0007264);; Cellular Component: integral component of membrane (GO:0016021);;	K07831|1.4229e-132|ame:410415|K07831 Ras-related protein M-Ras | (RefSeq) GB10599; ras-related protein M-Ras-like	--	[R]	General function prediction only	Ras family;; Ras of Complex, Roc, domain of DAPkinase;; ADP-ribosylation factor family;; Elongation factor Tu GTP binding domain	Ras-like protein RAS2 OS=Hydra vulgaris OX=6087 GN=RAS2 PE=2 SV=1	S	Function unknown	PREDICTED: ras-related protein M-Ras-like [Apis mellifera]	molecular function: binding (GO:0005488);; cellular component: cell (GO:0005623);; cellular component: cell part (GO:0044464);; biological process: cellular process (GO:0009987);; biological process: signaling (GO:0023052);; biological process: single-organism process (GO:0044699);; biological process: response to stimulus (GO:0050896);; biological process: biological regulation (GO:0065007);; ce…
gene2058	LOC100577749	1.86028	236	2.31114	419	1.31437	220	6.48396	759	1.21599	183	3.85142	507	0.0358064	-0.589957	down	--	--	--	--	--	--	--	--	--	S	Function unknown	PREDICTED: uncharacterized protein LOC107996709 [Apis cerana]	--
gene11384	LOC100576159	1.98457	614	2.27996	808	2.13267	635	4.20565	1269	3.15241	852	2.53259	648	0.0143832	-0.616108	down	--	--	--	--	--	--	--	Domain of unknown function (DUF4771);; Domain of unknown function (DUF4770)	--	S	Function unknown	PREDICTED: uncharacterized protein LOC107997940 [Apis cerana]	--
gene9522	LOC100576660	5.08086	667	6.32204	757	5.5876	843	4.26646	932	4.69696	899	6.75692	817	0.0126701	-0.526783	down	[R]	General function prediction only	--	K00953|0|ame:100576660|K00953 FAD synthetase [EC:2.7.7.2] | (RefSeq) FAD synthase-like	Riboflavin metabolism (ko00740)	[EH]	Amino acid transport and metabolism;; Coenzyme transport and metabolism	Probable molybdopterin binding domain	Probable FAD synthase OS=Caenorhabditis briggsae OX=6238 GN=flad-1 PE=3 SV=1	H	Coenzyme transport and metabolism	PREDICTED: FAD synthase-like [Apis mellifera]	--
gene11805	LOC410580	21.0513	3595	15.971	3115	27.9355	4553	30.9604	5117	25.4086	3762	35.4757	4967	0.0325155	-0.533624	down	--	--	Molecular Function: RNA binding (GO:0003723);;	K15516|0|hst:105185060|K15516 fragile X mental retardation protein | (RefSeq) fragile X mental retardation syndrome-related protein 1	RNA transport (ko03013)	--	--	Fragile X-related 1 protein core C terminal;; KH domain;; Agenet domain	Synaptic functional regulator FMR1 OS=Drosophila melanogaster OX=7227 GN=Fmr1 PE=1 SV=1	S	Function unknown	synaptic functional regulator FMR1 isoform X1 [Bombus terrestris]	molecular function: binding (GO:0005488)
gene10019	LOC100578818	11.9998	4199	11.0181	5161	9.88951	3927	18.4128	7359	8.8977	3201	19.6802	6687	0.0455322	-0.542356	down	--	--	Biological Process: signal transduction (GO:0007165);;	K17704|0|ame:100578818|K17704 amyloid beta A4 precursor protein-binding family B member 1-interacting protein | (RefSeq) amyloid beta A4 precursor protein-binding family B member 1-interacting protein	--	[T]	Signal transduction mechanisms	PH domain;; Ras association (RalGDS/AF-6) domain	Abnormal cell migration protein 10 OS=Caenorhabditis elegans OX=6239 GN=mig-10 PE=1 SV=3	T	Signal transduction mechanisms	PREDICTED: amyloid beta A4 precursor protein-binding family B member 1-interacting protein isoform X1 [Apis mellifera]	biological process: cellular process (GO:0009987);; biological process: biological regulation (GO:0065007)
gene11110	LOC727254	4.02081	241	2.63726	186	4.003	248	5.30627	294	6.43024	302	5.42623	267	0.0162761	-0.574002	down	[I]	Lipid transport and metabolism	Cellular Component: integral component of membrane (GO:0016021);; Molecular Function: hydrolase activity (GO:0016787);;	K16862|3.47704e-167|ame:727254|K16862 mitochondrial cardiolipin hydrolase [EC:3.1.4.-] | (RefSeq) mitochondrial cardiolipin hydrolase	--	--	--	PLD-like domain;; Phospholipase D Active site motif	Mitochondrial cardiolipin hydrolase OS=Drosophila melanogaster OX=7227 GN=zuc PE=1 SV=1	I	Lipid transport and metabolism	PREDICTED: mitochondrial cardiolipin hydrolase [Apis mellifera]	cellular component: membrane (GO:0016020);; cellular component: membrane part (GO:0044425);; molecular function: catalytic activity (GO:0003824)
gene8075	LOC726592	630.575	37338	312.707	25382	286.914	19575	602.471	41668	493.385	30549	681.321	39953	0.0192103	-0.608123	down	--	--	--	--	--	--	--	--	--	--	--	PREDICTED: mucin-2 [Apis mellifera]	--
gene8698	LOC551609	13.2896	1395	12.452	1494	12.5045	1264	16.9558	1735	15.3267	1401	16.5183	1431	0.0390728	-0.455728	down	--	--	--	--	--	--	--	Domain of unknown function (DUF4745)	--	S	Function unknown	PREDICTED: uncharacterized protein LOC551609 [Apis mellifera]	--
gene6393	LOC411771	11.7352	1281	7.39699	905	8.85284	934	3.22946	342	3.35635	325	4.99835	464	0.00461415	0.727315	up	[E]	Amino acid transport and metabolism	Molecular Function: carboxy-lyase activity (GO:0016831);; Biological Process: carboxylic acid metabolic process (GO:0019752);; Molecular Function: pyridoxal phosphate binding (GO:0030170);;	--	--	[E]	Amino acid transport and metabolism	Pyridoxal-dependent decarboxylase conserved domain;; Beta-eliminating lyase;; Aminotransferase class-V	Glutamate decarboxylase OS=Drosophila melanogaster OX=7227 GN=Gad1 PE=2 SV=2	E	Amino acid transport and metabolism	PREDICTED: cysteine sulfinic acid decarboxylase [Apis mellifera]	molecular function: catalytic activity (GO:0003824);; biological process: metabolic process (GO:0008152);; biological process: cellular process (GO:0009987);; biological process: single-organism process (GO:0044699);; molecular function: binding (GO:0005488)
gene4298	LOC102654987	0.406486	25	0.258585	18	0.000491	1	9.45309	547	2.99925	156	2.38812	117	0.000107473	-0.983904	down	[R]	General function prediction only	Molecular Function: GTP binding (GO:0005525);; Cellular Component: intracellular (GO:0005622);; Biological Process: small GTPase mediated signal transduction (GO:0007264);;	K07874|6.42266e-150|ame:102654987|K07874 Ras-related protein Rab-1A | (RefSeq) ras-related protein Rab-1A	--	[TU]	Signal transduction mechanisms;; Intracellular trafficking, secretion, and vesicular transport	Ras family;; Ras of Complex, Roc, domain of DAPkinase;; ADP-ribosylation factor family;; RsgA GTPase;; 50S ribosome-binding GTPase;; Gtr1/RagA G protein conserved region;; Signal recognition particle receptor beta subunit	Ras-related protein Rab-1A OS=Lymnaea stagnalis OX=6523 GN=RAB1A PE=2 SV=1	S	Function unknown	ras-related protein Rab-1A [Bombus terrestris]	molecular function: binding (GO:0005488);; cellular component: cell (GO:0005623);; cellular component: cell part (GO:0044464);; biological process: cellular process (GO:0009987);; biological process: signaling (GO:0023052);; biological process: single-organism process (GO:0044699);; biological process: response to stimulus (GO:0050896);; biological process: biological regulation (GO:0065007)
gene6613	LOC725870	6.71673	2187	5.51186	2057	8.26134	2591	13.2822	4222	9.47162	2696	11.7763	3174	0.00318114	-0.731923	down	[K]	Transcription	Cellular Component: integral component of membrane (GO:0016021);;	--	--	[R]	General function prediction only	Leucine rich repeat;; Leucine Rich repeats (2 copies);; Leucine rich repeats (6 copies);; Leucine-rich repeat;; Leucine Rich Repeat	Protein artichoke OS=Drosophila melanogaster OX=7227 GN=atk PE=1 SV=2	S	Function unknown	PREDICTED: slit homolog 3 protein-like isoform X2 [Apis mellifera]	cellular component: membrane (GO:0016020);; cellular component: membrane part (GO:0044425)
gene482	LOC410747	51.9021	7840	21.9069	3736	52.6601	7555	63.2675	9168	118.634	15467	79.0744	9713	0.00125125	-0.831356	down	[IR]	Lipid transport and metabolism;; General function prediction only	Molecular Function: oxidoreductase activity, acting on CH-OH group of donors (GO:0016614);; Molecular Function: flavin adenine dinucleotide binding (GO:0050660);; Biological Process: oxidation-reduction process (GO:0055114);;	K00108|0|ame:410747|K00108 choline dehydrogenase [EC:1.1.99.1] | (RefSeq) GMCOX3; glucose dehydrogenase [FAD, quinone]	Glycine, serine and threonine metabolism (ko00260)	[R]	General function prediction only	GMC oxidoreductase;; GMC oxidoreductase	Glucose dehydrogenase [FAD, quinone] OS=Drosophila melanogaster OX=7227 GN=Gld PE=3 SV=3	E	Amino acid transport and metabolism	PREDICTED: glucose dehydrogenase [FAD, quinone] isoform X1 [Apis mellifera]	molecular function: catalytic activity (GO:0003824);; biological process: metabolic process (GO:0008152);; biological process: single-organism process (GO:0044699);; molecular function: binding (GO:0005488)
gene5614	LOC552272	704.322	20353	720.904	23864	622.195	17313	955.285	26946	796.266	20107	870.568	20820	0.0467273	-0.454877	down	[J]	Translation, ribosomal structure and biogenesis	Molecular Function: structural constituent of ribosome (GO:0003735);; Biological Process: translation (GO:0006412);; Cellular Component: small ribosomal subunit (GO:0015935);;	K02973|1.34994e-98|hst:105184477|K02973 small subunit ribosomal protein S23e | (RefSeq) 40S ribosomal protein S23	Ribosome (ko03010)	[J]	Translation, ribosomal structure and biogenesis	Ribosomal protein S12/S23	40S ribosomal protein S23 OS=Spodoptera frugiperda OX=7108 GN=RpS23 PE=2 SV=1	J	Translation, ribosomal structure and biogenesis	PREDICTED: 40S ribosomal protein S23 [Cephus cinctus]	molecular function: structural molecule activity (GO:0005198);; biological process: metabolic process (GO:0008152);; biological process: cellular process (GO:0009987);; cellular component: cell (GO:0005623);; cellular component: macromolecular complex (GO:0032991);; cellular component: organelle (GO:0043226);; cellular component: organelle part (GO:0044422);; cellular component: cell part (GO:004…
gene8231	LOC551967	2.48093	320	2.01004	316	0.728615	69	0.688872	66	0.812712	72	0.663547	55	0.016399	0.673614	up	--	--	Molecular Function: ATP binding (GO:0005524);; Biological Process: cellular protein modification process (GO:0006464);;	K16600|0|ame:551967|K16600 tubulin polyglutamylase TTLL2 [EC:6.-.-.-] | (RefSeq) GB17923; probable tubulin polyglutamylase TTLL2	--	[O]	Posttranslational modification, protein turnover, chaperones	Tubulin-tyrosine ligase family	Probable alpha-tubulin polyglutamylase Ttll1 OS=Tetrahymena thermophila (strain SB210) OX=312017 GN=Ttll1 PE=3 SV=2	S	Function unknown	PREDICTED: probable tubulin polyglutamylase TTLL2 isoform X1 [Apis mellifera]	molecular function: binding (GO:0005488);; biological process: metabolic process (GO:0008152);; biological process: cellular process (GO:0009987)
gene7766	LOC409420	34.5144	2118	29.2223	2065	31.3436	1863	42.1786	2531	37.904	2043	38.7375	1968	0.0489422	-0.433118	down	[CO]	Energy production and conversion;; Posttranslational modification, protein turnover, chaperones	Molecular Function: copper ion binding (GO:0005507);; Cellular Component: integral component of membrane (GO:0016021);;	K02258|4.57708e-164|ame:409420|K02258 cytochrome c oxidase assembly protein subunit 11 | (RefSeq) cytochrome c oxidase assembly protein COX11, mitochondrial	Oxidative phosphorylation (ko00190)	[O]	Posttranslational modification, protein turnover, chaperones	Cytochrome c oxidase assembly protein CtaG/Cox11;; Tektin family	Cytochrome c oxidase assembly protein ctaG OS=Reclinomonas americana OX=48483 GN=CTAG PE=3 SV=1	O	Posttranslational modification, protein turnover, chaperones	PREDICTED: cytochrome c oxidase assembly protein COX11, mitochondrial [Apis mellifera]	molecular function: binding (GO:0005488);; cellular component: membrane (GO:0016020);; cellular component: membrane part (GO:0044425)
gene7316	LOC552401	35.6493	4495	34.1816	4937	42.4538	5154	18.0713	2224	33.0803	3645	18.8097	1963	0.0139956	0.468436	up	[G]	Carbohydrate transport and metabolism	Cellular Component: integral component of membrane (GO:0016021);;	--	--	[T]	Signal transduction mechanisms	Low-density lipoprotein receptor repeat class B;; Domain of unknown function (DUF5050)	Protein cueball OS=Drosophila yakuba OX=7245 GN=cue PE=3 SV=1	M	Cell wall/membrane/envelope biogenesis	PREDICTED: protein cueball [Apis mellifera]	cellular component: membrane (GO:0016020);; cellular component: membrane part (GO:0044425)
gene1028	LOC410022	464.656	38836	441.594	42281	453.736	36517	497.57	40594	675.542	49340	451.896	31259	0.024777	-0.382278	down	[R]	General function prediction only	Molecular Function: metalloendopeptidase activity (GO:0004222);; Biological Process: proteolysis (GO:0006508);; Molecular Function: metal ion binding (GO:0046872);;	K17732|0|ame:410022|K17732 mitochondrial-processing peptidase subunit beta [EC:3.4.24.64] | (RefSeq) mitochondrial-processing peptidase subunit beta	--	[O]	Posttranslational modification, protein turnover, chaperones	Insulinase (Peptidase family M16);; Peptidase M16 inactive domain	Mitochondrial-processing peptidase subunit beta OS=Dictyostelium discoideum OX=44689 GN=mppB PE=1 SV=1	O	Posttranslational modification, protein turnover, chaperones	PREDICTED: mitochondrial-processing peptidase subunit beta-like [Apis dorsata]	molecular function: catalytic activity (GO:0003824);; biological process: metabolic process (GO:0008152);; molecular function: binding (GO:0005488)
gene1024	LOC100576435	52.2671	5482	46.2248	5617	52.3451	5377	51.8835	5424	64.4979	5881	58.6863	5091	0.0460628	-0.352629	down	--	--	--	--	--	--	--	--	--	S	Function unknown	PREDICTED: shootin-1 [Apis mellifera]	--
Apis_mellifera_newGene_3986	--	5.7693	450	14.0799	1137	11.514	856	9.21869	777	17.9222	1127	21.2411	1585	0.0288664	-0.596891	down	--	--	--	--	--	--	--	--	--	--	--	--	--
gene1418	LOC408633	7.68034	263	8.3462	331	9.44367	309	13.5563	454	9.64481	289	12.2685	348	0.0467387	-0.507841	down	--	--	Molecular Function: DNA binding (GO:0003677);;	--	--	[R]	General function prediction only	Myb-like DNA-binding domain;; Myb-like DNA-binding domain	--	S	Function unknown	PREDICTED: chromatin complexes subunit BAP18 isoform X1 [Bombus impatiens]	molecular function: binding (GO:0005488)
gene11505	Wat	79.9647	3316	44.7428	2087	69.1127	2754	148.823	6089	49.9016	1791	153.679	5223	0.0290717	-0.612846	down	--	--	--	--	--	--	--	--	--	S	Function unknown	PREDICTED: uncharacterized protein LOC406065 isoform X2 [Apis mellifera]	--
gene12157	Su(var)3-9	83.1129	6259	75.3726	6720	76.7227	5603	77.7074	5739	115.706	7764	85.814	5310	0.0231656	-0.364878	down	[J]	Translation, ribosomal structure and biogenesis	Molecular Function: GTPase activity (GO:0003924);; Molecular Function: GTP binding (GO:0005525);; Cellular Component: nucleus (GO:0005634);; Cellular Component: chromosome (GO:0005694);; Molecular Function: zinc ion binding (GO:0008270);; Molecular Function: histone-lysine N-methyltransferase activity (GO:0018024);; Biological Process: histone lysine methylation (GO:0034968);;	K11419|0|dpe:Dper_GL12073|K11419 histone-lysine N-methyltransferase SUV39H [EC:2.1.1.43] | (RefSeq) GL12073 gene product from transcript GL12073-RA	Lysine degradation (ko00310)	[J]	Translation, ribosomal structure and biogenesis	Initiation factor eIF2 gamma, C terminal;; Elongation factor Tu GTP binding domain;; Pre-SET motif;; Elongation factor Tu domain 2;; Chromo (CHRromatin Organisation MOdifier) domain;; SET domain	Eukaryotic translation initiation factor 2 subunit 3 OS=Drosophila melanogaster OX=7227 GN=eIF2gamma PE=2 SV=1	S	Function unknown	PREDICTED: suppressor of variegation 3-9 isoform X1 [Apis mellifera]	molecular function: catalytic activity (GO:0003824);; molecular function: binding (GO:0005488);; cellular component: cell (GO:0005623);; cellular component: organelle (GO:0043226);; cellular component: cell part (GO:0044464);; biological process: metabolic process (GO:0008152);; biological process: cellular process (GO:0009987);; biological process: cellular component organization or biogenesis (…
Apis_mellifera_newGene_1101	--	1.14958	118	0.407223	47	0.417212	41	2.13318	208	1.58856	136	1.23618	107	0.010593	-0.718147	down	--	--	--	--	--	--	--	--	--	--	--	--	--
gene3708	LOC113218745	2.71439	257	2.42301	261	1.50741	138	3.65639	335	4.03584	329	3.4878	269	0.0113932	-0.647933	down	[T]	Signal transduction mechanisms	--	K10380|0|aec:105154656|K10380 ankyrin | (RefSeq) ankyrin-2-like	--	[M]	Cell wall/membrane/envelope biogenesis	Ankyrin repeats (3 copies);; Ankyrin repeats (many copies);; Ankyrin repeat;; Ankyrin repeat;; Ankyrin repeats (many copies)	Ankyrin repeat, PH and SEC7 domain containing protein secG OS=Dictyostelium discoideum OX=44689 GN=secG PE=2 SV=1	S	Function unknown	ankyrin-3 isoform X3 [Bombus terrestris]	--
gene11511	LOC107965564	2.52651	56	4.20573	108	1.5407	34	10.8125	232	14.9003	289	11.1706	204	8.53026e-07	-1.35535	down	--	--	--	--	--	--	--	Trypsin Inhibitor like cysteine rich domain	--	--	--	PREDICTED: mucin-6-like [Apis mellifera]	--
gene6086	LOC408924	24.6983	2546	7.36084	868	8.3236	860	3.84674	386	6.84312	614	4.44296	390	0.00964631	0.721308	up	[M]	Cell wall/membrane/envelope biogenesis	Molecular Function: zinc ion binding (GO:0008270);; Molecular Function: N-acetylmuramoyl-L-alanine amidase activity (GO:0008745);; Biological Process: peptidoglycan catabolic process (GO:0009253);; Cellular Component: integral component of membrane (GO:0016021);;	K01446|0|ame:408924|K01446 peptidoglycan recognition protein | (RefSeq) PGRP-LC; peptidoglycan-recognition protein LC	--	--	--	N-acetylmuramoyl-L-alanine amidase	Peptidoglycan-recognition protein LF OS=Drosophila melanogaster OX=7227 GN=PGRP-LF PE=1 SV=1	M	Cell wall/membrane/envelope biogenesis	PREDICTED: peptidoglycan-recognition protein LC isoform X1 [Apis mellifera]	molecular function: binding (GO:0005488);; molecular function: catalytic activity (GO:0003824);; biological process: metabolic process (GO:0008152);; cellular component: membrane (GO:0016020);; cellular component: membrane part (GO:0044425)
gene321	LOC726449	4.22334	188	6.59394	272	6.47321	257	1.55761	54	5.55583	176	1.80797	63	0.0323997	0.588988	up	--	--	--	K06695|7.22155e-140|ame:726449|K06695 26S proteasome regulatory subunit, ATPase 3, interacting protein | (RefSeq) GB14884; homologous-pairing protein 2 homolog	--	[T]	Signal transduction mechanisms	Tat binding protein 1(TBP-1)-interacting protein (TBPIP)	--	S	Function unknown	PREDICTED: homologous-pairing protein 2 homolog [Apis mellifera]	--
gene3877	LOC726827	8.39147	2176	3.33336	1027	4.2079	1048	18.7887	4803	7.68414	1776	21.4379	4645	0.000686382	-0.954286	down	--	--	--	--	--	--	--	--	--	S	Function unknown	PREDICTED: coiled-coil domain-containing protein 170 isoform X1 [Apis mellifera]	--
gene1452	LOC727199	58.8288	1884	70.2044	2582	54.6605	1690	110.286	3456	132.139	3707	87.6576	2329	7.53952e-05	-0.843765	down	[C]	Energy production and conversion	Molecular Function: NADH dehydrogenase (ubiquinone) activity (GO:0008137);; Molecular Function: electron carrier activity (GO:0009055);; Cellular Component: membrane (GO:0016020);; Biological Process: oxidation-reduction process (GO:0055114);;	K11352|3.36336e-68|cfo:105252575|K11352 NADH dehydrogenase (ubiquinone) 1 alpha subcomplex subunit 12 | (RefSeq) probable NADH dehydrogenase [ubiquinone] 1 alpha subcomplex subunit 12	Oxidative phosphorylation (ko00190)	[C]	Energy production and conversion	NADH ubiquinone oxidoreductase subunit NDUFA12	Probable NADH dehydrogenase [ubiquinone] 1 alpha subcomplex subunit 12 OS=Caenorhabditis elegans OX=6239 GN=Y94H6A.8 PE=3 SV=2	I	Lipid transport and metabolism	PREDICTED: probable NADH dehydrogenase [ubiquinone] 1 alpha subcomplex subunit 12 [Apis mellifera]	molecular function: catalytic activity (GO:0003824);; biological process: metabolic process (GO:0008152);; biological process: single-organism process (GO:0044699);; molecular function: electron carrier activity (GO:0009055);; cellular component: membrane (GO:0016020)
gene2334	LOC725059	6.41209	124	8.32386	184	7.54635	140	13.7016	258	10.1456	171	12.1126	193	0.0183094	-0.620524	down	--	--	Cellular Component: integral component of membrane (GO:0016021);;	--	--	[S]	Function unknown	Protein of unknown function (DUF1242)	Protein kish OS=Drosophila melanogaster OX=7227 GN=ksh PE=3 SV=2	S	Function unknown	PREDICTED: protein kish-A [Apis mellifera]	cellular component: membrane (GO:0016020);; cellular component: membrane part (GO:0044425)
gene11138	LOC100576530	2.66421	60	7.6037	196	4.53549	98	8.29801	182	11.6784	229	6.75773	126	0.0388414	-0.574691	down	--	--	Cellular Component: integral component of membrane (GO:0016021);;	--	--	--	--	--	--	--	--	PREDICTED: uncharacterized protein LOC100576530 [Apis mellifera]	cellular component: membrane (GO:0016020);; cellular component: membrane part (GO:0044425)
gene1754	LOC100578727	4.10462	805	2.75409	608	4.10654	755	5.08392	915	4.40538	761	5.74194	937	0.033952	-0.518243	down	--	--	--	--	--	[S]	Function unknown	PDZ domain (Also known as DHR or GLGF);; PDZ domain	Disks large 1 tumor suppressor protein OS=Drosophila melanogaster OX=7227 GN=dlg1 PE=1 SV=2	S	Function unknown	PREDICTED: uncharacterized protein LOC100578727 isoform X1 [Apis mellifera]	--
gene5964	LOC725019	7.44203	662	11.4221	1110	7.67583	544	16.0649	1441	6.80132	442	26.9164	1691	0.0451139	-0.56352	down	--	--	--	--	--	--	--	--	--	S	Function unknown	PREDICTED: pro-resilin [Apis cerana]	--
Apis_mellifera_newGene_2701	--	0.268326	108	1.03184	281	2.25724	793	0.476437	74	0.552245	169	0.256515	31	0.0179928	0.639603	up	--	--	Cellular Component: membrane (GO:0016020);;	K03883|6.38597e-08|soc:9977795|K03883 NADH-ubiquinone oxidoreductase chain 5 [EC:1.6.5.3] | (RefSeq) ND5; NADH dehydrogenase subunit 5	Oxidative phosphorylation (ko00190)	[C]	Energy production and conversion	--	NADH-ubiquinone oxidoreductase chain 5 OS=Apis mellifera ligustica OX=7469 GN=ND5 PE=3 SV=1	C	Energy production and conversion	NADH dehydrogenase subunit 5 (mitochondrion) [Apis mellifera scutellata]	cellular component: membrane (GO:0016020)
gene7296	LOC102654691	466.078	26691	457.418	30008	515.376	28420	677.219	37856	508.195	25432	686.752	32549	0.0484418	-0.47055	down	--	--	Molecular Function: translation initiation factor activity (GO:0003743);; Biological Process: translational initiation (GO:0006413);;	K03113|1.16589e-76|aec:105147342|K03113 translation initiation factor 1 | (RefSeq) protein translation factor SUI1 homolog	RNA transport (ko03013)	[J]	Translation, ribosomal structure and biogenesis	Translation initiation factor SUI1	Eukaryotic translation initiation factor eIF1 OS=Anopheles gambiae OX=7165 GN=eIF1 PE=3 SV=1	J	Translation, ribosomal structure and biogenesis	PREDICTED: protein translation factor SUI1 homolog [Polistes canadensis]	molecular function: binding (GO:0005488);; biological process: metabolic process (GO:0008152);; biological process: cellular process (GO:0009987)
gene2395	LOC410802	18.5706	3767	24.2354	5583	17.1273	3243	32.4434	7325	19.8793	4183	41.095	7763	0.00703523	-0.718989	down	--	--	Biological Process: humoral immune response (GO:0006959);; Biological Process: regulation of osteoclast differentiation (GO:0045670);; Biological Process: positive regulation of transcription, DNA-templated (GO:0045893);; Molecular Function: protein dimerization activity (GO:0046983);;	--	--	[K]	Transcription	MITF/TFEB/TFEC/TFE3 N-terminus;; Helix-loop-helix DNA-binding domain	--	K	Transcription	Alkaline phosphatase [Apis cerana cerana]	biological process: immune system process (GO:0002376);; biological process: response to stimulus (GO:0050896);; biological process: biological regulation (GO:0065007);; molecular function: binding (GO:0005488)
gene6680	LOC727408	74.252	12781	64.1305	12654	73.0412	12116	33.7374	5700	67.3445	10091	37.7603	5420	0.0345654	0.407573	up	[K]	Transcription	--	--	--	[WT]	Extracellular structures;; Signal transduction mechanisms	Leucine rich repeat;; Leucine rich repeats (6 copies);; Leucine Rich repeats (2 copies);; Leucine-rich repeat;; Leucine Rich Repeat	Slit homolog 1 protein OS=Caenorhabditis elegans OX=6239 GN=slt-1 PE=1 SV=1	S	Function unknown	PREDICTED: slit homolog 1 protein-like isoform X1 [Apis mellifera]	--
gene1273	LOC725239	3.30369	539	3.52034	650	1.84801	321	7.00704	1113	3.25288	464	6.76583	911	0.0127603	-0.692099	down	--	--	--	K17914|0|ame:725239|K17914 kinesin family member 13 | (RefSeq) GB18385; serine/arginine repetitive matrix protein 1-like	--	--	--	--	--	J	Translation, ribosomal structure and biogenesis	PREDICTED: serine/arginine repetitive matrix protein 1-like isoform X1 [Apis mellifera]	--
gene9103	LOC552145	16.6385	2315	10.6265	1709	13.0574	1743	25.9436	3426	13.3643	1633	30.3884	3411	0.019961	-0.634447	down	--	--	Cellular Component: nucleus (GO:0005634);; Biological Process: negative regulation of transcription from RNA polymerase III promoter (GO:0016480);;	--	--	[K]	Transcription	Maf1 regulator	Repressor of RNA polymerase III transcription OS=Dictyostelium discoideum OX=44689 GN=maf1 PE=3 SV=1	K	Transcription	PREDICTED: repressor of RNA polymerase III transcription MAF1 homolog isoform X1 [Apis mellifera]	cellular component: cell (GO:0005623);; cellular component: organelle (GO:0043226);; cellular component: cell part (GO:0044464);; biological process: biological regulation (GO:0065007)
Apis_mellifera_newGene_2475	--	53.0866	7488	152.205	20670	55.6814	12476	114.115	33597	48.2293	4389	172.22	56458	0.022956	-0.612006	down	--	--	--	--	--	--	--	--	--	S	Function unknown	uncharacterized protein LOC111255159 [Varroa destructor]	--
gene569	LOC409114	1498.06	137615	1338.57	150170	1518.46	143191	2027.12	193779	2240.38	191729	1728.91	140130	0.00151383	-0.597167	down	[C]	Energy production and conversion	Molecular Function: ATP binding (GO:0005524);; Biological Process: ATP synthesis coupled proton transport (GO:0015986);; Biological Process: ATP hydrolysis coupled proton transport (GO:0015991);; Cellular Component: proton-transporting ATP synthase complex, catalytic core F(1) (GO:0045261);; Molecular Function: proton-transporting ATP synthase activity, rotational mechanism (GO:0046933);; Molecul…	K02132|0|ame:409114|K02132 F-type H+-transporting ATPase subunit alpha | (RefSeq) Atp5a1, Atpa; ATP synthase subunit alpha, mitochondrial	Oxidative phosphorylation (ko00190)	[C]	Energy production and conversion	ATP synthase alpha/beta family, nucleotide-binding domain;; ATP synthase alpha/beta chain, C terminal domain;; ATP synthase alpha/beta family, beta-barrel domain	ATP synthase subunit alpha, mitochondrial OS=Drosophila melanogaster OX=7227 GN=blw PE=1 SV=2	C	Energy production and conversion	PREDICTED: ATP synthase subunit alpha, mitochondrial [Apis mellifera]	molecular function: binding (GO:0005488);; biological process: metabolic process (GO:0008152);; biological process: cellular process (GO:0009987);; biological process: single-organism process (GO:0044699);; biological process: localization (GO:0051179);; cellular component: cell (GO:0005623);; cellular component: membrane (GO:0016020);; cellular component: macromolecular complex (GO:0032991);; ce…
gene9361	LOC413145	107.126	5105	92.1341	5030	87.4327	4012	141.523	6583	113.125	4711	124.317	4903	0.0388833	-0.484761	down	--	--	Biological Process: formation of translation preinitiation complex (GO:0001731);; Molecular Function: translation initiation factor activity (GO:0003743);; Cellular Component: eukaryotic translation initiation factor 3 complex (GO:0005852);; Biological Process: regulation of translational initiation (GO:0006446);; Cellular Component: eukaryotic 43S preinitiation complex (GO:0016282);; Cellular Co…	K03249|0|ame:413145|K03249 translation initiation factor 3 subunit F | (RefSeq) eukaryotic translation initiation factor 3 subunit F	RNA transport (ko03013)	[J]	Translation, ribosomal structure and biogenesis	Maintenance of mitochondrial structure and function;; JAB1/Mov34/MPN/PAD-1 ubiquitin protease	Eukaryotic translation initiation factor 3 subunit F OS=Aedes aegypti OX=7159 GN=eIF3-S5 PE=2 SV=1	S	Function unknown	PREDICTED: eukaryotic translation initiation factor 3 subunit F [Apis mellifera]	biological process: cellular process (GO:0009987);; biological process: cellular component organization or biogenesis (GO:0071840);; molecular function: binding (GO:0005488);; biological process: metabolic process (GO:0008152);; cellular component: cell (GO:0005623);; cellular component: macromolecular complex (GO:0032991);; cellular component: cell part (GO:0044464);; biological process: biologi…
gene1010	LOC724281	0.300921	57	0.297343	65	0.439564	78	0.885618	158	0.625061	100	0.544142	81	0.0125648	-0.691054	down	--	--	--	--	--	[R]	General function prediction only	Homeobox domain	Homeobox protein SMOX-5 OS=Schistosoma mansoni OX=6183 GN=SMOX-5 PE=2 SV=1	K	Transcription	PREDICTED: homeotic protein antennapedia-like [Apis mellifera]	--
gene4379	LOC411093	52.0605	3802	55.463	4578	40.7072	2909	208.042	14692	23.6295	1480	116.217	6957	0.0267352	-0.610842	down	[T]	Signal transduction mechanisms	Molecular Function: protein serine/threonine kinase activity (GO:0004674);; Molecular Function: ATP binding (GO:0005524);; Biological Process: protein phosphorylation (GO:0006468);;	K08811|0|ame:411093|K08811 testis-specific serine kinase [EC:2.7.11.1] | (RefSeq) testis-specific serine/threonine-protein kinase 1	--	[T]	Signal transduction mechanisms	Protein kinase domain;; Protein tyrosine kinase;; Kinase-like	Serine/threonine-protein kinase par-1 OS=Caenorhabditis briggsae OX=6238 GN=par-1 PE=3 SV=1	T	Signal transduction mechanisms	PREDICTED: testis-specific serine/threonine-protein kinase 1 isoform X1 [Apis florea]	molecular function: catalytic activity (GO:0003824);; biological process: metabolic process (GO:0008152);; biological process: cellular process (GO:0009987);; molecular function: binding (GO:0005488)
gene6350	LOC413915	6.06816	951	8.29976	579	10.3581	620	3.23235	164	10.1613	460	4.45448	194	0.00851841	0.70594	up	--	--	Cellular Component: Golgi membrane (GO:0000139);; Cellular Component: cis-Golgi network (GO:0005801);; Biological Process: ER to Golgi vesicle-mediated transport (GO:0006888);; Biological Process: protein transport (GO:0015031);; Cellular Component: integral component of membrane (GO:0016021);;	K08495|6.91943e-168|ame:413915|K08495 golgi SNAP receptor complex member 1 | (RefSeq) Gos28; Golgi SNAP receptor complex member 1	SNARE interactions in vesicular transport (ko04130)	[U]	Intracellular trafficking, secretion, and vesicular transport	Snare region anchored in the vesicle membrane C-terminus	Golgi SNAP receptor complex member 1 OS=Drosophila melanogaster OX=7227 GN=Gos28 PE=2 SV=1	U	Intracellular trafficking, secretion, and vesicular transport	PREDICTED: Golgi SNAP receptor complex member 1 [Apis mellifera]	cellular component: cell (GO:0005623);; cellular component: membrane (GO:0016020);; cellular component: organelle (GO:0043226);; cellular component: organelle part (GO:0044422);; cellular component: cell part (GO:0044464);; biological process: localization (GO:0051179);; cellular component: membrane part (GO:0044425)
gene7897	LOC409869	2.02659	92	2.98071	114	3.90266	180	1.17043	56	0.276004	13	0.185524	8	0.0252549	0.59217	up	--	--	--	K17914|3.92093e-10|ame:409869|K17914 kinesin family member 13 | (RefSeq) Khc-73, kinesin-3A; kinesin 3A	--	--	--	--	--	Z	Cytoskeleton	PREDICTED: kinesin-like protein KIF13B-like isoform X3 [Apis dorsata]	--
gene8400	LOC726546	13.966	692	8.86767	457	11.231	524	17.3595	791	13.8011	613	17.3463	629	0.0436807	-0.50526	down	--	--	Cellular Component: SMN complex (GO:0032797);;	K13135|7.0478e-72|ame:726546|K13135 gem associated protein 7 | (RefSeq) GB16350; gem-associated protein 7-like	RNA transport (ko03013)	--	--	Gem-associated protein 7 (Gemin7)	--	S	Function unknown	PREDICTED: gem-associated protein 7-like [Apis mellifera]	cellular component: cell (GO:0005623);; cellular component: macromolecular complex (GO:0032991);; cellular component: cell part (GO:0044464)
gene4504	LOC411110	14.9608	1666	18.6032	2373	20.8376	2234	9.13519	992	7.03057	681	10.4905	969	0.0208318	0.578193	up	--	--	Cellular Component: integral component of plasma membrane (GO:0005887);; Molecular Function: riboflavin transporter activity (GO:0032217);; Biological Process: riboflavin transport (GO:0032218);;	K14620|0|ame:411110|K14620 riboflavin transporter 2 | (RefSeq) solute carrier family 52, riboflavin transporter, member 3-A	--	[S]	Function unknown	Protein of unknown function (DUF1011)	Riboflavin transporter rft-1 OS=Caenorhabditis elegans OX=6239 GN=rft-1 PE=1 SV=2	P	Inorganic ion transport and metabolism	PREDICTED: solute carrier family 52, riboflavin transporter, member 3-A [Apis mellifera]	cellular component: cell (GO:0005623);; cellular component: membrane (GO:0016020);; cellular component: membrane part (GO:0044425);; cellular component: cell part (GO:0044464);; molecular function: transporter activity (GO:0005215);; biological process: single-organism process (GO:0044699);; biological process: localization (GO:0051179)
gene5706	LOC551544	5.91457	649	5.43237	683	8.27146	874	8.16706	875	7.89297	757	14.6767	1331	0.0250384	-0.590831	down	[Q]	Secondary metabolites biosynthesis, transport and catabolism	Molecular Function: peroxidase activity (GO:0004601);; Biological Process: response to oxidative stress (GO:0006979);; Molecular Function: heme binding (GO:0020037);; Cellular Component: chorion (GO:0042600);; Biological Process: oxidation-reduction process (GO:0055114);; Biological Process: cellular oxidant detoxification (GO:0098869);;	--	--	[R]	General function prediction only	Animal haem peroxidase	Peroxidase OS=Drosophila melanogaster OX=7227 GN=Pxd PE=2 SV=2	S	Function unknown	PREDICTED: peroxidase, partial [Apis mellifera]	molecular function: catalytic activity (GO:0003824);; molecular function: antioxidant activity (GO:0016209);; biological process: metabolic process (GO:0008152);; biological process: cellular process (GO:0009987);; biological process: single-organism process (GO:0044699);; biological process: response to stimulus (GO:0050896);; biological process: detoxification (GO:0098754);; molecular function:…
gene11348	LOC410632	1.19966	706	1.12239	612	1.02042	572	2.20999	975	1.31878	606	1.51393	743	0.0381774	-0.526165	down	[T]	Signal transduction mechanisms	Molecular Function: G-protein coupled receptor kinase activity (GO:0004703);; Molecular Function: ATP binding (GO:0005524);; Biological Process: protein phosphorylation (GO:0006468);; Biological Process: signal transduction (GO:0007165);;	K08291|0|soc:105199349|K08291 G protein-coupled receptor kinase [EC:2.7.11.16] | (RefSeq) G protein-coupled receptor kinase 5	Endocytosis (ko04144);; Hedgehog signaling pathway - fly (ko04341)	[T]	Signal transduction mechanisms	Protein kinase domain;; Protein tyrosine kinase;; Regulator of G protein signaling domain	G protein-coupled receptor kinase 2 OS=Drosophila melanogaster OX=7227 GN=Gprk2 PE=1 SV=3	T	Signal transduction mechanisms	PREDICTED: G protein-coupled receptor kinase 2 [Apis mellifera]	molecular function: catalytic activity (GO:0003824);; biological process: metabolic process (GO:0008152);; biological process: cellular process (GO:0009987);; molecular function: binding (GO:0005488);; biological process: biological regulation (GO:0065007)
gene11151	LOC408441	39.78	2691	37.5528	2910	39.8047	2596	50.0731	3310	61.7591	3654	40.2161	2253	0.0125143	-0.479612	down	[G]	Carbohydrate transport and metabolism	Molecular Function: nucleotide binding (GO:0000166);; Molecular Function: nucleic acid binding (GO:0003676);; Molecular Function: adenosine kinase activity (GO:0004001);; Biological Process: purine ribonucleoside salvage (GO:0006166);; Biological Process: AMP biosynthetic process (GO:0006167);; Molecular Function: zinc ion binding (GO:0008270);; Biological Process: phosphorylation (GO:0016310);;	K00856|0|ame:408441|K00856 adenosine kinase [EC:2.7.1.20] | (RefSeq) adenosine kinase 1	Purine metabolism (ko00230)	[G]	Carbohydrate transport and metabolism	pfkB family carbohydrate kinase	Adenosine kinase OS=Dictyostelium discoideum OX=44689 GN=adk PE=3 SV=2	G	Carbohydrate transport and metabolism	PREDICTED: adenosine kinase 1 isoform X1 [Apis mellifera]	molecular function: binding (GO:0005488);; molecular function: catalytic activity (GO:0003824);; biological process: metabolic process (GO:0008152);; biological process: cellular process (GO:0009987);; biological process: single-organism process (GO:0044699)
gene5053	LOC100577819	1.55101	76	6.74273	376	5.35869	251	1.12395	54	2.3003	98	2.04321	83	0.0491829	0.552814	up	--	--	--	--	--	--	--	--	--	O	Posttranslational modification, protein turnover, chaperones	PREDICTED: uncharacterized protein LOC100577819 [Apis mellifera]	--
Apis_mellifera_newGene_1337	--	0.21475	32	0.280087	47	0.141349	20	0.305151	44	0.73748	95	0.306514	38	0.0415122	-0.573191	down	--	--	Molecular Function: nucleotide binding (GO:0000166);; Molecular Function: nucleic acid binding (GO:0003676);; Molecular Function: DNA-directed 5'-3' RNA polymerase activity (GO:0003899);; Cellular Component: intracellular (GO:0005622);; Biological Process: transcription, DNA-templated (GO:0006351);;	K03012|1.31598e-42|nvi:100115771|K03012 DNA-directed RNA polymerase II subunit RPB4 | (RefSeq) Polr2d, Rpb4; DNA directed RNA polymerase II polypeptide D	--	[K]	Transcription	RNA polymerase Rpb4	DNA-directed RNA polymerase II 16 kDa polypeptide OS=Drosophila melanogaster OX=7227 GN=Rpb4 PE=2 SV=5	K	Transcription	PREDICTED: DNA-directed RNA polymerase II 16 kDa polypeptide-like isoform X3 [Apis dorsata]	molecular function: binding (GO:0005488);; molecular function: catalytic activity (GO:0003824);; cellular component: cell (GO:0005623);; cellular component: cell part (GO:0044464);; biological process: metabolic process (GO:0008152);; biological process: cellular process (GO:0009987)
gene6958	LOC100577889	1.20827	73	1.00278	71	1.57386	93	5.00808	299	1.1543	63	3.37988	172	0.0117137	-0.702484	down	--	--	--	--	--	--	--	--	--	S	Function unknown	PREDICTED: uncharacterized protein LOC100577889 isoform X1 [Apis mellifera]	--
gene2191	LOC102656490	1.5363	462	0.721481	218	1.19304	310	3.35683	882	2.04136	593	1.75855	553	0.000860924	-0.904625	down	--	--	Cellular Component: integral component of membrane (GO:0016021);;	--	--	--	--	--	--	S	Function unknown	PREDICTED: uncharacterized protein LOC102656490 isoform X1 [Apis mellifera]	cellular component: membrane (GO:0016020);; cellular component: membrane part (GO:0044425)
gene11579	LOC410612	39.3073	2786	32.4909	2637	42.174	2875	36.7207	2538	55.7579	3448	39.9279	2343	0.0487127	-0.341477	down	--	--	Biological Process: transport (GO:0006810);; Cellular Component: integral component of membrane (GO:0016021);;	K15121|0|ame:410612|K15121 solute carrier family 25, member 44 | (RefSeq) solute carrier family 25 member 44	--	[C]	Energy production and conversion	Mitochondrial carrier protein	Mitochondrial substrate carrier family protein J OS=Dictyostelium discoideum OX=44689 GN=mcfJ PE=2 SV=1	S	Function unknown	PREDICTED: solute carrier family 25 member 44 [Apis mellifera]	biological process: localization (GO:0051179);; cellular component: membrane (GO:0016020);; cellular component: membrane part (GO:0044425)
gene11439	LOC100577464	3.42729	438	5.07584	744	2.98512	363	1.61592	209	2.62236	324	1.21669	119	0.0277095	0.585642	up	--	--	Cellular Component: integral component of membrane (GO:0016021);;	--	--	--	--	Protein of unknown function (DUF1676)	--	S	Function unknown	PREDICTED: uncharacterized protein LOC100577464 [Apis mellifera]	cellular component: membrane (GO:0016020);; cellular component: membrane part (GO:0044425)
gene8006	LOC100577839	0.949848	204	1.03733	245	0.565078	117	0.945137	194	1.21401	228	2.53046	449	0.033823	-0.594258	down	--	--	--	--	--	--	--	--	--	S	Function unknown	PREDICTED: zinc finger protein 512B-like [Apis mellifera]	--
gene4207	LOC100188940	29.588	2378	21.5528	1688	16.1444	1706	21.7004	2217	29.9366	2800	21.8665	1916	0.0153264	-0.523902	down	--	--	--	--	--	--	--	Protein of unknown function DUF84	Dolichyl-diphosphooligosaccharide--protein glycosyltransferase subunit 4 OS=Drosophila pseudoobscura pseudoobscura OX=46245 GN=GA24324 PE=3 SV=1	S	Function unknown	PREDICTED: protein PRRC1-like isoform X1 [Apis cerana]	--
Apis_mellifera_newGene_300	--	1.40299	97	1.47822	138	2.27262	160	2.72853	154	2.44856	213	2.74956	186	0.0115934	-0.636956	down	--	--	--	--	--	--	--	--	--	--	--	--	--
gene2107	LOC551477	14.2619	782	12.314	773	11.4747	606	20.0671	1074	14.1749	679	18.0215	818	0.0467952	-0.500243	down	--	--	Cellular Component: ER membrane protein complex (GO:0072546);;	--	--	[S]	Function unknown	Rab5-interacting protein (Rab5ip)	--	S	Function unknown	PREDICTED: ER membrane protein complex subunit 6 [Apis mellifera]	cellular component: cell (GO:0005623);; cellular component: membrane (GO:0016020);; cellular component: macromolecular complex (GO:0032991);; cellular component: organelle (GO:0043226);; cellular component: organelle part (GO:0044422);; cellular component: membrane part (GO:0044425);; cellular component: cell part (GO:0044464)
gene5163	LOC725217	18.4645	2248	7.91191	1099	51.8625	6080	3.7301	448	16.7044	1762	5.15094	520	0.0196869	0.649587	up	--	--	Cellular Component: extracellular region (GO:0005576);; Biological Process: lipid transport (GO:0006869);; Molecular Function: lipid binding (GO:0008289);; Biological Process: lipoprotein metabolic process (GO:0042157);;	--	--	--	--	Apolipoprotein A1/A4/E domain;; Bacterial protein of unknown function (DUF883);; Baculovirus polyhedron envelope protein, PEP, C terminus;; YtxH-like protein;; Apolipophorin-III precursor (apoLp-III);; Apolipoprotein O;; Bacterial collagen, middle region;; Prominin;; Lambda phage tail tape-measure protein (Tape_meas_lam_C)	--	S	Function unknown	PREDICTED: uncharacterized protein PFB0145c-like isoform X1 [Apis mellifera]	cellular component: extracellular region (GO:0005576);; biological process: single-organism process (GO:0044699);; biological process: localization (GO:0051179);; molecular function: binding (GO:0005488);; biological process: metabolic process (GO:0008152)
gene8403	LOC409648	112.468	7356	56.3593	4223	96.2849	6064	131.666	8406	117.559	6719	118.673	6424	0.0440995	-0.504126	down	--	--	--	--	--	--	--	--	--	S	Function unknown	PREDICTED: uncharacterized protein LOC409648 [Apis mellifera]	--
gene6235	LOC411191	11.2508	444	9.69798	423	8.20098	322	13.1291	536	12.4464	448	14.1754	451	0.0255725	-0.531185	down	[K]	Transcription	Molecular Function: DNA binding (GO:0003677);; Molecular Function: DNA-directed 5'-3' RNA polymerase activity (GO:0003899);; Biological Process: transcription, DNA-templated (GO:0006351);;	K03022|6.48425e-148|ame:411191|K03022 DNA-directed RNA polymerase III subunit RPC8 | (RefSeq) DNA-directed RNA polymerase III subunit RPC8	Purine metabolism (ko00230);; Pyrimidine metabolism (ko00240);; RNA polymerase (ko03020)	[K]	Transcription	RNA polymerase III subunit Rpc25;; SHS2 domain found in N terminus of Rpb7p/Rpc25p/MJ0397	DNA-directed RNA polymerase III subunit rpc8 OS=Dictyostelium discoideum OX=44689 GN=polr3h-1 PE=2 SV=1	K	Transcription	PREDICTED: DNA-directed RNA polymerase III subunit RPC8 [Apis mellifera]	molecular function: binding (GO:0005488);; molecular function: catalytic activity (GO:0003824);; biological process: metabolic process (GO:0008152);; biological process: cellular process (GO:0009987)
gene11168	LOC410636	81.3262	2591	94.3241	3445	91.3751	2803	99.1695	3081	119.861	3339	105.704	2782	0.0247564	-0.410857	down	--	--	Cellular Component: intracellular membrane-bounded organelle (GO:0043231);; Molecular Function: 2 iron, 2 sulfur cluster binding (GO:0051537);;	--	--	[R]	General function prediction only	Iron-containing outer mitochondrial membrane protein N-terminus;; Iron-binding zinc finger CDGSH type	CDGSH iron-sulfur domain-containing protein 2 homolog OS=Drosophila simulans OX=7240 GN=Cisd2 PE=3 SV=1	S	Function unknown	PREDICTED: CDGSH iron-sulfur domain-containing protein 2 homolog isoform X2 [Apis mellifera]	cellular component: cell (GO:0005623);; cellular component: organelle (GO:0043226);; cellular component: cell part (GO:0044464);; molecular function: binding (GO:0005488)
gene4993	LOC726054	93.8446	4607	56.2359	3163	67.0352	3169	33.1687	1590	62.6314	2687	35.9527	1461	0.044409	0.461147	up	[S]	Function unknown	--	--	--	[S]	Function unknown	Transport and Golgi organisation 2	Transport and Golgi organization protein 2 OS=Drosophila melanogaster OX=7227 GN=Tango2 PE=2 SV=2	S	Function unknown	PREDICTED: transport and Golgi organization 2 homolog [Apis mellifera]	--
gene10316	LOC102655054	7.8852	837	4.15623	555	8.49344	945	11.0769	1207	9.51505	940	10.1676	962	0.0217481	-0.584758	down	[T]	Signal transduction mechanisms	Molecular Function: protein tyrosine phosphatase activity (GO:0004725);; Biological Process: signal transduction (GO:0007165);; Molecular Function: protein tyrosine/serine/threonine phosphatase activity (GO:0008138);; Biological Process: peptidyl-tyrosine dephosphorylation (GO:0035335);;	K18078|0|ame:102655054|K18078 protein tyrosine phosphatase domain-containing protein 1 [EC:3.1.3.-] | (RefSeq) protein tyrosine phosphatase domain-containing protein 1-like	--	[V]	Defense mechanisms	Dual specificity phosphatase, catalytic domain;; Protein-tyrosine phosphatase	Probable tyrosine-protein phosphatase cdc-14 OS=Caenorhabditis elegans OX=6239 GN=cdc-14 PE=1 SV=2	T	Signal transduction mechanisms	PREDICTED: protein tyrosine phosphatase domain-containing protein 1-like [Apis mellifera]	molecular function: catalytic activity (GO:0003824);; biological process: metabolic process (GO:0008152);; biological process: cellular process (GO:0009987);; biological process: biological regulation (GO:0065007)
gene5903	LOC726362	4.24618	366	3.27019	328	0.883601	77	6.81661	579	28.0529	2109	8.08337	583	0.000210037	-1.03841	down	[IQ]	Lipid transport and metabolism;; Secondary metabolites biosynthesis, transport and catabolism	Biological Process: metabolic process (GO:0008152);; Molecular Function: ligase activity (GO:0016874);;	--	--	[I]	Lipid transport and metabolism	AMP-binding enzyme;; AMP-binding enzyme C-terminal domain	Luciferin 4-monooxygenase OS=Luciola cruciata OX=7051 PE=1 SV=1	IQ	Lipid transport and metabolism;; Secondary metabolites biosynthesis, transport and catabolism	PREDICTED: luciferin 4-monooxygenase isoform X1 [Apis mellifera]	biological process: metabolic process (GO:0008152);; molecular function: catalytic activity (GO:0003824)
gene5463	LOC409972	3.05499	452	2.44384	368	3.75073	493	1.51033	226	1.7214	223	1.65106	191	0.0363913	0.493687	up	--	--	--	--	--	--	--	--	--	S	Function unknown	PREDICTED: uncharacterized protein LOC409972 [Apis mellifera]	--
gene8255	LOC552682	257.872	9631	279.524	11964	266.616	9596	292.406	10654	431.311	14092	278.019	8597	0.0128281	-0.42724	down	[C]	Energy production and conversion	Biological Process: ATP synthesis coupled proton transport (GO:0015986);; Cellular Component: proton-transporting ATP synthase complex, catalytic core F(1) (GO:0045261);; Molecular Function: proton-transporting ATP synthase activity, rotational mechanism (GO:0046933);; Molecular Function: proton-transporting ATPase activity, rotational mechanism (GO:0046961);;	K02134|1.74062e-111|ame:552682|K02134 F-type H+-transporting ATPase subunit delta | (RefSeq) Atp5d; ATP synthase, H+ transporting, mitochondrial F1 complex, delta subunit	Oxidative phosphorylation (ko00190)	[C]	Energy production and conversion	ATP synthase, Delta/Epsilon chain, beta-sandwich domain	ATP synthase subunit delta, mitochondrial OS=Caenorhabditis elegans OX=6239 GN=F58F12.1 PE=1 SV=1	C	Energy production and conversion	PREDICTED: ATP synthase subunit delta, mitochondrial [Apis mellifera]	biological process: metabolic process (GO:0008152);; biological process: cellular process (GO:0009987);; biological process: single-organism process (GO:0044699);; biological process: localization (GO:0051179);; cellular component: cell (GO:0005623);; cellular component: membrane (GO:0016020);; cellular component: macromolecular complex (GO:0032991);; cellular component: membrane part (GO:0044425…
gene11313	LOC413517	457.882	35510	443.242	39378	521.283	38927	695.85	52676	597.918	40521	600.232	38525	0.0193519	-0.514326	down	--	--	Biological Process: transport (GO:0006810);; Cellular Component: integral component of membrane (GO:0016021);;	K15102|0|ame:413517|K15102 solute carrier family 25 (mitochondrial phosphate transporter), member 3 | (RefSeq) phosphate carrier protein, mitochondrial	--	[C]	Energy production and conversion	Mitochondrial carrier protein	Phosphate carrier protein, mitochondrial OS=Caenorhabditis elegans OX=6239 GN=F01G4.6 PE=2 SV=1	S	Function unknown	PREDICTED: phosphate carrier protein, mitochondrial [Apis mellifera]	biological process: localization (GO:0051179);; cellular component: membrane (GO:0016020);; cellular component: membrane part (GO:0044425)
gene6578	LOC412827	0.940394	91	0.399252	49	0.210622	26	1.31152	143	0.963565	82	1.59863	133	0.0141543	-0.686579	down	--	--	Cellular Component: cytoplasm (GO:0005737);; Cellular Component: cytoskeleton (GO:0005856);; Cellular Component: BBSome (GO:0034464);;	K16747|0|ame:412827|K16747 Bardet-Biedl syndrome 2 protein | (RefSeq) GB16076; Bardet-Biedl syndrome 2 protein homolog	--	--	--	Ciliary BBSome complex subunit 2, C-terminal;; Ciliary BBSome complex subunit 2, middle region;; Ciliary BBSome complex subunit 2, N-terminal;; FG-GAP repeat	Bardet-Biedl syndrome 2 protein homolog OS=Caenorhabditis elegans OX=6239 GN=bbs-2 PE=2 SV=2	S	Function unknown	PREDICTED: Bardet-Biedl syndrome 2 protein homolog [Apis mellifera]	cellular component: cell (GO:0005623);; cellular component: cell part (GO:0044464);; cellular component: organelle (GO:0043226);; cellular component: macromolecular complex (GO:0032991);; cellular component: organelle part (GO:0044422)
gene11347	LOC411772	3.04661	645	2.79638	891	2.35119	658	2.2506	357	3.88797	450	2.84661	360	0.0307467	0.432649	up	[E]	Amino acid transport and metabolism	Biological Process: amino acid transmembrane transport (GO:0003333);; Molecular Function: amino acid transmembrane transporter activity (GO:0015171);; Cellular Component: integral component of membrane (GO:0016021);;	--	--	[E]	Amino acid transport and metabolism	Amino acid permease;; Amino acid permease	--	E	Amino acid transport and metabolism	PREDICTED: Y+L amino acid transporter 2 isoform X1 [Apis mellifera]	biological process: single-organism process (GO:0044699);; biological process: localization (GO:0051179);; molecular function: transporter activity (GO:0005215);; cellular component: membrane (GO:0016020);; cellular component: membrane part (GO:0044425)
gene7539	LOC551265	9.76505	808	8.87749	901	5.96138	515	14.401	1186	13.8434	1061	14.0933	985	0.00210525	-0.734342	down	--	--	--	K16673|0|ame:551265|K16673 LIX1-like protein | (RefSeq) LIX1-like protein	Hippo signaling pathway - fly (ko04391)	--	--	Limb expression 1	Protein limb expression 1 homolog OS=Drosophila melanogaster OX=7227 GN=lft PE=1 SV=1	S	Function unknown	PREDICTED: LIX1-like protein isoform X1 [Apis cerana]	--
gene9515	LOC408329	57.7747	7183	32.426	4640	26.9588	3230	224.719	27263	26.6492	2895	43.4149	4471	0.0326558	-0.573883	down	--	--	Molecular Function: catalytic activity (GO:0003824);; Biological Process: metabolic process (GO:0008152);; Cellular Component: integral component of membrane (GO:0016021);;	--	--	--	--	Protein of unknown function (DUF229);; Sulfatase	--	S	Function unknown	PREDICTED: uncharacterized protein LOC408329 [Apis mellifera]	molecular function: catalytic activity (GO:0003824);; biological process: metabolic process (GO:0008152);; cellular component: membrane (GO:0016020);; cellular component: membrane part (GO:0044425)
gene10355	LOC410454	1.85171	224	1.1485	170	0.056446	8	4.85236	624	4.14476	475	3.63005	345	0.0116598	-0.65695	down	[E]	Amino acid transport and metabolism	Molecular Function: transporter activity (GO:0005215);; Cellular Component: integral component of membrane (GO:0016021);; Biological Process: transmembrane transport (GO:0055085);;	K14388|0|ame:410454|K14388 solute carrier family 5 (sodium-coupled monocarboxylate transporter), member 8/12 | (RefSeq) GB12014; putative sodium-dependent multivitamin transporter	--	[P]	Inorganic ion transport and metabolism	Sodium:solute symporter family	Putative sodium-dependent multivitamin transporter OS=Drosophila melanogaster OX=7227 GN=CG32669 PE=2 SV=1	E	Amino acid transport and metabolism	PREDICTED: putative sodium-dependent multivitamin transporter isoform X1 [Apis mellifera]	molecular function: transporter activity (GO:0005215);; cellular component: membrane (GO:0016020);; cellular component: membrane part (GO:0044425);; biological process: localization (GO:0051179)
gene1143	LOC100578913	4.74769	521	2.68	330	4.23249	440	7.19038	747	5.33214	497	7.262	637	0.0119977	-0.659358	down	--	--	Cellular Component: integral component of membrane (GO:0016021);;	--	--	--	--	--	--	S	Function unknown	PREDICTED: uncharacterized protein LOC100578913 [Apis mellifera]	cellular component: membrane (GO:0016020);; cellular component: membrane part (GO:0044425)
Apis_mellifera_newGene_3595	--	245.603	19188	89.3947	8578	185.27	14943	271.9	22247	236.582	17329	232.031	16089	0.0485986	-0.521841	down	--	--	--	--	--	--	--	--	--	--	--	hypothetical protein WN51_11066 [Melipona quadrifasciata]	--
gene3731	LOC102656652	42.3771	1617	27.1486	1193	32.1454	1197	80.8147	2922	33.1713	1114	55.5327	1724	0.0330168	-0.587381	down	--	--	--	K08513|2.51232e-70|ame:102656652|K08513 vesicle-associated membrane protein 4 | (RefSeq) vesicle-associated membrane protein 4-like	SNARE interactions in vesicular transport (ko04130)	[U]	Intracellular trafficking, secretion, and vesicular transport	Synaptobrevin	--	U	Intracellular trafficking, secretion, and vesicular transport	PREDICTED: vesicle-associated membrane protein 4-like isoform X1 [Apis dorsata]	--
gene7565	LOC724521	2.20081	136	8.91336	602	2.55855	152	6.99734	414	2.91194	159	38.4285	1951	0.0243844	-0.575104	down	--	--	--	--	--	--	--	--	--	--	--	PREDICTED: uncharacterized protein LOC724521 [Apis mellifera]	--
gene6973	LOC551296	9.86869	636	8.08756	578	9.93143	623	12.1677	764	11.8904	688	11.1195	574	0.0425105	-0.444019	down	[S]	Function unknown	--	--	--	[R]	General function prediction only	Uncharacterised protein family (UPF0160)	UPF0160 protein C27H6.8 OS=Caenorhabditis elegans OX=6239 GN=C27H6.8 PE=3 SV=2	S	Function unknown	PREDICTED: UPF0160 protein MYG1, mitochondrial isoform X1 [Apis mellifera]	--
gene433	LOC412458	161.145	7579	139.523	7517	159.501	7223	91.3767	4195	99.9235	4107	96.5617	3759	0.0312888	0.413568	up	[C]	Energy production and conversion	--	--	--	[Q]	Secondary metabolites biosynthesis, transport and catabolism	short chain dehydrogenase;; Enoyl-(Acyl carrier protein) reductase;; KR domain	Farnesol dehydrogenase OS=Aedes aegypti OX=7159 GN=SDR-1 PE=1 SV=2	S	Function unknown	PREDICTED: farnesol dehydrogenase-like [Apis mellifera]	--
gene11775	LOC100576224	22.8947	1836	12.0457	1394	13.5188	902	71.3504	4425	7.73581	628	36.7396	2409	0.0418755	-0.565563	down	--	--	--	--	--	[R]	General function prediction only	Eukaryotic-type carbonic anhydrase;; Eukaryotic-type carbonic anhydrase	Putative carbonic anhydrase 3 OS=Caenorhabditis elegans OX=6239 GN=cah-3 PE=3 SV=1	P	Inorganic ion transport and metabolism	PREDICTED: carbonic anhydrase 2-like isoform X1 [Apis mellifera]	--
gene5584	LOC412919	3.85945	398	4.95657	573	4.60159	460	2.39594	236	3.54652	313	2.07233	173	0.0261157	0.492022	up	[K]	Transcription	Molecular Function: DNA binding (GO:0003677);; Biological Process: DNA-templated transcription, initiation (GO:0006352);;	K03120|0|ame:412919|K03120 transcription initiation factor TFIID TATA-box-binding protein | (RefSeq) Trf2; TATA box-binding protein-like protein 1	Basal transcription factors (ko03022)	[K]	Transcription	Transcription factor TFIID (or TATA-binding protein, TBP);; Serpentine type 7TM GPCR chemoreceptor Srv	TATA-box-binding protein OS=Acanthamoeba castellanii OX=5755 GN=TFIID PE=2 SV=1	K	Transcription	PREDICTED: TATA box-binding protein-like protein 1 [Apis mellifera]	molecular function: binding (GO:0005488);; biological process: metabolic process (GO:0008152);; biological process: cellular process (GO:0009987)
gene1453	LOC107965571	12.9598	426	2.9201	98	1.16251	35	1.73922	47	0.772435	22	0.985115	23	0.0206982	0.589818	up	--	--	--	--	--	--	--	--	--	S	Function unknown	PREDICTED: uncharacterized protein LOC107965571, partial [Apis mellifera]	--
gene2378	LOC410792	10.3366	1734	9.92223	1938	10.1399	1647	18.3652	2999	17.6188	2581	17.6901	2503	4.6057e-05	-0.854409	down	--	--	--	K20360|0|ame:410792|K20360 TBC1 domain family member 2 | (RefSeq) TBC1 domain family member 22B	--	[U]	Intracellular trafficking, secretion, and vesicular transport	Rab-GTPase-TBC domain	Drainin OS=Dictyostelium discoideum OX=44689 GN=phgA PE=1 SV=1	S	Function unknown	PREDICTED: TBC1 domain family member 22B isoform X1 [Apis mellifera]	--
gene11726	LOC113218519	9.47651	983	8.611	1023	9.70583	962	16.2922	1649	8.95427	812	17.55	1505	0.0296018	-0.581094	down	--	--	Molecular Function: ionotropic glutamate receptor activity (GO:0004970);; Molecular Function: extracellular-glutamate-gated ion channel activity (GO:0005234);; Cellular Component: integral component of membrane (GO:0016021);; Biological Process: ion transmembrane transport (GO:0034220);; Biological Process: ionotropic glutamate receptor signaling pathway (GO:0035235);;	--	--	--	--	Cyclin, N-terminal domain	--	--	--	PREDICTED: uncharacterized protein LOC100576097 isoform X1 [Apis mellifera]	molecular function: signal transducer activity (GO:0004871);; molecular function: transporter activity (GO:0005215);; molecular function: molecular transducer activity (GO:0060089);; biological process: cellular process (GO:0009987);; biological process: signaling (GO:0023052);; biological process: single-organism process (GO:0044699);; biological process: response to stimulus (GO:0050896);; biol…
gene10228	LOC408406	9.37861	2109	12.0812	3134	10.8864	2361	16.5014	3657	11.446	2271	15.8039	2958	0.0479496	-0.495199	down	[T]	Signal transduction mechanisms	Molecular Function: protein serine/threonine kinase activity (GO:0004674);; Molecular Function: ATP binding (GO:0005524);; Biological Process: protein phosphorylation (GO:0006468);;	K02503|0|ame:408406|K02503 histidine triad (HIT) family protein | (RefSeq) Cdk4; cyclin-dependent kinase 4	--	[R]	General function prediction only	Protein kinase domain;; Protein tyrosine kinase;; Phosphotransferase enzyme family	Cyclin-dependent kinase 5 homolog OS=Dictyostelium discoideum OX=44689 GN=cdk5 PE=2 SV=2	T	Signal transduction mechanisms	PREDICTED: cyclin-dependent kinase 4 [Apis mellifera]	molecular function: catalytic activity (GO:0003824);; biological process: metabolic process (GO:0008152);; biological process: cellular process (GO:0009987);; molecular function: binding (GO:0005488)
gene7744	Obp5	5.29719	182	1.49599	58	1.2214	41	3.66858	121	10.2376	301	8.28076	231	0.0174634	-0.662506	down	--	--	Molecular Function: odorant binding (GO:0005549);;	--	--	--	--	PBP/GOBP family	General odorant-binding protein 99b OS=Drosophila melanogaster OX=7227 GN=Obp99b PE=2 SV=1	S	Function unknown	odorant binding protein 5 precursor [Apis mellifera]	molecular function: binding (GO:0005488)
gene3693	LOC552429	65.1312	3302	69.4227	4041	71.676	3502	76.5389	3786	98.7647	4382	69.1704	2897	0.033696	-0.373022	down	[O]	Posttranslational modification, protein turnover, chaperones	--	K11187|6.54807e-131|ame:552429|K11187 peroxiredoxin 5, atypical 2-Cys peroxiredoxin [EC:1.11.1.15] | (RefSeq) Prx5; peroxiredoxin-5, mitochondrial	Peroxisome (ko04146)	[O]	Posttranslational modification, protein turnover, chaperones	Redoxin;; AhpC/TSA family	--	O	Posttranslational modification, protein turnover, chaperones	PREDICTED: peroxiredoxin-5, mitochondrial [Apis mellifera]	--
gene547	LOC410733	13.2721	1552	12.6969	1688	12.1626	1360	14.4806	1644	15.4535	1573	15.5535	1657	0.0456368	-0.421124	down	[IR]	Lipid transport and metabolism;; General function prediction only	Molecular Function: oxidoreductase activity, acting on CH-OH group of donors (GO:0016614);; Molecular Function: flavin adenine dinucleotide binding (GO:0050660);; Biological Process: oxidation-reduction process (GO:0055114);;	--	--	[R]	General function prediction only	GMC oxidoreductase;; GMC oxidoreductase;; FAD binding domain	Glucose dehydrogenase [FAD, quinone] OS=Drosophila pseudoobscura pseudoobscura OX=46245 GN=Gld PE=3 SV=4	E	Amino acid transport and metabolism	PREDICTED: glucose dehydrogenase [FAD, quinone] [Apis mellifera]	molecular function: catalytic activity (GO:0003824);; biological process: metabolic process (GO:0008152);; biological process: single-organism process (GO:0044699);; molecular function: binding (GO:0005488)
gene12027	Cyp4g11	11.642	927	3.42857	315	5.11679	416	10.4786	838	21.1687	1510	20.2351	1370	0.00156364	-0.878546	down	[QV]	Secondary metabolites biosynthesis, transport and catabolism;; Defense mechanisms	Molecular Function: monooxygenase activity (GO:0004497);; Molecular Function: iron ion binding (GO:0005506);; Cellular Component: integral component of membrane (GO:0016021);; Molecular Function: oxidoreductase activity, acting on paired donors, with incorporation or reduction of molecular oxygen (GO:0016705);; Molecular Function: heme binding (GO:0020037);; Biological Process: oxidation-reductio…	K15001|0|ame:409469|K15001 cytochrome P450 family 4 [EC:1.14.-.-] | (RefSeq) Cyp4g11, GB11973; cytochrome P450 4G11	--	[QI]	Secondary metabolites biosynthesis, transport and catabolism;; Lipid transport and metabolism	Cytochrome P450	Cytochrome P450 4g15 OS=Drosophila melanogaster OX=7227 GN=Cyp4g15 PE=2 SV=1	Q	Secondary metabolites biosynthesis, transport and catabolism	PREDICTED: cytochrome P450 4G11 isoform X1 [Apis mellifera]	molecular function: catalytic activity (GO:0003824);; biological process: metabolic process (GO:0008152);; biological process: single-organism process (GO:0044699);; molecular function: binding (GO:0005488);; cellular component: membrane (GO:0016020);; cellular component: membrane part (GO:0044425)
gene11426	LOC552641	104.401	4910	86.0572	4637	89.4064	4049	141.008	6474	113.593	4669	109.25	4253	0.0458035	-0.466921	down	[J]	Translation, ribosomal structure and biogenesis	Molecular Function: RNA binding (GO:0003723);; Molecular Function: structural constituent of ribosome (GO:0003735);; Biological Process: translation (GO:0006412);; Cellular Component: large ribosomal subunit (GO:0015934);; Molecular Function: transferase activity (GO:0016740);;	K02886|0|ame:552641|K02886 large subunit ribosomal protein L2 | (RefSeq) mRpL2; 39S ribosomal protein L2, mitochondrial	Ribosome (ko03010)	[J]	Translation, ribosomal structure and biogenesis	Ribosomal Proteins L2, C-terminal domain;; Ribosomal Proteins L2, RNA binding domain	60S ribosomal protein L2, mitochondrial OS=Reclinomonas americana OX=48483 GN=RPL2 PE=3 SV=2	J	Translation, ribosomal structure and biogenesis	PREDICTED: 39S ribosomal protein L2, mitochondrial [Apis mellifera]	molecular function: binding (GO:0005488);; molecular function: structural molecule activity (GO:0005198);; biological process: metabolic process (GO:0008152);; biological process: cellular process (GO:0009987);; cellular component: cell (GO:0005623);; cellular component: macromolecular complex (GO:0032991);; cellular component: organelle (GO:0043226);; cellular component: organelle part (GO:00444…
gene8743	LOC552779	40.5508	1685	32.2684	1529	33.2626	1337	44.0907	1782	48.4884	1755	44.1224	1516	0.0228409	-0.467871	down	--	--	Molecular Function: ATP binding (GO:0005524);;	K04555|3.12347e-109|soc:105204867|K04555 ubiquitin-conjugating enzyme E2 G2 [EC:2.3.2.23] | (RefSeq) ubiquitin-conjugating enzyme E2 G2	Ubiquitin mediated proteolysis (ko04120);; Protein processing in endoplasmic reticulum (ko04141)	[O]	Posttranslational modification, protein turnover, chaperones	Ubiquitin-conjugating enzyme	Probable ubiquitin-conjugating enzyme E2 7 OS=Caenorhabditis elegans OX=6239 GN=ubc-7 PE=1 SV=1	O	Posttranslational modification, protein turnover, chaperones	PREDICTED: ubiquitin-conjugating enzyme E2 G2 isoform X1 [Apis mellifera]	molecular function: binding (GO:0005488)
gene1288	LOC725748	9.06294	946	7.58216	539	7.9898	464	19.8159	1999	12.6908	1787	13.4048	605	0.00182744	-0.867561	down	[T]	Signal transduction mechanisms	--	--	--	[R]	General function prediction only	Ankyrin repeats (3 copies);; Ankyrin repeats (many copies);; Ankyrin repeat;; Ankyrin repeat;; Ankyrin repeats (many copies)	Ankyrin repeat, PH and SEC7 domain containing protein secG OS=Dictyostelium discoideum OX=44689 GN=secG PE=2 SV=1	S	Function unknown	PREDICTED: ankyrin repeat domain-containing protein 16-like [Apis mellifera]	--
