# Supplementary material for: Female developmental environment delays development of male honeybee (Apis mellifera)
Source: BMC Genomics. 2021 Sep 27;22:699. doi: 10.1186/s12864-021-08014-1 (PMC8477528; doi:10.1186/s12864-021-08014-1)
Supplement: Supplementary file 2 — Additional file 2: Supplementary tables. This file has included a set of 12 supplementary figures providing: Statistics of sequencing data (Table S1); Statistical table of sample sequencing data and sequence alignment of selected reference genomes (Table S2); DEGs between QC and DC larvae (Table S3); DEGs between WC and DC larvae (Table S4); DEGs between QC and DC drones (Table S5); DEGs between WC and DC drones (Table S6); DEGs between QC and DC larvae enriched in GO enrichment (Table S7) DEGs between WC and DC larvae enriched in GO enrichment (Table S8); DEGs between QC and DC drones enriched in GO enrichment (Table S9); DEGs between WC and DC drones enriched in GO enrichment (Table S10); DEGs between drones from male cells and female cells enriched in 17 important KEGG pathways (Table S11, the data is the raw data supporting the Fig. 6); qRT-PCR primer sequences (Table S12). [file 12864_2021_8014_MOESM2_ESM.zip › Table S6.xls]

## Sheet: biomarker(1)
		Table S6:DEGs between WC adult drones and DC adult drones
#ID	Gene ID	WC-A-Replicates-1_FPKM	WC-A-Replicates-1_count	WC-A-Replicates-2_FPKM	WC-A-Replicates-2_count	WC-A-Replicates-3_FPKM	WC-A-Replicates-3_count	DC-L-Replicates-1_FPKM	DC-L-Replicates-1_count	DC-L-Replicates-2_FPKM	DC-L-Replicates-2_count	DC-L-Replicates-3_FPKM	DC-L-Replicates-3_count	Pvalue	log2FC	regulated	COG_class	COG_class_annotation	GO_annotation	KEGG_annotation	KEGG_pathway_annotation	KOG_class	KOG_class_annotation	Pfam_annotation	Swiss_Prot_annotation	eggNOG_class	eggNOG_class_annotation	NR_annotation	GO_second_level_annotation
Apis_mellifera_newGene_1049	--	1.2583	94	0.707612	56	1.03826	70	0.407313	35	0.192523	15	0.103054	8	0.0183991	0.74825	up	--	--	--	--	--	--	--	--	--	--	--	--	--
Apis_mellifera_newGene_1135	--	25.5212	1095	21.0086	949	14.4205	589	34.8501	1731	30.1919	1342	27.5876	1162	0.0105098	-0.688493	down	--	--	--	K03945|1.40061e-06|bfo:BRAFLDRAFT_277105|K03945 NADH dehydrogenase (ubiquinone) 1 alpha subcomplex subunit 1 | (RefSeq) hypothetical protein	Oxidative phosphorylation (ko00190)	--	--	NADH-ubiquinone oxidoreductase MWFE subunit	--	--	--	NADH dehydrogenase [ubiquinone] 1 alpha subcomplex subunit [Apis cerana cerana]	--
Apis_mellifera_newGene_1182	--	4.82494	142	1.58072	116	1.51379	100	5.27382	178	9.583	347	8.34087	240	0.000124294	-0.993827	down	--	--	--	--	--	--	--	--	--	--	--	--	--
Apis_mellifera_newGene_1657	--	2.47374	165	2.07916	146	1.721	109	3.90777	301	2.48054	172	2.96729	182	0.0447522	-0.594699	down	--	--	--	--	--	--	--	--	--	--	--	--	--
Apis_mellifera_newGene_222	--	1.03082	113	1.19984	138	1.9472	202	0.139965	18	0.562942	64	0.523485	56	0.00694095	0.856203	up	--	--	--	--	--	--	--	--	--	--	--	--	--
Apis_mellifera_newGene_2387	--	0.135091	42	17.7093	1105	0.21033	10	0.08547	31	0.051058	17	0.548576	54	0.0363428	0.534521	up	--	--	Molecular Function: peptidase activity (GO:0008233);; Biological Process: macromolecule metabolic process (GO:0043170);; Biological Process: primary metabolic process (GO:0044238);;	--	--	[R]	General function prediction only	Reverse transcriptase (RNA-dependent DNA polymerase)	Retrovirus-related Pol polyprotein from type-2 retrotransposable element R2DM OS=Drosophila melanogaster OX=7227 GN=pol PE=3 SV=1	S	Function unknown	r2 protein [Lasius niger]	molecular function: catalytic activity (GO:0003824);; biological process: metabolic process (GO:0008152)
Apis_mellifera_newGene_2409	--	5.09221	131	1.98739	125	1.90402	108	4.13581	217	3.33388	228	5.01421	268	0.000466307	-0.922348	down	--	--	--	--	--	--	--	--	--	--	--	--	--
Apis_mellifera_newGene_2446	--	8.14738	554	6.18812	445	8.19581	537	3.19348	255	4.29575	307	3.78649	256	0.0018426	0.637791	up	--	--	--	--	--	--	--	--	--	S	Function unknown	PREDICTED: uncharacterized protein LOC102677414 [Apis dorsata]	--
Apis_mellifera_newGene_2908	--	1.56326	184	1.66701	223	1.09607	154	5.19402	526	3.33711	503	2.73431	252	0.000319708	-1.00424	down	--	--	--	--	--	--	--	--	--	--	--	PREDICTED: uncharacterized protein LOC102654200 [Apis mellifera]	--
Apis_mellifera_newGene_3078	--	0.935303	138	0.710938	110	0.400726	56	0.091709	16	0.329714	51	0.086392	13	0.00495749	0.896214	up	--	--	--	--	--	--	--	--	--	--	--	--	--
Apis_mellifera_newGene_3122	--	0.26261	37	0.379062	56	0.186725	26	2.79347	445	0.175733	26	1.1258	152	0.00726386	-0.803876	down	--	--	--	--	--	--	--	--	Apical junction molecule OS=Caenorhabditis elegans OX=6239 GN=ajm-1 PE=1 SV=1	S	Function unknown	PREDICTED: uncharacterized protein LOC108001888 isoform X4 [Apis cerana]	--
Apis_mellifera_newGene_3595	--	214.746	13734	191.4	14237	209.25	14070	271.9	22247	236.582	17329	232.031	16089	0.0253418	-0.515864	down	--	--	--	--	--	--	--	--	--	--	--	hypothetical protein WN51_11066 [Melipona quadrifasciata]	--
Apis_mellifera_newGene_4363	--	0	0	0.012678	4	0	0	0.702412	210	0.59264	159	0.699933	178	1.3832e-16	-2.63547	down	--	--	--	--	--	--	--	--	--	Z	Cytoskeleton	Trophinin [Mizuhopecten yessoensis]	--
Apis_mellifera_newGene_441	--	1.45734	58	1.76856	65	1.14289	49	2.30628	134	3.16095	120	3.47975	149	0.000471146	-1.01597	down	--	--	--	--	--	--	--	--	--	--	--	--	--
Apis_mellifera_newGene_510	--	1.94639	97	4.36713	227	8.61619	403	1.83043	106	0.945061	49	1.57132	77	0.0316188	0.685306	up	--	--	--	--	--	--	--	--	--	--	--	PREDICTED: uncharacterized protein LOC100579028 [Apis mellifera]	--
Apis_mellifera_newGene_512	--	1.89266	164	2.21577	194	0.889593	118	3.7738	432	1.49784	211	3.09079	298	0.00919426	-0.792458	down	--	--	--	--	--	--	--	--	--	--	--	--	--
Apis_mellifera_newGene_535	--	0.223625	36	0.161569	28	0.22009	34	0.229822	43	0.725344	121	0.33298	53	0.0160241	-0.752704	down	--	--	--	--	--	--	--	--	--	--	--	--	--
Apis_mellifera_newGene_886	--	0.231599	36	0.416647	68	1.16538	172	0.22978	42	0.037635	7	0.052939	9	0.0462008	0.588197	up	--	--	--	--	--	[R]	General function prediction only	--	Copia protein OS=Drosophila melanogaster OX=7227 GN=GIP PE=1 SV=3	S	Function unknown	Retrovirus-related Pol polyprotein from transposon TNT 1-94 [Trichinella pseudospiralis]	--
Apis_mellifera_newGene_927	--	0.664629	30	3.13715	144	8.96742	389	1.28398	67	0.277645	14	0.799838	35	0.0431401	0.597224	up	--	--	Molecular Function: binding (GO:0005488);;	--	--	--	--	--	--	--	--	hypothetical protein APICC_05130 [Apis cerana cerana]	molecular function: binding (GO:0005488)
Apis_mellifera_newGene_959	--	1.26112	135	0.891024	113	1.10969	122	1.05026	169	1.89082	246	1.52898	177	0.00177158	-0.718722	down	--	--	--	--	--	--	--	--	--	--	--	hypothetical protein ALC56_03449 [Trachymyrmex septentrionalis]	--
gene100	LOC725343	17.5276	1732	16.775	1742	15.2909	1428	19.2284	2186	24.2189	2454	18.0838	1734	0.0086283	-0.501194	down	[C]	Energy production and conversion	Molecular Function: alkylglycerone-phosphate synthase activity (GO:0008609);; Biological Process: lipid biosynthetic process (GO:0008610);; Molecular Function: oxidoreductase activity, acting on CH-OH group of donors (GO:0016614);; Molecular Function: flavin adenine dinucleotide binding (GO:0050660);; Biological Process: oxidation-reduction process (GO:0055114);;	K00803|0|ame:725343|K00803 alkyldihydroxyacetonephosphate synthase [EC:2.5.1.26] | (RefSeq) alkyldihydroxyacetonephosphate synthase	Ether lipid metabolism (ko00565);; Peroxisome (ko04146)	[R]	General function prediction only	FAD linked oxidases, C-terminal domain;; FAD binding domain	Alkyldihydroxyacetonephosphate synthase OS=Drosophila melanogaster OX=7227 GN=ADPS PE=2 SV=1	C	Energy production and conversion	PREDICTED: alkyldihydroxyacetonephosphate synthase [Apis mellifera]	molecular function: catalytic activity (GO:0003824);; biological process: metabolic process (GO:0008152);; biological process: single-organism process (GO:0044699);; molecular function: binding (GO:0005488)
gene10004	LOC412180	14.9799	1625	15.7638	2062	19.3739	2549	7.047	892	15.7145	1872	6.26241	667	0.0379735	0.573196	up	--	--	Molecular Function: GTP binding (GO:0005525);; Biological Process: cell cycle (GO:0007049);; Biological Process: cell division (GO:0051301);;	K16942|0|ame:412180|K16942 septin 2 | (RefSeq) septin-1	--	[DZU]	Cell cycle control, cell division, chromosome partitioning;; Cytoskeleton;; Intracellular trafficking, secretion, and vesicular transport	Septin;; 50S ribosome-binding GTPase	Septin-1 OS=Drosophila melanogaster OX=7227 GN=Sep1 PE=1 SV=1	DZ	Cell cycle control, cell division, chromosome partitioning;; Cytoskeleton	PREDICTED: septin-1 isoform X1 [Apis mellifera]	molecular function: binding (GO:0005488);; biological process: cellular process (GO:0009987);; biological process: single-organism process (GO:0044699)
gene10008	LOC410395	24.3006	968	28.8254	1174	27.2895	1035	11.0953	485	18.8072	799	12.2262	471	0.00343721	0.621097	up	--	--	Cellular Component: nucleus (GO:0005634);;	K11585|2.8031e-101|ame:410395|K11585 chromobox protein 1 | (RefSeq) GB11864; chromobox protein homolog 1-like	--	[B]	Chromatin structure and dynamics	Chromo shadow domain;; Chromo (CHRromatin Organisation MOdifier) domain	Heterochromatin protein 1 OS=Drosophila melanogaster OX=7227 GN=Su(var)205 PE=1 SV=2	S	Function unknown	PREDICTED: chromobox protein homolog 1-like [Apis cerana]	cellular component: cell (GO:0005623);; cellular component: organelle (GO:0043226);; cellular component: cell part (GO:0044464)
gene1001	LOC406132	25.7366	535	17.4953	383	16.3689	324	27.46	661	26.7138	576	25.188	514	0.0231691	-0.570412	down	--	--	Biological Process: chromatin silencing at rDNA (GO:0000183);; Cellular Component: nuclear chromosome, telomeric region (GO:0000784);; Cellular Component: nuclear nucleosome (GO:0000788);; Molecular Function: DNA binding (GO:0003677);; Cellular Component: nucleoplasm (GO:0005654);; Cellular Component: lipid droplet (GO:0005811);; Biological Process: double-strand break repair via nonhomologous en…	K11254|5.04013e-47|phu:Phum_PHUM003570|K11254 histone H4 | (RefSeq) histone H4, putative	--	[B]	Chromatin structure and dynamics	Centromere kinetochore component CENP-T histone fold;; TATA box binding protein associated factor (TAF);; Histone-like transcription factor (CBF/NF-Y) and archaeal histone	Histone H4 OS=Urechis caupo OX=6431 PE=3 SV=2	B	Chromatin structure and dynamics	histone H4, putative [Pediculus humanus corporis]	biological process: cellular process (GO:0009987);; biological process: single-organism process (GO:0044699);; biological process: biological regulation (GO:0065007);; biological process: cellular component organization or biogenesis (GO:0071840);; cellular component: cell (GO:0005623);; cellular component: membrane-enclosed lumen (GO:0031974);; cellular component: organelle (GO:0043226);; cellul…
gene10026	LOC410380	56.5977	10129	113.91	21654	141.935	24319	39.4651	8208	45.5392	8608	59.6359	10538	0.0475755	0.582727	up	[O]	Posttranslational modification, protein turnover, chaperones	Molecular Function: metalloendopeptidase activity (GO:0004222);; Biological Process: proteolysis (GO:0006508);;	--	--	[E]	Amino acid transport and metabolism	Peptidase family M13;; Peptidase family M13	Neprilysin-2 OS=Drosophila melanogaster OX=7227 GN=Nep2 PE=1 SV=1	O	Posttranslational modification, protein turnover, chaperones	PREDICTED: membrane metallo-endopeptidase-like 1 isoform X1 [Apis mellifera]	molecular function: catalytic activity (GO:0003824);; biological process: metabolic process (GO:0008152)
gene10031	Ef-1a-f1	143.774	11476	146.914	12318	173.667	13189	250.348	23115	218.122	18043	217.036	17009	0.00215889	-0.719477	down	[J]	Translation, ribosomal structure and biogenesis	Molecular Function: translation elongation factor activity (GO:0003746);; Molecular Function: GTPase activity (GO:0003924);; Molecular Function: GTP binding (GO:0005525);; Cellular Component: cytoplasm (GO:0005737);; Biological Process: translational elongation (GO:0006414);;	K03231|0|ame:408385|K03231 elongation factor 1-alpha | (RefSeq) Ef-1a-f1, GB10560; translation elongation factor eEF-1 alpha chain	RNA transport (ko03013)	[J]	Translation, ribosomal structure and biogenesis	Elongation factor Tu GTP binding domain;; Elongation factor Tu C-terminal domain;; Elongation factor Tu domain 2	Elongation factor 1-alpha OS=Apis mellifera OX=7460 PE=3 SV=1	J	Translation, ribosomal structure and biogenesis	elongation factor 1-alpha [Apis mellifera]	molecular function: binding (GO:0005488);; biological process: metabolic process (GO:0008152);; biological process: cellular process (GO:0009987);; molecular function: catalytic activity (GO:0003824);; cellular component: cell (GO:0005623);; cellular component: cell part (GO:0044464)
gene10032	LOC726204	43.6133	7084	41.9107	7620	39.7557	6786	52.9649	9827	50.1433	8807	55.1696	9371	0.0212143	-0.508109	down	--	--	Molecular Function: DNA binding (GO:0003677);; Cellular Component: nucleus (GO:0005634);; Biological Process: regulation of transcription, DNA-templated (GO:0006355);; Molecular Function: protein dimerization activity (GO:0046983);;	K09091|0|ame:726204|K09091 hairy and enhancer of split related with YRPW motif | (RefSeq) hairy/enhancer-of-split related with YRPW motif protein 1	--	[K]	Transcription	Helix-loop-helix DNA-binding domain;; Hairy Orange	Transcription factor cwo OS=Drosophila melanogaster OX=7227 GN=cwo PE=1 SV=2	K	Transcription	PREDICTED: hairy/enhancer-of-split related with YRPW motif protein 1 isoform X3 [Apis mellifera]	molecular function: binding (GO:0005488);; cellular component: cell (GO:0005623);; cellular component: organelle (GO:0043226);; cellular component: cell part (GO:0044464);; biological process: biological regulation (GO:0065007)
gene10037	LOC726247	59.161	5816	48.6696	6014	67.2485	6394	69.6473	8202	99.7092	9697	86.4534	7903	0.000284595	-0.628411	down	--	--	Cellular Component: nucleus (GO:0005634);; Biological Process: regulation of transcription, DNA-templated (GO:0006355);;	--	--	--	--	Vestigial/Tondu family	Protein vestigial OS=Drosophila melanogaster OX=7227 GN=vg PE=1 SV=1	K	Transcription	PREDICTED: protein vestigial isoform X2 [Apis mellifera]	cellular component: cell (GO:0005623);; cellular component: organelle (GO:0043226);; cellular component: cell part (GO:0044464);; biological process: biological regulation (GO:0065007)
gene10042	LOC409257	13.5887	1213	11.2716	1051	17.2879	1466	5.99538	626	10.2551	949	8.35267	729	0.0330152	0.456511	up	--	--	--	--	--	--	--	Immunoglobulin C1-set domain	--	S	Function unknown	PREDICTED: uncharacterized protein LOC100869915 isoform X1 [Apis florea]	--
gene10081	LOC724624	67.742	1962	103.9	3171	103.616	2856	35.1405	1178	42.9447	1288	52.0491	1480	0.0146643	0.642402	up	--	--	Molecular Function: structural constituent of cuticle (GO:0042302);;	--	--	--	--	Insect cuticle protein	Endocuticle structural glycoprotein SgAbd-2 OS=Schistocerca gregaria OX=7010 PE=1 SV=1	S	Function unknown	PREDICTED: endocuticle structural glycoprotein SgAbd-1 [Apis mellifera]	molecular function: structural molecule activity (GO:0005198)
gene10090	LOC727025	39.0494	612	49.2112	812	29.3433	437	55.3195	1003	71.678	1163	53.15	817	0.00767917	-0.68066	down	--	--	Molecular Function: DNA binding (GO:0003677);; Molecular Function: DNA-directed 5'-3' RNA polymerase activity (GO:0003899);; Biological Process: transcription, DNA-templated (GO:0006351);;	K03009|7.15933e-34|ame:727025|K03009 DNA-directed RNA polymerases I, II, and III subunit RPABC4 | (RefSeq) DNA-directed RNA polymerases I, II, and III subunit RPABC4	Purine metabolism (ko00230);; Pyrimidine metabolism (ko00240);; RNA polymerase (ko03020)	[K]	Transcription	DNA directed RNA polymerase, 7 kDa subunit	DNA-directed RNA polymerases I, II, and III subunit rpabc4 OS=Dictyostelium discoideum OX=44689 GN=polr2k PE=3 SV=1	K	Transcription	PREDICTED: DNA-directed RNA polymerases I, II, and III subunit RPABC4 [Apis mellifera]	molecular function: binding (GO:0005488);; molecular function: catalytic activity (GO:0003824);; biological process: metabolic process (GO:0008152);; biological process: cellular process (GO:0009987)
gene1010	LOC724281	0.475276	74	0.375131	63	0.283927	43	0.885618	158	0.625061	100	0.544142	81	0.0224335	-0.704298	down	--	--	--	--	--	[R]	General function prediction only	Homeobox domain	Homeobox protein SMOX-5 OS=Schistosoma mansoni OX=6183 GN=SMOX-5 PE=2 SV=1	K	Transcription	PREDICTED: homeotic protein antennapedia-like [Apis mellifera]	--
gene10120	LOC100576722	3.49344	403	3.31915	413	3.50141	384	1.53993	225	2.7695	343	1.60537	187	0.0383844	0.450133	up	--	--	--	--	--	--	--	PAN domain	--	S	Function unknown	PREDICTED: uncharacterized protein LOC100576722 isoform X1 [Apis mellifera]	--
gene10147	LOC100578100	18.9512	2641	20.194	2946	15.624	2070	28.1054	4487	16.7844	2423	32.8616	4492	0.0461444	-0.581008	down	--	--	--	--	--	[T]	Signal transduction mechanisms	Mab-21 protein	--	O	Posttranslational modification, protein turnover, chaperones	PREDICTED: uncharacterized protein LOC100578100 [Apis mellifera]	--
gene10182	LOC552146	0.327394	54	0.754917	132	0.750472	120	1.74737	344	1.51135	261	1.41229	210	0.00127336	-0.99373	down	--	--	--	--	--	[R]	General function prediction only	--	Transcription factor btd OS=Drosophila melanogaster OX=7227 GN=btd PE=2 SV=1	S	Function unknown	PREDICTED: transcription factor Sp9 [Dinoponera quadriceps]	--
gene10186	TpnCIIb	109.236	3463	151.252	5031	132.345	4047	187.486	6850	149.287	4882	204.079	6248	0.0335775	-0.569113	down	[T]	Signal transduction mechanisms	Molecular Function: calcium ion binding (GO:0005509);;	--	--	[T]	Signal transduction mechanisms	EF-hand domain pair;; EF hand;; EF-hand domain;; EF-hand domain pair;; EF-hand domain;; EF hand	Troponin C OS=Tachypleus tridentatus OX=6853 PE=1 SV=1	DTZ	Cell cycle control, cell division, chromosome partitioning;; Signal transduction mechanisms;; Cytoskeleton	PREDICTED: troponin C-like isoform X1 [Apis cerana]	molecular function: binding (GO:0005488)
gene102	LOC409930	616.148	14927	636.856	16413	508.785	11884	841.101	23574	805.123	20476	738.79	17670	0.00898048	-0.602006	down	--	--	Cellular Component: integral component of membrane (GO:0016021);;	K02130|5.93503e-84|ame:409930|K02130 F-type H+-transporting ATPase subunit f | (RefSeq) putative ATP synthase subunit f, mitochondrial	Oxidative phosphorylation (ko00190)	[C]	Energy production and conversion	Mitochondrial F1F0-ATP synthase, subunit f	Putative ATP synthase subunit f, mitochondrial OS=Drosophila melanogaster OX=7227 GN=CG4692 PE=3 SV=1	S	Function unknown	PREDICTED: putative ATP synthase subunit f, mitochondrial [Apis mellifera]	cellular component: membrane (GO:0016020);; cellular component: membrane part (GO:0044425)
gene1020	LOC410710	70.1049	10973	93.9501	15166	95.3739	14038	44.9553	7998	54.8549	8635	48.5239	7247	0.0256409	0.491481	up	[P]	Inorganic ion transport and metabolism	Cellular Component: integral component of membrane (GO:0016021);; Biological Process: metal ion transport (GO:0030001);; Molecular Function: metal ion transmembrane transporter activity (GO:0046873);; Biological Process: transmembrane transport (GO:0055085);;	K14719|0|ame:410710|K14719 solute carrier family 39 (zinc transporter), member 13 | (RefSeq) zinc transporter ZIP13 homolog	--	[P]	Inorganic ion transport and metabolism	ZIP Zinc transporter	Zinc transporter ZIP13 homolog OS=Drosophila melanogaster OX=7227 GN=Zip99C PE=2 SV=1	P	Inorganic ion transport and metabolism	PREDICTED: zinc transporter ZIP13 homolog isoform X1 [Apis mellifera]	cellular component: membrane (GO:0016020);; cellular component: membrane part (GO:0044425);; biological process: localization (GO:0051179);; molecular function: transporter activity (GO:0005215)
gene1021	LOC413670	14.1186	1996	12.1424	2044	14.5839	2336	15.8486	2606	19.5765	2918	15.8338	2221	0.0274738	-0.415239	down	--	--	--	--	--	[R]	General function prediction only	F-box-like;; F-box domain	Uncharacterized F-box/LRR-repeat protein C02F5.7 OS=Caenorhabditis elegans OX=6239 GN=C02F5.7 PE=4 SV=3	S	Function unknown	PREDICTED: uncharacterized F-box/LRR-repeat protein C02F5.7 isoform X2 [Apis mellifera]	--
gene10219	LOC100577348	1.81626	194	1.65051	184	1.77089	179	2.91599	358	1.98958	219	2.49168	259	0.0336424	-0.597546	down	--	--	Cellular Component: integral component of membrane (GO:0016021);;	--	--	--	--	--	--	S	Function unknown	PREDICTED: LOW QUALITY PROTEIN: uncharacterized protein LOC100577348 [Apis mellifera]	cellular component: membrane (GO:0016020);; cellular component: membrane part (GO:0044425)
gene1022	LOC724762	2.14811	155	1.33388	95	2.02389	137	1.88978	152	2.99391	220	2.47496	167	0.0419363	-0.523365	down	[R]	General function prediction only	Molecular Function: GTP binding (GO:0005525);; Cellular Component: intracellular (GO:0005622);; Biological Process: small GTPase mediated signal transduction (GO:0007264);;	K07915|8.91508e-174|ame:724762|K07915 Ras-related protein Rab-28 | (RefSeq) GB19675; ras-related protein Rab-28-like	--	[TU]	Signal transduction mechanisms;; Intracellular trafficking, secretion, and vesicular transport	Ras family;; Ras of Complex, Roc, domain of DAPkinase;; ADP-ribosylation factor family;; Gtr1/RagA G protein conserved region	Ras-related protein Rab-28 OS=Caenorhabditis elegans OX=6239 GN=rab-28 PE=1 SV=1	S	Function unknown	PREDICTED: ras-related protein Rab-28-like isoform X1 [Apis florea]	molecular function: binding (GO:0005488);; cellular component: cell (GO:0005623);; cellular component: cell part (GO:0044464);; biological process: cellular process (GO:0009987);; biological process: signaling (GO:0023052);; biological process: single-organism process (GO:0044699);; biological process: response to stimulus (GO:0050896);; biological process: biological regulation (GO:0065007)
gene1023	LOC413672	17.3492	2225	12.3066	1662	14.3298	1748	6.18137	918	13.2989	1767	6.6882	842	0.0428574	0.459808	up	[G]	Carbohydrate transport and metabolism	Molecular Function: hydrolase activity, hydrolyzing O-glycosyl compounds (GO:0004553);; Biological Process: carbohydrate metabolic process (GO:0005975);; Cellular Component: integral component of membrane (GO:0016021);;	K14459|0|ame:413672|K14459 hexosaminidase [EC:3.2.1.52] | (RefSeq) GB10904; hexosaminidase D-like	Other glycan degradation (ko00511)	--	--	Glycosyl hydrolase family 20, catalytic domain	--	G	Carbohydrate transport and metabolism	PREDICTED: hexosaminidase D-like [Apis mellifera]	molecular function: catalytic activity (GO:0003824);; biological process: metabolic process (GO:0008152);; cellular component: membrane (GO:0016020);; cellular component: membrane part (GO:0044425)
gene10238	LOC408408	5.39412	745	6.29723	915	8.53478	1130	5.91589	843	21.8507	2489	10.1182	1092	0.0495144	-0.555925	down	--	--	--	--	--	--	--	--	--	S	Function unknown	PREDICTED: uncharacterized protein LOC408408 [Apis mellifera]	--
gene1024	LOC100576435	54.3906	4832	42.2006	3949	49.6979	4250	51.8835	5424	64.4979	5881	58.6863	5091	0.00678043	-0.481623	down	--	--	--	--	--	--	--	--	--	S	Function unknown	PREDICTED: shootin-1 [Apis mellifera]	--
gene10241	LOC410428	21.6655	5964	48.0311	14240	69.2792	18943	19.9342	6618	12.9992	3902	17.1705	4792	0.0239295	0.701252	up	--	--	Biological Process: cellular protein modification process (GO:0006464);; Molecular Function: ligase activity (GO:0016874);;	K16608|0|ame:410428|K16608 tubulin monoglycylase TTLL3/8 [EC:6.3.2.-] | (RefSeq) GB20131; uncharacterized LOC410428	--	[O]	Posttranslational modification, protein turnover, chaperones	Tubulin-tyrosine ligase family	Tubulin glycylase 3A OS=Drosophila melanogaster OX=7227 GN=TTLL3A PE=1 SV=1	S	Function unknown	PREDICTED: uncharacterized protein LOC102670679 [Apis dorsata]	biological process: metabolic process (GO:0008152);; biological process: cellular process (GO:0009987);; molecular function: catalytic activity (GO:0003824)
gene10251	Vhdl	9.14866	1750	4.01337	809	3.12546	569	5.75919	1275	10.582	2097	15.5783	2924	0.0138348	-0.764527	down	--	--	Molecular Function: lipid transporter activity (GO:0005319);; Biological Process: lipid transport (GO:0006869);;	--	--	[I]	Lipid transport and metabolism	Lipoprotein amino terminal region	Vitellogenin-6 OS=Oscheius tipulae OX=141969 GN=vit-6 PE=1 SV=2	S	Function unknown	larval-specific very high density lipoprotein precursor [Apis mellifera]	molecular function: transporter activity (GO:0005215);; biological process: localization (GO:0051179);; biological process: single-organism process (GO:0044699)
gene10259	LOC100579038	21.388	376	19.153	359	18.4696	311	20.6194	412	35.7446	650	21.7772	371	0.0113691	-0.53102	down	--	--	Molecular Function: iron ion binding (GO:0005506);; Cellular Component: mitochondrion (GO:0005739);; Molecular Function: oxidoreductase activity, acting on single donors with incorporation of molecular oxygen, incorporation of two atoms of oxygen (GO:0016702);; Biological Process: oxidation-reduction process (GO:0055114);;	--	--	[S]	Function unknown	Complex1_LYR-like	Succinate dehydrogenase assembly factor 3, mitochondrial OS=Drosophila melanogaster OX=7227 GN=Sdhaf3 PE=2 SV=1	S	Function unknown	PREDICTED: LOW QUALITY PROTEIN: succinate dehydrogenase assembly factor 3, mitochondrial [Apis mellifera]	molecular function: binding (GO:0005488);; cellular component: cell (GO:0005623);; cellular component: organelle (GO:0043226);; cellular component: cell part (GO:0044464);; molecular function: catalytic activity (GO:0003824);; biological process: metabolic process (GO:0008152);; biological process: single-organism process (GO:0044699)
gene10260	LOC726371	14.3818	971	10.4196	741	23.316	1498	6.57157	514	12.029	842	6.65282	441	0.0480002	0.533344	up	[R]	General function prediction only	Molecular Function: iron ion binding (GO:0005506);; Molecular Function: oxidoreductase activity, acting on single donors with incorporation of molecular oxygen, incorporation of two atoms of oxygen (GO:0016702);; Biological Process: oxidation-reduction process (GO:0055114);;	K00456|4.69762e-169|ame:726371|K00456 cysteine dioxygenase [EC:1.13.11.20] | (RefSeq) cysteine dioxygenase type 1	Cysteine and methionine metabolism (ko00270);; Taurine and hypotaurine metabolism (ko00430)	[E]	Amino acid transport and metabolism	Cysteine dioxygenase type I	Cysteine dioxygenase OS=Caenorhabditis briggsae OX=6238 GN=cdo-1 PE=3 SV=1	E	Amino acid transport and metabolism	PREDICTED: cysteine dioxygenase type 1 [Apis mellifera]	molecular function: binding (GO:0005488);; molecular function: catalytic activity (GO:0003824);; biological process: metabolic process (GO:0008152);; biological process: single-organism process (GO:0044699)
gene1028	LOC410022	446.872	31499	472.41	35066	498.709	33437	497.57	40594	675.542	49340	451.896	31259	0.028875	-0.400886	down	[R]	General function prediction only	Molecular Function: metalloendopeptidase activity (GO:0004222);; Biological Process: proteolysis (GO:0006508);; Molecular Function: metal ion binding (GO:0046872);;	K17732|0|ame:410022|K17732 mitochondrial-processing peptidase subunit beta [EC:3.4.24.64] | (RefSeq) mitochondrial-processing peptidase subunit beta	--	[O]	Posttranslational modification, protein turnover, chaperones	Insulinase (Peptidase family M16);; Peptidase M16 inactive domain	Mitochondrial-processing peptidase subunit beta OS=Dictyostelium discoideum OX=44689 GN=mppB PE=1 SV=1	O	Posttranslational modification, protein turnover, chaperones	PREDICTED: mitochondrial-processing peptidase subunit beta-like [Apis dorsata]	molecular function: catalytic activity (GO:0003824);; biological process: metabolic process (GO:0008152);; molecular function: binding (GO:0005488)
gene10284	LOC410434	16.0523	956	18.3653	1151	16.8652	955	28.4866	1963	15.753	972	29.0511	1697	0.0434878	-0.590377	down	[J]	Translation, ribosomal structure and biogenesis	Molecular Function: nucleotide binding (GO:0000166);; Molecular Function: nucleic acid binding (GO:0003676);;	K12831|1.02468e-151|nvi:100116908|K12831 splicing factor 3B subunit 4 | (RefSeq) splicing factor 3B subunit 4-like	--	[A]	RNA processing and modification	RNA recognition motif. (a.k.a. RRM, RBD, or RNP domain);; RNA recognition motif	Splicing factor 3B subunit 4 OS=Caenorhabditis elegans OX=6239 GN=sap-49 PE=1 SV=2	A	RNA processing and modification	PREDICTED: splicing factor 3B subunit 4 [Dufourea novaeangliae]	molecular function: binding (GO:0005488)
gene10287	LOC724378	45.6502	3303	36.8024	2804	45.4602	3129	81.4278	6819	48.1314	3608	82.0833	5828	0.00545847	-0.782269	down	--	--	Cellular Component: integral component of membrane (GO:0016021);; Biological Process: negative regulation of transforming growth factor beta receptor signaling pathway (GO:0030512);; Biological Process: positive regulation of canonical Wnt signaling pathway (GO:0090263);;	K10162|1.03778e-132|ame:724378|K10162 BMP and activin membrane-bound inhibitor | (RefSeq) GB11544; BMP and activin membrane-bound inhibitor homolog	Wnt signaling pathway (ko04310);; TGF-beta signaling pathway (ko04350)	--	--	BMP and activin membrane-bound inhibitor (BAMBI) N-terminal domain	--	O	Posttranslational modification, protein turnover, chaperones	PREDICTED: BMP and activin membrane-bound inhibitor homolog [Apis mellifera]	cellular component: membrane (GO:0016020);; cellular component: membrane part (GO:0044425);; biological process: biological regulation (GO:0065007)
gene103	LOC409931	40.7381	3510	40.2694	3599	37.8273	3065	30.6061	3024	100.889	8904	53.1646	4444	0.0197593	-0.620273	down	--	--	Cellular Component: integral component of membrane (GO:0016021);;	--	--	--	--	Protein-kinase domain of FAM69;; N-term cysteine-rich ER, FAM69	--	S	Function unknown	PREDICTED: protein FAM69C isoform X3 [Apis mellifera]	cellular component: membrane (GO:0016020);; cellular component: membrane part (GO:0044425)
gene10300	LOC724829	14.3867	507	13.6282	479	9.74128	317	8.94096	964	13.7615	480	24.2498	787	0.0191152	-0.697613	down	--	--	Cellular Component: integral component of membrane (GO:0016021);;	--	--	[S]	Function unknown	Yos1-like	--	U	Intracellular trafficking, secretion, and vesicular transport	PREDICTED: immediate early response 3-interacting protein 1 [Apis mellifera]	cellular component: membrane (GO:0016020);; cellular component: membrane part (GO:0044425)
gene10316	LOC102655054	5.19694	522	6.19222	590	3.58878	311	11.0769	1207	9.51505	940	10.1676	962	0.000274618	-1.00422	down	[T]	Signal transduction mechanisms	Molecular Function: protein tyrosine phosphatase activity (GO:0004725);; Biological Process: signal transduction (GO:0007165);; Molecular Function: protein tyrosine/serine/threonine phosphatase activity (GO:0008138);; Biological Process: peptidyl-tyrosine dephosphorylation (GO:0035335);;	K18078|0|ame:102655054|K18078 protein tyrosine phosphatase domain-containing protein 1 [EC:3.1.3.-] | (RefSeq) protein tyrosine phosphatase domain-containing protein 1-like	--	[V]	Defense mechanisms	Dual specificity phosphatase, catalytic domain;; Protein-tyrosine phosphatase	Probable tyrosine-protein phosphatase cdc-14 OS=Caenorhabditis elegans OX=6239 GN=cdc-14 PE=1 SV=2	T	Signal transduction mechanisms	PREDICTED: protein tyrosine phosphatase domain-containing protein 1-like [Apis mellifera]	molecular function: catalytic activity (GO:0003824);; biological process: metabolic process (GO:0008152);; biological process: cellular process (GO:0009987);; biological process: biological regulation (GO:0065007)
gene10322	LOC100576555	1.49315	164	1.35284	253	0.639718	126	1.97702	273	2.27637	371	2.15782	239	0.0233307	-0.634131	down	--	--	Cellular Component: integral component of membrane (GO:0016021);; Biological Process: oxidation-reduction process (GO:0055114);;	--	--	--	--	Eukaryotic cytochrome b561	--	S	Function unknown	PREDICTED: cytochrome b561 domain-containing protein 2-like [Apis mellifera]	cellular component: membrane (GO:0016020);; cellular component: membrane part (GO:0044425);; biological process: metabolic process (GO:0008152);; biological process: single-organism process (GO:0044699)
gene10323	LOC100577696	0.26521	43	0.212676	37	0.161402	25	0.560144	105	0.32957	55	0.315263	50	0.0369082	-0.662916	down	--	--	Molecular Function: nucleic acid binding (GO:0003676);; Cellular Component: integral component of membrane (GO:0016021);; Molecular Function: metal ion binding (GO:0046872);; Biological Process: oxidation-reduction process (GO:0055114);;	--	--	[R]	General function prediction only	Zinc finger, C2H2 type;; Zinc-finger double domain;; C2H2-type zinc finger;; C2H2-type zinc finger;; Zinc-finger double-stranded RNA-binding	Fez family zinc finger protein erm OS=Drosophila melanogaster OX=7227 GN=erm PE=1 SV=2	S	Function unknown	PREDICTED: fez family zinc finger protein 2-like [Apis mellifera]	molecular function: binding (GO:0005488);; cellular component: membrane (GO:0016020);; cellular component: membrane part (GO:0044425);; biological process: metabolic process (GO:0008152);; biological process: single-organism process (GO:0044699)
gene10326	LOC410039	33.5514	2329	33.5758	2445	29.2455	1927	29.9246	2384	58.0734	4181	36.5165	2483	0.0124402	-0.51223	down	[E]	Amino acid transport and metabolism	Molecular Function: pyridoxal phosphate binding (GO:0030170);; Molecular Function: cysteine desulfurase activity (GO:0031071);; Biological Process: [2Fe-2S] cluster assembly (GO:0044571);;	K04487|0|ame:410039|K04487 cysteine desulfurase [EC:2.8.1.7] | (RefSeq) cysteine desulfurase, mitochondrial	Thiamine metabolism (ko00730);; Sulfur relay system (ko04122)	[E]	Amino acid transport and metabolism	Aminotransferase class-V;; Beta-eliminating lyase;; DegT/DnrJ/EryC1/StrS aminotransferase family	Probable cysteine desulfurase, mitochondrial OS=Drosophila melanogaster OX=7227 GN=CG12264 PE=2 SV=1	E	Amino acid transport and metabolism	PREDICTED: cysteine desulfurase, mitochondrial isoform X1 [Apis mellifera]	molecular function: binding (GO:0005488);; molecular function: catalytic activity (GO:0003824);; biological process: metabolic process (GO:0008152);; biological process: cellular process (GO:0009987);; biological process: cellular component organization or biogenesis (GO:0071840)
gene10328	LOC408424	81.5592	3648	89.4554	4219	67.8223	2897	130.403	6743	91.2657	4221	122.09	5349	0.0205698	-0.629962	down	--	--	Cellular Component: cytoplasm (GO:0005737);; Cellular Component: COP9 signalosome (GO:0008180);; Biological Process: COP9 signalosome assembly (GO:0010387);; Biological Process: protein deneddylation (GO:0010388);;	K12181|5.96281e-133|ame:408424|K12181 COP9 signalosome complex subunit 8 | (RefSeq) COP9 signalosome complex subunit 8	--	[OT]	Posttranslational modification, protein turnover, chaperones;; Signal transduction mechanisms	CSN8/PSMD8/EIF3K family	COP9 signalosome complex subunit 8 OS=Dictyostelium discoideum OX=44689 GN=csn8 PE=1 SV=1	S	Function unknown	PREDICTED: COP9 signalosome complex subunit 8 [Apis mellifera]	cellular component: cell (GO:0005623);; cellular component: cell part (GO:0044464);; cellular component: macromolecular complex (GO:0032991);; cellular component: organelle (GO:0043226);; cellular component: organelle part (GO:0044422);; biological process: cellular process (GO:0009987);; biological process: cellular component organization or biogenesis (GO:0071840)
gene10350	LOC726352	227.926	32675	185.137	27949	59.2304	8077	259.236	43014	191.73	28480	361.079	50797	0.0473689	-0.625393	down	[O]	Posttranslational modification, protein turnover, chaperones	--	--	--	[E]	Amino acid transport and metabolism	Trypsin;; Trypsin-like peptidase domain;; Domain of unknown function (DUF1986)	Trypsin-1 OS=Astacus astacus OX=6715 PE=1 SV=1	O	Posttranslational modification, protein turnover, chaperones	PREDICTED: transmembrane protease serine 11B-like protein [Apis mellifera]	--
gene10355	LOC410454	2.30665	243	0.701882	65	2.13915	212	4.85236	624	4.14476	475	3.63005	345	0.0014926	-0.995073	down	[E]	Amino acid transport and metabolism	Molecular Function: transporter activity (GO:0005215);; Cellular Component: integral component of membrane (GO:0016021);; Biological Process: transmembrane transport (GO:0055085);;	K14388|0|ame:410454|K14388 solute carrier family 5 (sodium-coupled monocarboxylate transporter), member 8/12 | (RefSeq) GB12014; putative sodium-dependent multivitamin transporter	--	[P]	Inorganic ion transport and metabolism	Sodium:solute symporter family	Putative sodium-dependent multivitamin transporter OS=Drosophila melanogaster OX=7227 GN=CG32669 PE=2 SV=1	E	Amino acid transport and metabolism	PREDICTED: putative sodium-dependent multivitamin transporter isoform X1 [Apis mellifera]	molecular function: transporter activity (GO:0005215);; cellular component: membrane (GO:0016020);; cellular component: membrane part (GO:0044425);; biological process: localization (GO:0051179)
gene1037	LOC725230	38.2765	838	43.4464	1001	23.7302	494	74.6814	1891	35.6643	809	71.8059	1541	0.0230686	-0.700794	down	--	--	Biological Process: chromatin silencing at rDNA (GO:0000183);; Cellular Component: nuclear chromosome, telomeric region (GO:0000784);; Cellular Component: nucleosome (GO:0000786);; Molecular Function: DNA binding (GO:0003677);; Cellular Component: nucleoplasm (GO:0005654);; Biological Process: double-strand break repair via nonhomologous end joining (GO:0006303);; Biological Process: DNA replicat…	K11254|8.50646e-50|ecb:100068166|K11254 histone H4 | (RefSeq) HISTH4; histone H4	Alcoholism (ko05034);; Viral carcinogenesis (ko05203);; Systemic lupus erythematosus (ko05322)	[B]	Chromatin structure and dynamics	Centromere kinetochore component CENP-T histone fold;; TATA box binding protein associated factor (TAF);; Histone-like transcription factor (CBF/NF-Y) and archaeal histone	Histone H4 OS=Urechis caupo OX=6431 PE=3 SV=2	B	Chromatin structure and dynamics	PREDICTED: histone H4-like [Drosophila suzukii]	biological process: cellular process (GO:0009987);; biological process: single-organism process (GO:0044699);; biological process: biological regulation (GO:0065007);; biological process: cellular component organization or biogenesis (GO:0071840);; cellular component: cell (GO:0005623);; cellular component: membrane-enclosed lumen (GO:0031974);; cellular component: organelle (GO:0043226);; cellul…
gene10370	LOC100578090	31.5948	3611	22.7738	2741	17.1688	1867	74.4016	9840	25.3014	2996	54.8652	6153	0.0049175	-0.880434	down	--	--	--	--	--	--	--	--	--	--	--	PREDICTED: uncharacterized protein LOC100578090 [Apis mellifera]	--
gene10378	LOC102654608	3.02568	177	2.35677	133	2.26239	116	3.26952	242	3.64015	206	5.62758	309	0.00783615	-0.764508	down	--	--	Cellular Component: nucleus (GO:0005634);; Biological Process: regulation of transcription, DNA-templated (GO:0006355);; Molecular Function: sequence-specific DNA binding (GO:0043565);;	--	--	[K]	Transcription	Homeobox domain	Homeobox protein ceh-19 OS=Caenorhabditis elegans OX=6239 GN=ceh-19 PE=2 SV=2	K	Transcription	PREDICTED: homeobox protein ceh-19-like [Apis mellifera]	cellular component: cell (GO:0005623);; cellular component: organelle (GO:0043226);; cellular component: cell part (GO:0044464);; biological process: biological regulation (GO:0065007);; molecular function: binding (GO:0005488)
gene10388	LOC552354	92.313	7684	91.2741	8001	77.5958	6144	103.662	9987	106.158	9156	118.222	9657	0.0216121	-0.519046	down	--	--	--	--	--	[U]	Intracellular trafficking, secretion, and vesicular transport	PRELI-like family	Protein slowmo OS=Drosophila melanogaster OX=7227 GN=slmo PE=2 SV=1	S	Function unknown	PREDICTED: protein slowmo [Apis mellifera]	--
gene10418	LOC410465	34.4938	2347	31.6601	2556	26.6952	1817	59.0905	4653	27.4374	1881	61.3043	4411	0.0406361	-0.625242	down	--	--	Cellular Component: integral component of membrane (GO:0016021);;	--	--	[S]	Function unknown	Ion channel regulatory protein UNC-93	UNC93-like protein OS=Drosophila melanogaster OX=7227 GN=CG4928 PE=2 SV=1	S	Function unknown	PREDICTED: UNC93-like protein [Apis mellifera]	cellular component: membrane (GO:0016020);; cellular component: membrane part (GO:0044425)
gene1042	LOC725414	27.1314	766	20.186	600	8.10044	218	40.8615	1334	24.9055	728	32.7634	907	0.0289378	-0.684031	down	--	--	Cellular Component: nucleosome (GO:0000786);; Molecular Function: DNA binding (GO:0003677);; Cellular Component: nucleus (GO:0005634);; Molecular Function: protein heterodimerization activity (GO:0046982);;	K11253|9.03545e-92|nve:NEMVE_v1g148952|K11253 histone H3 | (RefSeq) hypothetical protein	--	[B]	Chromatin structure and dynamics	Core histone H2A/H2B/H3/H4	Histone H3 OS=Urechis caupo OX=6431 PE=1 SV=2	B	Chromatin structure and dynamics	histone H3.3 [Daphnia magna]	cellular component: cell (GO:0005623);; cellular component: macromolecular complex (GO:0032991);; cellular component: organelle (GO:0043226);; cellular component: organelle part (GO:0044422);; cellular component: cell part (GO:0044464);; molecular function: binding (GO:0005488)
gene10427	LOC410468	25.2066	2674	30.5519	3413	27.0705	2732	49.9075	6128	28.1424	3094	47.2643	4920	0.0228565	-0.656939	down	--	--	Molecular Function: DNA binding (GO:0003677);; Cellular Component: nucleus (GO:0005634);; Biological Process: regulation of transcription, DNA-templated (GO:0006355);; Molecular Function: protein dimerization activity (GO:0046983);;	K09090|3.21535e-165|ame:410468|K09090 hairy and enhancer of split, invertebrate | (RefSeq) h; protein hairy	--	[K]	Transcription	Helix-loop-helix DNA-binding domain;; Hairy Orange	Protein hairy OS=Drosophila melanogaster OX=7227 GN=h PE=1 SV=2	K	Transcription	PREDICTED: protein hairy isoform X1 [Apis mellifera]	molecular function: binding (GO:0005488);; cellular component: cell (GO:0005623);; cellular component: organelle (GO:0043226);; cellular component: cell part (GO:0044464);; biological process: biological regulation (GO:0065007)
gene1045	LOC408587	5.40014	553	8.77221	1065	6.58032	715	10.3336	1425	10.4021	1144	10.4476	1163	0.0217065	-0.643984	down	[E]	Amino acid transport and metabolism	Biological Process: cellular amino acid metabolic process (GO:0006520);; Molecular Function: carboxy-lyase activity (GO:0016831);; Molecular Function: pyridoxal phosphate binding (GO:0030170);;	K01590|0|ame:408587|K01590 histidine decarboxylase [EC:4.1.1.22] | (RefSeq) Hdc; histidine decarboxylase	Histidine metabolism (ko00340)	[E]	Amino acid transport and metabolism	Pyridoxal-dependent decarboxylase conserved domain	Histidine decarboxylase OS=Drosophila melanogaster OX=7227 GN=Hdc PE=2 SV=2	E	Amino acid transport and metabolism	PREDICTED: histidine decarboxylase isoform X1 [Apis mellifera]	biological process: metabolic process (GO:0008152);; biological process: cellular process (GO:0009987);; biological process: single-organism process (GO:0044699);; molecular function: catalytic activity (GO:0003824);; molecular function: binding (GO:0005488)
gene10477	LOC412541	49.5249	4990	46.7303	6438	55.1608	6323	57.4928	7693	67.8648	8267	68.7278	7590	0.0177898	-0.515278	down	[I]	Lipid transport and metabolism	Biological Process: metabolic process (GO:0008152);; Molecular Function: ligase activity (GO:0016874);;	K01897|0|ame:412541|K01897 long-chain acyl-CoA synthetase [EC:6.2.1.3] | (RefSeq) long-chain-fatty-acid--CoA ligase 6	Fatty acid biosynthesis (ko00061);; Fatty acid degradation (ko00071);; Fatty acid metabolism (ko01212);; Peroxisome (ko04146)	[I]	Lipid transport and metabolism	AMP-binding enzyme	Fatty acyl-CoA synthetase A OS=Dictyostelium discoideum OX=44689 GN=fcsA PE=1 SV=1	I	Lipid transport and metabolism	PREDICTED: long-chain-fatty-acid--CoA ligase 1 isoform X3 [Apis mellifera]	biological process: metabolic process (GO:0008152);; molecular function: catalytic activity (GO:0003824)
gene10509	LOC725159	17.9859	1297	17.6712	1341	5.59307	384	20.1164	1678	31.8888	2382	35.5532	2515	0.00755973	-0.824705	down	[QV]	Secondary metabolites biosynthesis, transport and catabolism;; Defense mechanisms	Molecular Function: monooxygenase activity (GO:0004497);; Molecular Function: iron ion binding (GO:0005506);; Cellular Component: integral component of membrane (GO:0016021);; Molecular Function: oxidoreductase activity, acting on paired donors, with incorporation or reduction of molecular oxygen (GO:0016705);; Molecular Function: heme binding (GO:0020037);; Biological Process: oxidation-reductio…	K14999|0|ame:725159|K14999 cytochrome P450 family 6 [EC:1.14.-.-] | (RefSeq) CYP6AS10; probable cytochrome P450 6a14	--	[Q]	Secondary metabolites biosynthesis, transport and catabolism	Cytochrome P450	Probable cytochrome P450 6a14 OS=Drosophila melanogaster OX=7227 GN=Cyp6a14 PE=3 SV=2	Q	Secondary metabolites biosynthesis, transport and catabolism	PREDICTED: probable cytochrome P450 6a14 [Apis mellifera]	molecular function: catalytic activity (GO:0003824);; biological process: metabolic process (GO:0008152);; biological process: single-organism process (GO:0044699);; molecular function: binding (GO:0005488);; cellular component: membrane (GO:0016020);; cellular component: membrane part (GO:0044425)
gene10514	LOC100577322	1.53202	329	2.26266	526	3.20305	666	1.09962	205	1.2865	299	1.46541	281	0.0457853	0.567857	up	--	--	Cellular Component: integral component of membrane (GO:0016021);; Molecular Function: oxidoreductase activity (GO:0016491);;	--	--	--	--	--	--	--	--	PREDICTED: cell wall integrity and stress response component 2 [Apis mellifera]	cellular component: membrane (GO:0016020);; cellular component: membrane part (GO:0044425);; molecular function: catalytic activity (GO:0003824)
gene10543	LOC411779	110.325	6963	212.947	13551	232.639	13165	87.4958	5914	61.4933	3808	83.7346	4874	0.0175919	0.694162	up	[M]	Cell wall/membrane/envelope biogenesis	Molecular Function: protein serine/threonine kinase activity (GO:0004674);; Molecular Function: ATP binding (GO:0005524);; Biological Process: protein phosphorylation (GO:0006468);;	K08811|0|ame:411779|K08811 testis-specific serine kinase [EC:2.7.11.1] | (RefSeq) GB17809; testis-specific serine/threonine-protein kinase 3-like	--	[T]	Signal transduction mechanisms	Protein kinase domain;; Protein tyrosine kinase;; Kinase-like	Serine/threonine-protein kinase par-1 OS=Caenorhabditis briggsae OX=6238 GN=par-1 PE=3 SV=1	T	Signal transduction mechanisms	PREDICTED: testis-specific serine/threonine-protein kinase 4-like isoform X2 [Apis dorsata]	molecular function: catalytic activity (GO:0003824);; biological process: metabolic process (GO:0008152);; biological process: cellular process (GO:0009987);; molecular function: binding (GO:0005488)
gene10575	LOC102653862	249.544	6042	238.881	6090	221.789	5108	291.671	8173	366.106	9184	246.677	5861	0.00567519	-0.538548	down	--	--	Cellular Component: integral component of membrane (GO:0016021);;	K11353|1.15911e-107|ame:102653862|K11353 NADH dehydrogenase (ubiquinone) 1 alpha subcomplex subunit 13 | (RefSeq) NADH dehydrogenase [ubiquinone] 1 alpha subcomplex subunit 13	Oxidative phosphorylation (ko00190)	[CD]	Energy production and conversion;; Cell cycle control, cell division, chromosome partitioning	GRIM-19 protein	--	U	Intracellular trafficking, secretion, and vesicular transport	PREDICTED: NADH dehydrogenase [ubiquinone] 1 alpha subcomplex subunit 13 [Apis mellifera]	cellular component: membrane (GO:0016020);; cellular component: membrane part (GO:0044425)
gene10592	LOC100576136	0.959478	88	1.14242	110	0.760256	66	2.12794	225	0.704858	67	3.05891	274	0.0361575	-0.668017	down	--	--	Molecular Function: DNA binding (GO:0003677);; Molecular Function: protein dimerization activity (GO:0046983);;	--	--	[L]	Replication, recombination and repair	hAT family C-terminal dimerisation region;; BED zinc finger	--	S	Function unknown	PREDICTED: zinc finger BED domain-containing protein 1-like [Apis mellifera]	molecular function: binding (GO:0005488)
gene10611	LOC724465	4.51699	283	3.5783	236	3.38957	202	6.0613	439	8.53557	553	4.4664	274	0.00131044	-0.792466	down	--	--	Molecular Function: DNA binding (GO:0003677);; Cellular Component: nucleus (GO:0005634);; Biological Process: regulation of transcription, DNA-templated (GO:0006355);; Molecular Function: protein dimerization activity (GO:0046983);;	K09090|4.4133e-80|ame:724465|K09090 hairy and enhancer of split, invertebrate | (RefSeq) GB10585; enhancer of split mbeta protein-like	--	[K]	Transcription	Helix-loop-helix DNA-binding domain;; Hairy Orange	Enhancer of split mgamma protein OS=Drosophila melanogaster OX=7227 GN=HLHmgamma PE=1 SV=1	K	Transcription	PREDICTED: enhancer of split mbeta protein-like [Apis mellifera]	molecular function: binding (GO:0005488);; cellular component: cell (GO:0005623);; cellular component: organelle (GO:0043226);; cellular component: cell part (GO:0044464);; biological process: biological regulation (GO:0065007)
gene10615	LOC102653947	0.402715	34	0.190776	17	0.58744	47	0.644643	62	0.967608	83	0.658325	54	0.0311721	-0.67987	down	--	--	--	--	--	--	--	Trichohyalin-plectin-homology domain	--	S	Function unknown	PREDICTED: golgin subfamily A member 6-like protein 22 [Apis mellifera]	--
gene10626	LOC724915	5.86792	448	4.05898	327	7.12176	497	1.93292	196	1.96927	161	1.52774	109	0.000470774	0.953385	up	[T]	Signal transduction mechanisms	--	--	--	[R]	General function prediction only	Ankyrin repeats (3 copies);; Ankyrin repeats (many copies);; Ankyrin repeats (many copies);; Ankyrin repeat;; Ankyrin repeat	Tyrosine-protein kinase HTK16 OS=Hydra vulgaris OX=6087 GN=HTK16 PE=2 SV=1	S	Function unknown	Usher syndrome type-1G protein [Apis cerana cerana]	--
gene10656	LOC100577682	44.4553	4372	44.3227	4823	90.254	8601	21.0538	2427	44.3531	4615	24.7366	2426	0.0314123	0.590889	up	--	--	Cellular Component: integral component of membrane (GO:0016021);;	--	--	--	--	Membrane-associating domain	--	S	Function unknown	PREDICTED: uncharacterized protein LOC100577682 [Apis mellifera]	cellular component: membrane (GO:0016020);; cellular component: membrane part (GO:0044425)
gene10660	LOC107965489	5.05423	550	4.27628	383	4.94261	343	8.67252	879	8.20118	498	9.62427	870	0.010773	-0.748101	down	--	--	Molecular Function: chitinase activity (GO:0004568);; Cellular Component: extracellular region (GO:0005576);; Biological Process: carbohydrate metabolic process (GO:0005975);; Biological Process: chitin catabolic process (GO:0006032);; Molecular Function: chitin binding (GO:0008061);;	--	--	--	--	--	--	--	--	PREDICTED: mucin-19-like isoform X2 [Apis mellifera]	molecular function: catalytic activity (GO:0003824);; cellular component: extracellular region (GO:0005576);; biological process: metabolic process (GO:0008152);; molecular function: binding (GO:0005488)
gene10691	LOC552424	115.561	3241	120.85	3569	99.7564	2661	163.088	5294	131.301	3816	133.313	3669	0.0400137	-0.51791	down	--	--	--	K03966|7.95923e-116|ame:552424|K03966 NADH dehydrogenase (ubiquinone) 1 beta subcomplex subunit 10 | (RefSeq) NADH dehydrogenase [ubiquinone] 1 beta subcomplex subunit 10	Oxidative phosphorylation (ko00190)	[C]	Energy production and conversion	NADH-ubiquinone oxidoreductase subunit 10	NADH dehydrogenase [ubiquinone] 1 beta subcomplex subunit 10 OS=Bombyx mori OX=7091 PE=1 SV=1	I	Lipid transport and metabolism	PREDICTED: NADH dehydrogenase [ubiquinone] 1 beta subcomplex subunit 10 [Apis mellifera]	--
gene10718	LOC725291	30.3889	779	30.8081	823	29.1614	729	36.3084	1067	40.7976	1019	32.6917	812	0.0383038	-0.439456	down	[J]	Translation, ribosomal structure and biogenesis	Molecular Function: structural constituent of ribosome (GO:0003735);; Cellular Component: ribosome (GO:0005840);; Biological Process: translation (GO:0006412);;	K02959|8.11108e-98|ame:725291|K02959 small subunit ribosomal protein S16 | (RefSeq) mRpS16; probable 28S ribosomal protein S16, mitochondrial	Ribosome (ko03010)	[J]	Translation, ribosomal structure and biogenesis	Ribosomal protein S16	Probable 28S ribosomal protein S16, mitochondrial OS=Drosophila melanogaster OX=7227 GN=mRpS16 PE=2 SV=1	J	Translation, ribosomal structure and biogenesis	PREDICTED: probable 28S ribosomal protein S16, mitochondrial [Apis mellifera]	molecular function: structural molecule activity (GO:0005198);; cellular component: cell (GO:0005623);; cellular component: macromolecular complex (GO:0032991);; cellular component: organelle (GO:0043226);; cellular component: cell part (GO:0044464);; biological process: metabolic process (GO:0008152);; biological process: cellular process (GO:0009987)
gene10730	LOC551275	110.746	8482	90.4281	7955	93.2711	6795	106.105	9406	118.68	9418	114.632	8615	0.0474964	-0.3921	down	[O]	Posttranslational modification, protein turnover, chaperones	Molecular Function: ATP binding (GO:0005524);; Cellular Component: cytoplasm (GO:0005737);; Biological Process: protein folding (GO:0006457);; Molecular Function: unfolded protein binding (GO:0051082);;	K09496|0|ame:551275|K09496 T-complex protein 1 subunit delta | (RefSeq) T-complex protein 1 subunit delta	--	[O]	Posttranslational modification, protein turnover, chaperones	TCP-1/cpn60 chaperonin family	T-complex protein 1 subunit delta OS=Ochlerotatus triseriatus OX=7162 PE=2 SV=1	O	Posttranslational modification, protein turnover, chaperones	PREDICTED: T-complex protein 1 subunit delta [Apis mellifera]	molecular function: binding (GO:0005488);; cellular component: cell (GO:0005623);; cellular component: cell part (GO:0044464);; biological process: cellular process (GO:0009987)
gene10741	LOC727648	29.7049	2918	19.0189	1970	25.0786	2466	10.0553	1198	16.3837	1620	11.7253	1184	0.00105313	0.627984	up	[E]	Amino acid transport and metabolism	Biological Process: proteolysis (GO:0006508);; Molecular Function: serine-type peptidase activity (GO:0008236);;	K01303|0|ame:727648|K01303 acylaminoacyl-peptidase [EC:3.4.19.1] | (RefSeq) GB19295; acylamino-acid-releasing enzyme-like	--	[O]	Posttranslational modification, protein turnover, chaperones	Prolyl oligopeptidase family;; alpha/beta hydrolase fold;; Serine aminopeptidase, S33;; BAAT / Acyl-CoA thioester hydrolase C terminal;; X-Pro dipeptidyl-peptidase (S15 family);; Dienelactone hydrolase family	Dipeptidyl peptidase family member 1 OS=Caenorhabditis elegans OX=6239 GN=dpf-1 PE=1 SV=1	E	Amino acid transport and metabolism	PREDICTED: acylamino-acid-releasing enzyme-like isoform X1 [Apis cerana]	biological process: metabolic process (GO:0008152);; molecular function: catalytic activity (GO:0003824)
gene10743	LOC727652	4.41649	700	3.08074	554	5.86098	930	1.84895	364	3.27946	589	2.34918	345	0.0458239	0.491116	up	--	--	--	--	--	--	--	Abnormal spindle-like microcephaly-assoc'd, ASPM-SPD-2-Hydin	--	S	Function unknown	PREDICTED: coiled-coil domain-containing protein 108-like isoform X1 [Apis mellifera]	--
gene10747	LOC408451	1.13735	193	3.8521	626	2.02405	307	0.584737	114	1.01101	188	1.21297	145	0.0221544	0.714198	up	[T]	Signal transduction mechanisms	Molecular Function: calcium ion binding (GO:0005509);; Cellular Component: integral component of membrane (GO:0016021);; Molecular Function: superoxide-generating NADPH oxidase activity (GO:0016175);; Biological Process: superoxide anion generation (GO:0042554);; Biological Process: oxidation-reduction process (GO:0055114);;	--	--	[PQ]	Inorganic ion transport and metabolism;; Secondary metabolites biosynthesis, transport and catabolism	Ferric reductase NAD binding domain;; Ferric reductase like transmembrane component;; EF hand;; EF-hand domain;; FAD-binding domain;; EF-hand domain pair;; EF hand;; EF-hand domain pair	Superoxide-generating NADPH oxidase heavy chain subunit C OS=Dictyostelium discoideum OX=44689 GN=noxC PE=2 SV=1	U	Intracellular trafficking, secretion, and vesicular transport	PREDICTED: NADPH oxidase 5 isoform X1 [Apis mellifera]	molecular function: binding (GO:0005488);; cellular component: membrane (GO:0016020);; cellular component: membrane part (GO:0044425);; molecular function: catalytic activity (GO:0003824);; biological process: metabolic process (GO:0008152);; biological process: single-organism process (GO:0044699);; biological process: cellular process (GO:0009987)
gene10775	LOC409299	36.3539	3144	28.724	2616	26.5151	2181	34.7577	3479	41.6568	3733	32.6979	2775	0.0229176	-0.459978	down	[F]	Nucleotide transport and metabolism	Molecular Function: magnesium ion binding (GO:0000287);; Molecular Function: adenylosuccinate synthase activity (GO:0004019);; Molecular Function: GTP binding (GO:0005525);; Cellular Component: cytoplasm (GO:0005737);; Biological Process: 'de novo' AMP biosynthetic process (GO:0044208);;	K01939|0|ame:409299|K01939 adenylosuccinate synthase [EC:6.3.4.4] | (RefSeq) GB14705; adenylosuccinate synthetase	Purine metabolism (ko00230);; Alanine, aspartate and glutamate metabolism (ko00250)	[F]	Nucleotide transport and metabolism	Adenylosuccinate synthetase	Adenylosuccinate synthetase OS=Aedes aegypti OX=7159 GN=AAEL003161 PE=3 SV=1	F	Nucleotide transport and metabolism	PREDICTED: adenylosuccinate synthetase [Apis mellifera]	molecular function: binding (GO:0005488);; molecular function: catalytic activity (GO:0003824);; cellular component: cell (GO:0005623);; cellular component: cell part (GO:0044464);; biological process: metabolic process (GO:0008152);; biological process: cellular process (GO:0009987);; biological process: single-organism process (GO:0044699)
gene10778	LOC726153	6.17863	1205	6.47876	1284	11.7952	2150	3.20808	724	4.72952	968	4.31327	854	0.0398771	0.539337	up	--	--	--	--	--	[R]	General function prediction only	RNA recognition motif. (a.k.a. RRM, RBD, or RNP domain)	Probable splicing factor, arginine/serine-rich 5 OS=Caenorhabditis elegans OX=6239 GN=rsp-5 PE=3 SV=3	S	Function unknown	PREDICTED: uncharacterized protein LOC108556251 [Eufriesea mexicana]	--
gene10795	LOC725420	20.6093	1867	18.0936	1637	14.7173	1304	30.8258	3028	18.5305	1691	34.8352	3080	0.0183902	-0.680212	down	[R]	General function prediction only	Molecular Function: neurotransmitter:sodium symporter activity (GO:0005328);; Biological Process: neurotransmitter transport (GO:0006836);; Cellular Component: integral component of membrane (GO:0016021);; Biological Process: transmembrane transport (GO:0055085);;	K05038|0|ame:725420|K05038 solute carrier family 6 (neurotransmitter transporter, amino acid) member 5/7/9/14 | (RefSeq) GB18422; sodium-dependent nutrient amino acid transporter 1-like	--	[T]	Signal transduction mechanisms	Sodium:neurotransmitter symporter family	Sodium-dependent nutrient amino acid transporter 1 OS=Drosophila pseudoobscura pseudoobscura OX=46245 GN=NAAT1 PE=3 SV=1	P	Inorganic ion transport and metabolism	PREDICTED: sodium-dependent nutrient amino acid transporter 1-like isoform X1 [Apis mellifera]	molecular function: transporter activity (GO:0005215);; biological process: single-organism process (GO:0044699);; biological process: localization (GO:0051179);; cellular component: membrane (GO:0016020);; cellular component: membrane part (GO:0044425)
gene1082	LOC408583	1490.99	65743	1670.23	76019	2309.19	96281	2409.47	123679	2335.96	112914	1814.22	80159	0.0447737	-0.487675	down	--	--	--	K10373|0|ame:408583|K10373 tropomyosin 1 | (RefSeq) tropomyosin	--	[Z]	Cytoskeleton	Tropomyosin;; Tropomyosin like	Tropomyosin OS=Locusta migratoria OX=7004 PE=3 SV=1	Z	Cytoskeleton	PREDICTED: tropomyosin alpha-1 chain isoform X11 [Apis mellifera]	--
gene10820	LOC551882	127.41	3882	137.558	4413	93.968	2723	168.477	5941	146.855	4636	163.771	4896	0.0307035	-0.557766	down	[R]	General function prediction only	--	K05687|2.97358e-161|ame:551882|K05687 protein DJ-1 | (RefSeq) GB15202; protein deglycase DJ-1-like	--	[RV]	General function prediction only;; Defense mechanisms	DJ-1/PfpI family	Protein dj-1beta OS=Drosophila melanogaster OX=7227 GN=dj-1beta PE=1 SV=3	S	Function unknown	PREDICTED: protein deglycase DJ-1-like [Apis mellifera]	--
gene10828	LOC726922	34.552	2009	37.0369	2263	38.7791	2143	16.9359	1147	30.9207	1862	18.6457	1065	0.0205444	0.45603	up	[I]	Lipid transport and metabolism	Molecular Function: fatty-acyl-CoA binding (GO:0000062);; Cellular Component: integral component of membrane (GO:0016021);;	--	--	[I]	Lipid transport and metabolism	Acyl CoA binding protein	Acyl-CoA-binding protein homolog 3 OS=Caenorhabditis elegans OX=6239 GN=acbp-3 PE=3 SV=2	I	Lipid transport and metabolism	PREDICTED: acyl-CoA-binding domain-containing protein 4 isoform X1 [Apis mellifera]	molecular function: binding (GO:0005488);; cellular component: membrane (GO:0016020);; cellular component: membrane part (GO:0044425)
gene10855	LOC725200	66.5604	8487	115.318	15646	138.038	16928	49.5749	7391	30.7258	4101	51.3789	6504	0.0325587	0.641865	up	--	--	Molecular Function: ATP binding (GO:0005524);;	--	--	[O]	Posttranslational modification, protein turnover, chaperones	ATPase family associated with various cellular activities (AAA)	Katanin p60 ATPase-containing subunit A1 OS=Strongylocentrotus purpuratus OX=7668 GN=KATNA1 PE=1 SV=1	O	Posttranslational modification, protein turnover, chaperones	PREDICTED: IQ and AAA domain-containing protein 1-like isoform X1 [Apis mellifera]	molecular function: binding (GO:0005488)
gene10926	LOC410120	40.3831	1698	30.7239	1361	27.9692	1119	57.7642	2811	37.1507	1616	41.6347	1718	0.0345155	-0.587455	down	[O]	Posttranslational modification, protein turnover, chaperones	Cellular Component: cell (GO:0005623);; Biological Process: glycerol ether metabolic process (GO:0006662);; Molecular Function: protein disulfide oxidoreductase activity (GO:0015035);; Biological Process: cell redox homeostasis (GO:0045454);; Biological Process: oxidation-reduction process (GO:0055114);;	K03671|3.93883e-91|ame:410120|K03671 thioredoxin 1 | (RefSeq) Trx-1; thioredoxin, mitochondrial	--	[O]	Posttranslational modification, protein turnover, chaperones	Thioredoxin;; Thioredoxin-like domain	Probable thioredoxin-2 OS=Caenorhabditis elegans OX=6239 GN=trx-2 PE=3 SV=2	O	Posttranslational modification, protein turnover, chaperones	PREDICTED: thioredoxin, mitochondrial [Apis mellifera]	cellular component: cell (GO:0005623);; biological process: metabolic process (GO:0008152);; biological process: single-organism process (GO:0044699);; molecular function: catalytic activity (GO:0003824);; biological process: cellular process (GO:0009987);; biological process: biological regulation (GO:0065007)
gene10938	LOC102656425	17.4587	365	16.0493	353	13.8908	276	19.6743	476	20.2416	438	17.7341	364	0.049126	-0.46616	down	[S]	Function unknown	Cellular Component: intracellular membrane-bounded organelle (GO:0043231);; Molecular Function: 2 iron, 2 sulfur cluster binding (GO:0051537);;	--	--	[S]	Function unknown	Iron-binding zinc finger CDGSH type	--	S	Function unknown	PREDICTED: CDGSH iron-sulfur domain-containing protein 3, mitochondrial [Apis mellifera]	cellular component: cell (GO:0005623);; cellular component: organelle (GO:0043226);; cellular component: cell part (GO:0044464);; molecular function: binding (GO:0005488)
gene10960	LOC408467	16.4605	3745	12.6584	3115	11.8047	2679	18.5439	4986	14.7403	3432	22.3258	5045	0.0321816	-0.571648	down	[T]	Signal transduction mechanisms	Molecular Function: voltage-gated chloride channel activity (GO:0005247);; Biological Process: chloride transport (GO:0006821);; Cellular Component: integral component of membrane (GO:0016021);; Biological Process: regulation of anion transmembrane transport (GO:1903959);;	K05011|0|ame:408467|K05011 chloride channel 2 | (RefSeq) GB10325; chloride channel protein 2	--	[P]	Inorganic ion transport and metabolism	Voltage gated chloride channel	Chloride channel protein 2 OS=Drosophila melanogaster OX=7227 GN=ClC-a PE=2 SV=3	P	Inorganic ion transport and metabolism	PREDICTED: chloride channel protein 2 isoform X3 [Apis mellifera]	molecular function: transporter activity (GO:0005215);; biological process: localization (GO:0051179);; biological process: biological regulation (GO:0065007);; cellular component: membrane (GO:0016020);; cellular component: membrane part (GO:0044425)
gene10962	LOC410521	1.34164	211	0.800665	134	0.464676	72	1.52394	277	1.12188	181	1.67198	255	0.0446334	-0.624595	down	[Q]	Secondary metabolites biosynthesis, transport and catabolism	Molecular Function: oxidoreductase activity, acting on single donors with incorporation of molecular oxygen, incorporation of two atoms of oxygen (GO:0016702);; Biological Process: oxidation-reduction process (GO:0055114);;	K18048|0|ame:410521|K18048 carotenoid isomerooxygenase [EC:1.13.11.65] | (RefSeq) ninaB; carotenoid isomerooxygenase	--	[Q]	Secondary metabolites biosynthesis, transport and catabolism	Retinal pigment epithelial membrane protein	Carotenoid isomerooxygenase OS=Drosophila melanogaster OX=7227 GN=ninaB PE=1 SV=1	Q	Secondary metabolites biosynthesis, transport and catabolism	PREDICTED: carotenoid isomerooxygenase isoform X2 [Apis mellifera]	molecular function: catalytic activity (GO:0003824);; biological process: metabolic process (GO:0008152);; biological process: single-organism process (GO:0044699)
gene10964	LOC552592	89.5726	10187	88.0745	10575	71.6996	7770	34.4593	4515	74.4081	8749	40.1123	4489	0.0394165	0.46877	up	[G]	Carbohydrate transport and metabolism	Biological Process: carbohydrate transport (GO:0008643);; Cellular Component: integral component of membrane (GO:0016021);; Molecular Function: substrate-specific transmembrane transporter activity (GO:0022891);; Biological Process: transmembrane transport (GO:0055085);;	--	--	[R]	General function prediction only	Sugar (and other) transporter;; Major Facilitator Superfamily	Facilitated trehalose transporter Tret1 OS=Bombyx mori OX=7091 GN=Tret1 PE=1 SV=1	G	Carbohydrate transport and metabolism	PREDICTED: facilitated trehalose transporter Tret1 isoform X2 [Apis mellifera]	biological process: single-organism process (GO:0044699);; biological process: localization (GO:0051179);; cellular component: membrane (GO:0016020);; cellular component: membrane part (GO:0044425);; molecular function: transporter activity (GO:0005215)
gene10972	LOC410526	0.772705	101	0.396157	59	0.523964	72	1.1682	163	0.844165	100	1.34999	154	0.0211367	-0.704198	down	[O]	Posttranslational modification, protein turnover, chaperones	Molecular Function: serine-type endopeptidase activity (GO:0004252);; Biological Process: proteolysis (GO:0006508);; Cellular Component: integral component of membrane (GO:0016021);;	--	--	[E]	Amino acid transport and metabolism	Trypsin	Serine proteinase stubble OS=Drosophila melanogaster OX=7227 GN=Sb PE=2 SV=2	O	Posttranslational modification, protein turnover, chaperones	PREDICTED: transmembrane protease serine 11D isoform X1 [Apis mellifera]	molecular function: catalytic activity (GO:0003824);; biological process: metabolic process (GO:0008152);; cellular component: membrane (GO:0016020);; cellular component: membrane part (GO:0044425)
gene10974	LOC406146	18.1569	4530	21.7419	5763	18.5467	4679	19.5206	6241	22.5884	4961	56.698	17079	0.0322336	-0.676704	down	--	--	Molecular Function: hyalurononglucosaminidase activity (GO:0004415);; Cellular Component: extracellular region (GO:0005576);; Biological Process: carbohydrate metabolic process (GO:0005975);; Biological Process: defense response (GO:0006952);; Cellular Component: integral component of membrane (GO:0016021);;	K01197|0|ame:406146|K01197 hyaluronoglucosaminidase [EC:3.2.1.35] | (RefSeq) GB18543; hyaluronoglucosaminidase	Glycosaminoglycan degradation (ko00531)	--	--	Hyaluronidase;; DAN domain	Hyaluronidase OS=Apis mellifera OX=7460 PE=1 SV=1	G	Carbohydrate transport and metabolism	PREDICTED: hyaluronidase isoform X1 [Apis mellifera]	molecular function: catalytic activity (GO:0003824);; cellular component: extracellular region (GO:0005576);; biological process: metabolic process (GO:0008152);; biological process: response to stimulus (GO:0050896);; cellular component: membrane (GO:0016020);; cellular component: membrane part (GO:0044425)
gene10982	LOC725978	15.711	796	16.4789	862	10.441	499	22.4173	1320	18.3685	913	18.8637	943	0.0357622	-0.580705	down	--	--	--	--	--	--	--	--	--	S	Function unknown	PREDICTED: translation initiation factor IF-2-like [Apis mellifera]	--
gene10987	LOC100578776	2.63803	618	2.09248	501	2.7675	585	3.00947	798	3.40059	845	2.59075	599	0.0114325	-0.512925	down	--	--	--	--	--	--	--	--	--	S	Function unknown	PREDICTED: uncharacterized protein LOC100578776 isoform X1 [Apis mellifera]	--
gene10993	LOC726124	1.55738	153	1.2437	129	1.12668	105	2.49277	282	2.96443	295	1.41827	137	0.00630137	-0.769425	down	--	--	Molecular Function: DNA binding (GO:0003677);; Molecular Function: transcription factor activity, sequence-specific DNA binding (GO:0003700);; Molecular Function: ATP binding (GO:0005524);; Cellular Component: nucleus (GO:0005634);; Biological Process: regulation of transcription, DNA-templated (GO:0006355);;	K20213|9.12005e-176|ame:726124|K20213 RUNX transcription factor Runt | (RefSeq) GB11654; segmentation protein Runt-like	--	[K]	Transcription	Runt domain	Segmentation protein Runt OS=Drosophila melanogaster OX=7227 GN=run PE=1 SV=2	K	Transcription	PREDICTED: segmentation protein Runt-like [Apis mellifera]	molecular function: binding (GO:0005488);; molecular function: nucleic acid binding transcription factor activity (GO:0001071);; biological process: biological regulation (GO:0065007);; cellular component: cell (GO:0005623);; cellular component: organelle (GO:0043226);; cellular component: cell part (GO:0044464)
gene10997	LOC410538	6.68474	673	9.57468	1010	6.81538	660	13.265	1525	8.84901	916	13.0442	1281	0.026053	-0.640237	down	--	--	Molecular Function: mannosyltransferase activity (GO:0000030);; Cellular Component: integral component of membrane (GO:0016021);; Biological Process: mannosylation (GO:0097502);;	--	--	[S]	Function unknown	Q-cell neuroblast polarisation	C-mannosyltransferase dpy-19 OS=Caenorhabditis elegans OX=6239 GN=dpy-19 PE=1 SV=2	U	Intracellular trafficking, secretion, and vesicular transport	PREDICTED: probable C-mannosyltransferase DPY19L1 isoform X1 [Apis mellifera]	molecular function: catalytic activity (GO:0003824);; cellular component: membrane (GO:0016020);; cellular component: membrane part (GO:0044425);; biological process: metabolic process (GO:0008152);; biological process: single-organism process (GO:0044699)
gene10999	LOC726276	13.9077	881	10.6207	709	29.5626	1781	62.5322	4582	69.972	4590	29.785	1851	9.56572e-05	-1.19122	down	--	--	--	--	--	--	--	--	--	S	Function unknown	PREDICTED: uncharacterized protein LOC726276 [Apis mellifera]	--
gene11001	LOC408474	79.4192	5650	103.955	7751	49.6242	3382	163.098	13357	86.124	6339	165.447	11508	0.0178436	-0.726858	down	[S]	Function unknown	Molecular Function: nucleotide binding (GO:0000166);; Biological Process: nucleotide catabolic process (GO:0009166);; Molecular Function: hydrolase activity, acting on ester bonds (GO:0016788);; Molecular Function: metal ion binding (GO:0046872);;	K01081|0|ame:408474|K01081 5'-nucleotidase [EC:3.1.3.5] | (RefSeq) GB12259; apyrase	Purine metabolism (ko00230);; Pyrimidine metabolism (ko00240);; Nicotinate and nicotinamide metabolism (ko00760)	[F]	Nucleotide transport and metabolism	5'-nucleotidase, C-terminal domain;; Calcineurin-like phosphoesterase	Apyrase OS=Tabanus yao OX=485572 PE=1 SV=1	F	Nucleotide transport and metabolism	PREDICTED: apyrase isoform X1 [Apis mellifera]	molecular function: binding (GO:0005488);; biological process: metabolic process (GO:0008152);; biological process: cellular process (GO:0009987);; biological process: single-organism process (GO:0044699);; molecular function: catalytic activity (GO:0003824)
gene11008	LOC409549	285.583	10244	292.616	11053	246.806	8421	385.565	16007	389.714	14485	319.443	11245	0.00899971	-0.583326	down	[C]	Energy production and conversion	Molecular Function: succinate dehydrogenase activity (GO:0000104);; Biological Process: tricarboxylic acid cycle (GO:0006099);; Molecular Function: electron carrier activity (GO:0009055);; Cellular Component: integral component of membrane (GO:0016021);; Cellular Component: succinate dehydrogenase complex (GO:0045281);;	K00236|1.80893e-92|ame:409549|K00236 succinate dehydrogenase (ubiquinone) cytochrome b560 subunit | (RefSeq) SdhC; succinate dehydrogenase cytochrome b560 subunit, mitochondrial	Citrate cycle (TCA cycle) (ko00020);; Oxidative phosphorylation (ko00190);; Carbon metabolism (ko01200)	[G]	Carbohydrate transport and metabolism	Succinate dehydrogenase/Fumarate reductase transmembrane subunit	Succinate dehydrogenase cytochrome b560 subunit OS=Reclinomonas americana OX=48483 GN=SDH3 PE=3 SV=1	C	Energy production and conversion	PREDICTED: succinate dehydrogenase cytochrome b560 subunit, mitochondrial [Apis mellifera]	molecular function: catalytic activity (GO:0003824);; biological process: metabolic process (GO:0008152);; biological process: single-organism process (GO:0044699);; biological process: cellular process (GO:0009987);; molecular function: electron carrier activity (GO:0009055);; cellular component: membrane (GO:0016020);; cellular component: membrane part (GO:0044425);; cellular component: cell (G…
gene11009	LOC551944	88.7254	5658	81.0386	5404	82.398	4993	83.9865	6187	126.634	8372	81.8348	4799	0.0281768	-0.390924	down	[O]	Posttranslational modification, protein turnover, chaperones	Cellular Component: integral component of membrane (GO:0016021);;	K17081|0|ame:551944|K17081 prohibitin 2 | (RefSeq) prohibitin-2	--	[O]	Posttranslational modification, protein turnover, chaperones	SPFH domain / Band 7 family	Mitochondrial prohibitin complex protein 2 OS=Caenorhabditis elegans OX=6239 GN=phb-2 PE=1 SV=2	O	Posttranslational modification, protein turnover, chaperones	PREDICTED: prohibitin-2 [Apis mellifera]	cellular component: membrane (GO:0016020);; cellular component: membrane part (GO:0044425)
gene11017	LOC551766	1062.45	76755	1009.68	76879	1226.87	84419	1275.55	106651	2095.89	156954	1187.59	84182	0.00105755	-0.624605	down	[C]	Energy production and conversion	Molecular Function: ATP binding (GO:0005524);; Biological Process: ATP synthesis coupled proton transport (GO:0015986);; Biological Process: ATP hydrolysis coupled proton transport (GO:0015991);; Cellular Component: proton-transporting ATP synthase complex, catalytic core F(1) (GO:0045261);; Molecular Function: proton-transporting ATP synthase activity, rotational mechanism (GO:0046933);;	K02133|0|ame:551766|K02133 F-type H+-transporting ATPase subunit beta [EC:3.6.3.14] | (RefSeq) ATPsyn-beta, Atp5b; ATP synthase subunit beta, mitochondrial	Oxidative phosphorylation (ko00190)	[C]	Energy production and conversion	ATP synthase alpha/beta family, nucleotide-binding domain;; ATP synthase alpha/beta family, beta-barrel domain	ATP synthase subunit beta, mitochondrial OS=Drosophila melanogaster OX=7227 GN=ATPsynbeta PE=1 SV=3	C	Energy production and conversion	PREDICTED: ATP synthase subunit beta, mitochondrial [Apis mellifera]	molecular function: binding (GO:0005488);; biological process: metabolic process (GO:0008152);; biological process: cellular process (GO:0009987);; biological process: single-organism process (GO:0044699);; biological process: localization (GO:0051179);; cellular component: cell (GO:0005623);; cellular component: membrane (GO:0016020);; cellular component: macromolecular complex (GO:0032991);; ce…
gene1104	LOC724904	44.0466	2088	48.3391	2322	30.36	1114	41.8411	2220	99.1009	4645	58.8387	2826	0.00897993	-0.71833	down	[C]	Energy production and conversion	Molecular Function: acylphosphatase activity (GO:0003998);;	K01512|5.05402e-67|ame:724904|K01512 acylphosphatase [EC:3.6.1.7] | (RefSeq) acylphosphatase-2	Pyruvate metabolism (ko00620)	[C]	Energy production and conversion	Acylphosphatase	Acylphosphatase-2 OS=Drosophila melanogaster OX=7227 GN=Acyp2 PE=1 SV=1	O	Posttranslational modification, protein turnover, chaperones	PREDICTED: acylphosphatase-2 isoform X1 [Apis mellifera]	molecular function: catalytic activity (GO:0003824)
gene11056	LOC727026	18.4688	473	18.9999	512	18.2072	444	27.1094	803	20.7139	550	25.0911	630	0.037972	-0.54366	down	--	--	Cellular Component: mitochondrial intermembrane space (GO:0005758);; Biological Process: copper ion transport (GO:0006825);; Molecular Function: copper chaperone activity (GO:0016531);;	K02260|1.19484e-36|ame:727026|K02260 cytochrome c oxidase assembly protein subunit 17 | (RefSeq) cytochrome c oxidase copper chaperone	Oxidative phosphorylation (ko00190)	[O]	Posttranslational modification, protein turnover, chaperones	Cytochrome C oxidase copper chaperone (COX17)	Cytochrome c oxidase copper chaperone OS=Dictyostelium discoideum OX=44689 GN=cox17 PE=3 SV=1	O	Posttranslational modification, protein turnover, chaperones	PREDICTED: cytochrome c oxidase copper chaperone [Apis mellifera]	cellular component: cell (GO:0005623);; cellular component: membrane-enclosed lumen (GO:0031974);; cellular component: organelle (GO:0043226);; cellular component: organelle part (GO:0044422);; cellular component: cell part (GO:0044464);; biological process: localization (GO:0051179);; molecular function: binding (GO:0005488);; molecular function: metallochaperone activity (GO:0016530)
gene1107	LOC551111	10.9651	847	10.5724	926	9.71473	720	4.32151	416	8.63478	686	5.72012	460	0.0328272	0.452107	up	--	--	Molecular Function: lipid binding (GO:0008289);; Cellular Component: integral component of membrane (GO:0016021);;	--	--	[I]	Lipid transport and metabolism	Cholesterol-capturing domain;; START domain	Steroidogenic acute regulatory protein-like OS=Drosophila melanogaster OX=7227 GN=Start1 PE=1 SV=2	U	Intracellular trafficking, secretion, and vesicular transport	PREDICTED: stAR-related lipid transfer protein 3 isoform X1 [Apis mellifera]	molecular function: binding (GO:0005488);; cellular component: membrane (GO:0016020);; cellular component: membrane part (GO:0044425)
gene11078	LOC727121	20.9412	2241	21.893	2460	13.5682	1375	37.1993	4599	16.5922	1827	37.7277	3956	0.0342793	-0.652305	down	--	--	--	--	--	--	--	Phosphotyrosine interaction domain (PTB/PID)	--	S	Function unknown	PREDICTED: uncharacterized protein LOC107999910 [Apis cerana]	--
gene11081	LOC727135	6.03893	970	7.20878	1217	10.0822	1541	6.35031	1178	13.893	2278	11.2537	1786	0.0480276	-0.512278	down	--	--	Cellular Component: integral component of membrane (GO:0016021);;	--	--	--	--	--	--	--	--	PREDICTED: uncharacterized protein LOC727135 [Apis mellifera]	cellular component: membrane (GO:0016020);; cellular component: membrane part (GO:0044425)
gene11089	LOC100579005	1.28534	118	0.441677	39	0.775992	68	2.08608	214	0.866663	85	2.88519	252	0.0152272	-0.774015	down	--	--	Cellular Component: integral component of membrane (GO:0016021);;	--	--	--	--	Adenomatosis polyposis coli down-regulated 1	--	S	Function unknown	PREDICTED: uncharacterized protein LOC100579005 isoform X2 [Apis mellifera]	cellular component: membrane (GO:0016020);; cellular component: membrane part (GO:0044425)
gene11091	LOC552671	254.966	17293	256.984	18355	267.586	17263	302.688	23762	363.672	25558	258.154	17183	0.0171829	-0.454056	down	[R]	General function prediction only	Molecular Function: catalytic activity (GO:0003824);; Molecular Function: metal ion binding (GO:0046872);;	K00415|0|ame:552671|K00415 ubiquinol-cytochrome c reductase core subunit 2 | (RefSeq) cytochrome b-c1 complex subunit 2, mitochondrial	Oxidative phosphorylation (ko00190)	[C]	Energy production and conversion	Insulinase (Peptidase family M16);; Peptidase M16 inactive domain	Mitochondrial-processing peptidase subunit alpha-2 OS=Dictyostelium discoideum OX=44689 GN=mppA2 PE=1 SV=1	O	Posttranslational modification, protein turnover, chaperones	PREDICTED: cytochrome b-c1 complex subunit 2, mitochondrial-like [Apis dorsata]	molecular function: catalytic activity (GO:0003824);; molecular function: binding (GO:0005488)
gene11112	LOC102654676	2.68344	496	3.36023	657	2.8424	461	3.76143	851	3.53688	684	3.76054	702	0.0382083	-0.535745	down	--	--	Molecular Function: protein serine/threonine kinase activity (GO:0004674);; Molecular Function: ATP binding (GO:0005524);; Biological Process: protein phosphorylation (GO:0006468);;	--	--	--	--	--	--	--	--	PREDICTED: neurofilament heavy polypeptide-like [Apis mellifera]	molecular function: catalytic activity (GO:0003824);; biological process: metabolic process (GO:0008152);; biological process: cellular process (GO:0009987);; molecular function: binding (GO:0005488)
gene11115	Blop	17.0149	1190	22.0197	1622	10.9041	726	30.1237	2438	30.3571	2200	38.7979	2663	0.00135988	-0.911685	down	--	--	Molecular Function: G-protein coupled receptor activity (GO:0004930);; Biological Process: G-protein coupled receptor signaling pathway (GO:0007186);; Biological Process: phototransduction (GO:0007602);; Molecular Function: photoreceptor activity (GO:0009881);; Cellular Component: integral component of membrane (GO:0016021);; Biological Process: protein-chromophore linkage (GO:0018298);; Biologic…	K04255|0|ame:406128|K04255 r-opsin | (RefSeq) Blop, GB13493; blue-sensitive opsin	--	[R]	General function prediction only	7 transmembrane receptor (rhodopsin family);; Serpentine type 7TM GPCR chemoreceptor Srsx	Opsin, blue-sensitive OS=Apis mellifera OX=7460 GN=BLOP PE=1 SV=2	U	Intracellular trafficking, secretion, and vesicular transport	opsin, blue-sensitive [Apis mellifera]	molecular function: signal transducer activity (GO:0004871);; molecular function: molecular transducer activity (GO:0060089);; biological process: cellular process (GO:0009987);; biological process: signaling (GO:0023052);; biological process: single-organism process (GO:0044699);; biological process: response to stimulus (GO:0050896);; biological process: biological regulation (GO:0065007);; cel…
gene11119	LOC410567	18.456	2664	19.4333	2964	17.3108	2477	27.5141	4602	20.0211	3035	28.8673	4078	0.0240908	-0.59462	down	[P]	Inorganic ion transport and metabolism	Cellular Component: integral component of membrane (GO:0016021);; Biological Process: metal ion transport (GO:0030001);; Molecular Function: metal ion transmembrane transporter activity (GO:0046873);; Biological Process: transmembrane transport (GO:0055085);;	K14717|0|ame:410567|K14717 solute carrier family 39 (zinc transporter), member 11 | (RefSeq) zinc transporter ZIP11	--	[P]	Inorganic ion transport and metabolism	ZIP Zinc transporter	Protein zntB OS=Dictyostelium discoideum OX=44689 GN=zntB PE=2 SV=1	P	Inorganic ion transport and metabolism	PREDICTED: zinc transporter ZIP11 isoform X2 [Apis mellifera]	cellular component: membrane (GO:0016020);; cellular component: membrane part (GO:0044425);; biological process: localization (GO:0051179);; molecular function: transporter activity (GO:0005215)
gene11139	LOC100576461	0.249229	43	0.112175	21	0.184288	30	0.196471	39	0.95209	169	0.224315	38	0.0374159	-0.661978	down	--	--	Cellular Component: integral component of membrane (GO:0016021);;	--	--	--	--	--	--	S	Function unknown	PREDICTED: uncharacterized protein LOC102675195 isoform X1 [Apis dorsata]	cellular component: membrane (GO:0016020);; cellular component: membrane part (GO:0044425)
gene11142	LOC102653748	3.87303	528	3.23113	499	2.75672	412	5.15846	725	4.07451	625	5.88838	820	0.0110684	-0.651801	down	--	--	Cellular Component: extracellular region (GO:0005576);; Molecular Function: growth factor activity (GO:0008083);; Biological Process: growth (GO:0040007);;	K05497|0|soc:105205236|K05497 growth differentiation factor 8/11 | (RefSeq) growth/differentiation factor 11	--	[T]	Signal transduction mechanisms	Transforming growth factor beta like domain;; TGF-beta propeptide	Univin OS=Strongylocentrotus purpuratus OX=7668 PE=2 SV=2	O	Posttranslational modification, protein turnover, chaperones	PREDICTED: growth/differentiation factor 11-like [Apis dorsata]	cellular component: extracellular region (GO:0005576);; molecular function: binding (GO:0005488);; biological process: growth (GO:0040007)
gene11151	LOC408441	41.2669	2356	38.427	2310	36.7581	1998	50.0731	3310	61.7591	3654	40.2161	2253	0.00510504	-0.566474	down	[G]	Carbohydrate transport and metabolism	Molecular Function: nucleotide binding (GO:0000166);; Molecular Function: nucleic acid binding (GO:0003676);; Molecular Function: adenosine kinase activity (GO:0004001);; Biological Process: purine ribonucleoside salvage (GO:0006166);; Biological Process: AMP biosynthetic process (GO:0006167);; Molecular Function: zinc ion binding (GO:0008270);; Biological Process: phosphorylation (GO:0016310);;	K00856|0|ame:408441|K00856 adenosine kinase [EC:2.7.1.20] | (RefSeq) adenosine kinase 1	Purine metabolism (ko00230)	[G]	Carbohydrate transport and metabolism	pfkB family carbohydrate kinase	Adenosine kinase OS=Dictyostelium discoideum OX=44689 GN=adk PE=3 SV=2	G	Carbohydrate transport and metabolism	PREDICTED: adenosine kinase 1 isoform X1 [Apis mellifera]	molecular function: binding (GO:0005488);; molecular function: catalytic activity (GO:0003824);; biological process: metabolic process (GO:0008152);; biological process: cellular process (GO:0009987);; biological process: single-organism process (GO:0044699)
gene11168	LOC410636	89.9488	2418	90.352	2563	70.7327	1810	99.1695	3081	119.861	3339	105.704	2782	0.00997342	-0.547266	down	--	--	Cellular Component: intracellular membrane-bounded organelle (GO:0043231);; Molecular Function: 2 iron, 2 sulfur cluster binding (GO:0051537);;	--	--	[R]	General function prediction only	Iron-containing outer mitochondrial membrane protein N-terminus;; Iron-binding zinc finger CDGSH type	CDGSH iron-sulfur domain-containing protein 2 homolog OS=Drosophila simulans OX=7240 GN=Cisd2 PE=3 SV=1	S	Function unknown	PREDICTED: CDGSH iron-sulfur domain-containing protein 2 homolog isoform X2 [Apis mellifera]	cellular component: cell (GO:0005623);; cellular component: organelle (GO:0043226);; cellular component: cell part (GO:0044464);; molecular function: binding (GO:0005488)
gene11182	LOC408504	1.86235	218	1.52221	187	2.6314	291	2.42354	326	5.10973	614	5.42293	617	0.000406372	-0.991588	down	--	--	--	--	--	[S]	Function unknown	Retinoic acid induced 16-like protein	--	S	Function unknown	PREDICTED: protein FAM160B1-like isoform X2 [Apis mellifera]	--
gene11190	LOC411746	6.27302	513	7.0323	552	5.80403	425	6.06558	540	7.71108	733	7.51784	559	0.0428721	-0.416017	down	--	--	--	--	--	--	--	PWWP domain	--	S	Function unknown	PREDICTED: uncharacterized protein LOC108000773 [Apis cerana]	--
gene11194	Ing3	7.39382	703	6.53479	660	6.46911	614	7.01299	765	10.4054	1031	8.18328	758	0.0036097	-0.500226	down	--	--	Cellular Component: nucleus (GO:0005634);; Molecular Function: zinc ion binding (GO:0008270);;	K11319|0|ame:100578127|K11319 inhibitor of growth protein 3 | (RefSeq) Ing3; inhibitor of growth family, member 3	--	[B]	Chromatin structure and dynamics	Inhibitor of growth proteins N-terminal histone-binding;; PHD-finger	--	B	Chromatin structure and dynamics	inhibitor of growth protein 3 [Apis mellifera]	cellular component: cell (GO:0005623);; cellular component: organelle (GO:0043226);; cellular component: cell part (GO:0044464);; molecular function: binding (GO:0005488)
gene11237	Obp13	279.729	4504	197.402	3347	212.801	3259	359.522	6699	439.807	7337	517.877	8182	5.50328e-06	-1.03326	down	--	--	Molecular Function: odorant binding (GO:0005549);;	--	--	--	--	PBP/GOBP family	General odorant-binding protein 56d OS=Drosophila melanogaster OX=7227 GN=Obp56d PE=1 SV=2	S	Function unknown	odorant binding protein 13 precursor [Apis mellifera]	molecular function: binding (GO:0005488)
gene11239	Obp15	5.41091	121	5.7465	135	2.41529	52	14.6598	378	7.40117	171	8.91023	195	0.00811957	-0.838183	down	--	--	Molecular Function: odorant binding (GO:0005549);;	--	--	--	--	PBP/GOBP family	--	--	--	odorant binding protein 15 precursor [Apis mellifera]	molecular function: binding (GO:0005488)
gene11258	LOC409090	299.998	6163	275.584	5921	204.532	3963	404.58	9558	425.004	9004	363.791	7286	0.00151947	-0.741879	down	--	--	Cellular Component: mitochondrion (GO:0005739);; Biological Process: negative regulation of ATPase activity (GO:0032780);; Molecular Function: ATPase inhibitor activity (GO:0042030);;	--	--	--	--	Mitochondrial ATPase inhibitor, IATP;; Myb/SANT-like DNA-binding domain	--	K	Transcription	PREDICTED: uncharacterized protein LOC409090 [Apis mellifera]	cellular component: cell (GO:0005623);; cellular component: organelle (GO:0043226);; cellular component: cell part (GO:0044464);; biological process: biological regulation (GO:0065007);; molecular function: molecular function regulator (GO:0098772)
gene1126	LOC408578	84.7577	5831	85.2253	6174	71.6659	4690	88.0915	7015	136.209	9710	85.8526	5797	0.00703356	-0.527342	down	--	--	--	--	--	[S]	Function unknown	Armadillo/beta-catenin-like repeat	Armadillo repeat-containing protein 6 homolog OS=Drosophila melanogaster OX=7227 GN=CG5721 PE=1 SV=1	S	Function unknown	PREDICTED: armadillo repeat-containing protein 6 homolog [Apis mellifera]	--
gene11306	LOC551237	5.92171	288	4.7743	244	5.60045	264	2.59393	146	1.69988	86	2.33604	113	0.015513	0.695919	up	--	--	Cellular Component: integral component of membrane (GO:0016021);;	K15279|0|ame:551237|K15279 solute carrier family 35 (GDP-fucose transporter), member C1 | (RefSeq) Gfr; GDP-fucose transporter 1	--	[GOU]	Carbohydrate transport and metabolism;; Posttranslational modification, protein turnover, chaperones;; Intracellular trafficking, secretion, and vesicular transport	Triose-phosphate Transporter family	GDP-fucose transporter 1 OS=Drosophila melanogaster OX=7227 GN=nac PE=1 SV=1	U	Intracellular trafficking, secretion, and vesicular transport	PREDICTED: GDP-fucose transporter 1 [Apis mellifera]	cellular component: membrane (GO:0016020);; cellular component: membrane part (GO:0044425)
gene11313	LOC413517	451.723	29545	481.358	33153	431.401	26838	695.85	52676	597.918	40521	600.232	38525	0.00776931	-0.634977	down	--	--	Biological Process: transport (GO:0006810);; Cellular Component: integral component of membrane (GO:0016021);;	K15102|0|ame:413517|K15102 solute carrier family 25 (mitochondrial phosphate transporter), member 3 | (RefSeq) phosphate carrier protein, mitochondrial	--	[C]	Energy production and conversion	Mitochondrial carrier protein	Phosphate carrier protein, mitochondrial OS=Caenorhabditis elegans OX=6239 GN=F01G4.6 PE=2 SV=1	S	Function unknown	PREDICTED: phosphate carrier protein, mitochondrial [Apis mellifera]	biological process: localization (GO:0051179);; cellular component: membrane (GO:0016020);; cellular component: membrane part (GO:0044425)
gene11325	LOC725659	68.3183	2035	66.3806	2087	59.309	1913	50.5793	2354	92.4732	2849	67.6466	1975	0.0212414	-0.389972	down	--	--	Molecular Function: structural constituent of ribosome (GO:0003735);; Cellular Component: ribosome (GO:0005840);; Biological Process: translation (GO:0006412);;	K02916|1.77284e-114|ame:725659|K02916 large subunit ribosomal protein L35 | (RefSeq) mRpL35; 39S ribosomal protein L35, mitochondrial	Ribosome (ko03010)	[S]	Function unknown	Ribosomal protein L35	39S ribosomal protein L35, mitochondrial OS=Drosophila melanogaster OX=7227 GN=mRpL35 PE=2 SV=1	J	Translation, ribosomal structure and biogenesis	PREDICTED: 39S ribosomal protein L35, mitochondrial [Apis mellifera]	molecular function: structural molecule activity (GO:0005198);; cellular component: cell (GO:0005623);; cellular component: macromolecular complex (GO:0032991);; cellular component: organelle (GO:0043226);; cellular component: cell part (GO:0044464);; biological process: metabolic process (GO:0008152);; biological process: cellular process (GO:0009987)
gene11341	LOC551847	141.367	8773	214.585	14508	260.777	16122	108.822	7929	82.0426	5000	101.784	6200	0.0394467	0.592294	up	[G]	Carbohydrate transport and metabolism	Molecular Function: kinase activity (GO:0016301);; Biological Process: phosphorylation (GO:0016310);;	K00884|0|ame:551847|K00884 N-acetylglucosamine kinase [EC:2.7.1.59] | (RefSeq) N-acetyl-D-glucosamine kinase	Amino sugar and nucleotide sugar metabolism (ko00520)	[G]	Carbohydrate transport and metabolism	BadF/BadG/BcrA/BcrD ATPase family	N-acetyl-D-glucosamine kinase OS=Dictyostelium discoideum OX=44689 GN=nagk PE=3 SV=2	G	Carbohydrate transport and metabolism	PREDICTED: N-acetyl-D-glucosamine kinase isoform X1 [Apis mellifera]	molecular function: catalytic activity (GO:0003824);; biological process: metabolic process (GO:0008152);; biological process: cellular process (GO:0009987)
gene11365	LOC726494	8.06503	426	5.61517	312	6.78388	341	3.31068	203	5.15153	282	2.52686	131	0.0313933	0.534407	up	[E]	Amino acid transport and metabolism	Molecular Function: hydroxymethylglutaryl-CoA lyase activity (GO:0004419);;	K01640|0|ame:726494|K01640 hydroxymethylglutaryl-CoA lyase [EC:4.1.3.4] | (RefSeq) hydroxymethylglutaryl-CoA lyase, mitochondrial	Synthesis and degradation of ketone bodies (ko00072);; Valine, leucine and isoleucine degradation (ko00280);; Butanoate metabolism (ko00650);; Peroxisome (ko04146)	[CE]	Energy production and conversion;; Amino acid transport and metabolism	HMGL-like	--	E	Amino acid transport and metabolism	PREDICTED: hydroxymethylglutaryl-CoA lyase, mitochondrial [Apis mellifera]	molecular function: catalytic activity (GO:0003824)
gene11386	LOC409378	10.1162	605	7.16036	455	6.96728	387	4.16256	284	4.07206	261	2.9761	174	0.0110354	0.651754	up	--	--	Biological Process: muscle organ development (GO:0007517);; Cellular Component: sarcoglycan complex (GO:0016012);; Cellular Component: integral component of membrane (GO:0016021);;	K12566|0|ame:409378|K12566 beta-sarcoglycan | (RefSeq) uncharacterized LOC409378	--	--	--	Sarcoglycan complex subunit protein	--	U	Intracellular trafficking, secretion, and vesicular transport	PREDICTED: uncharacterized protein LOC409378 [Apis mellifera]	biological process: multicellular organismal process (GO:0032501);; biological process: developmental process (GO:0032502);; biological process: single-organism process (GO:0044699);; cellular component: cell (GO:0005623);; cellular component: membrane (GO:0016020);; cellular component: macromolecular complex (GO:0032991);; cellular component: membrane part (GO:0044425);; cellular component: cell…
gene11398	LOC409740	0.192061	18	0.356453	34	0.754899	65	35.1325	3659	11.9054	1110	29.6993	2623	8.93677e-16	-2.56408	down	--	--	Molecular Function: transporter activity (GO:0005215);; Cellular Component: intracellular (GO:0005622);; Biological Process: transport (GO:0006810);;	--	--	[I]	Lipid transport and metabolism	CRAL/TRIO domain	Retinol-binding protein pinta OS=Drosophila melanogaster OX=7227 GN=pinta PE=2 SV=1	S	Function unknown	PREDICTED: alpha-tocopherol transfer protein-like [Apis mellifera]	molecular function: transporter activity (GO:0005215);; cellular component: cell (GO:0005623);; cellular component: cell part (GO:0044464);; biological process: localization (GO:0051179)
gene11410	LOC724916	4.56061	597	5.34325	739	4.18086	563	6.98025	882	6.95521	995	5.2364	616	0.0376115	-0.473718	down	--	--	Molecular Function: microtubule motor activity (GO:0003777);; Biological Process: microtubule-based movement (GO:0007018);; Cellular Component: integral component of membrane (GO:0016021);; Cellular Component: motile cilium (GO:0031514);;	K17343|0|ame:724916|K17343 peripherin-2 | (RefSeq) uncharacterized LOC724916	--	[R]	General function prediction only	Tetraspanin family	Tetraspanin-12 OS=Caenorhabditis elegans OX=6239 GN=tsp-12 PE=1 SV=1	S	Function unknown	PREDICTED: uncharacterized protein LOC724916 [Apis mellifera]	molecular function: catalytic activity (GO:0003824);; biological process: cellular process (GO:0009987);; biological process: single-organism process (GO:0044699);; cellular component: membrane (GO:0016020);; cellular component: membrane part (GO:0044425);; cellular component: cell (GO:0005623);; cellular component: organelle (GO:0043226);; cellular component: cell part (GO:0044464)
gene11414	LOC409603	8.08761	1214	4.89024	640	5.0738	1161	8.8043	2020	11.415	3845	10.2588	1879	6.8435e-06	-1.17836	down	--	--	--	--	--	--	--	Coiled-coil protein 142	--	S	Function unknown	PREDICTED: coiled-coil domain-containing protein 142 [Apis mellifera]	--
gene11426	LOC552641	87.9178	3487	93.8754	3921	83.4557	3149	141.008	6474	113.593	4669	109.25	4253	0.0149123	-0.60855	down	[J]	Translation, ribosomal structure and biogenesis	Molecular Function: RNA binding (GO:0003723);; Molecular Function: structural constituent of ribosome (GO:0003735);; Biological Process: translation (GO:0006412);; Cellular Component: large ribosomal subunit (GO:0015934);; Molecular Function: transferase activity (GO:0016740);;	K02886|0|ame:552641|K02886 large subunit ribosomal protein L2 | (RefSeq) mRpL2; 39S ribosomal protein L2, mitochondrial	Ribosome (ko03010)	[J]	Translation, ribosomal structure and biogenesis	Ribosomal Proteins L2, C-terminal domain;; Ribosomal Proteins L2, RNA binding domain	60S ribosomal protein L2, mitochondrial OS=Reclinomonas americana OX=48483 GN=RPL2 PE=3 SV=2	J	Translation, ribosomal structure and biogenesis	PREDICTED: 39S ribosomal protein L2, mitochondrial [Apis mellifera]	molecular function: binding (GO:0005488);; molecular function: structural molecule activity (GO:0005198);; biological process: metabolic process (GO:0008152);; biological process: cellular process (GO:0009987);; cellular component: cell (GO:0005623);; cellular component: macromolecular complex (GO:0032991);; cellular component: organelle (GO:0043226);; cellular component: organelle part (GO:00444…
gene11466	LOC410622	21.8499	2069	20.5984	2056	27.8063	2504	11.3875	1250	18.3538	1801	11.5328	1072	0.0155324	0.475178	up	--	--	Molecular Function: insulin receptor binding (GO:0005158);;	K20234|0|ame:410622|K20234 docking protein 2 | (RefSeq) GB19240; uncharacterized LOC410622	MAPK signaling pathway - fly (ko04013)	[T]	Signal transduction mechanisms	PTB domain (IRS-1 type);; PH domain	--	U	Intracellular trafficking, secretion, and vesicular transport	PREDICTED: uncharacterized protein LOC410622 [Apis mellifera]	molecular function: binding (GO:0005488)
gene11482	LOC551861	207.701	3512	195.157	3475	125.144	2650	251.05	4913	323.417	5666	257.558	4273	0.000186439	-0.722943	down	--	--	Cellular Component: mitochondrial proton-transporting ATP synthase complex, coupling factor F(o) (GO:0000276);; Molecular Function: hydrogen ion transmembrane transporter activity (GO:0015078);; Biological Process: ATP synthesis coupled proton transport (GO:0015986);;	K02129|1.10824e-39|ame:551861|K02129 F-type H+-transporting ATPase subunit e | (RefSeq) Atp5i; ATP synthase subunit e, mitochondrial	Oxidative phosphorylation (ko00190)	[C]	Energy production and conversion	ATP synthase E chain	--	Z	Cytoskeleton	PREDICTED: ATP synthase subunit e, mitochondrial [Apis mellifera]	cellular component: cell (GO:0005623);; cellular component: membrane (GO:0016020);; cellular component: macromolecular complex (GO:0032991);; cellular component: organelle (GO:0043226);; cellular component: organelle part (GO:0044422);; cellular component: membrane part (GO:0044425);; cellular component: cell part (GO:0044464);; molecular function: transporter activity (GO:0005215);; biological p…
gene11506	LOC408534	57.2446	3271	54.0709	3254	16.8072	914	97.5367	6450	63.9076	3784	91.759	5145	0.0156332	-0.758402	down	[O]	Posttranslational modification, protein turnover, chaperones	Molecular Function: serine-type endopeptidase activity (GO:0004252);; Biological Process: proteolysis (GO:0006508);; Cellular Component: integral component of membrane (GO:0016021);;	--	--	[E]	Amino acid transport and metabolism	Trypsin	Trypsin-1 OS=Astacus astacus OX=6715 PE=1 SV=1	O	Posttranslational modification, protein turnover, chaperones	PREDICTED: trypsin [Apis mellifera]	molecular function: catalytic activity (GO:0003824);; biological process: metabolic process (GO:0008152);; cellular component: membrane (GO:0016020);; cellular component: membrane part (GO:0044425)
gene11510	LOC100577777	5.57739	273	7.73599	412	4.43691	193	10.0407	530	5.52672	292	22.637	900	0.0310969	-0.683769	down	--	--	--	--	--	--	--	Trypsin Inhibitor like cysteine rich domain	--	--	--	PREDICTED: cysteine-rich venom protein 1 isoform X1 [Apis mellifera]	--
gene11511	LOC107965564	6.18843	116	1.84331	39	3.4568	62	10.8125	232	14.9003	289	11.1706	204	1.85914e-05	-1.28583	down	--	--	--	--	--	--	--	Trypsin Inhibitor like cysteine rich domain	--	--	--	PREDICTED: mucin-6-like [Apis mellifera]	--
gene11520	LOC107965562	54.3688	2113	65.9279	2698	53.7612	1987	77.7977	3499	66.1312	2663	98.2218	3746	0.025641	-0.595238	down	--	--	--	K20526|1.85563e-120|hst:105181812|K20526 transgelin | (RefSeq) muscle-specific protein 20-like	--	[Z]	Cytoskeleton	Calponin homology (CH) domain;; Calponin family repeat	Muscle-specific protein 20 OS=Drosophila melanogaster OX=7227 GN=Mp20 PE=2 SV=2	Z	Cytoskeleton	PREDICTED: muscle-specific protein 20-like [Apis mellifera]	--
gene11536	LOC725623	38.7659	3187	31.913	2820	49.4794	3915	20.6948	1976	31.3212	2660	19.7352	1596	0.0288938	0.4512	up	--	--	Biological Process: carbohydrate metabolic process (GO:0005975);; Cellular Component: integral component of membrane (GO:0016021);; Molecular Function: hydrolase activity, acting on glycosyl bonds (GO:0016798);;	K07964|0|ame:725623|K07964 heparanase [EC:3.2.1.166] | (RefSeq) GB13964; heparanase-like	Glycosaminoglycan degradation (ko00531)	--	--	Glycosyl hydrolase family 79, N-terminal domain	Hyaluronoglucuronidase OS=Hirudo nipponia OX=42736 PE=1 SV=1	G	Carbohydrate transport and metabolism	PREDICTED: heparanase-like [Apis mellifera]	biological process: metabolic process (GO:0008152);; cellular component: membrane (GO:0016020);; cellular component: membrane part (GO:0044425);; molecular function: catalytic activity (GO:0003824)
gene11579	LOC410612	37.7384	2256	37.3814	2350	32.7676	1863	36.7207	2538	55.7579	3448	39.9279	2343	0.00778502	-0.483779	down	--	--	Biological Process: transport (GO:0006810);; Cellular Component: integral component of membrane (GO:0016021);;	K15121|0|ame:410612|K15121 solute carrier family 25, member 44 | (RefSeq) solute carrier family 25 member 44	--	[C]	Energy production and conversion	Mitochondrial carrier protein	Mitochondrial substrate carrier family protein J OS=Dictyostelium discoideum OX=44689 GN=mcfJ PE=2 SV=1	S	Function unknown	PREDICTED: solute carrier family 25 member 44 [Apis mellifera]	biological process: localization (GO:0051179);; cellular component: membrane (GO:0016020);; cellular component: membrane part (GO:0044425)
gene11587	LOC408527	8.56568	461	10.9039	586	9.31582	446	9.87623	597	12.8838	887	9.88557	498	0.0373432	-0.47228	down	--	--	Biological Process: mRNA processing (GO:0006397);;	K12861|1.78125e-147|ame:408527|K12861 pre-mRNA-splicing factor SPF27 | (RefSeq) Bcas2; pre-mRNA-splicing factor SPF27	Spliceosome (ko03040)	[S]	Function unknown	Breast carcinoma amplified sequence 2 (BCAS2);; Domain of unknown function (DUF4516)	Pre-mRNA-splicing factor spf27 OS=Dictyostelium discoideum OX=44689 GN=spf27 PE=3 SV=2	A	RNA processing and modification	PREDICTED: pre-mRNA-splicing factor SPF27 [Apis mellifera]	biological process: metabolic process (GO:0008152);; biological process: cellular process (GO:0009987)
gene11665	Lop1	54.4539	3968	55.9234	4414	35.8871	2488	55.8871	5005	56.2112	4246	89.3111	6388	0.0464717	-0.558733	down	--	--	Molecular Function: G-protein coupled receptor activity (GO:0004930);; Biological Process: G-protein coupled receptor signaling pathway (GO:0007186);; Biological Process: visual perception (GO:0007601);; Biological Process: phototransduction (GO:0007602);; Molecular Function: photoreceptor activity (GO:0009881);; Cellular Component: integral component of membrane (GO:0016021);; Biological Process…	K04255|0|ame:413961|K04255 r-opsin | (RefSeq) Lop1, GB19657; long wavelength sensitive opsin 1	--	[R]	General function prediction only	7 transmembrane receptor (rhodopsin family)	Rhodopsin, long-wavelength OS=Apis mellifera OX=7460 PE=1 SV=1	U	Intracellular trafficking, secretion, and vesicular transport	rhodopsin, long-wavelength [Apis mellifera]	molecular function: signal transducer activity (GO:0004871);; molecular function: molecular transducer activity (GO:0060089);; biological process: cellular process (GO:0009987);; biological process: signaling (GO:0023052);; biological process: single-organism process (GO:0044699);; biological process: response to stimulus (GO:0050896);; biological process: biological regulation (GO:0065007);; bio…
gene11684	LOC113219265	761.247	37994	591.393	31083	282.872	13429	742.794	42909	725.516	37521	1112.23	54476	0.0333716	-0.637559	down	[O]	Posttranslational modification, protein turnover, chaperones	Molecular Function: serine-type endopeptidase activity (GO:0004252);; Biological Process: proteolysis (GO:0006508);;	--	--	[E]	Amino acid transport and metabolism	Trypsin	Trypsin-1 OS=Anopheles gambiae OX=7165 GN=TRYP1 PE=2 SV=3	O	Posttranslational modification, protein turnover, chaperones	PREDICTED: LOW QUALITY PROTEIN: transmembrane protease serine 11G-like [Apis mellifera]	molecular function: catalytic activity (GO:0003824);; biological process: metabolic process (GO:0008152)
gene11707	LOC410583	85.1445	5088	27.2119	1713	27.089	1540	118.264	8180	79.2121	4905	96.8351	5679	0.00570516	-0.86189	down	[E]	Amino acid transport and metabolism	Molecular Function: transaminase activity (GO:0008483);; Molecular Function: pyridoxal phosphate binding (GO:0030170);;	K00819|0|ame:410583|K00819 ornithine--oxo-acid transaminase [EC:2.6.1.13] | (RefSeq) Oat; ornithine aminotransferase, mitochondrial	Arginine and proline metabolism (ko00330)	[E]	Amino acid transport and metabolism	Aminotransferase class-III	Ornithine aminotransferase, mitochondrial OS=Drosophila melanogaster OX=7227 GN=Oat PE=2 SV=1	E	Amino acid transport and metabolism	PREDICTED: ornithine aminotransferase, mitochondrial [Apis mellifera]	molecular function: catalytic activity (GO:0003824);; molecular function: binding (GO:0005488)
gene1172	LOC411721	4.34951	328	2.99495	248	4.58327	347	1.87984	152	3.45843	266	1.03459	114	0.0484747	0.518647	up	--	--	--	--	--	--	--	FAM92 protein	--	S	Function unknown	PREDICTED: uncharacterized protein LOC411721 isoform X1 [Apis mellifera]	--
gene11726	LOC113218519	12.289	1073	6.89574	634	7.86347	645	16.2922	1649	8.95427	812	17.55	1505	0.021856	-0.686659	down	--	--	Molecular Function: ionotropic glutamate receptor activity (GO:0004970);; Molecular Function: extracellular-glutamate-gated ion channel activity (GO:0005234);; Cellular Component: integral component of membrane (GO:0016021);; Biological Process: ion transmembrane transport (GO:0034220);; Biological Process: ionotropic glutamate receptor signaling pathway (GO:0035235);;	--	--	--	--	Cyclin, N-terminal domain	--	--	--	PREDICTED: uncharacterized protein LOC100576097 isoform X1 [Apis mellifera]	molecular function: signal transducer activity (GO:0004871);; molecular function: transporter activity (GO:0005215);; molecular function: molecular transducer activity (GO:0060089);; biological process: cellular process (GO:0009987);; biological process: signaling (GO:0023052);; biological process: single-organism process (GO:0044699);; biological process: response to stimulus (GO:0050896);; biol…
gene11732	LOC552461	120.875	3782	101.106	3445	93.7205	2908	171.094	6179	116.399	3762	176.693	5359	0.0182561	-0.638352	down	--	--	Biological Process: proteolysis (GO:0006508);; Molecular Function: peptidase activity (GO:0008233);;	--	--	--	--	Kazal-type serine protease inhibitor domain	--	S	Function unknown	PREDICTED: uncharacterized protein LOC552461 [Apis mellifera]	biological process: metabolic process (GO:0008152);; molecular function: catalytic activity (GO:0003824)
gene11743	LOC408516	375.57	13228	376.472	14068	302.379	10114	534.96	21800	354.133	12903	584.469	19968	0.0354514	-0.586344	down	--	--	--	--	--	[R]	General function prediction only	Phosphatidylethanolamine-binding protein	Phosphatidylethanolamine-binding protein homolog F40A3.3 OS=Caenorhabditis elegans OX=6239 GN=F40A3.3 PE=3 SV=1	S	Function unknown	PREDICTED: protein D2-like isoform X2 [Apis mellifera]	--
gene11780	LOC412795	17.1896	4822	18.4062	5540	18.0716	4755	25.6287	8486	16.3931	4881	29.1179	8182	0.0480302	-0.555704	down	[S]	Function unknown	Molecular Function: calcium ion binding (GO:0005509);; Cellular Component: plasma membrane (GO:0005886);; Biological Process: homophilic cell adhesion via plasma membrane adhesion molecules (GO:0007156);; Cellular Component: integral component of membrane (GO:0016021);;	K16500|0|hst:105191441|K16500 protocadherin-15 | (RefSeq) protocadherin-15	--	[S]	Function unknown	Cadherin domain;; Cadherin-like	Cadherin-99C OS=Drosophila melanogaster OX=7227 GN=Cad99C PE=1 SV=2	U	Intracellular trafficking, secretion, and vesicular transport	PREDICTED: protocadherin-15 isoform X1 [Apis cerana]	molecular function: binding (GO:0005488);; cellular component: cell (GO:0005623);; cellular component: membrane (GO:0016020);; cellular component: cell part (GO:0044464);; biological process: biological adhesion (GO:0022610);; cellular component: membrane part (GO:0044425)
gene1179	otd2	3.66318	458	2.16532	264	3.56992	389	6.26825	812	6.17753	814	6.40704	699	1.55486e-05	-1.04665	down	--	--	Cellular Component: nucleus (GO:0005634);; Biological Process: regulation of transcription, DNA-templated (GO:0006355);; Molecular Function: sequence-specific DNA binding (GO:0043565);;	K18490|2.44081e-103|hst:105187805|K18490 homeobox protein OTX2 | (RefSeq) homeobox protein OTX2-B-like	--	[K]	Transcription	Homeobox domain	Homeobox protein OTX OS=Strongylocentrotus purpuratus OX=7668 GN=OTX PE=2 SV=1	K	Transcription	PREDICTED: uncharacterized protein LOC551357 isoform X1 [Apis mellifera]	cellular component: cell (GO:0005623);; cellular component: organelle (GO:0043226);; cellular component: cell part (GO:0044464);; biological process: biological regulation (GO:0065007);; molecular function: binding (GO:0005488)
gene11790	LOC409680	2.56444	786	2.17715	714	2.43519	707	1.19672	429	2.047	615	1.53455	425	0.0279987	0.384973	up	--	--	Cellular Component: intracellular (GO:0005622);; Biological Process: intracellular signal transduction (GO:0035556);;	--	--	[R]	General function prediction only	Tub family;; Anaphase-promoting complex subunit 4 WD40 domain;; SOCS box	Protein king tubby 1 OS=Aedes aegypti OX=7159 GN=king-tubby1 PE=3 SV=2	S	Function unknown	PREDICTED: tubby-related protein 4 isoform X2 [Apis mellifera]	cellular component: cell (GO:0005623);; cellular component: cell part (GO:0044464);; biological process: cellular process (GO:0009987);; biological process: signaling (GO:0023052);; biological process: single-organism process (GO:0044699);; biological process: response to stimulus (GO:0050896);; biological process: biological regulation (GO:0065007)
gene11799	LOC726965	434.908	35446	365.541	31373	164.02	12716	810.552	76462	279.586	23611	601.588	48117	0.0404946	-0.649393	down	--	--	--	--	--	--	--	Ecdysteroid kinase;; Protein of unknown function (DUF1679);; Phosphotransferase enzyme family	--	S	Function unknown	PREDICTED: uncharacterized protein LOC726965 [Apis mellifera]	--
gene11809	LOC410578	6.67489	2039	4.3448	1632	3.19187	858	12.4158	4247	6.50995	1939	8.51353	2477	0.0133285	-0.757688	down	[R]	General function prediction only	Molecular Function: neurotransmitter:sodium symporter activity (GO:0005328);; Biological Process: neurotransmitter transport (GO:0006836);; Cellular Component: integral component of membrane (GO:0016021);; Biological Process: transmembrane transport (GO:0055085);;	K05038|0|ame:410578|K05038 solute carrier family 6 (neurotransmitter transporter, amino acid) member 5/7/9/14 | (RefSeq) GlyT2, NT-8; sodium- and chloride-dependent glycine transporter 2	--	[T]	Signal transduction mechanisms	Sodium:neurotransmitter symporter family	Sodium-dependent dopamine transporter OS=Drosophila melanogaster OX=7227 GN=DAT PE=1 SV=1	P	Inorganic ion transport and metabolism	PREDICTED: sodium- and chloride-dependent betaine transporter isoform X3 [Apis mellifera]	molecular function: transporter activity (GO:0005215);; biological process: single-organism process (GO:0044699);; biological process: localization (GO:0051179);; cellular component: membrane (GO:0016020);; cellular component: membrane part (GO:0044425)
gene11812	LOC410577	20.7638	1929	15.5663	1394	10.2775	868	36.0035	3880	16.9422	1596	30.368	2586	0.012903	-0.764184	down	[T]	Signal transduction mechanisms	Molecular Function: hydrolase activity (GO:0016787);;	K01128|0|ame:410577|K01128 sphingomyelin phosphodiesterase acid-like 3 [EC:3.1.4.-] | (RefSeq) acid sphingomyelinase-like phosphodiesterase 3a	--	[I]	Lipid transport and metabolism	Calcineurin-like phosphoesterase	Sphingomyelinase phosphodiesterase C OS=Dictyostelium discoideum OX=44689 GN=sgmC PE=3 SV=1	S	Function unknown	PREDICTED: acid sphingomyelinase-like phosphodiesterase 3a isoform X1 [Apis mellifera]	molecular function: catalytic activity (GO:0003824)
gene1185	LOC725980	7.23975	226	9.08663	292	5.67941	170	17.5874	608	8.65384	274	9.60981	291	0.0425405	-0.625294	down	--	--	--	K17414|9.09776e-57|ame:725980|K17414 small subunit ribosomal protein S36 | (RefSeq) 28S ribosomal protein S36, mitochondrial	--	--	--	Ribosomal protein S36, mitochondrial	--	J	Translation, ribosomal structure and biogenesis	PREDICTED: 28S ribosomal protein S36, mitochondrial [Apis mellifera]	--
gene11898	LOC413892	23.9185	2537	26.4109	2928	20.5942	2052	30.8417	3710	36.0849	3885	29.2	3046	0.00618477	-0.593816	down	[T]	Signal transduction mechanisms	Cellular Component: intracellular (GO:0005622);; Biological Process: intracellular signal transduction (GO:0035556);;	--	--	[R]	General function prediction only	Ankyrin repeats (3 copies);; Ankyrin repeats (many copies);; Ankyrin repeat;; Ankyrin repeats (many copies);; Ankyrin repeat;; SOCS box	Ankyrin repeat and KH domain-containing protein mask OS=Drosophila melanogaster OX=7227 GN=mask PE=1 SV=2	S	Function unknown	PREDICTED: ankyrin-3-like isoform X1 [Apis mellifera]	cellular component: cell (GO:0005623);; cellular component: cell part (GO:0044464);; biological process: cellular process (GO:0009987);; biological process: signaling (GO:0023052);; biological process: single-organism process (GO:0044699);; biological process: response to stimulus (GO:0050896);; biological process: biological regulation (GO:0065007)
gene11903	LOC409467	15.7351	1986	6.81704	964	6.4928	772	14.6838	2256	17.7709	2497	12.7879	1699	0.00960416	-0.729123	down	[E]	Amino acid transport and metabolism	Molecular Function: transporter activity (GO:0005215);; Cellular Component: integral component of membrane (GO:0016021);; Biological Process: transmembrane transport (GO:0055085);;	K17391|0|ame:409467|K17391 insulin-like growth factor 2 mRNA-binding protein 1 | (RefSeq) GB16859; sodium-coupled monocarboxylate transporter 2-like	--	[P]	Inorganic ion transport and metabolism	Sodium:solute symporter family	Putative sodium-dependent multivitamin transporter OS=Drosophila melanogaster OX=7227 GN=CG32669 PE=2 SV=1	E	Amino acid transport and metabolism	PREDICTED: sodium-coupled monocarboxylate transporter 2-like isoform X1 [Apis mellifera]	molecular function: transporter activity (GO:0005215);; cellular component: membrane (GO:0016020);; cellular component: membrane part (GO:0044425);; biological process: localization (GO:0051179)
gene11909	LOC100577347	9.26638	855	10.7247	1058	14.2392	1347	13.3524	1389	20.3016	1968	16.1641	1476	0.00877426	-0.613841	down	--	--	--	--	--	[B]	Chromatin structure and dynamics	SET domain;; MYND finger	SET and MYND domain-containing protein DDB_G0273589 OS=Dictyostelium discoideum OX=44689 GN=DDB_G0273589 PE=3 SV=1	S	Function unknown	PREDICTED: SET and MYND domain-containing protein 4-like [Apis mellifera]	--
gene11929	Tpi	167.56	12154	161.029	13195	126.209	9345	164.684	15106	216.826	17769	152.206	11844	0.0223509	-0.472979	down	[G]	Carbohydrate transport and metabolism	Molecular Function: structural constituent of ribosome (GO:0003735);; Molecular Function: triose-phosphate isomerase activity (GO:0004807);; Cellular Component: ribosome (GO:0005840);; Biological Process: gluconeogenesis (GO:0006094);; Biological Process: glycolytic process (GO:0006096);; Biological Process: pentose-phosphate shunt (GO:0006098);; Biological Process: translation (GO:0006412);; Mol…	K01803|5.58463e-174|ame:726117|K01803 triosephosphate isomerase (TIM) [EC:5.3.1.1] | (RefSeq) Tpi, GB17473; triosephosphate isomerase	Glycolysis / Gluconeogenesis (ko00010);; Fructose and mannose metabolism (ko00051);; Inositol phosphate metabolism (ko00562);; Carbon metabolism (ko01200);; Biosynthesis of amino acids (ko01230)	[G]	Carbohydrate transport and metabolism	Triosephosphate isomerase;; Ribosomal protein L20	Triosephosphate isomerase OS=Bombyx mori OX=7091 GN=Tpi PE=1 SV=2	G	Carbohydrate transport and metabolism	triosephosphate isomerase [Apis mellifera]	molecular function: structural molecule activity (GO:0005198);; molecular function: catalytic activity (GO:0003824);; cellular component: cell (GO:0005623);; cellular component: macromolecular complex (GO:0032991);; cellular component: organelle (GO:0043226);; cellular component: cell part (GO:0044464);; biological process: metabolic process (GO:0008152);; biological process: single-organism proc…
gene1193	LOC726061	41.2024	1363	32.0266	1090	33.3869	997	32.0413	1357	47.2704	1693	34.3688	1183	0.0203732	-0.429417	down	--	--	Cellular Component: mitochondrion (GO:0005739);; Biological Process: protein import into mitochondrial inner membrane (GO:0045039);; Molecular Function: metal ion binding (GO:0046872);;	K17778|4.71504e-58|ame:726061|K17778 mitochondrial import inner membrane translocase subunit TIM10 | (RefSeq) Tim10; mitochondrial import inner membrane translocase subunit Tim10	--	[U]	Intracellular trafficking, secretion, and vesicular transport	Tim10/DDP family zinc finger;; Domain of unknown function (DUF4748)	Mitochondrial import inner membrane translocase subunit Tim10 OS=Drosophila melanogaster OX=7227 GN=Tim10 PE=3 SV=1	O	Posttranslational modification, protein turnover, chaperones	PREDICTED: mitochondrial import inner membrane translocase subunit Tim10 [Apis mellifera]	cellular component: cell (GO:0005623);; cellular component: organelle (GO:0043226);; cellular component: cell part (GO:0044464);; biological process: cellular process (GO:0009987);; biological process: single-organism process (GO:0044699);; biological process: localization (GO:0051179);; biological process: cellular component organization or biogenesis (GO:0071840);; molecular function: binding (…
gene11932	LOC552531	137.19	3798	105.156	3064	82.1236	2159	196.984	6302	169.55	4857	177.11	4804	0.00133763	-0.827587	down	[O]	Posttranslational modification, protein turnover, chaperones	Molecular Function: ATP binding (GO:0005524);; Cellular Component: cytoplasm (GO:0005737);; Biological Process: protein folding (GO:0006457);;	K04078|2.75744e-65|ame:552531|K04078 chaperonin GroES | (RefSeq) 10 kDa heat shock protein, mitochondrial	--	[O]	Posttranslational modification, protein turnover, chaperones	Chaperonin 10 Kd subunit	10 kDa heat shock protein, mitochondrial OS=Schistosoma japonicum OX=6182 GN=SJCHGC01960 PE=3 SV=2	O	Posttranslational modification, protein turnover, chaperones	PREDICTED: 10 kDa heat shock protein, mitochondrial [Apis mellifera]	molecular function: binding (GO:0005488);; cellular component: cell (GO:0005623);; cellular component: cell part (GO:0044464);; biological process: cellular process (GO:0009987)
gene11975	LOC726864	20.6537	767	26.3362	1026	35.7255	1254	10.8379	466	19.5372	757	13.3735	486	0.0236539	0.56064	up	--	--	--	--	--	--	--	--	--	S	Function unknown	PREDICTED: uncharacterized protein LOC726864 [Apis mellifera]	--
gene11994	LOC100577769	7.86177	1359	6.0012	1062	7.13245	1168	6.93281	1372	9.8514	1694	6.81299	1283	0.0131222	-0.423855	down	--	--	Cellular Component: nucleus (GO:0005634);; Cellular Component: cytoplasm (GO:0005737);; Biological Process: apoptotic DNA fragmentation (GO:0006309);; Molecular Function: hydrolase activity (GO:0016787);;	K02311|0|ame:100577769|K02311 DNA fragmentation factor, 40 kD, beta subunit [EC:3.-.-.-] | (RefSeq) uncharacterized LOC100577769	--	--	--	DNA fragmentation factor 40 kDa;; CIDE-N domain	--	L	Replication, recombination and repair	PREDICTED: DNA fragmentation factor subunit beta isoform X1 [Apis cerana]	cellular component: cell (GO:0005623);; cellular component: organelle (GO:0043226);; cellular component: cell part (GO:0044464);; biological process: metabolic process (GO:0008152);; biological process: cellular process (GO:0009987);; molecular function: catalytic activity (GO:0003824)
gene11997	LOC552205	7.62965	607	9.72293	874	14.2654	1076	3.69977	350	3.28685	279	4.74323	392	0.00553122	0.7953	up	--	--	Biological Process: fatty acid biosynthetic process (GO:0006633);; Cellular Component: integral component of membrane (GO:0016021);; Molecular Function: transferase activity (GO:0016740);;	--	--	[I]	Lipid transport and metabolism	GNS1/SUR4 family	Elongation of very long chain fatty acids protein AAEL008004 OS=Aedes aegypti OX=7159 GN=AAEL008004 PE=2 SV=2	I	Lipid transport and metabolism	PREDICTED: elongation of very long chain fatty acids protein AAEL008004 [Apis mellifera]	biological process: metabolic process (GO:0008152);; biological process: cellular process (GO:0009987);; biological process: single-organism process (GO:0044699);; cellular component: membrane (GO:0016020);; cellular component: membrane part (GO:0044425);; molecular function: catalytic activity (GO:0003824)
gene12002	LOC724827	116.12	2530	110.585	2538	98.7087	2046	159.891	4033	136.74	3087	133.803	2861	0.0163555	-0.577302	down	--	--	Cellular Component: mitochondrion (GO:0005739);; Molecular Function: NADH dehydrogenase (ubiquinone) activity (GO:0008137);; Biological Process: oxidation-reduction process (GO:0055114);;	K03963|1.45797e-68|ame:724827|K03963 NADH dehydrogenase (ubiquinone) 1 beta subcomplex subunit 7 | (RefSeq) NADH dehydrogenase [ubiquinone] 1 beta subcomplex subunit 7	Oxidative phosphorylation (ko00190)	[C]	Energy production and conversion	NADH-ubiquinone oxidoreductase B18 subunit (NDUFB7)	NADH dehydrogenase [ubiquinone] 1 beta subcomplex subunit 7 OS=Caenorhabditis elegans OX=6239 GN=D2030.4 PE=3 SV=1	I	Lipid transport and metabolism	PREDICTED: NADH dehydrogenase [ubiquinone] 1 beta subcomplex subunit 7 [Apis mellifera]	cellular component: cell (GO:0005623);; cellular component: organelle (GO:0043226);; cellular component: cell part (GO:0044464);; molecular function: catalytic activity (GO:0003824);; biological process: metabolic process (GO:0008152);; biological process: single-organism process (GO:0044699)
gene12027	Cyp4g11	12.6837	873	11.8376	869	10.1573	661	10.4786	838	21.1687	1510	20.2351	1370	0.00779702	-0.659047	down	[QV]	Secondary metabolites biosynthesis, transport and catabolism;; Defense mechanisms	Molecular Function: monooxygenase activity (GO:0004497);; Molecular Function: iron ion binding (GO:0005506);; Cellular Component: integral component of membrane (GO:0016021);; Molecular Function: oxidoreductase activity, acting on paired donors, with incorporation or reduction of molecular oxygen (GO:0016705);; Molecular Function: heme binding (GO:0020037);; Biological Process: oxidation-reductio…	K15001|0|ame:409469|K15001 cytochrome P450 family 4 [EC:1.14.-.-] | (RefSeq) Cyp4g11, GB11973; cytochrome P450 4G11	--	[QI]	Secondary metabolites biosynthesis, transport and catabolism;; Lipid transport and metabolism	Cytochrome P450	Cytochrome P450 4g15 OS=Drosophila melanogaster OX=7227 GN=Cyp4g15 PE=2 SV=1	Q	Secondary metabolites biosynthesis, transport and catabolism	PREDICTED: cytochrome P450 4G11 isoform X1 [Apis mellifera]	molecular function: catalytic activity (GO:0003824);; biological process: metabolic process (GO:0008152);; biological process: single-organism process (GO:0044699);; molecular function: binding (GO:0005488);; cellular component: membrane (GO:0016020);; cellular component: membrane part (GO:0044425)
gene12028	LOC409487	13.9572	2056	13.975	1855	15.3828	1904	14.5551	1934	20.4749	2757	15.945	2045	0.0232272	-0.359126	down	[R]	General function prediction only	Molecular Function: NAD+ synthase (glutamine-hydrolyzing) activity (GO:0003952);; Molecular Function: ATP binding (GO:0005524);; Biological Process: NAD biosynthetic process (GO:0009435);; Molecular Function: hydrolase activity, acting on carbon-nitrogen (but not peptide) bonds (GO:0016810);;	K01950|0|ame:409487|K01950 NAD+ synthase (glutamine-hydrolysing) [EC:6.3.5.1] | (RefSeq) probable glutamine-dependent NAD(+) synthetase	Nicotinate and nicotinamide metabolism (ko00760)	[HR]	Coenzyme transport and metabolism;; General function prediction only	Carbon-nitrogen hydrolase;; NAD synthase	Probable glutamine-dependent NAD(+) synthetase OS=Drosophila melanogaster OX=7227 GN=CG9940 PE=1 SV=1	S	Function unknown	PREDICTED: probable glutamine-dependent NAD(+) synthetase [Apis mellifera]	molecular function: catalytic activity (GO:0003824);; molecular function: binding (GO:0005488);; biological process: metabolic process (GO:0008152);; biological process: cellular process (GO:0009987);; biological process: single-organism process (GO:0044699)
gene12066	LOC408558	2.70219	192	3.5391	258	4.20128	272	1.77901	145	1.82314	136	1.16971	84	0.0294637	0.606004	up	--	--	--	K18631|0|ame:408558|K18631 tektin-4 | (RefSeq) tektin-4	--	[Z]	Cytoskeleton	Tektin family	Tektin-B1 OS=Strongylocentrotus purpuratus OX=7668 PE=1 SV=1	S	Function unknown	PREDICTED: tektin-4 [Apis mellifera]	--
gene12068	Ndufb2	75.0835	1408	82.0821	1619	57.4148	1021	103.551	2249	96.4034	1883	96.2161	1750	0.0170885	-0.599319	down	--	--	Cellular Component: mitochondrial respiratory chain complex I (GO:0005747);; Cellular Component: integral component of membrane (GO:0016021);;	K03958|4.57643e-65|ame:726146|K03958 NADH dehydrogenase (ubiquinone) 1 beta subcomplex subunit 2 | (RefSeq) Ndufb2, GB16200; NADH dehydrogenase (ubiquinone) 1 beta subcomplex, 2, 8kDa	Oxidative phosphorylation (ko00190)	--	--	NADH dehydrogenase 1 beta subcomplex subunit 2	--	I	Lipid transport and metabolism	NADH dehydrogenase (ubiquinone) 1 beta subcomplex, 2, 8kDa [Apis mellifera]	cellular component: cell (GO:0005623);; cellular component: membrane (GO:0016020);; cellular component: macromolecular complex (GO:0032991);; cellular component: organelle (GO:0043226);; cellular component: organelle part (GO:0044422);; cellular component: membrane part (GO:0044425);; cellular component: cell part (GO:0044464)
gene1211	LOC552128	133.843	8279	130.619	8508	128.603	7567	140.743	10076	201.674	12926	125.579	7623	0.0144423	-0.446291	down	[CE]	Energy production and conversion;; Amino acid transport and metabolism	Molecular Function: magnesium ion binding (GO:0000287);; Molecular Function: isocitrate dehydrogenase (NAD+) activity (GO:0004449);; Cellular Component: mitochondrion (GO:0005739);; Biological Process: tricarboxylic acid cycle (GO:0006099);; Molecular Function: NAD binding (GO:0051287);;	K00030|0|ame:552128|K00030 isocitrate dehydrogenase (NAD+) [EC:1.1.1.41] | (RefSeq) isocitrate dehydrogenase [NAD] subunit beta, mitochondrial	Citrate cycle (TCA cycle) (ko00020);; Carbon metabolism (ko01200);; 2-Oxocarboxylic acid metabolism (ko01210);; Biosynthesis of amino acids (ko01230)	[E]	Amino acid transport and metabolism	Isocitrate/isopropylmalate dehydrogenase	Probable isocitrate dehydrogenase [NAD] subunit beta, mitochondrial OS=Caenorhabditis elegans OX=6239 GN=idhb-1 PE=3 SV=1	E	Amino acid transport and metabolism	PREDICTED: isocitrate dehydrogenase [NAD] subunit beta, mitochondrial [Apis mellifera]	molecular function: binding (GO:0005488);; molecular function: catalytic activity (GO:0003824);; biological process: metabolic process (GO:0008152);; biological process: single-organism process (GO:0044699);; cellular component: cell (GO:0005623);; cellular component: organelle (GO:0043226);; cellular component: cell part (GO:0044464);; biological process: cellular process (GO:0009987)
gene12114	LOC413799	57.2868	1965	20.4928	737	16.9826	553	82.2365	3263	66.447	2380	30.2663	1009	0.0294897	-0.68952	down	--	--	Cellular Component: mitochondrial inner membrane presequence translocase complex (GO:0005744);; Biological Process: intracellular protein transport (GO:0006886);; Molecular Function: P-P-bond-hydrolysis-driven protein transmembrane transporter activity (GO:0015450);; Cellular Component: integral component of membrane (GO:0016021);; Biological Process: protein transmembrane transport (GO:0071806);;	K17795|7.69709e-111|ame:413799|K17795 mitochondrial import inner membrane translocase subunit TIM17 | (RefSeq) Tim17; mitochondrial import inner membrane translocase subunit Tim17-A	--	[U]	Intracellular trafficking, secretion, and vesicular transport	Tim17/Tim22/Tim23/Pmp24 family	Probable mitochondrial import inner membrane translocase subunit Tim17 1 OS=Drosophila melanogaster OX=7227 GN=Tim17b1 PE=2 SV=2	O	Posttranslational modification, protein turnover, chaperones	PREDICTED: mitochondrial import inner membrane translocase subunit Tim17-A [Apis mellifera]	cellular component: cell (GO:0005623);; cellular component: membrane (GO:0016020);; cellular component: macromolecular complex (GO:0032991);; cellular component: organelle (GO:0043226);; cellular component: organelle part (GO:0044422);; cellular component: membrane part (GO:0044425);; cellular component: cell part (GO:0044464);; biological process: localization (GO:0051179);; molecular function: …
gene12133	Rpl39	47.7168	857	32.4063	670	26.953	506	62.2122	1254	50.0415	1067	60.0619	1226	0.00148577	-0.81726	down	[J]	Translation, ribosomal structure and biogenesis	Molecular Function: structural constituent of ribosome (GO:0003735);; Cellular Component: ribosome (GO:0005840);; Biological Process: translation (GO:0006412);;	K02924|3.89399e-27|hst:105183438|K02924 large subunit ribosomal protein L39e | (RefSeq) uncharacterized LOC105183438	Ribosome (ko03010)	[J]	Translation, ribosomal structure and biogenesis	Ribosomal L39 protein	60S ribosomal protein L39 OS=Spodoptera frugiperda OX=7108 GN=RpL39 PE=3 SV=1	J	Translation, ribosomal structure and biogenesis	PREDICTED: uncharacterized protein LOC105183438 [Harpegnathos saltator]	molecular function: structural molecule activity (GO:0005198);; cellular component: cell (GO:0005623);; cellular component: macromolecular complex (GO:0032991);; cellular component: organelle (GO:0043226);; cellular component: cell part (GO:0044464);; biological process: metabolic process (GO:0008152);; biological process: cellular process (GO:0009987)
gene12134	LOC551710	50.0407	2504	22.4291	1212	9.38877	437	77.1946	4731	41.8986	2207	83.1538	3852	0.00788944	-0.84696	down	[C]	Energy production and conversion	Molecular Function: electron carrier activity (GO:0009055);; Molecular Function: flavin adenine dinucleotide binding (GO:0050660);;	K03522|0|ame:551710|K03522 electron transfer flavoprotein alpha subunit | (RefSeq) electron transfer flavoprotein subunit alpha, mitochondrial	--	[C]	Energy production and conversion	Electron transfer flavoprotein domain;; Electron transfer flavoprotein FAD-binding domain	Probable electron transfer flavoprotein subunit alpha, mitochondrial OS=Caenorhabditis elegans OX=6239 GN=F27D4.1 PE=3 SV=2	C	Energy production and conversion	PREDICTED: electron transfer flavoprotein subunit alpha, mitochondrial [Apis mellifera]	molecular function: electron carrier activity (GO:0009055);; molecular function: binding (GO:0005488)
gene12135	LOC551686	16.4423	2141	23.0562	3559	28.6605	3802	7.43018	1125	19.1683	2546	6.72082	790	0.0164828	0.703309	up	--	--	--	--	--	[T]	Signal transduction mechanisms	Apoptosis inhibitory protein 5 (API5)	Apoptosis inhibitor 5 homolog OS=Drosophila melanogaster OX=7227 GN=Aac11 PE=2 SV=1	S	Function unknown	PREDICTED: apoptosis inhibitor 5 [Apis mellifera]	--
gene12147	LOC107963996	21.9362	1165	21.8973	1225	20.8219	1052	48.0056	2951	19.8779	1094	67.5423	3520	0.00658106	-0.848816	down	[K]	Transcription	--	--	--	[R]	General function prediction only	Leucine rich repeat;; Leucine rich repeats (6 copies);; Leucine Rich repeats (2 copies);; Leucine-rich repeat;; Leucine Rich Repeat	Toll-like receptor 7 OS=Drosophila melanogaster OX=7227 GN=Toll-7 PE=1 SV=1	S	Function unknown	PREDICTED: leucine-rich repeat-containing protein 70-like [Apis mellifera]	--
gene1216	LOC726591	12.9714	1842	8.38402	1441	12.7468	2344	15.1223	2401	21.718	4410	17.0483	2294	0.0044506	-0.687097	down	--	--	--	--	--	--	--	--	--	S	Function unknown	PREDICTED: LOW QUALITY PROTEIN: coiled-coil domain-containing protein 13 [Apis mellifera]	--
gene1217	LOC113218556	5.56277	396	5.46502	410	28.2996	1914	2.80653	231	5.7279	422	1.24469	87	0.0139934	0.778476	up	[J]	Translation, ribosomal structure and biogenesis	Molecular Function: nucleotide binding (GO:0000166);; Molecular Function: nucleic acid binding (GO:0003676);;	--	--	[R]	General function prediction only	RNA recognition motif. (a.k.a. RRM, RBD, or RNP domain)	Polyadenylate-binding protein 2 OS=Drosophila melanogaster OX=7227 GN=Pabp2 PE=1 SV=1	S	Function unknown	PREDICTED: glutamic acid-rich protein [Apis cerana]	molecular function: binding (GO:0005488)
gene12197	LOC552610	378.198	8942	359.659	8955	291.04	6546	665.965	18225	544.13	13331	503.427	11681	0.00100649	-0.830283	down	--	--	Molecular Function: cytochrome-c oxidase activity (GO:0004129);; Cellular Component: mitochondrial envelope (GO:0005740);; Biological Process: hydrogen ion transmembrane transport (GO:1902600);;	K02265|1.08794e-85|ame:552610|K02265 cytochrome c oxidase subunit 5b | (RefSeq) Cox5b; cytochrome c oxidase subunit 5B, mitochondrial	Oxidative phosphorylation (ko00190)	[C]	Energy production and conversion	Cytochrome c oxidase subunit Vb	--	O	Posttranslational modification, protein turnover, chaperones	PREDICTED: cytochrome c oxidase subunit 5B, mitochondrial [Apis mellifera]	molecular function: catalytic activity (GO:0003824);; molecular function: transporter activity (GO:0005215);; molecular function: electron carrier activity (GO:0009055);; biological process: metabolic process (GO:0008152);; biological process: single-organism process (GO:0044699);; biological process: localization (GO:0051179);; cellular component: cell (GO:0005623);; cellular component: organell…
gene12220	LOC726418	39.3408	3772	47.8623	4832	38.4286	3505	55.25	6131	80.4085	7988	54.2462	5104	0.000601392	-0.72296	down	[P]	Inorganic ion transport and metabolism	Molecular Function: N,N-dimethylaniline monooxygenase activity (GO:0004499);; Molecular Function: flavin adenine dinucleotide binding (GO:0050660);; Molecular Function: NADP binding (GO:0050661);; Biological Process: oxidation-reduction process (GO:0055114);;	--	--	[Q]	Secondary metabolites biosynthesis, transport and catabolism	Flavin-binding monooxygenase-like;; Pyridine nucleotide-disulphide oxidoreductase;; Pyridine nucleotide-disulphide oxidoreductase;; FAD dependent oxidoreductase;; NAD(P)-binding Rossmann-like domain;; FAD-NAD(P)-binding;; L-lysine 6-monooxygenase (NADPH-requiring);; Pyridine nucleotide-disulphide oxidoreductase	Senecionine N-oxygenase OS=Tyria jacobaeae OX=179666 GN=sno1 PE=1 SV=1	P	Inorganic ion transport and metabolism	PREDICTED: flavin-containing monooxygenase FMO GS-OX-like 4 [Apis mellifera]	molecular function: catalytic activity (GO:0003824);; biological process: metabolic process (GO:0008152);; biological process: single-organism process (GO:0044699);; molecular function: binding (GO:0005488)
gene12302	LOC100576967	27.5351	787	25.6976	768	18.4385	494	33.2069	1083	27.7928	818	36.6828	1040	0.0344719	-0.572637	down	--	--	--	K14324|4.75731e-106|soc:105194629|K14324 histone deacetylase complex subunit SAP18 | (RefSeq) histone deacetylase complex subunit SAP18	RNA transport (ko03013);; mRNA surveillance pathway (ko03015)	[K]	Transcription	Sin3 associated polypeptide p18 (SAP18)	Histone deacetylase complex subunit SAP18 OS=Drosophila melanogaster OX=7227 GN=Bin1 PE=1 SV=1	S	Function unknown	PREDICTED: histone deacetylase complex subunit SAP18 isoform X1 [Bombus impatiens]	--
gene12343	LOC113219372	15.259	838	11.1208	828	10.8236	540	18.1325	1161	16.9266	968	16.5529	1127	0.0177361	-0.616771	down	[GEPR]	Carbohydrate transport and metabolism;; Amino acid transport and metabolism;; Inorganic ion transport and metabolism;; General function prediction only	Molecular Function: catalytic activity (GO:0003824);; Biological Process: metabolic process (GO:0008152);; Cellular Component: integral component of membrane (GO:0016021);; Molecular Function: transmembrane transporter activity (GO:0022857);; Biological Process: transmembrane transport (GO:0055085);;	--	--	[R]	General function prediction only	Sugar (and other) transporter;; Major Facilitator Superfamily	Organic cation transporter protein OS=Drosophila melanogaster OX=7227 GN=Orct PE=1 SV=1	G	Carbohydrate transport and metabolism	PREDICTED: organic cation transporter protein [Apis mellifera]	molecular function: catalytic activity (GO:0003824);; biological process: metabolic process (GO:0008152);; cellular component: membrane (GO:0016020);; cellular component: membrane part (GO:0044425);; molecular function: transporter activity (GO:0005215);; biological process: localization (GO:0051179)
gene1253	LOC412262	4.15219	447	3.30407	374	1.41768	145	0.512528	64	1.99742	223	0.373577	40	0.0208987	0.736717	up	--	--	--	K16536|0|ame:412262|K16536 protein HOOK3 | (RefSeq) protein Hook homolog 3	--	--	--	HOOK protein	Protein Hook homolog OS=Branchiostoma floridae OX=7739 GN=BRAFLDRAFT_281537 PE=3 SV=1	Z	Cytoskeleton	PREDICTED: protein Hook homolog 3 [Apis mellifera]	--
gene1265	LOC410676	32.2183	940	29.0475	899	26.831	752	27.2251	922	44.1223	1337	32.938	934	0.0205793	-0.426221	down	[F]	Nucleotide transport and metabolism	Molecular Function: adenylate kinase activity (GO:0004017);; Molecular Function: ATP binding (GO:0005524);; Cellular Component: nucleus (GO:0005634);; Molecular Function: ATPase activity (GO:0016887);; Biological Process: nucleotide phosphorylation (GO:0046939);;	K18532|2.80009e-107|ame:410676|K18532 adenylate kinase [EC:2.7.4.3] | (RefSeq) Ak6; adenylate kinase isoenzyme 6	Purine metabolism (ko00230);; Ribosome biogenesis in eukaryotes (ko03008)	[F]	Nucleotide transport and metabolism	AAA domain	Adenylate kinase isoenzyme 6 homolog OS=Drosophila melanogaster OX=7227 GN=Ak6 PE=1 SV=1	F	Nucleotide transport and metabolism	PREDICTED: adenylate kinase isoenzyme 6 [Apis mellifera]	molecular function: catalytic activity (GO:0003824);; biological process: metabolic process (GO:0008152);; biological process: cellular process (GO:0009987);; biological process: single-organism process (GO:0044699);; molecular function: binding (GO:0005488);; cellular component: cell (GO:0005623);; cellular component: organelle (GO:0043226);; cellular component: cell part (GO:0044464)
gene1267	LOC410675	38.341	5262	29.6974	4156	36.3073	5144	18.4377	2562	31.7834	4241	22.5595	2734	0.0280964	0.409137	up	--	--	--	K14443|7.09774e-174|ame:410675|K14443 protein Tob/BTG | (RefSeq) GB16183; maternal B9.10 protein-like	RNA degradation (ko03018)	[TR]	Signal transduction mechanisms;; General function prediction only	BTG family	BTG family protein OS=Dictyostelium discoideum OX=44689 GN=btg PE=3 SV=1	S	Function unknown	PREDICTED: maternal B9.10 protein-like [Apis mellifera]	--
gene13	LOC113219111	26.0558	1432	22.0672	1290	21.7582	1154	23.3205	1482	40.5969	2316	21.5394	1163	0.0332701	-0.440899	down	[E]	Amino acid transport and metabolism	Cellular Component: glycine cleavage complex (GO:0005960);; Biological Process: glycine decarboxylation via glycine cleavage system (GO:0019464);;	K02437|1.45576e-67|soc:105201827|K02437 glycine cleavage system H protein | (RefSeq) glycine cleavage system H protein, mitochondrial	Glycine, serine and threonine metabolism (ko00260);; Glyoxylate and dicarboxylate metabolism (ko00630)	[E]	Amino acid transport and metabolism	Glycine cleavage H-protein	Glycine cleavage system H protein, mitochondrial OS=Drosophila melanogaster OX=7227 GN=ppl PE=2 SV=1	E	Amino acid transport and metabolism	PREDICTED: glycine cleavage system H protein, mitochondrial [Apis cerana]	cellular component: cell (GO:0005623);; cellular component: macromolecular complex (GO:0032991);; cellular component: cell part (GO:0044464);; biological process: metabolic process (GO:0008152);; biological process: cellular process (GO:0009987);; biological process: single-organism process (GO:0044699)
gene1303	LOC724239	2.44821	106	0.832651	55	0.783793	32	1.47547	75	6.13872	503	1.44458	86	0.01847	-0.741587	down	[KE]	Transcription;; Amino acid transport and metabolism	Molecular Function: transaminase activity (GO:0008483);; Biological Process: biosynthetic process (GO:0009058);; Molecular Function: pyridoxal phosphate binding (GO:0030170);;	K00825|0|ame:724239|K00825 kynurenine/2-aminoadipate aminotransferase [EC:2.6.1.7 2.6.1.39] | (RefSeq) GB10285; kynurenine/alpha-aminoadipate aminotransferase, mitochondrial-like	Lysine biosynthesis (ko00300);; Lysine degradation (ko00310);; Tryptophan metabolism (ko00380);; 2-Oxocarboxylic acid metabolism (ko01210);; Biosynthesis of amino acids (ko01230)	[E]	Amino acid transport and metabolism	Aminotransferase class I and II;; Alanine-glyoxylate amino-transferase	Aromatic amino acid aminotransferase DDB_G0287711 OS=Dictyostelium discoideum OX=44689 GN=DDB_G0287711 PE=3 SV=1	K	Transcription	PREDICTED: kynurenine/alpha-aminoadipate aminotransferase, mitochondrial-like [Apis mellifera]	molecular function: catalytic activity (GO:0003824);; biological process: metabolic process (GO:0008152);; molecular function: binding (GO:0005488)
gene1305	LOC408568	24.4992	2020	20.5026	1713	22.398	1553	12.6079	1114	19.8646	1475	14.1743	1024	0.0468936	0.344932	up	[R]	General function prediction only	Biological Process: peptide metabolic process (GO:0006518);; Cellular Component: integral component of membrane (GO:0016021);; Molecular Function: lyase activity (GO:0016829);;	K18200|0|ame:408568|K18200 peptidylamidoglycolate lyase [EC:4.3.2.5] | (RefSeq) GB17423; peptidyl-alpha-hydroxyglycine alpha-amidating lyase 1-like	--	[O]	Posttranslational modification, protein turnover, chaperones	NHL repeat	Peptidyl-alpha-hydroxyglycine alpha-amidating lyase 1 OS=Drosophila melanogaster OX=7227 GN=Pal1 PE=1 SV=1	S	Function unknown	PREDICTED: peptidyl-alpha-hydroxyglycine alpha-amidating lyase 1-like isoform X1 [Apis mellifera]	biological process: metabolic process (GO:0008152);; biological process: cellular process (GO:0009987);; cellular component: membrane (GO:0016020);; cellular component: membrane part (GO:0044425);; molecular function: catalytic activity (GO:0003824)
gene1344	LOC410788	38.521	6210	42.0753	7183	50.8874	7839	62.0535	11555	59.3241	9898	51.9759	8275	0.0132878	-0.572447	down	[ET]	Amino acid transport and metabolism;; Signal transduction mechanisms	Molecular Function: ionotropic glutamate receptor activity (GO:0004970);; Molecular Function: extracellular-glutamate-gated ion channel activity (GO:0005234);; Cellular Component: integral component of membrane (GO:0016021);; Cellular Component: cell junction (GO:0030054);; Biological Process: ion transmembrane transport (GO:0034220);; Biological Process: ionotropic glutamate receptor signaling p…	--	--	[PET]	Inorganic ion transport and metabolism;; Amino acid transport and metabolism;; Signal transduction mechanisms	Ligand-gated ion channel;; Ligated ion channel L-glutamate- and glycine-binding site;; Receptor family ligand binding region;; Bacterial extracellular solute-binding proteins, family 3	Glutamate receptor OS=Lymnaea stagnalis OX=6523 PE=2 SV=1	P	Inorganic ion transport and metabolism	PREDICTED: glutamate receptor ionotropic, kainate 2-like [Apis mellifera]	molecular function: signal transducer activity (GO:0004871);; molecular function: transporter activity (GO:0005215);; molecular function: molecular transducer activity (GO:0060089);; biological process: cellular process (GO:0009987);; biological process: signaling (GO:0023052);; biological process: single-organism process (GO:0044699);; biological process: response to stimulus (GO:0050896);; biol…
gene1345	LOC107963993	2.48422	397	1.99961	337	2.07625	316	3.32241	614	3.13518	519	3.51651	551	0.00201356	-0.742562	down	--	--	Molecular Function: hydrolase activity (GO:0016787);;	--	--	[M]	Cell wall/membrane/envelope biogenesis	Pectinacetylesterase	Palmitoleoyl-protein carboxylesterase NOTUM OS=Drosophila melanogaster OX=7227 GN=Notum PE=1 SV=3	S	Function unknown	PREDICTED: palmitoleoyl-protein carboxylesterase NOTUM-like isoform X3 [Apis mellifera]	molecular function: catalytic activity (GO:0003824)
gene1379	MsrA	23.0223	1430	34.638	2265	33.689	1990	27.5676	1981	64.2055	4130	36.1561	2203	0.0394772	-0.531117	down	[O]	Posttranslational modification, protein turnover, chaperones	Biological Process: response to oxidative stress (GO:0006979);; Molecular Function: peptide-methionine (S)-S-oxide reductase activity (GO:0008113);; Biological Process: protein repair (GO:0030091);; Biological Process: oxidation-reduction process (GO:0055114);;	K07304|3.65638e-156|ame:409097|K07304 peptide-methionine (S)-S-oxide reductase [EC:1.8.4.11] | (RefSeq) MsrA, GB10196; methionine sulphoxide reductase A	--	[O]	Posttranslational modification, protein turnover, chaperones	Peptide methionine sulfoxide reductase	Peptide methionine sulfoxide reductase OS=Drosophila melanogaster OX=7227 GN=Eip71CD PE=2 SV=2	O	Posttranslational modification, protein turnover, chaperones	PREDICTED: methionine sulphoxide reductase A isoform X2 [Apis mellifera]	biological process: response to stimulus (GO:0050896);; molecular function: catalytic activity (GO:0003824);; biological process: metabolic process (GO:0008152);; biological process: single-organism process (GO:0044699);; biological process: cellular process (GO:0009987)
gene1418	LOC408633	6.09492	175	6.31595	193	5.15748	141	13.5563	454	9.64481	289	12.2685	348	0.000626194	-0.967159	down	--	--	Molecular Function: DNA binding (GO:0003677);;	--	--	[R]	General function prediction only	Myb-like DNA-binding domain;; Myb-like DNA-binding domain	--	S	Function unknown	PREDICTED: chromatin complexes subunit BAP18 isoform X1 [Bombus impatiens]	molecular function: binding (GO:0005488)
gene1419	LOC102653614	5.02251	321	4.79352	288	4.34195	251	7.5369	506	5.02515	294	7.92603	449	0.0493625	-0.562986	down	--	--	Molecular Function: methyltransferase activity (GO:0008168);; Biological Process: methylation (GO:0032259);;	--	--	[R]	General function prediction only	Bicoid-interacting protein 3 (Bin3);; Methyltransferase domain;; Methyltransferase domain;; Methyltransferase domain;; Methyltransferase domain	Probable RNA methyltransferase CG11342 OS=Drosophila melanogaster OX=7227 GN=CG11342 PE=3 SV=1	S	Function unknown	PREDICTED: probable RNA methyltransferase CG11342 isoform X1 [Apis mellifera]	molecular function: catalytic activity (GO:0003824);; biological process: metabolic process (GO:0008152)
gene1452	LOC727199	60.642	1629	82.6302	2356	90.5138	2331	110.286	3456	132.139	3707	87.6576	2329	0.0107065	-0.6186	down	[C]	Energy production and conversion	Molecular Function: NADH dehydrogenase (ubiquinone) activity (GO:0008137);; Molecular Function: electron carrier activity (GO:0009055);; Cellular Component: membrane (GO:0016020);; Biological Process: oxidation-reduction process (GO:0055114);;	K11352|3.36336e-68|cfo:105252575|K11352 NADH dehydrogenase (ubiquinone) 1 alpha subcomplex subunit 12 | (RefSeq) probable NADH dehydrogenase [ubiquinone] 1 alpha subcomplex subunit 12	Oxidative phosphorylation (ko00190)	[C]	Energy production and conversion	NADH ubiquinone oxidoreductase subunit NDUFA12	Probable NADH dehydrogenase [ubiquinone] 1 alpha subcomplex subunit 12 OS=Caenorhabditis elegans OX=6239 GN=Y94H6A.8 PE=3 SV=2	I	Lipid transport and metabolism	PREDICTED: probable NADH dehydrogenase [ubiquinone] 1 alpha subcomplex subunit 12 [Apis mellifera]	molecular function: catalytic activity (GO:0003824);; biological process: metabolic process (GO:0008152);; biological process: single-organism process (GO:0044699);; molecular function: electron carrier activity (GO:0009055);; cellular component: membrane (GO:0016020)
gene1453	LOC107965571	6.0303	142	3.68435	91	6.5579	150	1.73922	47	0.772435	22	0.985115	23	0.00108586	1.03104	up	--	--	--	--	--	--	--	--	--	S	Function unknown	PREDICTED: uncharacterized protein LOC107965571, partial [Apis mellifera]	--
gene1456	LOC551381	222.027	4453	210.644	4449	164.662	3141	361.369	8388	274.564	5705	274.515	5403	0.00644886	-0.714037	down	--	--	Cellular Component: integral component of membrane (GO:0016021);;	--	--	--	--	Deltamethrin resistance	--	--	--	PREDICTED: uncharacterized protein LOC551381 [Apis mellifera]	cellular component: membrane (GO:0016020);; cellular component: membrane part (GO:0044425)
gene1491	LOC412353	88.7947	7766	86.8255	7814	150.148	11903	137.146	13901	159.495	13878	149.984	11915	0.0131505	-0.595852	down	[O]	Posttranslational modification, protein turnover, chaperones	Biological Process: reproduction (GO:0000003);; Biological Process: nematode larval development (GO:0002119);; Cellular Component: nucleus (GO:0005634);; Cellular Component: cytoplasm (GO:0005737);; Biological Process: apoptotic process (GO:0006915);; Biological Process: embryo development ending in birth or egg hatching (GO:0009792);; Biological Process: protein catabolic process (GO:0030163);;	K08770|0|nvi:100115399|K08770 ubiquitin C | (RefSeq) polyubiquitin-A	--	[OR]	Posttranslational modification, protein turnover, chaperones;; General function prediction only	Ubiquitin family;; Ubiquitin-2 like Rad60 SUMO-like;; Ubiquitin-like domain;; DUF2407 ubiquitin-like domain;; Ubiquitin-2 like Rad60 SUMO-like;; Protein of unknown function (DUF2870);; Domain of Unknown Function with PDB structure (DUF3861);; ORF11CD3 domain	Polyubiquitin-A OS=Caenorhabditis elegans OX=6239 GN=ubq-1 PE=3 SV=1	O	Posttranslational modification, protein turnover, chaperones	PREDICTED: polyubiquitin-A [Ooceraea biroi]	biological process: reproduction (GO:0000003);; biological process: multicellular organismal process (GO:0032501);; biological process: developmental process (GO:0032502);; biological process: single-organism process (GO:0044699);; cellular component: cell (GO:0005623);; cellular component: organelle (GO:0043226);; cellular component: cell part (GO:0044464);; biological process: cellular process …
gene1507	LOC725725	1987.64	51727	1553.6	42576	893.253	22112	3051.27	91908	1600.72	43165	2644.73	67544	0.0239974	-0.686636	down	--	--	Cellular Component: extracellular region (GO:0005576);; Biological Process: chitin metabolic process (GO:0006030);; Molecular Function: chitin binding (GO:0008061);;	--	--	--	--	Chitin binding Peritrophin-A domain	Peritrophin-1 OS=Anopheles gambiae OX=7165 GN=Aper1 PE=2 SV=2	--	--	PREDICTED: peritrophin-1-like [Apis mellifera]	cellular component: extracellular region (GO:0005576);; biological process: metabolic process (GO:0008152);; molecular function: binding (GO:0005488)
gene1510	LOC724199	5443.81	176499	3212.77	109886	1572.53	48582	6507.42	244633	5317.3	178951	6415.57	204490	0.0154345	-0.73916	down	--	--	Cellular Component: extracellular region (GO:0005576);; Biological Process: chitin metabolic process (GO:0006030);; Molecular Function: chitin binding (GO:0008061);; Cellular Component: membrane (GO:0016020);;	--	--	--	--	Chitin binding Peritrophin-A domain	--	S	Function unknown	PREDICTED: early nodulin-75-like [Apis mellifera]	cellular component: extracellular region (GO:0005576);; biological process: metabolic process (GO:0008152);; molecular function: binding (GO:0005488);; cellular component: membrane (GO:0016020)
gene1512	LOC100576425	30.3406	3132	40.4697	4307	59.5318	5764	18.886	2523	17.2615	2003	20.9646	2086	0.0262099	0.60529	up	--	--	Cellular Component: integral component of membrane (GO:0016021);;	--	--	--	--	--	--	S	Function unknown	PREDICTED: uncharacterized protein LOC100576425 isoform X1 [Apis mellifera]	cellular component: membrane (GO:0016020);; cellular component: membrane part (GO:0044425)
gene1541	LOC725305	252.448	15526	353.915	22920	496.762	29057	139.895	9958	220	14452	180.566	10898	0.0144478	0.622198	up	--	--	Cellular Component: integral component of membrane (GO:0016021);;	--	--	--	--	--	--	--	--	PREDICTED: uncharacterized protein LOC725305 [Apis mellifera]	cellular component: membrane (GO:0016020);; cellular component: membrane part (GO:0044425)
gene155	LOC724238	0.741843	202	0.655865	159	1.07726	260	0.34327	99	0.314454	75	0.415268	88	0.0119389	0.72784	up	--	--	Cellular Component: nucleus (GO:0005634);; Biological Process: regulation of transcription, DNA-templated (GO:0006355);; Biological Process: multicellular organism development (GO:0007275);; Molecular Function: sequence-specific DNA binding (GO:0043565);;	K08031|0|ame:724238|K08031 paired box protein 6 | (RefSeq) GB12355; paired box protein Pax-6-like	--	[K]	Transcription	'Paired box' domain;; Homeobox domain	Paired box protein Pax-6 OS=Drosophila melanogaster OX=7227 GN=ey PE=1 SV=3	K	Transcription	PREDICTED: paired box protein Pax-6-like isoform X1 [Apis mellifera]	cellular component: cell (GO:0005623);; cellular component: organelle (GO:0043226);; cellular component: cell part (GO:0044464);; biological process: biological regulation (GO:0065007);; biological process: multicellular organismal process (GO:0032501);; biological process: developmental process (GO:0032502);; biological process: single-organism process (GO:0044699);; molecular function: binding …
gene1562	LOC727049	46.1884	802	49.9253	913	42.922	709	68.5586	1377	67.9794	1223	57.2054	974	0.00655352	-0.632455	down	--	--	--	K03946|4.82552e-59|ame:727049|K03946 NADH dehydrogenase (ubiquinone) 1 alpha subcomplex subunit 2 | (RefSeq) NADH dehydrogenase [ubiquinone] 1 alpha subcomplex subunit 2	Oxidative phosphorylation (ko00190)	[C]	Energy production and conversion	Mitochondrial ribosomal protein L51 / S25 / CI-B8 domain	--	I	Lipid transport and metabolism	PREDICTED: NADH dehydrogenase [ubiquinone] 1 alpha subcomplex subunit 2 [Apis mellifera]	--
gene1588	LOC412386	22.7521	2798	23.3041	3017	21.298	2491	11.9907	1707	16.1944	2063	12.4811	1506	0.0156022	0.437793	up	--	--	--	--	--	[T]	Signal transduction mechanisms	Putative zinc-RING and/or ribbon;; RUN domain	Differentially expressed in FDCP 8 homolog OS=Drosophila melanogaster OX=7227 GN=CG11534 PE=2 SV=1	S	Function unknown	PREDICTED: pleckstrin homology domain-containing family M member 1 [Apis mellifera]	--
gene1620	LOC107965774	1.27076	72	1.61656	94	2.20449	117	20.9074	1309	1.86298	109	0.714451	43	0.0206975	-0.661908	down	--	--	Cellular Component: extracellular region (GO:0005576);; Biological Process: chitin metabolic process (GO:0006030);; Molecular Function: chitin binding (GO:0008061);;	--	--	--	--	Chitin binding Peritrophin-A domain	--	--	--	PREDICTED: uncharacterized protein LOC107965774 [Apis mellifera]	cellular component: extracellular region (GO:0005576);; biological process: metabolic process (GO:0008152);; molecular function: binding (GO:0005488)
gene167	LOC726316	129.06	2932	98.4053	2354	112.185	2424	114.561	3013	179.034	4214	98.9313	2206	0.0449138	-0.397404	down	--	--	Cellular Component: mitochondrial inner membrane (GO:0005743);; Biological Process: mitochondrial electron transport, ubiquinol to cytochrome c (GO:0006122);; Molecular Function: ubiquinol-cytochrome-c reductase activity (GO:0008121);; Cellular Component: respiratory chain (GO:0070469);; Biological Process: hydrogen ion transmembrane transport (GO:1902600);;	K00416|2.12004e-55|ame:726316|K00416 ubiquinol-cytochrome c reductase subunit 6 | (RefSeq) cytochrome b-c1 complex subunit 6, mitochondrial	Oxidative phosphorylation (ko00190)	[C]	Energy production and conversion	Ubiquinol-cytochrome C reductase hinge protein	--	C	Energy production and conversion	PREDICTED: cytochrome b-c1 complex subunit 6, mitochondrial [Apis mellifera]	cellular component: cell (GO:0005623);; cellular component: membrane (GO:0016020);; cellular component: organelle (GO:0043226);; cellular component: organelle part (GO:0044422);; cellular component: cell part (GO:0044464);; biological process: metabolic process (GO:0008152);; biological process: cellular process (GO:0009987);; biological process: single-organism process (GO:0044699);; molecular f…
gene1688	LOC412759	7.23158	235	7.31249	248	14.6479	494	3.82854	144	3.05564	103	3.566	114	0.0089599	0.795172	up	--	--	Molecular Function: calcium ion binding (GO:0005509);;	--	--	[T]	Signal transduction mechanisms	EF-hand domain pair;; EF-hand domain;; EF hand	Calmodulin OS=Plasmodium falciparum OX=5833 PE=3 SV=4	DTZ	Cell cycle control, cell division, chromosome partitioning;; Signal transduction mechanisms;; Cytoskeleton	PREDICTED: EF-hand calcium-binding domain-containing protein 2-like isoform X1 [Apis mellifera]	molecular function: binding (GO:0005488)
gene1735	LOC410087	31.1967	2279	39.532	3041	32.6205	2266	44.8718	3793	228.836	17317	53.0745	3804	0.000815151	-1.04503	down	--	--	--	--	--	[O]	Posttranslational modification, protein turnover, chaperones	Hsp20/alpha crystallin family	Protein lethal(2)essential for life OS=Drosophila melanogaster OX=7227 GN=l(2)efl PE=1 SV=1	O	Posttranslational modification, protein turnover, chaperones	PREDICTED: uncharacterized protein LOC410087 [Apis mellifera]	--
gene1736	LOC724274	136.198	5694	128.363	5651	89.1015	3543	217.755	10536	175.822	7616	219.621	9009	0.00145519	-0.847251	down	--	--	--	K09542|2.75108e-116|ame:724274|K09542 crystallin, alpha B | (RefSeq) GB10397; protein lethal(2)essential for life-like	Protein processing in endoplasmic reticulum (ko04141);; Longevity regulating pathway - multiple species (ko04213)	[O]	Posttranslational modification, protein turnover, chaperones	Hsp20/alpha crystallin family	Protein lethal(2)essential for life OS=Drosophila melanogaster OX=7227 GN=l(2)efl PE=1 SV=1	O	Posttranslational modification, protein turnover, chaperones	PREDICTED: protein lethal(2)essential for life-like [Apis mellifera]	--
gene1737	LOC724367	112.448	4392	162.59	6688	69.7269	2591	138.79	6274	175.817	7116	247.306	9479	0.0290843	-0.648718	down	--	--	--	K09542|2.74677e-150|ame:724367|K09542 crystallin, alpha B | (RefSeq) GB14435; protein lethal(2)essential for life-like	Protein processing in endoplasmic reticulum (ko04141);; Longevity regulating pathway - multiple species (ko04213)	[O]	Posttranslational modification, protein turnover, chaperones	Hsp20/alpha crystallin family	Protein lethal(2)essential for life OS=Drosophila melanogaster OX=7227 GN=l(2)efl PE=1 SV=1	O	Posttranslational modification, protein turnover, chaperones	PREDICTED: protein lethal(2)essential for life-like [Apis mellifera]	--
gene1740	LOC724488	996.401	35298	625.97	23352	613.982	20689	1057.6	43364	828.479	30411	1057.33	36758	0.0364964	-0.555742	down	--	--	--	K09542|3.96727e-129|ame:724488|K09542 crystallin, alpha B | (RefSeq) GB14621; protein lethal(2)essential for life-like	Protein processing in endoplasmic reticulum (ko04141);; Longevity regulating pathway - multiple species (ko04213)	[O]	Posttranslational modification, protein turnover, chaperones	Hsp20/alpha crystallin family	Protein lethal(2)essential for life OS=Drosophila melanogaster OX=7227 GN=l(2)efl PE=1 SV=1	O	Posttranslational modification, protein turnover, chaperones	PREDICTED: protein lethal(2)essential for life-like [Apis mellifera]	--
gene1768	LOC410894	693.314	25876	417.562	16411	195.963	6957	970.853	41938	285.794	11053	1237.35	45319	0.0473718	-0.632248	down	[O]	Posttranslational modification, protein turnover, chaperones	Molecular Function: serine-type endopeptidase activity (GO:0004252);; Biological Process: proteolysis (GO:0006508);;	--	--	[E]	Amino acid transport and metabolism	Trypsin;; Trypsin-like peptidase domain	Chymotrypsin-1 OS=Solenopsis invicta OX=13686 PE=1 SV=1	O	Posttranslational modification, protein turnover, chaperones	PREDICTED: chymotrypsin-1 [Apis mellifera]	molecular function: catalytic activity (GO:0003824);; biological process: metabolic process (GO:0008152)
gene1793	LOC413928	38.5682	1141	37.8925	1181	25.7615	725	48.6169	1665	43.0066	1318	49.7798	1445	0.0241525	-0.592463	down	[J]	Translation, ribosomal structure and biogenesis	Molecular Function: structural constituent of ribosome (GO:0003735);; Cellular Component: ribosome (GO:0005840);; Biological Process: translation (GO:0006412);;	K02871|7.95354e-130|ame:413928|K02871 large subunit ribosomal protein L13 | (RefSeq) mRpL13; 39S ribosomal protein L13, mitochondrial	Ribosome (ko03010)	[J]	Translation, ribosomal structure and biogenesis	Ribosomal protein L13	39S ribosomal protein L13, mitochondrial OS=Drosophila melanogaster OX=7227 GN=mRpL13 PE=2 SV=2	J	Translation, ribosomal structure and biogenesis	PREDICTED: 39S ribosomal protein L13, mitochondrial [Apis mellifera]	molecular function: structural molecule activity (GO:0005198);; cellular component: cell (GO:0005623);; cellular component: macromolecular complex (GO:0032991);; cellular component: organelle (GO:0043226);; cellular component: cell part (GO:0044464);; biological process: metabolic process (GO:0008152);; biological process: cellular process (GO:0009987)
gene180	LOC408622	19.187	1444	12.781	1034	10.4892	776	24.2058	2135	16.1779	1268	25.1568	1890	0.0176594	-0.682376	down	[E]	Amino acid transport and metabolism	Molecular Function: phenylalanine 4-monooxygenase activity (GO:0004505);; Molecular Function: iron ion binding (GO:0005506);; Biological Process: L-phenylalanine catabolic process (GO:0006559);; Molecular Function: amino acid binding (GO:0016597);; Biological Process: oxidation-reduction process (GO:0055114);;	K00500|0|ame:408622|K00500 phenylalanine-4-hydroxylase [EC:1.14.16.1] | (RefSeq) protein henna	Phenylalanine metabolism (ko00360);; Phenylalanine, tyrosine and tryptophan biosynthesis (ko00400);; Biosynthesis of amino acids (ko01230)	[E]	Amino acid transport and metabolism	Biopterin-dependent aromatic amino acid hydroxylase;; ACT domain	Protein henna OS=Drosophila melanogaster OX=7227 GN=Hn PE=2 SV=3	E	Amino acid transport and metabolism	PREDICTED: protein henna isoform X2 [Apis mellifera]	molecular function: catalytic activity (GO:0003824);; biological process: metabolic process (GO:0008152);; biological process: single-organism process (GO:0044699);; molecular function: binding (GO:0005488);; biological process: cellular process (GO:0009987)
gene1806	LOC100579058	0.29065	35	0.155051	20	0.207922	30	0.670602	81	0.598997	77	0.436751	46	0.00453408	-0.881814	down	--	--	Cellular Component: spindle (GO:0005819);; Cellular Component: microtubule (GO:0005874);; Biological Process: activation of protein kinase activity (GO:0032147);; Biological Process: regulation of mitotic spindle organization (GO:0060236);;	--	--	--	--	Targeting protein for Xklp2 (TPX2)	--	--	--	PREDICTED: targeting protein for Xklp2-like isoform X1 [Apis mellifera]	cellular component: cell (GO:0005623);; cellular component: organelle (GO:0043226);; cellular component: organelle part (GO:0044422);; cellular component: cell part (GO:0044464);; cellular component: supramolecular complex (GO:0099080);; biological process: biological regulation (GO:0065007)
gene1848	LOC410884	3.8648	383	2.93022	306	3.39435	320	7.91319	908	2.8836	296	6.14777	598	0.0301568	-0.674287	down	--	--	Cellular Component: extracellular region (GO:0005576);; Molecular Function: carboxylic ester hydrolase activity (GO:0052689);;	--	--	--	--	Lipase	Phospholipase A1 OS=Vespula maculifrons OX=7453 PE=1 SV=1	S	Function unknown	PREDICTED: phospholipase A1 [Apis mellifera]	cellular component: extracellular region (GO:0005576);; molecular function: catalytic activity (GO:0003824)
gene1870	LOC408702	29.1283	2274	49.7987	3329	37.961	2398	82.8726	5871	46.8722	3663	68.988	4439	0.00570534	-0.765402	down	--	--	--	K11364|0|ame:408702|K11364 SAGA-associated factor 29 | (RefSeq) SAGA-associated factor 29	--	[R]	General function prediction only	SGF29 tudor-like domain	--	S	Function unknown	PREDICTED: SAGA-associated factor 29 [Apis mellifera]	--
gene1911	LOC102655100	81.1711	9275	40.4591	5472	62.0325	10384	55.7636	10463	207.743	25787	67.3501	8875	0.0164716	-0.684306	down	--	--	--	K16765|4.45457e-64|aec:105148353|K16765 centrosomal protein CEP78 | (RefSeq) protein Cep78 homolog	--	[S]	Function unknown	Leucine Rich repeat	Protein Cep78 homolog OS=Drosophila melanogaster OX=7227 GN=CG7886 PE=2 SV=2	S	Function unknown	PREDICTED: protein Cep78 homolog [Apis cerana]	--
gene1930	Or11	0.501355	32	0.321613	22	0.792795	48	1.50457	111	1.49381	98	0.742934	47	0.00888168	-0.828878	down	--	--	Molecular Function: olfactory receptor activity (GO:0004984);; Molecular Function: odorant binding (GO:0005549);; Cellular Component: plasma membrane (GO:0005886);; Biological Process: signal transduction (GO:0007165);; Cellular Component: integral component of membrane (GO:0016021);; Biological Process: detection of chemical stimulus involved in sensory perception of smell (GO:0050911);;	--	--	--	--	7tm Odorant receptor	Odorant receptor 4 OS=Aedes aegypti OX=7159 GN=GPROR4 PE=2 SV=1	S	Function unknown	odorant receptor 11 [Apis mellifera]	molecular function: signal transducer activity (GO:0004871);; molecular function: molecular transducer activity (GO:0060089);; biological process: cellular process (GO:0009987);; biological process: signaling (GO:0023052);; biological process: single-organism process (GO:0044699);; biological process: response to stimulus (GO:0050896);; biological process: biological regulation (GO:0065007);; mol…
gene194	LOC552366	4.71112	142	3.3309	106	1.58722	46	6.21757	216	4.31841	134	7.25127	214	0.0311227	-0.680361	down	--	--	--	--	--	--	--	--	--	--	--	PREDICTED: uncharacterized protein LOC552366 [Apis mellifera]	--
gene1997	LOC726747	54.1251	1247	48.4813	1177	37.9238	832	87.458	2333	64.7864	1527	70.3506	1591	0.00570638	-0.742833	down	--	--	Molecular Function: ubiquinol-cytochrome-c reductase activity (GO:0008121);; Cellular Component: integral component of membrane (GO:0016021);; Biological Process: hydrogen ion transmembrane transport (GO:1902600);;	K00418|4.97439e-52|ame:726747|K00418 ubiquinol-cytochrome c reductase subunit 8 | (RefSeq) cytochrome b-c1 complex subunit 8	Oxidative phosphorylation (ko00190)	[C]	Energy production and conversion	UcrQ family	--	I	Lipid transport and metabolism	PREDICTED: cytochrome b-c1 complex subunit 8 [Apis mellifera]	molecular function: catalytic activity (GO:0003824);; molecular function: transporter activity (GO:0005215);; biological process: metabolic process (GO:0008152);; biological process: single-organism process (GO:0044699);; biological process: localization (GO:0051179);; cellular component: membrane (GO:0016020);; cellular component: membrane part (GO:0044425)
gene2001	LOC408696	53.6402	2550	62.9666	3151	40.0825	1809	71.242	3918	57.674	2838	95.5296	4454	0.0374405	-0.591241	down	--	--	Molecular Function: lipid transporter activity (GO:0005319);; Biological Process: lipid transport (GO:0006869);;	--	--	--	--	Lipoprotein amino terminal region	--	--	--	PREDICTED: uncharacterized protein LOC408696 [Apis mellifera]	molecular function: transporter activity (GO:0005215);; biological process: localization (GO:0051179);; biological process: single-organism process (GO:0044699)
gene2054	LOC724187	22.2764	2683	13.0747	1670	16.49	2284	27.2984	4324	18.3973	2320	28.7829	3924	0.0218817	-0.661819	down	--	--	--	--	--	[R]	General function prediction only	Leucine rich repeat;; Leucine Rich repeats (2 copies);; Leucine Rich Repeat	Toll-like receptor Tollo OS=Drosophila melanogaster OX=7227 GN=Tollo PE=1 SV=1	S	Function unknown	PREDICTED: leucine-rich repeat neuronal protein 3-like isoform X1 [Apis mellifera]	--
gene2059	LOC410870	3.03606	320	1.91482	249	1.44976	231	3.2411	496	2.60008	279	3.17642	415	0.0437627	-0.582869	down	--	--	Cellular Component: integral component of membrane (GO:0016021);;	--	--	[S]	Function unknown	Otopetrin	Proton channel OtopLc OS=Drosophila melanogaster OX=7227 GN=CG42265 PE=3 SV=2	S	Function unknown	PREDICTED: otopetrin-3-like isoform X3 [Apis mellifera]	cellular component: membrane (GO:0016020);; cellular component: membrane part (GO:0044425)
gene2092	LOC725143	2.35459	149	2.21265	141	2.19241	93	0.829323	44	1.87048	83	1.06093	46	0.014609	0.707564	up	--	--	Cellular Component: nucleolus (GO:0005730);; Biological Process: rRNA processing (GO:0006364);; Cellular Component: small-subunit processome (GO:0032040);;	K14769|1.79299e-150|ame:725143|K14769 U3 small nucleolar RNA-associated protein 11 | (RefSeq) probable U3 small nucleolar RNA-associated protein 11	--	[S]	Function unknown	Utp11 protein	Probable U3 small nucleolar RNA-associated protein 11 OS=Drosophila melanogaster OX=7227 GN=CG1789 PE=2 SV=1	S	Function unknown	PREDICTED: probable U3 small nucleolar RNA-associated protein 11 [Apis mellifera]	cellular component: cell (GO:0005623);; cellular component: organelle (GO:0043226);; cellular component: organelle part (GO:0044422);; cellular component: cell part (GO:0044464);; biological process: metabolic process (GO:0008152);; biological process: cellular process (GO:0009987);; cellular component: macromolecular complex (GO:0032991)
gene2116	LOC410851	10.9546	2280	7.92621	1800	6.59207	1270	13.1223	2947	8.92716	2000	12.6631	2543	0.0465564	-0.545811	down	--	--	--	K16756|0|ame:410851|K16756 coiled-coil domain-containing protein 64 | (RefSeq) bicaudal D-related protein homolog	--	--	--	--	Bicaudal D-related protein homolog OS=Drosophila melanogaster OX=7227 GN=CG17365 PE=2 SV=1	S	Function unknown	PREDICTED: bicaudal D-related protein homolog [Apis mellifera]	--
gene2177	LOC411672	0.368972	33	2.83653	122	3.14119	114	0.076207	8	1.22448	51	0.286546	25	0.0496799	0.610383	up	--	--	Molecular Function: neuromedin U receptor activity (GO:0001607);; Biological Process: neuropeptide signaling pathway (GO:0007218);; Cellular Component: integral component of membrane (GO:0016021);;	--	--	[R]	General function prediction only	7 transmembrane receptor (rhodopsin family);; Serpentine type 7TM GPCR chemoreceptor Srsx;; Serpentine type 7TM GPCR chemoreceptor Srw;; Olfactory receptor;; Serpentine type 7TM GPCR chemoreceptor Srx	Neuropeptides capa receptor OS=Drosophila melanogaster OX=7227 GN=CapaR PE=2 SV=3	U	Intracellular trafficking, secretion, and vesicular transport	TPA: CG14575-like G protein-coupled receptor [Apis mellifera]	molecular function: signal transducer activity (GO:0004871);; molecular function: molecular transducer activity (GO:0060089);; biological process: cellular process (GO:0009987);; biological process: signaling (GO:0023052);; biological process: single-organism process (GO:0044699);; biological process: response to stimulus (GO:0050896);; biological process: biological regulation (GO:0065007);; cel…
gene2192	LOC552073	63.3869	5115	94.3521	8046	54.9032	4145	137.417	12622	81.4044	6710	110.834	8631	0.0348174	-0.626597	down	[P]	Inorganic ion transport and metabolism	Biological Process: metabolic process (GO:0008152);; Molecular Function: sulfuric ester hydrolase activity (GO:0008484);;	--	--	[R]	General function prediction only	Sulfatase;; Type I phosphodiesterase / nucleotide pyrophosphatase	Arylsulfatase OS=Strongylocentrotus purpuratus OX=7668 PE=2 SV=1	P	Inorganic ion transport and metabolism	PREDICTED: arylsulfatase B-like [Apis mellifera]	biological process: metabolic process (GO:0008152);; molecular function: catalytic activity (GO:0003824)
gene2252	Obp1	94.9865	2288	17.0015	440	59.8462	1382	179.862	4997	212.431	5147	135.994	3214	0.000337858	-1.12255	down	--	--	Molecular Function: odorant binding (GO:0005549);;	--	--	--	--	PBP/GOBP family	General odorant-binding protein 69a OS=Drosophila melanogaster OX=7227 GN=Obp69a PE=2 SV=2	S	Function unknown	odorant binding protein 1 precursor [Apis mellifera]	molecular function: binding (GO:0005488)
gene2271	LOC726461	20.3798	5800	15.7383	4478	13.7192	3541	16.4855	5354	24.1759	7403	20.2231	5550	0.014571	-0.514073	down	[T]	Signal transduction mechanisms	--	K15009|0|hst:105181967|K15009 SH3 and multiple ankyrin repeat domains protein | (RefSeq) SH3 and multiple ankyrin repeat domains protein 1	--	[R]	General function prediction only	Ankyrin repeats (3 copies);; Ankyrin repeats (many copies);; Ankyrin repeat;; PDZ domain (Also known as DHR or GLGF);; Ankyrin repeat;; Ankyrin repeats (many copies);; N-terminal or F0 domain of Talin-head FERM	Protein shank OS=Caenorhabditis elegans OX=6239 GN=shn-1 PE=1 SV=1	S	Function unknown	PREDICTED: SH3 and multiple ankyrin repeat domains protein 1 [Apis mellifera]	--
gene2296	LOC552311	9.07111	948	6.48646	738	6.42343	839	6.14141	781	17.7367	1957	8.80867	970	0.0300144	-0.547413	down	--	--	Molecular Function: DNA binding (GO:0003677);; Molecular Function: transcription factor activity, sequence-specific DNA binding (GO:0003700);; Cellular Component: nucleus (GO:0005634);; Biological Process: regulation of transcription, DNA-templated (GO:0006355);;	K10175|0|ame:552311|K10175 T-box protein 1 | (RefSeq) GB12301; T-box transcription factor TBX10-like	--	[K]	Transcription	T-box	T-box transcription factor mls-1 OS=Caenorhabditis elegans OX=6239 GN=mls-1 PE=1 SV=1	K	Transcription	PREDICTED: T-box transcription factor TBX10-like isoform X1 [Apis mellifera]	molecular function: binding (GO:0005488);; molecular function: nucleic acid binding transcription factor activity (GO:0001071);; biological process: biological regulation (GO:0065007);; cellular component: cell (GO:0005623);; cellular component: organelle (GO:0043226);; cellular component: cell part (GO:0044464)
gene2334	LOC725059	6.0342	98	10.146	174	6.12944	95	13.7016	258	10.1456	171	12.1126	193	0.0373362	-0.632323	down	--	--	Cellular Component: integral component of membrane (GO:0016021);;	--	--	[S]	Function unknown	Protein of unknown function (DUF1242)	Protein kish OS=Drosophila melanogaster OX=7227 GN=ksh PE=3 SV=2	S	Function unknown	PREDICTED: protein kish-A [Apis mellifera]	cellular component: membrane (GO:0016020);; cellular component: membrane part (GO:0044425)
gene235	LOC726685	9.35279	473	7.80313	419	6.05085	217	36.131	2183	7.50424	400	12.6914	616	0.00932925	-0.827529	down	--	--	--	K14782|0|ame:726685|K14782 protein AATF/BFR2 | (RefSeq) protein AATF	--	[KU]	Transcription;; Intracellular trafficking, secretion, and vesicular transport	Apoptosis antagonizing transcription factor;; Apoptosis-antagonizing transcription factor, C-terminal	Protein Aatf OS=Drosophila melanogaster OX=7227 GN=Aatf PE=1 SV=1	K	Transcription	PREDICTED: protein AATF [Apis mellifera]	--
gene2366	LOC408649	22.0337	4474	21.1178	4516	26.7018	5150	29.6239	6774	24.6549	5214	34.1843	6605	0.0429506	-0.502485	down	[L]	Replication, recombination and repair	Molecular Function: DNA binding (GO:0003677);; Biological Process: DNA repair (GO:0006281);; Molecular Function: DNA N-glycosylase activity (GO:0019104);;	K20813|0|ame:408649|K20813 thymine-DNA glycosylase [EC:3.2.2.29] | (RefSeq) GB16620; uncharacterized LOC408649	Base excision repair (ko03410)	[L]	Replication, recombination and repair	Uracil DNA glycosylase superfamily	--	L	Replication, recombination and repair	PREDICTED: uncharacterized protein LOC408649 isoform X1 [Apis mellifera]	molecular function: binding (GO:0005488);; biological process: metabolic process (GO:0008152);; biological process: cellular process (GO:0009987);; biological process: response to stimulus (GO:0050896);; molecular function: catalytic activity (GO:0003824)
gene2368	Dnmt3	7.15383	1374	9.02034	1695	9.74432	1673	10.2766	2261	9.56008	2045	10.1313	1830	0.0352712	-0.479885	down	--	--	Molecular Function: methyltransferase activity (GO:0008168);; Biological Process: methylation (GO:0032259);;	K17398|0|ame:410798|K17398 DNA (cytosine-5)-methyltransferase 3A [EC:2.1.1.37] | (RefSeq) Dnmt3; DNA methyltransferase 3	Cysteine and methionine metabolism (ko00270)	--	--	PWWP domain	--	L	Replication, recombination and repair	PREDICTED: DNA methyltransferase 3 isoform X1 [Apis mellifera]	molecular function: catalytic activity (GO:0003824);; biological process: metabolic process (GO:0008152)
gene2388	LOC408652	20.2721	3108	21.7276	3630	22.1694	3456	23.0483	4297	26.594	4378	25.3533	3996	0.0299806	-0.445946	down	--	--	Molecular Function: RNA binding (GO:0003723);; Biological Process: RNA processing (GO:0006396);;	--	--	[A]	RNA processing and modification	Surp module;; Alternative splicing regulator	Protein suppressor of white apricot OS=Drosophila melanogaster OX=7227 GN=su(w[a]) PE=1 SV=3	A	RNA processing and modification	Protein suppressor of white apricot [Apis cerana cerana]	molecular function: binding (GO:0005488);; biological process: metabolic process (GO:0008152);; biological process: cellular process (GO:0009987)
gene2393	LOC726478	13.3448	1992	9.87594	1559	10.3459	1475	14.9352	2591	17.5473	2725	10.6028	1560	0.0184318	-0.534392	down	--	--	Cellular Component: extracellular region (GO:0005576);; Molecular Function: growth factor activity (GO:0008083);; Biological Process: growth (GO:0040007);;	K04669|0|ame:726478|K04669 TGF-beta receptor, other | (RefSeq) inhibin beta C chain	--	[T]	Signal transduction mechanisms	Transforming growth factor beta like domain;; TGF-beta propeptide	Protein decapentaplegic OS=Tribolium castaneum OX=7070 GN=dpp PE=3 SV=1	O	Posttranslational modification, protein turnover, chaperones	PREDICTED: inhibin beta C chain [Apis mellifera]	cellular component: extracellular region (GO:0005576);; molecular function: binding (GO:0005488);; biological process: growth (GO:0040007)
gene2394	LOC410801	3.5706	165	2.05634	108	3.31129	142	5.4745	280	4.42092	227	6.23604	279	0.00164846	-0.865096	down	[O]	Posttranslational modification, protein turnover, chaperones	Biological Process: proteolysis (GO:0006508);; Molecular Function: cysteine-type peptidase activity (GO:0008234);;	--	--	[O]	Posttranslational modification, protein turnover, chaperones	Papain family cysteine protease	Cathepsin L OS=Sarcophaga peregrina OX=7386 PE=1 SV=1	O	Posttranslational modification, protein turnover, chaperones	PREDICTED: cathepsin J-like [Apis dorsata]	biological process: metabolic process (GO:0008152);; molecular function: catalytic activity (GO:0003824)
gene2395	LOC410802	25.0722	4057	16.1565	2890	14.8667	2305	32.4434	7325	19.8793	4183	41.095	7763	0.00162754	-0.922259	down	--	--	Biological Process: humoral immune response (GO:0006959);; Biological Process: regulation of osteoclast differentiation (GO:0045670);; Biological Process: positive regulation of transcription, DNA-templated (GO:0045893);; Molecular Function: protein dimerization activity (GO:0046983);;	--	--	[K]	Transcription	MITF/TFEB/TFEC/TFE3 N-terminus;; Helix-loop-helix DNA-binding domain	--	K	Transcription	Alkaline phosphatase [Apis cerana cerana]	biological process: immune system process (GO:0002376);; biological process: response to stimulus (GO:0050896);; biological process: biological regulation (GO:0065007);; molecular function: binding (GO:0005488)
gene2396	LOC551687	42.615	14425	25.5818	8969	30.5686	6348	57.5214	19394	39.6343	13067	67.5797	19819	0.00977903	-0.752063	down	[PR]	Inorganic ion transport and metabolism;; General function prediction only	Molecular Function: alkaline phosphatase activity (GO:0004035);; Molecular Function: cation transmembrane transporter activity (GO:0008324);; Cellular Component: integral component of membrane (GO:0016021);; Biological Process: dephosphorylation (GO:0016311);; Biological Process: cation transmembrane transport (GO:0098655);;	K01077|0|ame:551687|K01077 alkaline phosphatase [EC:3.1.3.1] | (RefSeq) GB18702; alkaline phosphatase 4-like	Folate biosynthesis (ko00790)	[P]	Inorganic ion transport and metabolism	Alkaline phosphatase;; Divalent cation transporter	Alkaline phosphatase 4 OS=Drosophila melanogaster OX=7227 GN=Alp4 PE=2 SV=3	P	Inorganic ion transport and metabolism	PREDICTED: alkaline phosphatase 4-like isoform X1 [Apis mellifera]	molecular function: catalytic activity (GO:0003824);; biological process: metabolic process (GO:0008152);; biological process: cellular process (GO:0009987);; molecular function: transporter activity (GO:0005215);; biological process: localization (GO:0051179);; cellular component: membrane (GO:0016020);; cellular component: membrane part (GO:0044425)
gene2397	LOC100577377	11.4148	1430	6.12822	808	12.0441	1435	19.6393	2846	13.2545	1720	14.1833	1743	0.0101797	-0.731793	down	--	--	--	--	--	--	--	MYND finger	--	S	Function unknown	PREDICTED: uncharacterized protein LOC107963987, partial [Apis mellifera]	--
gene2442	LOC100576506	25.258	1015	20.4912	845	37.855	1434	8.52462	390	20.002	832	9.04558	355	0.00778764	0.721947	up	--	--	--	K15203|2.15118e-72|cfo:105253372|K15203 general transcription factor 3C polypeptide 6 | (RefSeq) general transcription factor 3C polypeptide 6	--	--	--	TFIIIC subunit	--	S	Function unknown	PREDICTED: uncharacterized protein LOC100576506 [Apis mellifera]	--
gene2476	LOC724227	18.2005	2336	18.9887	2588	21.2938	2423	25.2764	3818	21.5948	2908	25.9852	3272	0.0245704	-0.544329	down	[G]	Carbohydrate transport and metabolism	Cellular Component: integral component of membrane (GO:0016021);; Molecular Function: transmembrane transporter activity (GO:0022857);; Biological Process: transmembrane transport (GO:0055085);;	--	--	[R]	General function prediction only	Sugar (and other) transporter;; Major Facilitator Superfamily	--	G	Carbohydrate transport and metabolism	PREDICTED: synaptic vesicle glycoprotein 2B-like [Apis mellifera]	cellular component: membrane (GO:0016020);; cellular component: membrane part (GO:0044425);; molecular function: transporter activity (GO:0005215);; biological process: localization (GO:0051179)
gene2503	LOC409286	30.2085	4534	28.2206	4720	39.3796	4835	51.5675	8627	38.7747	5605	55.7643	7892	0.00892712	-0.689982	down	[M]	Cell wall/membrane/envelope biogenesis	Biological Process: MAPK cascade (GO:0000165);; Molecular Function: MAP kinase activity (GO:0004707);; Molecular Function: ATP binding (GO:0005524);; Cellular Component: intracellular (GO:0005622);;	K04440|0|ame:409286|K04440 c-Jun N-terminal kinase [EC:2.7.11.24] | (RefSeq) bsk; stress-activated protein kinase JNK	MAPK signaling pathway - fly (ko04013);; FoxO signaling pathway (ko04068);; Protein processing in endoplasmic reticulum (ko04141);; Apoptosis - fly (ko04214);; Apoptosis - multiple species (ko04215);; Wnt signaling pathway (ko04310);; Hippo signaling pathway - fly (ko04391);; AGE-RAGE signaling pathway in diabetic complications (ko04933)	[T]	Signal transduction mechanisms	Protein kinase domain;; Protein tyrosine kinase;; Lipopolysaccharide kinase (Kdo/WaaP) family	Stress-activated protein kinase JNK OS=Drosophila melanogaster OX=7227 GN=bsk PE=1 SV=1	T	Signal transduction mechanisms	PREDICTED: stress-activated protein kinase JNK isoform X1 [Apis mellifera]	biological process: metabolic process (GO:0008152);; biological process: cellular process (GO:0009987);; biological process: signaling (GO:0023052);; biological process: single-organism process (GO:0044699);; biological process: response to stimulus (GO:0050896);; biological process: biological regulation (GO:0065007);; molecular function: catalytic activity (GO:0003824);; molecular function: sig…
gene252	LOC552628	30.3406	1043	25.246	903	23.8857	734	26.237	1009	43.4879	1509	31.174	1034	0.00975249	-0.512533	down	--	--	Molecular Function: structural constituent of ribosome (GO:0003735);; Cellular Component: ribosome (GO:0005840);; Biological Process: translation (GO:0006412);;	K02881|3.17614e-122|ame:552628|K02881 large subunit ribosomal protein L18 | (RefSeq) mRpL18; 39S ribosomal protein L18, mitochondrial	Ribosome (ko03010)	[J]	Translation, ribosomal structure and biogenesis	--	39S ribosomal protein L18, mitochondrial OS=Caenorhabditis elegans OX=6239 GN=mrpl-18 PE=3 SV=1	J	Translation, ribosomal structure and biogenesis	PREDICTED: 39S ribosomal protein L18, mitochondrial [Apis mellifera]	molecular function: structural molecule activity (GO:0005198);; cellular component: cell (GO:0005623);; cellular component: macromolecular complex (GO:0032991);; cellular component: organelle (GO:0043226);; cellular component: cell part (GO:0044464);; biological process: metabolic process (GO:0008152);; biological process: cellular process (GO:0009987)
gene2536	LOC113218630	48.5184	1079	40.0432	938	29.0539	615	65.7402	1692	52.2974	1205	56.1619	1226	0.01377	-0.665351	down	--	--	--	--	--	--	--	ATP synthase regulation	--	--	--	PREDICTED: up-regulated during skeletal muscle growth protein 5-like [Apis florea]	--
gene2541	LOC100577678	2.98849	280	4.29667	418	9.62339	855	2.2458	239	2.31662	226	1.67333	155	0.0198507	0.719712	up	--	--	Molecular Function: DNA binding (GO:0003677);;	--	--	[BD]	Chromatin structure and dynamics;; Cell cycle control, cell division, chromosome partitioning	DDE superfamily endonuclease;; Tc5 transposase DNA-binding domain	--	S	Function unknown	PREDICTED: suppressor of Mek1-like isoform X1 [Apis mellifera]	molecular function: binding (GO:0005488)
gene257	LOC107963979	1.06925	100	3.00372	294	6.71765	594	1.45739	157	1.03039	100	0.930308	85	0.0476952	0.630737	up	--	--	--	--	--	--	--	--	--	S	Function unknown	PREDICTED: uncharacterized protein LOC107963979 [Apis mellifera]	--
gene2634	LOC725036	6.59738	260	7.53164	347	4.11014	210	10.9523	511	8.43109	341	9.36259	359	0.0479741	-0.564335	down	--	--	--	--	--	--	--	LSM domain	Small nuclear ribonucleoprotein Sm D-like protein OS=Dictyostelium discoideum OX=44689 GN=DDB_G0289453 PE=3 SV=1	K	Transcription	PREDICTED: U7 snRNA-associated Sm-like protein LSm11 [Apis mellifera]	--
gene2636	LOC724920	17.4025	400	18.283	443	16.5507	362	19.9667	531	26.3205	627	22.1477	499	0.00602943	-0.564259	down	--	--	Cellular Component: anaphase-promoting complex (GO:0005680);; Biological Process: regulation of mitotic cell cycle spindle assembly checkpoint (GO:0090266);;	--	--	--	--	Anaphase-promoting complex subunit 15	--	S	Function unknown	PREDICTED: anaphase-promoting complex subunit 15-like [Apis mellifera]	cellular component: cell (GO:0005623);; cellular component: macromolecular complex (GO:0032991);; cellular component: organelle (GO:0043226);; cellular component: organelle part (GO:0044422);; cellular component: cell part (GO:0044464);; biological process: biological regulation (GO:0065007)
gene2641	LOC100576467	87.1121	2222	89.6456	2408	67.9656	1649	128.247	3786	86.9507	2298	113.627	2844	0.0427742	-0.556261	down	--	--	--	K01112|1.17405e-107|ame:100576467|K01112 phosphohistidine phosphatase [EC:3.1.3.-] | (RefSeq) sex-regulated protein janus-A-like	--	--	--	Janus/Ocnus family (Ocnus)	Sex-regulated protein janus-A OS=Drosophila orena OX=7233 GN=janA PE=3 SV=1	T	Signal transduction mechanisms	PREDICTED: sex-regulated protein janus-A-like [Apis mellifera]	--
gene2649	LOC725432	126.406	2291	143.83	2749	99.6108	1725	189.977	3986	140.07	2630	163.967	2916	0.0454349	-0.543698	down	[J]	Translation, ribosomal structure and biogenesis	Molecular Function: structural constituent of ribosome (GO:0003735);; Cellular Component: ribosome (GO:0005840);; Biological Process: translation (GO:0006412);;	K02921|1.54839e-46|hst:105184406|K02921 large subunit ribosomal protein L37Ae | (RefSeq) 60S ribosomal protein L37a	Ribosome (ko03010)	[J]	Translation, ribosomal structure and biogenesis	Ribosomal L37ae protein family	60S ribosomal protein L37a OS=Drosophila melanogaster OX=7227 GN=RpL37A PE=1 SV=3	J	Translation, ribosomal structure and biogenesis	PREDICTED: 60S ribosomal protein L37a [Apis mellifera]	molecular function: structural molecule activity (GO:0005198);; cellular component: cell (GO:0005623);; cellular component: macromolecular complex (GO:0032991);; cellular component: organelle (GO:0043226);; cellular component: cell part (GO:0044464);; biological process: metabolic process (GO:0008152);; biological process: cellular process (GO:0009987)
gene2684	LOC107964212	7.34764	751	7.89307	776	8.74212	786	9.44562	978	12.4785	1152	9.05157	826	0.00804986	-0.481027	down	--	--	--	K16605|0|ame:102656155|K16605 tubulin polyglutamylase complex subunit 2 | (RefSeq) tubulin polyglutamylase complex subunit 2	--	--	--	SMI1 / KNR4 family (SUKH-1)	--	S	Function unknown	PREDICTED: tubulin polyglutamylase complex subunit 2 [Apis mellifera]	--
gene2702	uzip	40.9935	4919	28.1625	3541	44.3183	4993	17.4612	2465	29.5092	3653	21.959	2665	0.0473454	0.394077	up	--	--	Cellular Component: integral component of membrane (GO:0016021);;	--	--	--	--	Protein of unknown function (DUF3421)	Protein unzipped OS=Drosophila melanogaster OX=7227 GN=uzip PE=1 SV=2	S	Function unknown	unzipped precursor [Apis mellifera]	cellular component: membrane (GO:0016020);; cellular component: membrane part (GO:0044425)
gene2720	LOC552489	12.9806	850	12.5027	864	9.72456	639	5.08692	407	8.67886	565	6.08448	405	0.0114142	0.528833	up	--	--	Biological Process: transport (GO:0006810);; Cellular Component: integral component of membrane (GO:0016021);;	--	--	[I]	Lipid transport and metabolism	CRAL/TRIO domain;; Golgi-dynamics membrane-trafficking;; CRAL/TRIO, N-terminal domain	Retinal-binding protein OS=Todarodes pacificus OX=6637 PE=1 SV=2	S	Function unknown	PREDICTED: SEC14-like protein 2 isoform X1 [Apis mellifera]	biological process: localization (GO:0051179);; cellular component: membrane (GO:0016020);; cellular component: membrane part (GO:0044425)
gene2721	LOC102656890	20.0937	625	29.641	972	23.6487	700	39.8003	1452	27.3592	925	31.5818	1030	0.0408561	-0.574959	down	--	--	--	--	--	[S]	Function unknown	Eukaryotic protein of unknown function (DUF953)	--	O	Posttranslational modification, protein turnover, chaperones	PREDICTED: thioredoxin domain-containing protein 17 [Apis mellifera]	--
gene2729	LOC552076	19.0822	746	13.4894	536	12.2036	469	18.8806	826	24.039	952	16.2669	605	0.0203223	-0.530045	down	--	--	Molecular Function: translation elongation factor activity (GO:0003746);; Cellular Component: nucleus (GO:0005634);; Biological Process: translational elongation (GO:0006414);; Molecular Function: zinc ion binding (GO:0008270);; Biological Process: positive regulation of DNA-templated transcription, elongation (GO:0032786);;	K15171|1.48348e-78|ame:552076|K15171 transcription elongation factor SPT4 | (RefSeq) spt4; transcription elongation factor SPT4	--	[K]	Transcription	Spt4/RpoE2 zinc finger	Transcription elongation factor SPT4 OS=Drosophila melanogaster OX=7227 GN=spt4 PE=1 SV=1	K	Transcription	PREDICTED: transcription elongation factor SPT4 [Apis mellifera]	molecular function: binding (GO:0005488);; biological process: metabolic process (GO:0008152);; biological process: cellular process (GO:0009987);; cellular component: cell (GO:0005623);; cellular component: organelle (GO:0043226);; cellular component: cell part (GO:0044464);; biological process: biological regulation (GO:0065007)
gene275	LOC727479	31.4716	2547	34.8679	2853	35.0609	2655	18.3494	1627	23.3618	1879	20.6614	1618	0.0251264	0.422676	up	[P]	Inorganic ion transport and metabolism	Molecular Function: cation transmembrane transporter activity (GO:0008324);; Cellular Component: integral component of membrane (GO:0016021);; Biological Process: cation transmembrane transport (GO:0098655);;	--	--	[P]	Inorganic ion transport and metabolism	Cation efflux family	Probable zinc transporter protein DDB_G0282067 OS=Dictyostelium discoideum OX=44689 GN=DDB_G0282067 PE=2 SV=1	P	Inorganic ion transport and metabolism	PREDICTED: zinc transporter 1 isoform X2 [Apis mellifera]	molecular function: transporter activity (GO:0005215);; biological process: localization (GO:0051179);; cellular component: membrane (GO:0016020);; cellular component: membrane part (GO:0044425)
gene2796	LOC100578821	10.2009	878	19.6435	1797	30.3977	2519	9.47913	944	7.65107	662	8.19149	688	0.0375912	0.63392	up	--	--	Molecular Function: cytochrome-c oxidase activity (GO:0004129);; Cellular Component: mitochondrial respiratory chain complex IV (GO:0005751);; Biological Process: hydrogen ion transmembrane transport (GO:1902600);;	--	--	[C]	Energy production and conversion	Cytochrome c oxidase subunit VIa	Cytochrome c oxidase subunit 6A, mitochondrial OS=Caenorhabditis elegans OX=6239 GN=cox-6A PE=3 SV=1	O	Posttranslational modification, protein turnover, chaperones	PREDICTED: uncharacterized protein LOC100578821 isoform X1 [Apis mellifera]	molecular function: catalytic activity (GO:0003824);; molecular function: transporter activity (GO:0005215);; molecular function: electron carrier activity (GO:0009055);; biological process: metabolic process (GO:0008152);; biological process: single-organism process (GO:0044699);; biological process: localization (GO:0051179);; cellular component: cell (GO:0005623);; cellular component: membrane…
gene28	LOC100578621	36.1219	6518	35.6189	6782	25.8234	4475	65.4066	13623	28.7426	5364	61.0028	10851	0.0306197	-0.657371	down	--	--	Cellular Component: integral component of membrane (GO:0016021);;	--	--	--	--	--	--	S	Function unknown	PREDICTED: uncharacterized protein LOC100578621 [Apis mellifera]	cellular component: membrane (GO:0016020);; cellular component: membrane part (GO:0044425)
gene2810	LOC100576901	39.2475	3440	34.6285	3196	25.8914	2159	49.3334	5004	33.1433	3010	60.6136	5213	0.0363213	-0.602012	down	[M]	Cell wall/membrane/envelope biogenesis	Molecular Function: nucleic acid binding (GO:0003676);; Molecular Function: cGMP-dependent protein kinase activity (GO:0004692);; Molecular Function: ATP binding (GO:0005524);; Biological Process: protein phosphorylation (GO:0006468);; Molecular Function: cGMP binding (GO:0030553);; Molecular Function: metal ion binding (GO:0046872);;	--	--	[T]	Signal transduction mechanisms	Protein kinase domain;; Protein tyrosine kinase;; Cyclic nucleotide-binding domain	cGMP-dependent protein kinase, isozyme 1 OS=Drosophila melanogaster OX=7227 GN=Pkg21D PE=1 SV=2	V	Defense mechanisms	PREDICTED: cGMP-dependent protein kinase 1-like isoform X1 [Apis mellifera]	molecular function: binding (GO:0005488);; molecular function: catalytic activity (GO:0003824);; biological process: metabolic process (GO:0008152);; biological process: cellular process (GO:0009987)
gene2813	LOC100578399	4.72569	157	6.19551	216	6.12026	193	1.67261	65	2.28952	80	2.49328	81	0.00203928	0.852239	up	--	--	Molecular Function: nucleic acid binding (GO:0003676);;	K14525|1.99753e-125|ame:100578399|K14525 ribonucleases P/MRP protein subunit RPP25 [EC:3.1.26.5] | (RefSeq) ribonuclease P protein subunit p25-like protein	Ribosome biogenesis in eukaryotes (ko03008);; RNA transport (ko03013)	[S]	Function unknown	Alba	--	S	Function unknown	PREDICTED: ribonuclease P protein subunit p25-like protein [Apis cerana]	molecular function: binding (GO:0005488)
gene2818	LOC102654169	125.479	4053	108.132	3515	107.67	3313	185.366	6690	150.966	4833	138.552	4363	0.0106468	-0.623162	down	[IQ]	Lipid transport and metabolism;; Secondary metabolites biosynthesis, transport and catabolism	Biological Process: fatty acid biosynthetic process (GO:0006633);;	K03955|1.15208e-130|ame:102654169|K03955 NADH dehydrogenase (ubiquinone) 1 alpha/beta subcomplex 1 | (RefSeq) acyl carrier protein, mitochondrial	Oxidative phosphorylation (ko00190)	[CIQ]	Energy production and conversion;; Lipid transport and metabolism;; Secondary metabolites biosynthesis, transport and catabolism	Phosphopantetheine attachment site	Acyl carrier protein, mitochondrial OS=Drosophila melanogaster OX=7227 GN=ND-ACP PE=2 SV=1	I	Lipid transport and metabolism	PREDICTED: acyl carrier protein, mitochondrial isoform X3 [Apis mellifera]	biological process: metabolic process (GO:0008152);; biological process: cellular process (GO:0009987);; biological process: single-organism process (GO:0044699)
gene2821	LOC551479	62.4233	1018	63.2776	1064	43.355	658	94.8999	1795	67.8157	1121	93.5542	1464	0.0170724	-0.670062	down	--	--	Molecular Function: structural constituent of ribosome (GO:0003735);; Cellular Component: ribosome (GO:0005840);; Biological Process: translation (GO:0006412);;	K02971|8.48132e-54|ame:551479|K02971 small subunit ribosomal protein S21e | (RefSeq) 40S ribosomal protein S21	Ribosome (ko03010)	[J]	Translation, ribosomal structure and biogenesis	Ribosomal protein S21e	40S ribosomal protein S21 OS=Biphyllus lunatus OX=197003 GN=RpS21 PE=3 SV=1	J	Translation, ribosomal structure and biogenesis	40S ribosomal protein S21 [Bombus terrestris]	molecular function: structural molecule activity (GO:0005198);; cellular component: cell (GO:0005623);; cellular component: macromolecular complex (GO:0032991);; cellular component: organelle (GO:0043226);; cellular component: cell part (GO:0044464);; biological process: metabolic process (GO:0008152);; biological process: cellular process (GO:0009987)
gene2838	LOC551042	130.002	3552	130.776	3762	116.238	3021	155.616	4920	193.466	5476	139.848	3749	0.00395087	-0.562132	down	--	--	--	K03950|2.4615e-83|ame:551042|K03950 NADH dehydrogenase (ubiquinone) 1 alpha subcomplex subunit 6 | (RefSeq) NADH dehydrogenase [ubiquinone] 1 alpha subcomplex subunit 6	Oxidative phosphorylation (ko00190)	[C]	Energy production and conversion	Complex 1 protein (LYR family);; Complex1_LYR-like	--	I	Lipid transport and metabolism	PREDICTED: NADH dehydrogenase [ubiquinone] 1 alpha subcomplex subunit 6 [Apis mellifera]	--
gene2845	LOC410943	10.2946	630	7.09332	457	9.88731	575	10.7562	761	19.1745	1215	8.40371	505	0.017935	-0.583451	down	[R]	General function prediction only	Molecular Function: GTP binding (GO:0005525);; Cellular Component: intracellular (GO:0005622);; Biological Process: small GTPase mediated signal transduction (GO:0007264);; Cellular Component: membrane (GO:0016020);;	--	--	[R]	General function prediction only	Ras family;; Ras of Complex, Roc, domain of DAPkinase;; Elongation factor Tu GTP binding domain;; ADP-ribosylation factor family;; 50S ribosome-binding GTPase	Ras-related protein Rap-1 OS=Caenorhabditis elegans OX=6239 GN=rap-1 PE=3 SV=1	S	Function unknown	PREDICTED: ras-related protein Rap-2a [Apis mellifera]	molecular function: binding (GO:0005488);; cellular component: cell (GO:0005623);; cellular component: cell part (GO:0044464);; biological process: cellular process (GO:0009987);; biological process: signaling (GO:0023052);; biological process: single-organism process (GO:0044699);; biological process: response to stimulus (GO:0050896);; biological process: biological regulation (GO:0065007);; ce…
gene2859	LOC100576638	2.8664	289	3.98427	414	6.65708	628	2.10446	244	2.179	225	1.72442	167	0.0312336	0.626741	up	--	--	--	--	--	--	--	--	--	S	Function unknown	PREDICTED: uncharacterized protein LOC100576638 [Apis mellifera]	--
gene2919	LOC550991	6.34103	596	5.47236	571	5.97935	567	3.20095	353	5.12171	488	3.22491	319	0.0392184	0.377809	up	--	--	Cellular Component: integral component of membrane (GO:0016021);;	--	--	[R]	General function prediction only	High-temperature-induced dauer-formation protein;; Dyggve-Melchior-Clausen syndrome protein	Protein HID1 OS=Dictyostelium discoideum OX=44689 GN=hid1 PE=3 SV=1	S	Function unknown	PREDICTED: protein HID1 isoform X1 [Apis mellifera]	cellular component: membrane (GO:0016020);; cellular component: membrane part (GO:0044425)
gene293	LOC410754	3.3076	179	3.22224	160	3.74052	191	1.45368	79	2.43087	137	1.61258	86	0.0348556	0.530525	up	--	--	Cellular Component: integral component of membrane (GO:0016021);;	--	--	[T]	Signal transduction mechanisms	Frag1/DRAM/Sfk1 family	Post-GPI attachment to proteins factor 2-like OS=Drosophila melanogaster OX=7227 GN=CG7990 PE=2 SV=4	S	Function unknown	PREDICTED: post-GPI attachment to proteins factor 2-like [Apis mellifera]	cellular component: membrane (GO:0016020);; cellular component: membrane part (GO:0044425)
gene2938	LOC551169	163.57	6943	163.774	7321	159.811	6453	173.682	8533	245.399	10793	168.639	7025	0.00577191	-0.472669	down	[C]	Energy production and conversion	Cellular Component: mitochondrial inner membrane (GO:0005743);; Biological Process: tricarboxylic acid cycle (GO:0006099);; Molecular Function: succinate dehydrogenase (ubiquinone) activity (GO:0008177);; Molecular Function: electron carrier activity (GO:0009055);; Molecular Function: metal ion binding (GO:0046872);; Molecular Function: 2 iron, 2 sulfur cluster binding (GO:0051537);; Molecular Fu…	K00235|0|ame:551169|K00235 succinate dehydrogenase (ubiquinone) iron-sulfur subunit [EC:1.3.5.1] | (RefSeq) GB14832; succinate dehydrogenase [ubiquinone] iron-sulfur subunit, mitochondrial-like	Citrate cycle (TCA cycle) (ko00020);; Oxidative phosphorylation (ko00190);; Carbon metabolism (ko01200)	[C]	Energy production and conversion	2Fe-2S iron-sulfur cluster binding domain;; 4Fe-4S dicluster domain;; 4Fe-4S dicluster domain;; 4Fe-4S dicluster domain	Succinate dehydrogenase [ubiquinone] iron-sulfur subunit, mitochondrial OS=Drosophila melanogaster OX=7227 GN=SdhB PE=2 SV=2	C	Energy production and conversion	PREDICTED: succinate dehydrogenase [ubiquinone] iron-sulfur subunit, mitochondrial-like [Apis dorsata]	cellular component: cell (GO:0005623);; cellular component: membrane (GO:0016020);; cellular component: organelle (GO:0043226);; cellular component: organelle part (GO:0044422);; cellular component: cell part (GO:0044464);; biological process: metabolic process (GO:0008152);; biological process: cellular process (GO:0009987);; biological process: single-organism process (GO:0044699);; molecular f…
gene2971	LOC726042	399.131	10226	398.664	10756	295.411	7200	613.13	18182	513.585	13635	496.969	12496	0.00657528	-0.690832	down	--	--	Molecular Function: cytochrome-c oxidase activity (GO:0004129);; Cellular Component: mitochondrial respiratory chain complex IV (GO:0005751);; Biological Process: hydrogen ion transmembrane transport (GO:1902600);;	K02266|1.52962e-77|ame:726042|K02266 cytochrome c oxidase subunit 6a | (RefSeq) Cox6a1; cytochrome c oxidase subunit 6A1, mitochondrial	Oxidative phosphorylation (ko00190)	[C]	Energy production and conversion	Cytochrome c oxidase subunit VIa	Cytochrome c oxidase subunit 6A, mitochondrial OS=Caenorhabditis elegans OX=6239 GN=cox-6A PE=3 SV=1	O	Posttranslational modification, protein turnover, chaperones	PREDICTED: cytochrome c oxidase subunit 6A1, mitochondrial [Apis mellifera]	molecular function: catalytic activity (GO:0003824);; molecular function: transporter activity (GO:0005215);; molecular function: electron carrier activity (GO:0009055);; biological process: metabolic process (GO:0008152);; biological process: single-organism process (GO:0044699);; biological process: localization (GO:0051179);; cellular component: cell (GO:0005623);; cellular component: membrane…
gene2981	Jhe	30.9103	2590	22.1846	1941	16.9553	1148	47.4149	4597	50.7172	4403	62.4468	4567	3.03026e-05	-1.12759	down	[I]	Lipid transport and metabolism	Cellular Component: integral component of membrane (GO:0016021);; Molecular Function: hydrolase activity (GO:0016787);;	--	--	[R]	General function prediction only	Carboxylesterase family;; alpha/beta hydrolase fold	Venom carboxylesterase-6 OS=Apis mellifera OX=7460 PE=2 SV=1	I	Lipid transport and metabolism	juvenile hormone esterase precursor [Apis mellifera]	cellular component: membrane (GO:0016020);; cellular component: membrane part (GO:0044425);; molecular function: catalytic activity (GO:0003824)
gene30	LOC100578600	55.3385	8991	34.7157	5848	29.6177	4490	89.2505	16760	40.3855	6785	88.2343	14056	0.0103835	-0.786234	down	--	--	Cellular Component: integral component of membrane (GO:0016021);;	--	--	--	--	--	--	S	Function unknown	PREDICTED: uncharacterized protein LOC100578600 [Apis mellifera]	cellular component: membrane (GO:0016020);; cellular component: membrane part (GO:0044425)
gene3038	LOC411613	26.2104	1519	12.5485	772	7.9707	475	31.1546	2128	21.625	1336	20.5825	1177	0.0427699	-0.622596	down	--	--	Cellular Component: integral component of membrane (GO:0016021);; Biological Process: regulation of apoptotic process (GO:0042981);;	K02561|2.47607e-160|ame:411613|K02561 Bcl-2-related ovarian killer protein | (RefSeq) GB18455; buffy	Apoptosis - fly (ko04214);; Apoptosis - multiple species (ko04215)	[T]	Signal transduction mechanisms	Apoptosis regulator proteins, Bcl-2 family	--	U	Intracellular trafficking, secretion, and vesicular transport	PREDICTED: uncharacterized protein LOC411613 isoform X1 [Apis mellifera]	cellular component: membrane (GO:0016020);; cellular component: membrane part (GO:0044425);; biological process: biological regulation (GO:0065007)
gene305	LOC410751	5.70026	360	4.32281	288	7.04086	423	8.93251	653	5.73827	376	10.0252	621	0.0359979	-0.611288	down	--	--	Cellular Component: extracellular region (GO:0005576);; Molecular Function: carboxylic ester hydrolase activity (GO:0052689);;	--	--	--	--	Lipase	Phospholipase A1 4 (Fragment) OS=Polistes dominula OX=743375 PE=2 SV=1	S	Function unknown	PREDICTED: phospholipase A1 member A isoform X2 [Apis cerana]	cellular component: extracellular region (GO:0005576);; molecular function: catalytic activity (GO:0003824)
gene3051	LOC412923	6.78417	438	6.70552	456	4.8688	299	9.64943	718	7.62777	510	10.9559	693	0.0136287	-0.684903	down	[E]	Amino acid transport and metabolism	Molecular Function: argininosuccinate synthase activity (GO:0004055);; Molecular Function: ATP binding (GO:0005524);; Biological Process: arginine biosynthetic process (GO:0006526);;	K01940|0|ame:412923|K01940 argininosuccinate synthase [EC:6.3.4.5] | (RefSeq) argininosuccinate synthase	Arginine biosynthesis (ko00220);; Alanine, aspartate and glutamate metabolism (ko00250);; Biosynthesis of amino acids (ko01230)	[E]	Amino acid transport and metabolism	Arginosuccinate synthase	Argininosuccinate synthase OS=Aedes aegypti OX=7159 GN=AAEL004701 PE=3 SV=1	E	Amino acid transport and metabolism	PREDICTED: argininosuccinate synthase isoform X1 [Apis mellifera]	molecular function: catalytic activity (GO:0003824);; molecular function: binding (GO:0005488);; biological process: metabolic process (GO:0008152);; biological process: cellular process (GO:0009987);; biological process: single-organism process (GO:0044699)
gene3060	LOC724558	26.413	1156	16.6042	831	8.97869	406	54.6791	2596	35.2279	1735	57.5998	2297	0.000153172	-1.13853	down	--	--	--	--	--	--	--	--	--	S	Function unknown	PREDICTED: uncharacterized protein LOC724558 [Apis mellifera]	--
gene3066	LOC550667	109.172	19579	118.554	22387	131.993	22514	141.602	29387	170.182	31619	129.337	22760	0.0112453	-0.495086	down	[C]	Energy production and conversion	Cellular Component: mitochondrial inner membrane (GO:0005743);; Biological Process: tricarboxylic acid cycle (GO:0006099);; Molecular Function: succinate dehydrogenase (ubiquinone) activity (GO:0008177);; Biological Process: electron transport chain (GO:0022900);; Molecular Function: flavin adenine dinucleotide binding (GO:0050660);;	K00234|0|ame:550667|K00234 succinate dehydrogenase (ubiquinone) flavoprotein subunit [EC:1.3.5.1] | (RefSeq) SdhA; succinate dehydrogenase [ubiquinone] flavoprotein subunit, mitochondrial	Citrate cycle (TCA cycle) (ko00020);; Oxidative phosphorylation (ko00190);; Carbon metabolism (ko01200)	[C]	Energy production and conversion	FAD binding domain;; Fumarate reductase flavoprotein C-term;; Pyridine nucleotide-disulphide oxidoreductase	Succinate dehydrogenase [ubiquinone] flavoprotein subunit, mitochondrial OS=Drosophila melanogaster OX=7227 GN=SdhA PE=2 SV=3	C	Energy production and conversion	PREDICTED: succinate dehydrogenase [ubiquinone] flavoprotein subunit, mitochondrial [Apis mellifera]	cellular component: cell (GO:0005623);; cellular component: membrane (GO:0016020);; cellular component: organelle (GO:0043226);; cellular component: organelle part (GO:0044422);; cellular component: cell part (GO:0044464);; biological process: metabolic process (GO:0008152);; biological process: cellular process (GO:0009987);; biological process: single-organism process (GO:0044699);; molecular f…
gene3085	LOC408732	2.90316	283	2.98385	283	2.63124	238	4.59129	496	4.10396	391	4.74374	431	0.00339672	-0.744481	down	--	--	--	--	--	--	--	--	--	--	--	PREDICTED: uncharacterized protein LOC408732 isoform X1 [Apis mellifera]	--
gene3103	LOC551124	0.210255	24	0.186144	34	0.926697	112	1.61454	197	0.094116	26	3.74817	392	0.0367578	-0.610622	down	--	--	Biological Process: multicellular organism development (GO:0007275);; Cellular Component: integral component of membrane (GO:0016021);; Molecular Function: Wnt-activated receptor activity (GO:0042813);; Biological Process: canonical Wnt signaling pathway (GO:0060070);;	K02432|0|ame:551124|K02432 frizzled 1/7 | (RefSeq) fz; frizzled-2	mTOR signaling pathway (ko04150);; Wnt signaling pathway (ko04310)	[T]	Signal transduction mechanisms	Frizzled/Smoothened family membrane region;; Fz domain	Frizzled OS=Drosophila virilis OX=7244 GN=fz PE=2 SV=3	U	Intracellular trafficking, secretion, and vesicular transport	PREDICTED: frizzled-2 [Apis mellifera]	biological process: multicellular organismal process (GO:0032501);; biological process: developmental process (GO:0032502);; biological process: single-organism process (GO:0044699);; cellular component: membrane (GO:0016020);; cellular component: membrane part (GO:0044425);; molecular function: signal transducer activity (GO:0004871);; molecular function: molecular transducer activity (GO:006008…
gene3121	LOC100577513	1.7626	62	2.15693	83	1.05838	46	6.50888	254	3.41785	120	3.78207	142	0.00183656	-0.976574	down	--	--	Cellular Component: extracellular region (GO:0005576);; Biological Process: chitin metabolic process (GO:0006030);; Molecular Function: chitin binding (GO:0008061);;	--	--	--	--	Chitin binding Peritrophin-A domain	Peritrophin-1 OS=Anopheles gambiae OX=7165 GN=Aper1 PE=2 SV=2	S	Function unknown	PREDICTED: uncharacterized protein LOC100577513 isoform X1 [Apis mellifera]	cellular component: extracellular region (GO:0005576);; biological process: metabolic process (GO:0008152);; molecular function: binding (GO:0005488)
gene3137	LOC552811	1.94876	146	1.67542	114	2.38104	131	8.42614	644	2.7336	173	2.62131	179	0.0107975	-0.812802	down	[DPM]	Cell cycle control, cell division, chromosome partitioning;; Inorganic ion transport and metabolism;; Cell wall/membrane/envelope biogenesis	Molecular Function: copper ion binding (GO:0005507);; Molecular Function: oxidoreductase activity (GO:0016491);; Biological Process: oxidation-reduction process (GO:0055114);;	--	--	[Q]	Secondary metabolites biosynthesis, transport and catabolism	Multicopper oxidase;; Multicopper oxidase;; Multicopper oxidase	--	Q	Secondary metabolites biosynthesis, transport and catabolism	PREDICTED: laccase-5-like [Apis mellifera]	molecular function: binding (GO:0005488);; molecular function: catalytic activity (GO:0003824);; biological process: metabolic process (GO:0008152);; biological process: single-organism process (GO:0044699)
gene3152	LOC724559	3.96541	267	3.73233	279	3.93521	264	1.63195	129	2.72213	196	1.80249	117	0.00685708	0.612935	up	--	--	Cellular Component: nucleus (GO:0005634);; Biological Process: DNA repair (GO:0006281);; Biological Process: cell cycle (GO:0007049);;	K06662|0|ame:724559|K06662 cell cycle checkpoint protein | (RefSeq) cell cycle checkpoint protein RAD17	--	[DL]	Cell cycle control, cell division, chromosome partitioning;; Replication, recombination and repair	Rad17 cell cycle checkpoint protein	--	L	Replication, recombination and repair	PREDICTED: cell cycle checkpoint protein RAD17 isoform X1 [Apis mellifera]	cellular component: cell (GO:0005623);; cellular component: organelle (GO:0043226);; cellular component: cell part (GO:0044464);; biological process: metabolic process (GO:0008152);; biological process: cellular process (GO:0009987);; biological process: response to stimulus (GO:0050896);; biological process: single-organism process (GO:0044699)
gene3153	LOC107964134	6.78722	129	3.09943	62	2.03423	37	11.9014	262	7.88725	155	10.179	190	0.00353843	-0.923629	down	--	--	--	--	--	--	--	Mitotic-spindle organizing gamma-tubulin ring associated	--	L	Replication, recombination and repair	PREDICTED: mitotic-spindle organizing protein 2-like [Apis florea]	--
gene3154	LOC100578706	9.73322	1779	7.64749	1590	6.94027	1351	7.42944	1730	10.3329	2143	9.93675	1677	0.035644	-0.379994	down	--	--	Molecular Function: nucleic acid binding (GO:0003676);; Molecular Function: metal ion binding (GO:0046872);;	--	--	--	--	MYND finger	--	S	Function unknown	PREDICTED: uncharacterized protein LOC100866330 isoform X1 [Apis florea]	molecular function: binding (GO:0005488)
gene3166	LOC552149	26.2285	2325	15.8607	1453	13.0791	1108	32.5619	3252	52.939	4953	25.2056	2147	0.000462552	-0.944785	down	[G]	Carbohydrate transport and metabolism	Molecular Function: transporter activity (GO:0005215);; Biological Process: transport (GO:0006810);; Cellular Component: integral component of membrane (GO:0016021);;	K09884|1.55416e-166|ame:552149|K09884 aquaporin rerated protein, invertebrate | (RefSeq) GB14542; aquaporin AQPAn.G-like	--	[G]	Carbohydrate transport and metabolism	Major intrinsic protein	Aquaporin AQPAn.G OS=Anopheles gambiae OX=7165 GN=AGAP008842 PE=3 SV=4	G	Carbohydrate transport and metabolism	PREDICTED: aquaporin AQPAn.G-like isoform X5 [Apis mellifera]	molecular function: transporter activity (GO:0005215);; biological process: localization (GO:0051179);; cellular component: membrane (GO:0016020);; cellular component: membrane part (GO:0044425)
gene32	LOC100578571	0.720675	63	0.237554	22	0.352885	30	1.24321	126	0.76996	70	0.99589	86	0.0109797	-0.809888	down	--	--	--	--	--	[R]	General function prediction only	--	--	--	--	PREDICTED: uncharacterized protein LOC100578571 [Apis mellifera]	--
gene3214	LOC551510	19.2226	1825	13.9828	1403	13.072	1227	20.6145	2009	20.6301	2071	18.9626	1668	0.019677	-0.493036	down	--	--	--	K17725|0|ame:551510|K17725 sulfur dioxygenase [EC:1.13.11.18] | (RefSeq) uncharacterized LOC551510	Sulfur metabolism (ko00920)	[S]	Function unknown	--	--	S	Function unknown	PREDICTED: uncharacterized protein LOC551510 isoform X1 [Apis mellifera]	--
gene3229	LOC551403	209.129	11434	193.313	11130	183.494	9542	187.34	11854	279.325	15823	198.288	10637	0.0162441	-0.39301	down	[C]	Energy production and conversion	Biological Process: metabolic process (GO:0008152);; Molecular Function: ligase activity (GO:0016874);; Molecular Function: cofactor binding (GO:0048037);;	K01899|0|ame:551403|K01899 succinyl-CoA synthetase alpha subunit [EC:6.2.1.4 6.2.1.5] | (RefSeq) Scsalpha; succinyl-CoA ligase subunit alpha, mitochondrial	Citrate cycle (TCA cycle) (ko00020);; Propanoate metabolism (ko00640);; Carbon metabolism (ko01200)	[C]	Energy production and conversion	CoA binding domain;; CoA-ligase;; CoA binding domain	Succinate--CoA ligase [ADP/GDP-forming] subunit alpha, mitochondrial OS=Drosophila melanogaster OX=7227 GN=Scsalpha PE=2 SV=3	C	Energy production and conversion	PREDICTED: succinyl-CoA ligase subunit alpha, mitochondrial isoform X1 [Apis mellifera]	biological process: metabolic process (GO:0008152);; molecular function: catalytic activity (GO:0003824);; molecular function: binding (GO:0005488)
gene3233	LOC412596	12.0525	886	10.9066	844	9.37533	656	4.80985	410	7.84587	598	6.79266	490	0.0460537	0.428415	up	--	--	--	K20309|0|ame:412596|K20309 trafficking protein particle complex subunit 12 | (RefSeq) trafficking protein particle complex subunit 12	--	[S]	Function unknown	Tetratricopeptide repeat;; Tetratricopeptide repeat	--	S	Function unknown	PREDICTED: trafficking protein particle complex subunit 12 [Apis mellifera]	--
gene3248	LOC411557	7.3578	1568	4.03188	1075	7.37475	1531	4.68124	2011	8.98358	2757	5.0453	1803	0.000294343	-0.731445	down	--	--	--	--	--	[S]	Function unknown	Nucleotidyltransferase	--	S	Function unknown	PREDICTED: protein FAM46C isoform X1 [Apis mellifera]	--
gene3249	LOC409306	22.3993	1359	17.3857	1111	12.4084	716	29.195	2050	18.3523	1154	27.196	1619	0.040149	-0.596369	down	[C]	Energy production and conversion	Molecular Function: catalytic activity (GO:0003824);; Biological Process: metabolic process (GO:0008152);;	K00167|0|ame:409306|K00167 2-oxoisovalerate dehydrogenase E1 component beta subunit [EC:1.2.4.4] | (RefSeq) 2-oxoisovalerate dehydrogenase subunit beta, mitochondrial	Valine, leucine and isoleucine degradation (ko00280);; Propanoate metabolism (ko00640)	[C]	Energy production and conversion	Transketolase, pyrimidine binding domain;; Transketolase, C-terminal domain	2-oxoisovalerate dehydrogenase subunit beta, mitochondrial OS=Dictyostelium discoideum OX=44689 GN=bkdB PE=3 SV=1	C	Energy production and conversion	PREDICTED: 2-oxoisovalerate dehydrogenase subunit beta, mitochondrial [Apis mellifera]	molecular function: catalytic activity (GO:0003824);; biological process: metabolic process (GO:0008152)
gene3258	LOC412235	10.4234	933	8.96024	845	11.3667	968	5.3178	551	8.75337	812	5.75053	506	0.0487263	0.360345	up	--	--	Molecular Function: cysteine-type endopeptidase activity (GO:0004197);; Biological Process: proteolysis (GO:0006508);; Biological Process: apoptotic process (GO:0006915);;	K04397|0|ame:412235|K04397 caspase 7 [EC:3.4.22.60] | (RefSeq) caspase-1	Apoptosis - fly (ko04214);; Apoptosis - multiple species (ko04215)	[D]	Cell cycle control, cell division, chromosome partitioning	Caspase domain	Caspase-1 OS=Spodoptera frugiperda OX=7108 PE=1 SV=1	O	Posttranslational modification, protein turnover, chaperones	PREDICTED: caspase-1 [Apis mellifera]	molecular function: catalytic activity (GO:0003824);; biological process: metabolic process (GO:0008152);; biological process: cellular process (GO:0009987);; biological process: single-organism process (GO:0044699)
gene3263	LOC100576498	3.49416	219	2.06716	134	2.93869	177	0.834958	60	1.40545	92	1.43819	88	0.0118776	0.702478	up	--	--	--	--	--	--	--	--	--	S	Function unknown	PREDICTED: uncharacterized protein LOC100576498 [Apis mellifera]	--
gene3275	LOC113218558	2.88435	125	2.66436	127	4.61253	197	4.09489	206	10.3201	479	3.60708	154	0.0266068	-0.66486	down	[I]	Lipid transport and metabolism	Biological Process: fatty acid biosynthetic process (GO:0006633);; Cellular Component: integral component of membrane (GO:0016021);; Molecular Function: oxidoreductase activity, acting on paired donors, with oxidation of a pair of donors resulting in the reduction of molecular oxygen to two molecules of water (GO:0016717);; Biological Process: oxidation-reduction process (GO:0055114);;	K00507|1.73455e-173|ame:727166|K00507 stearoyl-CoA desaturase (Delta-9 desaturase) [EC:1.14.19.1] | (RefSeq) GB12710; acyl-CoA Delta(11) desaturase-like	Biosynthesis of unsaturated fatty acids (ko01040);; Fatty acid metabolism (ko01212)	[I]	Lipid transport and metabolism	Fatty acid desaturase	Acyl-CoA Delta(11) desaturase OS=Spodoptera littoralis OX=7109 PE=1 SV=1	I	Lipid transport and metabolism	PREDICTED: acyl-CoA Delta(11) desaturase-like [Apis mellifera]	biological process: metabolic process (GO:0008152);; biological process: cellular process (GO:0009987);; biological process: single-organism process (GO:0044699);; cellular component: membrane (GO:0016020);; cellular component: membrane part (GO:0044425);; molecular function: catalytic activity (GO:0003824)
gene3298	LOC551858	7.66568	526	5.11554	404	4.19803	323	8.32202	685	9.59467	694	8.35657	645	0.00167895	-0.747535	down	[HC]	Coenzyme transport and metabolism;; Energy production and conversion	Molecular Function: kynurenine 3-monooxygenase activity (GO:0004502);; Biological Process: tryptophan catabolic process (GO:0006569);; Cellular Component: integral component of membrane (GO:0016021);; Biological Process: quinolinate biosynthetic process (GO:0019805);; Cellular Component: mitochondrial membrane (GO:0031966);; Biological Process: 'de novo' NAD biosynthetic process from tryptophan (…	K00486|0|ame:551858|K00486 kynurenine 3-monooxygenase [EC:1.14.13.9] | (RefSeq) cn; kynurenine 3-monooxygenase	Tryptophan metabolism (ko00380)	[CR]	Energy production and conversion;; General function prediction only	FAD binding domain;; Squalene epoxidase	Kynurenine 3-monooxygenase OS=Anopheles gambiae OX=7165 GN=kh PE=3 SV=2	CH	Energy production and conversion;; Coenzyme transport and metabolism	PREDICTED: kynurenine 3-monooxygenase-like isoform X1 [Apis dorsata]	molecular function: catalytic activity (GO:0003824);; biological process: metabolic process (GO:0008152);; biological process: single-organism process (GO:0044699);; biological process: cellular process (GO:0009987);; cellular component: membrane (GO:0016020);; cellular component: membrane part (GO:0044425);; cellular component: cell (GO:0005623);; cellular component: organelle (GO:0043226);; cel…
gene3312	LOC726671	1.79886	473	1.20769	334	1.43614	350	1.87289	570	1.61446	439	2.32368	578	0.0434654	-0.536271	down	--	--	--	K04491|0|hst:105186992|K04491 transcription factor 7-like 2 | (RefSeq) protein pangolin, isoforms A/H/I/S-like	Wnt signaling pathway (ko04310)	[K]	Transcription	HMG (high mobility group) box;; HMG-box domain	Protein pangolin, isoforms A/H/I/S OS=Drosophila melanogaster OX=7227 GN=pan PE=1 SV=1	S	Function unknown	PREDICTED: uncharacterized protein LOC726671 isoform X1 [Apis mellifera]	--
gene3340	LOC726966	12.2592	1517	9.44305	1222	12.9249	1541	4.9832	746	9.73292	1215	5.28386	643	0.0154447	0.502059	up	[E]	Amino acid transport and metabolism	Biological Process: proteolysis (GO:0006508);; Molecular Function: metallopeptidase activity (GO:0008237);; Molecular Function: peptidyl-dipeptidase activity (GO:0008241);; Cellular Component: integral component of membrane (GO:0016021);;	--	--	[E]	Amino acid transport and metabolism	Angiotensin-converting enzyme	Angiotensin-converting enzyme OS=Theromyzon tessulatum OX=13286 GN=ACE PE=2 SV=1	S	Function unknown	PREDICTED: angiotensin-converting enzyme-like [Apis mellifera]	biological process: metabolic process (GO:0008152);; molecular function: catalytic activity (GO:0003824);; cellular component: membrane (GO:0016020);; cellular component: membrane part (GO:0044425)
gene3348	LOC100578006	48.3973	3211	41.7165	2914	35.1017	2215	51.053	3920	54.8643	3772	48.1373	3134	0.0234817	-0.495419	down	[CP]	Energy production and conversion;; Inorganic ion transport and metabolism	Molecular Function: magnesium ion binding (GO:0000287);; Molecular Function: inorganic diphosphatase activity (GO:0004427);; Cellular Component: cytoplasm (GO:0005737);; Biological Process: phosphate-containing compound metabolic process (GO:0006796);;	K11726|0|ame:100578006|K11726 nucleosome-remodeling factor 38 kDa subunit [EC:3.6.1.1] | (RefSeq) inorganic pyrophosphatase	Oxidative phosphorylation (ko00190)	[C]	Energy production and conversion	Inorganic pyrophosphatase	Inorganic pyrophosphatase OS=Drosophila melanogaster OX=7227 GN=Nurf-38 PE=1 SV=3	C	Energy production and conversion	PREDICTED: inorganic pyrophosphatase [Apis mellifera]	molecular function: binding (GO:0005488);; molecular function: catalytic activity (GO:0003824);; cellular component: cell (GO:0005623);; cellular component: cell part (GO:0044464);; biological process: metabolic process (GO:0008152);; biological process: cellular process (GO:0009987)
gene3389	Apd-1	2653.34	158007	2935.46	184045	896.001	50791	4405.81	303661	1794.63	110985	6680.79	391441	0.0382019	-0.66111	down	--	--	--	--	--	--	--	--	--	--	--	elastin [Bombus terrestris]	--
gene3428	Vg	144.552	31454	56.4687	12940	100.845	20872	377.043	94959	305.93	68977	248.919	53153	9.63623e-07	-1.40291	down	--	--	Molecular Function: lipid transporter activity (GO:0005319);; Cellular Component: extracellular region (GO:0005576);; Biological Process: lipid transport (GO:0006869);; Molecular Function: nutrient reservoir activity (GO:0045735);;	--	--	[I]	Lipid transport and metabolism	Lipoprotein amino terminal region;; Domain of unknown function (DUF1943);; von Willebrand factor type D domain	Vitellogenin OS=Apis mellifera OX=7460 GN=Vg PE=1 SV=1	S	Function unknown	vitellogenin precursor [Apis mellifera]	molecular function: transporter activity (GO:0005215);; biological process: localization (GO:0051179);; cellular component: extracellular region (GO:0005576);; biological process: single-organism process (GO:0044699);; molecular function: nutrient reservoir activity (GO:0045735)
gene3480	LOC727483	123.519	2599	82.2636	1821	67.4799	1355	129.218	3148	133.529	2925	105.759	2181	0.0233981	-0.57498	down	--	--	Cellular Component: mitochondrial proton-transporting ATP synthase complex, catalytic core F(1) (GO:0000275);; Biological Process: ATP synthesis coupled proton transport (GO:0015986);; Cellular Component: integral component of membrane (GO:0016021);; Molecular Function: proton-transporting ATP synthase activity, rotational mechanism (GO:0046933);; Molecular Function: proton-transporting ATPase ac…	K02135|4.18759e-30|ame:727483|K02135 F-type H+-transporting ATPase subunit epsilon | (RefSeq) ATP synthase subunit epsilon, mitochondrial-like	Oxidative phosphorylation (ko00190)	[C]	Energy production and conversion	Mitochondrial ATP synthase epsilon chain	Protein stunted OS=Drosophila melanogaster OX=7227 GN=sun PE=1 SV=1	C	Energy production and conversion	PREDICTED: ATP synthase subunit epsilon, mitochondrial-like isoform X2 [Apis mellifera]	cellular component: cell (GO:0005623);; cellular component: membrane (GO:0016020);; cellular component: macromolecular complex (GO:0032991);; cellular component: organelle (GO:0043226);; cellular component: organelle part (GO:0044422);; cellular component: membrane part (GO:0044425);; cellular component: cell part (GO:0044464);; biological process: metabolic process (GO:0008152);; biological proc…
gene3496	LOC102655796	3.53725	322	2.80992	270	5.1402	446	2.88755	166	4.72419	259	2.77819	169	0.0439181	0.51622	up	--	--	Molecular Function: GDP-D-glucose phosphorylase activity (GO:0080048);;	K15630|1.91721e-133|ame:102655796|K15630 GDP-D-glucose phosphorylase [EC:2.7.7.78] | (RefSeq) GDP-D-glucose phosphorylase 1	--	[R]	General function prediction only	--	GDP-D-glucose phosphorylase 1 OS=Caenorhabditis elegans OX=6239 GN=mcp-1 PE=1 SV=1	S	Function unknown	PREDICTED: GDP-D-glucose phosphorylase 1 [Apis mellifera]	molecular function: catalytic activity (GO:0003824)
gene3530	LOC409173	6.93999	509	0.89746	70	2.14758	150	6.44257	547	21.4277	1626	6.04379	435	0.00610916	-0.871257	down	[I]	Lipid transport and metabolism	Molecular Function: hydrolase activity (GO:0016787);;	--	--	[R]	General function prediction only	Carboxylesterase family	Esterase FE4 OS=Myzus persicae OX=13164 PE=1 SV=1	I	Lipid transport and metabolism	PREDICTED: esterase FE4-like [Apis mellifera]	molecular function: catalytic activity (GO:0003824)
gene3560	LOC100577876	23.2437	1162	18.8977	1001	22.3879	1191	8.10157	481	19.2949	1032	7.61215	421	0.0281026	0.549571	up	--	--	Cellular Component: integral component of membrane (GO:0016021);;	--	--	[T]	Signal transduction mechanisms	Phosducin	Viral IAP-associated factor homolog OS=Drosophila melanogaster OX=7227 GN=viaf PE=1 SV=1	S	Function unknown	PREDICTED: viral IAP-associated factor homolog [Apis mellifera]	cellular component: membrane (GO:0016020);; cellular component: membrane part (GO:0044425)
gene3581	LOC100577798	3.18163	269	4.15436	345	4.77979	343	4.45621	449	6.31478	514	4.83306	380	0.0142718	-0.560457	down	--	--	--	--	--	--	--	--	--	--	--	--	--
gene3601	LOC725253	160.573	3849	172.785	4361	89.0929	2031	227.063	6299	204.242	5072	195.589	4601	0.0241306	-0.628634	down	--	--	Cellular Component: MICOS complex (GO:0061617);;	--	--	--	--	Protein QIL1	--	S	Function unknown	PREDICTED: MICOS complex subunit MIC13-like [Apis mellifera]	cellular component: cell (GO:0005623);; cellular component: membrane (GO:0016020);; cellular component: macromolecular complex (GO:0032991);; cellular component: organelle (GO:0043226);; cellular component: organelle part (GO:0044422);; cellular component: membrane part (GO:0044425);; cellular component: cell part (GO:0044464)
gene3614	LOC412703	8.39607	1250	6.98571	1103	7.44168	1054	3.35683	590	6.7762	1047	3.56181	531	0.034217	0.447764	up	[K]	Transcription	Biological Process: signal transduction (GO:0007165);; Cellular Component: integral component of membrane (GO:0016021);;	K18809|0|ame:412703|K18809 protein toll | (RefSeq) TL, TOLL, Toll-1; protein toll	--	[T]	Signal transduction mechanisms	Leucine rich repeat;; Leucine Rich repeats (2 copies);; Leucine rich repeats (6 copies);; TIR domain;; TIR domain	Protein toll OS=Drosophila melanogaster OX=7227 GN=Tl PE=1 SV=1	S	Function unknown	PREDICTED: protein toll [Apis mellifera]	biological process: cellular process (GO:0009987);; biological process: biological regulation (GO:0065007);; cellular component: membrane (GO:0016020);; cellular component: membrane part (GO:0044425)
gene3635	LOC724793	203.381	13697	79.5537	10790	81.0393	8473	100.645	12973	185.793	13993	234.665	16031	0.0407088	-0.495921	down	[O]	Posttranslational modification, protein turnover, chaperones	--	K06689|2.0871e-101|ame:724793|K06689 ubiquitin-conjugating enzyme E2 D [EC:2.3.2.23] | (RefSeq) ubiquitin-conjugating enzyme E2-17 kDa	MAPK signaling pathway - fly (ko04013);; Ubiquitin mediated proteolysis (ko04120);; Protein processing in endoplasmic reticulum (ko04141)	[O]	Posttranslational modification, protein turnover, chaperones	Ubiquitin-conjugating enzyme	Ubiquitin-conjugating enzyme E2-17 kDa OS=Drosophila melanogaster OX=7227 GN=eff PE=2 SV=1	O	Posttranslational modification, protein turnover, chaperones	PREDICTED: ubiquitin-conjugating enzyme E2-17 kDa isoform X2 [Megachile rotundata]	--
gene3642	LOC413117	14.3688	2404	23.6627	4169	22.6411	3603	7.90826	1532	8.06289	1398	8.40224	1380	0.00182044	0.82034	up	--	--	--	K14209|0|ame:413117|K14209 solute carrier family 36 (proton-coupled amino acid transporter) | (RefSeq) proton-coupled amino acid transporter 1	--	[E]	Amino acid transport and metabolism	Transmembrane amino acid transporter protein	Proton-coupled amino acid transporter-like protein pathetic OS=Drosophila melanogaster OX=7227 GN=path PE=1 SV=1	E	Amino acid transport and metabolism	PREDICTED: proton-coupled amino acid transporter 1 [Apis mellifera]	--
gene3656	LOC725701	18.6064	1916	19.1638	2077	13.3743	1331	39.7999	4740	13.4674	1437	31.826	3254	0.0360787	-0.655199	down	--	--	--	--	--	[G]	Carbohydrate transport and metabolism	Major Facilitator Superfamily	Uncharacterized transporter slc-17.2 OS=Caenorhabditis elegans OX=6239 GN=C38C10.2 PE=1 SV=2	S	Function unknown	PREDICTED: sialin-like isoform X1 [Apis cerana]	--
gene3664	LOC100578168	2.57761	378	1.84172	359	3.67062	341	1.58368	194	2.48386	284	1.82306	212	0.0422428	0.417133	up	--	--	--	K00753|0|ame:100578168|K00753 glycoprotein 3-alpha-L-fucosyltransferase [EC:2.4.1.214] | (RefSeq) glycoprotein 3-alpha-L-fucosyltransferase A	--	[GE]	Carbohydrate transport and metabolism;; Amino acid transport and metabolism	Glycosyltransferase family 10 (fucosyltransferase) C-term;; Fucosyltransferase, N-terminal	Glycoprotein 3-alpha-L-fucosyltransferase A OS=Drosophila melanogaster OX=7227 GN=FucTA PE=2 SV=2	S	Function unknown	PREDICTED: glycoprotein 3-alpha-L-fucosyltransferase A isoform X1 [Apis mellifera]	--
gene3688	LOC552007	383.77	29386	356.373	28781	229.527	16762	506.207	44866	473.411	37658	449.982	33833	0.00965019	-0.667842	down	[T]	Signal transduction mechanisms	--	K00873|0|ame:552007|K00873 pyruvate kinase [EC:2.7.1.40] | (RefSeq) GB10695; pyruvate kinase	Glycolysis / Gluconeogenesis (ko00010);; Purine metabolism (ko00230);; Pyruvate metabolism (ko00620);; Carbon metabolism (ko01200);; Biosynthesis of amino acids (ko01230)	[G]	Carbohydrate transport and metabolism	Pyruvate kinase, barrel domain;; Pyruvate kinase, alpha/beta domain	Pyruvate kinase OS=Drosophila melanogaster OX=7227 GN=PyK PE=2 SV=2	G	Carbohydrate transport and metabolism	PREDICTED: pyruvate kinase isoform X2 [Apis mellifera]	--
gene3693	LOC552429	74.3888	3185	69.7845	3141	61.077	2481	76.5389	3786	98.7647	4382	69.1704	2897	0.0214681	-0.449815	down	[O]	Posttranslational modification, protein turnover, chaperones	--	K11187|6.54807e-131|ame:552429|K11187 peroxiredoxin 5, atypical 2-Cys peroxiredoxin [EC:1.11.1.15] | (RefSeq) Prx5; peroxiredoxin-5, mitochondrial	Peroxisome (ko04146)	[O]	Posttranslational modification, protein turnover, chaperones	Redoxin;; AhpC/TSA family	--	O	Posttranslational modification, protein turnover, chaperones	PREDICTED: peroxiredoxin-5, mitochondrial [Apis mellifera]	--
gene3700	LOC113218737	2.75307	331	1.5379	187	3.30158	352	0.682128	91	1.64686	205	0.929222	116	0.019101	0.671774	up	--	--	--	K12311|0|ame:552249|K12311 lysosomal alpha-mannosidase [EC:3.2.1.24] | (RefSeq) GB13626; lysosomal alpha-mannosidase-like	Other glycan degradation (ko00511);; Lysosome (ko04142)	--	--	--	--	--	--	PREDICTED: lysosomal alpha-mannosidase-like [Apis mellifera]	--
gene3708	LOC113218745	1.85194	139	1.1379	95	1.63782	123	3.65639	335	4.03584	329	3.4878	269	1.53334e-07	-1.29283	down	[T]	Signal transduction mechanisms	--	K10380|0|aec:105154656|K10380 ankyrin | (RefSeq) ankyrin-2-like	--	[M]	Cell wall/membrane/envelope biogenesis	Ankyrin repeats (3 copies);; Ankyrin repeats (many copies);; Ankyrin repeat;; Ankyrin repeat;; Ankyrin repeats (many copies)	Ankyrin repeat, PH and SEC7 domain containing protein secG OS=Dictyostelium discoideum OX=44689 GN=secG PE=2 SV=1	S	Function unknown	ankyrin-3 isoform X3 [Bombus terrestris]	--
gene3721	Gr10	1.93843	166	1.7231	169	1.23229	144	5.46502	508	2.36462	215	2.82094	252	0.00874922	-0.803556	down	--	--	--	K08471|0|ame:725297|K08471 gustatory receptor | (RefSeq) Gr10, GB19449; gustatory receptor 10	--	[R]	General function prediction only	7 transmembrane receptor (rhodopsin family)	Neuropeptide SIFamide receptor OS=Drosophila melanogaster OX=7227 GN=SIFaR PE=2 SV=2	U	Intracellular trafficking, secretion, and vesicular transport	PREDICTED: gustatory receptor 10 isoform X2 [Apis mellifera]	--
gene3759	LOC411011	6.8199	1196	3.39007	1367	2.67232	833	3.3244	1519	3.83911	1610	3.71265	1477	0.0292854	-0.524669	down	--	--	--	K04632|0|ame:411011|K04632 guanine nucleotide-binding protein G(s) subunit alpha | (RefSeq) guanine nucleotide-binding protein G(s) subunit alpha	--	[T]	Signal transduction mechanisms	G-protein alpha subunit;; ADP-ribosylation factor family	Guanine nucleotide-binding protein G(s) subunit alpha OS=Anopheles gambiae OX=7165 GN=G-s-alpha-60A PE=2 SV=1	S	Function unknown	PREDICTED: guanine nucleotide-binding protein G(s) subunit alpha [Apis mellifera]	--
gene3783	LOC107964328	2.1256	236	10.1849	1143	6.89089	698	0.839066	108	1.48921	165	1.67634	182	0.000871385	1.05959	up	--	--	--	--	--	[T]	Signal transduction mechanisms	Transforming growth factor beta like domain;; TGF-beta propeptide	Univin OS=Strongylocentrotus purpuratus OX=7668 PE=2 SV=2	O	Posttranslational modification, protein turnover, chaperones	PREDICTED: growth/differentiation factor 6-like [Apis mellifera]	--
gene3795	LOC408788	12.9402	2283	11.5109	2135	7.70328	1287	16.4973	3373	11.8045	2166	16.2699	2788	0.0402016	-0.575835	down	[G]	Carbohydrate transport and metabolism	--	K00699|0|ame:408788|K00699 glucuronosyltransferase [EC:2.4.1.17] | (RefSeq) GB16747; UDP-glucuronosyltransferase 1-3-like	Pentose and glucuronate interconversions (ko00040);; Ascorbate and aldarate metabolism (ko00053);; Starch and sucrose metabolism (ko00500);; Retinol metabolism (ko00830);; Porphyrin and chlorophyll metabolism (ko00860);; Metabolism of xenobiotics by cytochrome P450 (ko00980);; Drug metabolism - cytochrome P450 (ko00982);; Drug metabolism - other enzymes (ko00983)	[GC]	Carbohydrate transport and metabolism;; Energy production and conversion	UDP-glucoronosyl and UDP-glucosyl transferase;; Glycosyltransferase family 28 C-terminal domain	Putative UDP-glucuronosyltransferase ugt-46 OS=Caenorhabditis elegans OX=6239 GN=ugt-46 PE=1 SV=1	S	Function unknown	PREDICTED: UDP-glucuronosyltransferase 1-3-like [Apis mellifera]	--
gene3805	LOC552809	454.289	7607	432.217	7622	323.673	5156	561.359	10880	593.273	10294	509.89	8379	0.00724048	-0.617983	down	--	--	--	K03948|3.42084e-56|ame:552809|K03948 NADH dehydrogenase (ubiquinone) 1 alpha subcomplex subunit 4 | (RefSeq) cytochrome c oxidase subunit NDUFA4	Oxidative phosphorylation (ko00190)	--	--	NADH-ubiquinone reductase complex 1 MLRQ subunit	--	U	Intracellular trafficking, secretion, and vesicular transport	PREDICTED: cytochrome c oxidase subunit NDUFA4 [Apis mellifera]	--
gene3808	LOC102655905	1.64364	96	0.963591	57	1.27598	71	0.247654	17	0.008659	1	0.388089	23	0.0409818	0.599051	up	--	--	--	--	--	--	--	--	--	J	Translation, ribosomal structure and biogenesis	Translation initiation factor eIF-2B subunit alpha [Apis cerana cerana]	--
gene3812	LOC413137	16.7629	557	18.2878	640	17.6468	558	19.4562	748	31.1536	1072	27.1632	886	0.000649202	-0.703917	down	[J]	Translation, ribosomal structure and biogenesis	--	K02877|4.85888e-101|ame:413137|K02877 large subunit ribosomal protein L15e | (RefSeq) RpL15; 60S ribosomal protein L15	Ribosome (ko03010)	[J]	Translation, ribosomal structure and biogenesis	Ribosomal L15	60S ribosomal protein L15 OS=Chironomus tentans OX=7153 GN=RpL15 PE=3 SV=3	J	Translation, ribosomal structure and biogenesis	PREDICTED: 60S ribosomal protein L15 [Habropoda laboriosa]	--
gene3825	LOC408785	72.3366	3357	55.2311	2573	33.2865	1432	66.0838	3509	67.5046	3186	89.1274	3959	0.0473059	-0.559885	down	[O]	Posttranslational modification, protein turnover, chaperones	--	K00573|6.08142e-147|hst:105186310|K00573 protein-L-isoaspartate(D-aspartate) O-methyltransferase [EC:2.1.1.77] | (RefSeq) protein-L-isoaspartate(D-aspartate) O-methyltransferase-like	--	[O]	Posttranslational modification, protein turnover, chaperones	Protein-L-isoaspartate(D-aspartate) O-methyltransferase (PCMT);; Methyltransferase domain;; Methyltransferase domain;; Methyltransferase domain;; ubiE/COQ5 methyltransferase family	Protein-L-isoaspartate O-methyltransferase OS=Caenorhabditis elegans OX=6239 GN=pcm-1 PE=2 SV=1	O	Posttranslational modification, protein turnover, chaperones	PREDICTED: protein-L-isoaspartate(D-aspartate) O-methyltransferase-like isoform X1 [Apis mellifera]	--
gene3828	LOC107964319	13.6177	3306	12.6171	3226	13.4321	3102	22.3349	6275	14.8174	3727	18.8808	4498	0.0166669	-0.636172	down	--	--	--	K18826|1.86687e-127|hst:105186311|K18826 calmodulin-lysine N-methyltransferase [EC:2.1.1.60] | (RefSeq) calmodulin-lysine N-methyltransferase	Lysine degradation (ko00310)	[S]	Function unknown	Lysine methyltransferase	--	S	Function unknown	PREDICTED: calmodulin-lysine N-methyltransferase [Apis mellifera]	--
gene3838	LOC408782	103.129	7632	92.558	10334	113.16	8010	1684.9	144452	66.706	7216	1499.16	108919	0.000127108	-1.18125	down	--	--	--	K07375|0|soc:105200025|K07375 tubulin beta | (RefSeq) tubulin beta-1 chain	Phagosome (ko04145)	[Z]	Cytoskeleton	Tubulin/FtsZ family, GTPase domain;; Tubulin C-terminal domain	Tubulin beta-1 chain OS=Manduca sexta OX=7130 PE=2 SV=1	Z	Cytoskeleton	Tubulin beta-1 chain [Melipona quadrifasciata]	--
gene3851	LOC409488	21.2337	916	20.8795	946	18.8019	744	23.8639	1190	52.8533	2336	23.4167	991	0.00218783	-0.749765	down	[O]	Posttranslational modification, protein turnover, chaperones	--	K00573|1.84703e-173|ame:409488|K00573 protein-L-isoaspartate(D-aspartate) O-methyltransferase [EC:2.1.1.77] | (RefSeq) GB10967; protein-L-isoaspartate(D-aspartate) O-methyltransferase-like	--	[O]	Posttranslational modification, protein turnover, chaperones	Protein-L-isoaspartate(D-aspartate) O-methyltransferase (PCMT)	Protein-L-isoaspartate O-methyltransferase OS=Caenorhabditis elegans OX=6239 GN=pcm-1 PE=2 SV=1	O	Posttranslational modification, protein turnover, chaperones	PREDICTED: protein-L-isoaspartate(D-aspartate) O-methyltransferase-like isoform X2 [Apis mellifera]	--
gene3877	LOC726827	9.4924	2114	8.16197	1872	4.30652	903	18.7887	4803	7.68414	1776	21.4379	4645	0.00664252	-0.854525	down	--	--	--	--	--	--	--	--	--	S	Function unknown	PREDICTED: coiled-coil domain-containing protein 170 isoform X1 [Apis mellifera]	--
gene3878	LOC726855	589.169	38564	603.163	34674	375.899	25519	778.812	59977	520.486	34976	1086.31	73035	0.0152336	-0.713594	down	--	--	--	--	--	--	--	--	--	S	Function unknown	PREDICTED: vegetative cell wall protein gp1-like [Apis mellifera]	--
gene3899	LOC414051	60.5884	6879	65.3846	7895	65.7709	7293	34.053	4504	46.8551	5536	41.3579	4595	0.0410217	0.375305	up	[T]	Signal transduction mechanisms	--	--	--	[Q]	Secondary metabolites biosynthesis, transport and catabolism	ABC-2 type transporter;; ABC transporter	Protein white OS=Anopheles albimanus OX=7167 GN=W PE=3 SV=1	V	Defense mechanisms	PREDICTED: ATP-binding cassette sub-family G member 1 [Apis mellifera]	--
gene3917	LOC552727	69.8618	2516	62.218	2366	55.9614	1920	89.2242	3731	99.3525	3716	75.1767	2662	0.00159067	-0.663489	down	--	--	--	K17794|7.08823e-130|ame:552727|K17794 mitochondrial import inner membrane translocase subunit TIM23 | (RefSeq) mitochondrial import inner membrane translocase subunit Tim23	--	[U]	Intracellular trafficking, secretion, and vesicular transport	Tim17/Tim22/Tim23/Pmp24 family	--	O	Posttranslational modification, protein turnover, chaperones	PREDICTED: mitochondrial import inner membrane translocase subunit Tim23 isoform X2 [Apis mellifera]	--
gene3939	LOC100577497	3.92915	385	2.47269	262	4.00478	348	0.749877	83	0.968363	92	1.1889	119	2.75428e-05	1.15474	up	--	--	--	--	--	--	--	--	--	S	Function unknown	PREDICTED: calponin homology domain-containing protein DDB_G0272472 [Apis mellifera]	--
gene3955	LOC551541	550.834	12840	545.739	13314	461.916	10201	719.924	19296	802.811	19459	564.086	12803	0.0067459	-0.590193	down	--	--	Molecular Function: cytochrome-c oxidase activity (GO:0004129);; Cellular Component: mitochondrial respiratory chain (GO:0005746);; Cellular Component: integral component of membrane (GO:0016021);; Biological Process: hydrogen ion transmembrane transport (GO:1902600);;	K02270|9.81489e-64|ame:551541|K02270 cytochrome c oxidase subunit 7a | (RefSeq) GB13320; uncharacterized LOC551541	Oxidative phosphorylation (ko00190)	--	--	--	--	C	Energy production and conversion	PREDICTED: uncharacterized protein LOC551541 [Apis mellifera]	molecular function: catalytic activity (GO:0003824);; molecular function: transporter activity (GO:0005215);; molecular function: electron carrier activity (GO:0009055);; biological process: metabolic process (GO:0008152);; biological process: single-organism process (GO:0044699);; biological process: localization (GO:0051179);; cellular component: cell (GO:0005623);; cellular component: membrane…
gene3987	LOC551867	256.49	6132	265.27	6675	190.868	4387	335.733	10118	242.276	6214	328.78	7713	0.0496968	-0.538551	down	[J]	Translation, ribosomal structure and biogenesis	Molecular Function: structural constituent of ribosome (GO:0003735);; Cellular Component: ribosome (GO:0005840);; Biological Process: translation (GO:0006412);; Cellular Component: integral component of membrane (GO:0016021);;	K02953|1.24192e-101|hst:105192044|K02953 small subunit ribosomal protein S13e | (RefSeq) 40S ribosomal protein S13	Ribosome (ko03010)	[J]	Translation, ribosomal structure and biogenesis	Ribosomal S13/S15 N-terminal domain;; Ribosomal protein S15	40S ribosomal protein S13 OS=Spodoptera frugiperda OX=7108 GN=RpS13 PE=2 SV=3	J	Translation, ribosomal structure and biogenesis	40S ribosomal protein S13 [Melipona quadrifasciata]	molecular function: structural molecule activity (GO:0005198);; cellular component: cell (GO:0005623);; cellular component: macromolecular complex (GO:0032991);; cellular component: organelle (GO:0043226);; cellular component: cell part (GO:0044464);; biological process: metabolic process (GO:0008152);; biological process: cellular process (GO:0009987);; cellular component: membrane (GO:0016020);…
gene4064	LOC102655788	4.65209	308	19.5247	1429	6.50855	432	1.02198	83	3.47218	252	2.17262	132	0.00132345	1.02405	up	--	--	--	--	--	--	--	--	--	--	--	PREDICTED: uncharacterized protein LOC102655788 [Apis mellifera]	--
gene4077	LOC725093	8.26545	1618	7.73895	1390	8.81309	1659	3.76429	1149	8.41529	3844	10.2089	2978	0.0251342	-0.65072	down	--	--	--	--	--	[U]	Intracellular trafficking, secretion, and vesicular transport	PACS-1 cytosolic sorting protein	--	S	Function unknown	PREDICTED: phosphofurin acidic cluster sorting protein 2 isoform X2 [Apis cerana]	--
gene41	LOC726756	6.9755	796	6.05732	766	3.60788	739	3.41927	471	4.84259	610	4.03728	474	0.0444829	0.355388	up	--	--	--	--	--	[S]	Function unknown	Bucentaur or craniofacial development	--	S	Function unknown	PREDICTED: craniofacial development protein 1 [Apis mellifera]	--
gene4115	LOC102656245	15.9854	2529	46.4162	7733	117.259	17645	19.8437	3634	14.4744	2373	16.922	2628	0.0210184	0.736058	up	--	--	--	--	--	--	--	--	--	S	Function unknown	PREDICTED: putative leucine-rich repeat-containing protein DDB_G0290503-like [Apis dorsata]	--
gene4173	LOC725170	21.5919	451	22.5333	496	15.701	313	26.6547	643	32.8566	709	27.0866	554	0.00651428	-0.649198	down	--	--	--	K18178|2.0463e-53|ame:725170|K18178 cytochrome c oxidase assembly factor 5 | (RefSeq) cytochrome c oxidase assembly factor 5	--	[O]	Posttranslational modification, protein turnover, chaperones	Cytochrome c oxidase assembly protein PET191	--	O	Posttranslational modification, protein turnover, chaperones	PREDICTED: cytochrome c oxidase assembly factor 5 [Apis mellifera]	--
gene4214	LOC726284	4.55608	1564	5.00907	1853	3.88227	1298	5.45693	2218	6.32913	2303	6.33039	2182	0.00805673	-0.598943	down	--	--	--	K16449|2.53819e-119|ame:726284|K16449 regulator of G-protein signaling | (RefSeq) regulator of G-protein signaling 17	--	[T]	Signal transduction mechanisms	Regulator of G protein signaling domain	Regulator of G-protein signaling rgs-2 OS=Caenorhabditis elegans OX=6239 GN=rgs-2 PE=1 SV=1	K	Transcription	PREDICTED: regulator of G-protein signaling 17 isoform X1 [Apis mellifera]	--
gene4231	LOC113218807	0.849345	112	2.17472	306	3.71957	467	0.777504	120	0.376102	55	0.502439	65	0.0112326	0.808589	up	--	--	--	--	--	--	--	--	--	S	Function unknown	PREDICTED: uncharacterized protein LOC105736275 [Apis florea]	--
gene4233	LOC412293	17.2721	3179	16.0678	3406	17.8468	3281	5.14196	899	9.45098	1473	12.2387	2350	0.0484517	0.581104	up	[O]	Posttranslational modification, protein turnover, chaperones	Molecular Function: serine-type endopeptidase activity (GO:0004252);; Biological Process: proteolysis (GO:0006508);; Cellular Component: integral component of membrane (GO:0016021);;	K08653|0|ame:412293|K08653 membrane-bound transcription factor site-1 protease [EC:3.4.21.112] | (RefSeq) membrane-bound transcription factor site-1 protease	Protein processing in endoplasmic reticulum (ko04141)	[O]	Posttranslational modification, protein turnover, chaperones	Subtilase family	--	O	Posttranslational modification, protein turnover, chaperones	PREDICTED: membrane-bound transcription factor site-1 protease [Apis mellifera]	molecular function: catalytic activity (GO:0003824);; biological process: metabolic process (GO:0008152);; cellular component: membrane (GO:0016020);; cellular component: membrane part (GO:0044425)
gene4238	LOC726653	18.3377	864	22.7779	1079	27.9636	1157	39.5468	2045	39.2931	1884	33.4937	1402	0.000741833	-0.802465	down	[K]	Transcription	Cellular Component: integral component of membrane (GO:0016021);;	K09539|2.61636e-77|ame:726653|K09539 DnaJ homolog subfamily C member 19 | (RefSeq) mitochondrial import inner membrane translocase subunit TIM14	--	[O]	Posttranslational modification, protein turnover, chaperones	--	Mitochondrial import inner membrane translocase subunit TIM14 OS=Drosophila melanogaster OX=7227 GN=Tim14 PE=3 SV=2	O	Posttranslational modification, protein turnover, chaperones	PREDICTED: mitochondrial import inner membrane translocase subunit TIM14 isoform X2 [Apis mellifera]	cellular component: membrane (GO:0016020);; cellular component: membrane part (GO:0044425)
gene4251	LOC551397	18.3363	394	9.94918	233	11.671	246	28.6283	698	38.7007	856	19.8399	432	3.37129e-05	-1.07239	down	[J]	Translation, ribosomal structure and biogenesis	Molecular Function: structural constituent of ribosome (GO:0003735);; Cellular Component: ribosome (GO:0005840);; Biological Process: translation (GO:0006412);;	K02963|5.48993e-112|ame:551397|K02963 small subunit ribosomal protein S18 | (RefSeq) mRpS18A; 28S ribosomal protein S18a, mitochondrial	Ribosome (ko03010)	[J]	Translation, ribosomal structure and biogenesis	Ribosomal protein S18	--	J	Translation, ribosomal structure and biogenesis	PREDICTED: 28S ribosomal protein S18a, mitochondrial [Apis mellifera]	molecular function: structural molecule activity (GO:0005198);; cellular component: cell (GO:0005623);; cellular component: macromolecular complex (GO:0032991);; cellular component: organelle (GO:0043226);; cellular component: cell part (GO:0044464);; biological process: metabolic process (GO:0008152);; biological process: cellular process (GO:0009987)
gene4253	LOC724348	10.0706	1589	6.91215	1155	1.64205	216	1.46044	262	0.915715	149	1.36297	179	0.00224739	0.973866	up	[C]	Energy production and conversion	Cellular Component: integral component of membrane (GO:0016021);; Molecular Function: oxidoreductase activity (GO:0016491);; Biological Process: oxidation-reduction process (GO:0055114);;	--	--	[QR]	Secondary metabolites biosynthesis, transport and catabolism;; General function prediction only	short chain dehydrogenase;; Enoyl-(Acyl carrier protein) reductase;; KR domain;; Fungal family of unknown function (DUF1776)	Dehydrogenase/reductase SDR family protein 7-like OS=Drosophila melanogaster OX=7227 GN=CG7601 PE=2 SV=1	S	Function unknown	PREDICTED: estradiol 17-beta-dehydrogenase 2 [Apis mellifera]	cellular component: membrane (GO:0016020);; cellular component: membrane part (GO:0044425);; molecular function: catalytic activity (GO:0003824);; biological process: metabolic process (GO:0008152);; biological process: single-organism process (GO:0044699)
gene4261	LOC102655904	40.2651	1718	32.2315	1564	25.4826	1082	48.5071	2521	33.2631	1579	44.3173	2016	0.0487649	-0.543	down	--	--	Molecular Function: DNA-directed 5'-3' RNA polymerase activity (GO:0003899);; Biological Process: transcription, DNA-templated (GO:0006351);;	K03016|1.79253e-82|ame:102655904|K03016 DNA-directed RNA polymerases I, II, and III subunit RPABC3 | (RefSeq) DNA-directed RNA polymerases I, II, and III subunit RPABC3	Purine metabolism (ko00230);; Pyrimidine metabolism (ko00240);; RNA polymerase (ko03020)	[K]	Transcription	RNA polymerase Rpb8	Probable DNA-directed RNA polymerases I, II, and III subunit RPABC3 OS=Caenorhabditis briggsae OX=6238 GN=rpb-8 PE=3 SV=1	K	Transcription	PREDICTED: DNA-directed RNA polymerases I, II, and III subunit RPABC3 isoform X1 [Apis florea]	molecular function: catalytic activity (GO:0003824);; biological process: metabolic process (GO:0008152);; biological process: cellular process (GO:0009987)
gene4271	LOC724563	44.288	9205	41.1738	8837	30.9459	6118	72.1821	17364	42.1159	8990	57.2198	11671	0.0237027	-0.64602	down	--	--	Molecular Function: serine-type endopeptidase inhibitor activity (GO:0004867);; Cellular Component: extracellular region (GO:0005576);; Biological Process: negative regulation of endopeptidase activity (GO:0010951);; Cellular Component: integral component of membrane (GO:0016021);;	--	--	[T]	Signal transduction mechanisms	Thyroglobulin type-1 repeat;; Lustrin, cysteine-rich repeated domain;; WAP-type (Whey Acidic Protein) 'four-disulfide core';; Antistasin family	Papilin OS=Drosophila melanogaster OX=7227 GN=Ppn PE=1 SV=2	S	Function unknown	PREDICTED: uncharacterized protein LOC102680883 isoform X1 [Apis dorsata]	molecular function: molecular function regulator (GO:0098772);; biological process: biological regulation (GO:0065007);; cellular component: extracellular region (GO:0005576);; cellular component: membrane (GO:0016020);; cellular component: membrane part (GO:0044425)
gene4298	LOC102654987	2.67797	134	0.282881	15	2.58855	123	9.45309	547	2.99925	156	2.38812	117	0.0377725	-0.633937	down	[R]	General function prediction only	Molecular Function: GTP binding (GO:0005525);; Cellular Component: intracellular (GO:0005622);; Biological Process: small GTPase mediated signal transduction (GO:0007264);;	K07874|6.42266e-150|ame:102654987|K07874 Ras-related protein Rab-1A | (RefSeq) ras-related protein Rab-1A	--	[TU]	Signal transduction mechanisms;; Intracellular trafficking, secretion, and vesicular transport	Ras family;; Ras of Complex, Roc, domain of DAPkinase;; ADP-ribosylation factor family;; RsgA GTPase;; 50S ribosome-binding GTPase;; Gtr1/RagA G protein conserved region;; Signal recognition particle receptor beta subunit	Ras-related protein Rab-1A OS=Lymnaea stagnalis OX=6523 GN=RAB1A PE=2 SV=1	S	Function unknown	ras-related protein Rab-1A [Bombus terrestris]	molecular function: binding (GO:0005488);; cellular component: cell (GO:0005623);; cellular component: cell part (GO:0044464);; biological process: cellular process (GO:0009987);; biological process: signaling (GO:0023052);; biological process: single-organism process (GO:0044699);; biological process: response to stimulus (GO:0050896);; biological process: biological regulation (GO:0065007)
gene4309	LOC724974	4.7114	354	5.74115	338	6.70333	425	2.93692	183	4.73961	321	1.70369	149	0.0366102	0.521475	up	--	--	Molecular Function: ATP binding (GO:0005524);; Biological Process: cellular protein modification process (GO:0006464);; Cellular Component: integral component of membrane (GO:0016021);;	K16610|0|ame:724974|K16610 tubulin monoglycylase TTLL15 | (RefSeq) GB15516; tubulin polyglutamylase TTLL7-like	--	[O]	Posttranslational modification, protein turnover, chaperones	Tubulin-tyrosine ligase family	Tubulin polyglutamylase ttll-4 OS=Caenorhabditis elegans OX=6239 GN=ttll-4 PE=2 SV=3	S	Function unknown	PREDICTED: tubulin polyglutamylase TTLL7-like [Apis mellifera]	molecular function: binding (GO:0005488);; biological process: metabolic process (GO:0008152);; biological process: cellular process (GO:0009987);; cellular component: membrane (GO:0016020);; cellular component: membrane part (GO:0044425)
gene4310	LOC725147	38.0413	667	34.1655	631	20.2581	338	74.6835	1517	24.6213	447	65.0228	1120	0.0342374	-0.66993	down	[J]	Translation, ribosomal structure and biogenesis	Molecular Function: RNA binding (GO:0003723);; Molecular Function: structural constituent of ribosome (GO:0003735);; Biological Process: translation (GO:0006412);; Cellular Component: small ribosomal subunit (GO:0015935);; Cellular Component: integral component of membrane (GO:0016021);;	K02980|3.25895e-33|soc:105203632|K02980 small subunit ribosomal protein S29e | (RefSeq) 40S ribosomal protein S29	Ribosome (ko03010)	[J]	Translation, ribosomal structure and biogenesis	Ribosomal protein S14p/S29e	40S ribosomal protein S29 OS=Scarabaeus laticollis OX=292456 GN=RpS29 PE=3 SV=1	J	Translation, ribosomal structure and biogenesis	40S ribosomal protein S29 isoform X1 [Bombus terrestris]	molecular function: binding (GO:0005488);; molecular function: structural molecule activity (GO:0005198);; biological process: metabolic process (GO:0008152);; biological process: cellular process (GO:0009987);; cellular component: cell (GO:0005623);; cellular component: macromolecular complex (GO:0032991);; cellular component: organelle (GO:0043226);; cellular component: organelle part (GO:00444…
gene4326	LOC408833	1.23291	155	1.22605	209	0.189967	32	3.12679	611	9.19305	1527	1.52772	202	0.00101683	-1.03406	down	[V]	Defense mechanisms	Molecular Function: hydrolase activity, acting on acid anhydrides, in phosphorus-containing anhydrides (GO:0016818);; Molecular Function: metal ion binding (GO:0046872);;	K08077|1.49929e-163|ame:408833|K08077 UDP-sugar diphosphatase [EC:3.6.1.45] | (RefSeq) GB12382; uridine diphosphate glucose pyrophosphatase-like	--	[R]	General function prediction only	--	--	L	Replication, recombination and repair	PREDICTED: uridine diphosphate glucose pyrophosphatase-like [Apis mellifera]	molecular function: catalytic activity (GO:0003824);; molecular function: binding (GO:0005488)
gene435	LOC412829	14.6662	1603	6.16411	694	7.43087	753	15.0154	1863	9.77093	1072	18.6101	1894	0.0463445	-0.606621	down	[P]	Inorganic ion transport and metabolism	Biological Process: metabolic process (GO:0008152);; Molecular Function: sulfuric ester hydrolase activity (GO:0008484);; Cellular Component: integral component of membrane (GO:0016021);;	--	--	[R]	General function prediction only	Sulfatase;; Type I phosphodiesterase / nucleotide pyrophosphatase;; Protein of unknown function (DUF229)	Arylsulfatase OS=Hemicentrotus pulcherrimus OX=7650 PE=1 SV=1	P	Inorganic ion transport and metabolism	PREDICTED: arylsulfatase B-like isoform X1 [Apis mellifera]	biological process: metabolic process (GO:0008152);; molecular function: catalytic activity (GO:0003824);; cellular component: membrane (GO:0016020);; cellular component: membrane part (GO:0044425)
gene4356	LOC100578106	10.0197	1082	27.3435	3104	33.5444	3445	4.84649	609	13.79	1543	4.49413	476	0.00625072	0.859054	up	--	--	--	--	--	--	--	--	--	S	Function unknown	PREDICTED: uncharacterized protein LOC100868177 isoform X1 [Apis florea]	--
gene4380	LOC408836	66.0639	9231	75.9539	11176	61.4621	8169	110.842	17926	64.8871	9395	108.575	14888	0.0429187	-0.579623	down	--	--	--	K17083|0|ame:408836|K17083 kindlin 2 | (RefSeq) unc-112-related protein	--	[D]	Cell cycle control, cell division, chromosome partitioning	FERM central domain;; PH domain	Unc-112-related protein OS=Drosophila melanogaster OX=7227 GN=Fit1 PE=1 SV=1	S	Function unknown	PREDICTED: unc-112-related protein [Apis mellifera]	--
gene4436	LOC726118	103.453	1935	92.1961	1816	69.4007	1235	154.22	3340	109.022	2137	118.743	2180	0.0187828	-0.639852	down	--	--	Molecular Function: binding (GO:0005488);; Biological Process: intracellular protein transport (GO:0006886);; Cellular Component: integral component of membrane (GO:0016021);;	--	--	--	--	--	--	--	--	PREDICTED: uncharacterized protein LOC726118 [Apis mellifera]	molecular function: binding (GO:0005488);; biological process: localization (GO:0051179);; cellular component: membrane (GO:0016020);; cellular component: membrane part (GO:0044425)
gene4486	LOC411828	16.0193	2225	18.9316	2632	18.4274	2574	21.4911	4274	17.589	2609	24.4354	4004	0.0324042	-0.5904	down	--	--	Molecular Function: DNA binding (GO:0003677);;	K11831|0|ame:411828|K11831 nuclear respiratory factor 1 | (RefSeq) ewg; DNA-binding protein P3A2	--	--	--	NLS-binding and DNA-binding and dimerisation domains of Nrf1;; Nrf1 activator activation site binding domain	DNA-binding protein Ewg OS=Drosophila melanogaster OX=7227 GN=ewg PE=2 SV=2	K	Transcription	PREDICTED: DNA-binding protein P3A2 isoform X1 [Apis mellifera]	molecular function: binding (GO:0005488)
gene4489	Coq7	32.1158	1382	29.7165	1491	19.6631	932	32.6543	1692	34.34	1926	31.0946	1310	0.0477035	-0.461082	down	[H]	Coenzyme transport and metabolism	Biological Process: ubiquinone biosynthetic process (GO:0006744);; Molecular Function: oxidoreductase activity, acting on paired donors, with incorporation or reduction of molecular oxygen, NAD(P)H as one donor, and incorporation of one atom of oxygen (GO:0016709);; Cellular Component: extrinsic component of mitochondrial inner membrane (GO:0031314);; Biological Process: oxidation-reduction proce…	K06134|3.18133e-142|ame:409224|K06134 ubiquinone biosynthesis monooxygenase Coq7 [EC:1.14.13.-] | (RefSeq) Coq7, Clk-1, GB13319; ubiquinone biosynthesis protein COQ7	Ubiquinone and other terpenoid-quinone biosynthesis (ko00130)	[R]	General function prediction only	Ubiquinone biosynthesis protein COQ7	5-demethoxyubiquinone hydroxylase, mitochondrial OS=Dictyostelium discoideum OX=44689 GN=coq7 PE=2 SV=1	H	Coenzyme transport and metabolism	ubiquinone biosynthesis protein COQ7 [Apis mellifera]	biological process: metabolic process (GO:0008152);; biological process: cellular process (GO:0009987);; biological process: single-organism process (GO:0044699);; molecular function: catalytic activity (GO:0003824);; cellular component: cell (GO:0005623);; cellular component: membrane (GO:0016020);; cellular component: organelle (GO:0043226);; cellular component: organelle part (GO:0044422);; ce…
gene452	LOC727074	26.4992	994	21.548	849	14.9575	526	38.9433	1680	24.4517	946	36.049	1312	0.0185402	-0.686675	down	--	--	Cellular Component: signal peptidase complex (GO:0005787);; Biological Process: signal peptide processing (GO:0006465);; Molecular Function: peptidase activity (GO:0008233);; Cellular Component: integral component of membrane (GO:0016021);;	K12948|9.69681e-113|ame:727074|K12948 signal peptidase complex subunit 3 [EC:3.4.-.-] | (RefSeq) Spase22-23; signal peptidase complex subunit 3	Protein export (ko03060)	[U]	Intracellular trafficking, secretion, and vesicular transport	Signal peptidase subunit	Signal peptidase complex subunit 3 OS=Drosophila melanogaster OX=7227 GN=Spase22-23 PE=2 SV=1	U	Intracellular trafficking, secretion, and vesicular transport	PREDICTED: signal peptidase complex subunit 3 [Apis mellifera]	cellular component: cell (GO:0005623);; cellular component: membrane (GO:0016020);; cellular component: macromolecular complex (GO:0032991);; cellular component: organelle (GO:0043226);; cellular component: organelle part (GO:0044422);; cellular component: membrane part (GO:0044425);; cellular component: cell part (GO:0044464);; biological process: metabolic process (GO:0008152);; biological proc…
gene4543	LOC409060	245.782	24613	292.549	30148	281.227	27478	420.909	55839	593.291	69299	373.976	38064	3.42616e-06	-0.993549	down	--	--	--	--	--	--	--	--	--	--	--	PREDICTED: golgin subfamily A member 6-like protein 22 isoform X6 [Apis mellifera]	--
gene4546	LOC727416	62.7405	9349	98.5149	15566	190.801	26974	52.1807	6800	44.4992	7226	42.652	4577	0.00235348	0.902358	up	--	--	--	--	--	--	--	--	--	S	Function unknown	hypothetical protein APICC_08100 [Apis cerana cerana]	--
gene4554	LOC725797	74.4246	1934	79.5454	2177	61.8319	1529	102.703	3089	99.04	2667	92.502	2359	0.0108126	-0.604059	down	--	--	Cellular Component: mitochondrial respiratory chain complex I (GO:0005747);; Biological Process: electron transport chain (GO:0022900);;	K03959|3.48106e-50|ame:725797|K03959 NADH dehydrogenase (ubiquinone) 1 beta subcomplex subunit 3 | (RefSeq) NADH dehydrogenase [ubiquinone] 1 beta subcomplex subunit 3	Oxidative phosphorylation (ko00190)	[C]	Energy production and conversion	NADH-ubiquinone oxidoreductase B12 subunit family	--	I	Lipid transport and metabolism	PREDICTED: NADH dehydrogenase [ubiquinone] 1 beta subcomplex subunit 3 [Apis mellifera]	cellular component: cell (GO:0005623);; cellular component: membrane (GO:0016020);; cellular component: macromolecular complex (GO:0032991);; cellular component: organelle (GO:0043226);; cellular component: organelle part (GO:0044422);; cellular component: membrane part (GO:0044425);; cellular component: cell part (GO:0044464);; biological process: metabolic process (GO:0008152);; biological proc…
gene4559	LOC100578566	4.96964	234	10.8172	493	14.9938	622	3.20874	172	3.31262	156	3.34434	166	0.00734626	0.815846	up	--	--	--	--	--	--	--	Testicular haploid expressed repeat	--	--	--	PREDICTED: uncharacterized protein LOC102671219 [Apis dorsata]	--
gene4587	LOC408852	98.3034	18858	85.0957	17370	72.0586	13070	112.791	32410	79.6458	22901	114.887	21506	0.00713597	-0.684971	down	--	--	Molecular Function: transcription factor activity, sequence-specific DNA binding (GO:0003700);; Cellular Component: nucleus (GO:0005634);; Cellular Component: transcription factor complex (GO:0005667);; Cellular Component: cytoplasm (GO:0005737);; Biological Process: regulation of transcription, DNA-templated (GO:0006355);; Cellular Component: integral component of membrane (GO:0016021);; Molecul…	K08268|0|ame:408852|K08268 hypoxia-inducible factor 1 alpha | (RefSeq) GB16786; protein similar-like	--	[TK]	Signal transduction mechanisms;; Transcription	PAS fold;; PAS fold;; PAS domain;; PAS domain	Protein similar OS=Drosophila melanogaster OX=7227 GN=sima PE=1 SV=2	K	Transcription	PREDICTED: protein similar-like isoform X2 [Apis mellifera]	molecular function: nucleic acid binding transcription factor activity (GO:0001071);; biological process: biological regulation (GO:0065007);; cellular component: cell (GO:0005623);; cellular component: organelle (GO:0043226);; cellular component: cell part (GO:0044464);; cellular component: macromolecular complex (GO:0032991);; cellular component: membrane (GO:0016020);; cellular component: memb…
gene4623	LOC552513	2.41209	459	3.09253	623	3.08556	561	5.26372	1165	4.96473	979	4.70948	885	0.000429044	-0.875477	down	--	--	Cellular Component: integral component of membrane (GO:0016021);;	--	--	[R]	General function prediction only	Immunoglobulin domain;; Immunoglobulin domain;; Immunoglobulin domain;; Immunoglobulin I-set domain;; CD80-like C2-set immunoglobulin domain;; Immunoglobulin V-set domain;; Fibronectin type III domain	Synaptogenesis protein syg-2 OS=Caenorhabditis elegans OX=6239 GN=syg-2 PE=1 SV=1	S	Function unknown	PREDICTED: neural cell adhesion molecule 2 [Apis mellifera]	cellular component: membrane (GO:0016020);; cellular component: membrane part (GO:0044425)
gene4628	LOC725364	909.563	30203	992.699	34713	655.758	20712	1109.08	42626	1611.43	55445	869.775	28344	0.0180452	-0.582493	down	--	--	--	--	--	--	--	--	Flightin OS=Drosophila melanogaster OX=7227 GN=fln PE=2 SV=1	U	Intracellular trafficking, secretion, and vesicular transport	PREDICTED: flightin [Apis florea]	--
gene4675	LOC100576404	28.2625	4423	20.0297	3219	18.1433	2624	29.5055	5155	27.8474	4421	28.5558	4278	0.0283326	-0.533844	down	[L]	Replication, recombination and repair	Molecular Function: helicase activity (GO:0004386);;	--	--	[A]	RNA processing and modification	AAA domain;; AAA domain;; AAA domain;; AAA domain	Regulator of nonsense transcripts 1 homolog OS=Drosophila melanogaster OX=7227 GN=Upf1 PE=1 SV=2	L	Replication, recombination and repair	PREDICTED: probable helicase with zinc finger domain [Apis mellifera]	molecular function: catalytic activity (GO:0003824)
gene4677	LOC408863	23.0296	3810	22.3453	3839	18.3571	2851	20.6192	3896	28.7596	4861	23.1255	3707	0.0486604	-0.382248	down	[O]	Posttranslational modification, protein turnover, chaperones	--	K09532|2.35739e-87|ame:408863|K09532 DnaJ homolog subfamily C member 12 | (RefSeq) J domain-containing protein	--	[O]	Posttranslational modification, protein turnover, chaperones	DnaJ domain	J domain-containing protein OS=Manduca sexta OX=7130 GN=jdp PE=2 SV=1	O	Posttranslational modification, protein turnover, chaperones	PREDICTED: J domain-containing protein [Apis mellifera]	--
gene4704	LOC724564	4.04469	328	3.41753	293	4.4476	325	3.42535	328	5.83058	464	4.16875	338	0.0499228	-0.382735	down	[I]	Lipid transport and metabolism	Molecular Function: transferase activity, transferring alkyl or aryl (other than methyl) groups (GO:0016765);;	K19177|9.98555e-178|ame:724564|K19177 dehydrodolichyl diphosphate syntase complex subunit NUS1 [EC:2.5.1.87] | (RefSeq) dehydrodolichyl diphosphate syntase complex subunit Nus1	Terpenoid backbone biosynthesis (ko00900)	[I]	Lipid transport and metabolism	Putative undecaprenyl diphosphate synthase	--	I	Lipid transport and metabolism	PREDICTED: dehydrodolichyl diphosphate syntase complex subunit Nus1 [Apis mellifera]	molecular function: catalytic activity (GO:0003824)
gene4708	LOC413684	0.405841	30	0.611366	34	0.896736	43	0.930164	80	0.851147	57	1.04368	78	0.0178138	-0.738996	down	--	--	Molecular Function: taste receptor activity (GO:0008527);; Cellular Component: integral component of membrane (GO:0016021);; Biological Process: detection of chemical stimulus involved in sensory perception of taste (GO:0050912);;	K08471|0|ame:413684|K08471 gustatory receptor | (RefSeq) Gr2; gustatory receptor for sugar taste 64f	--	--	--	Trehalose receptor;; 7tm Chemosensory receptor	Gustatory receptor for sugar taste 64f OS=Drosophila melanogaster OX=7227 GN=Gr64f PE=2 SV=2	S	Function unknown	PREDICTED: LOW QUALITY PROTEIN: gustatory receptor for sugar taste 64f [Apis mellifera]	molecular function: signal transducer activity (GO:0004871);; molecular function: molecular transducer activity (GO:0060089);; biological process: cellular process (GO:0009987);; biological process: signaling (GO:0023052);; biological process: single-organism process (GO:0044699);; biological process: response to stimulus (GO:0050896);; biological process: biological regulation (GO:0065007);; cel…
gene4709	LOC724744	101.74	2611	100.098	2705	88.5579	2162	150.709	4477	114.744	3051	129.359	3258	0.0189497	-0.598159	down	[J]	Translation, ribosomal structure and biogenesis	Molecular Function: structural constituent of ribosome (GO:0003735);; Cellular Component: ribosome (GO:0005840);; Biological Process: translation (GO:0006412);;	K02954|6.18835e-90|ame:724744|K02954 small subunit ribosomal protein S14 | (RefSeq) mRpS14; 28S ribosomal protein S14, mitochondrial	Ribosome (ko03010)	[J]	Translation, ribosomal structure and biogenesis	Ribosomal protein S14p/S29e	Probable 40S ribosomal protein S14, mitochondrial OS=Caenorhabditis elegans OX=6239 GN=mrps-14 PE=3 SV=2	J	Translation, ribosomal structure and biogenesis	PREDICTED: 28S ribosomal protein S14, mitochondrial [Apis mellifera]	molecular function: structural molecule activity (GO:0005198);; cellular component: cell (GO:0005623);; cellular component: macromolecular complex (GO:0032991);; cellular component: organelle (GO:0043226);; cellular component: cell part (GO:0044464);; biological process: metabolic process (GO:0008152);; biological process: cellular process (GO:0009987)
gene4730	LOC725705	38.2592	672	38.1371	705	24.3768	407	68.3306	1389	43.1814	786	51.8253	893	0.014155	-0.71324	down	--	--	Cellular Component: mitochondrion (GO:0005739);; Biological Process: protein transport (GO:0015031);; Molecular Function: metal ion binding (GO:0046872);;	K17781|1.59792e-58|ame:725705|K17781 mitochondrial import inner membrane translocase subunit TIM13 | (RefSeq) GB17630; mitochondrial import inner membrane translocase subunit Tim13-like	--	[U]	Intracellular trafficking, secretion, and vesicular transport	Tim10/DDP family zinc finger	Mitochondrial import inner membrane translocase subunit Tim13 OS=Drosophila melanogaster OX=7227 GN=Tim13 PE=3 SV=1	O	Posttranslational modification, protein turnover, chaperones	PREDICTED: mitochondrial import inner membrane translocase subunit Tim13-like [Apis mellifera]	cellular component: cell (GO:0005623);; cellular component: organelle (GO:0043226);; cellular component: cell part (GO:0044464);; biological process: localization (GO:0051179);; molecular function: binding (GO:0005488)
gene478	LOC410745	2.09571	252	0.380324	49	1.05203	111	2.44046	309	1.39488	194	2.50157	339	0.0380505	-0.661556	down	[IR]	Lipid transport and metabolism;; General function prediction only	Cellular Component: integral component of membrane (GO:0016021);; Molecular Function: oxidoreductase activity, acting on CH-OH group of donors (GO:0016614);; Molecular Function: flavin adenine dinucleotide binding (GO:0050660);; Biological Process: oxidation-reduction process (GO:0055114);;	K21270|0|ame:410745|K21270 (R)-mandelonitrile oxidase [EC:1.1.3.49] | (RefSeq) GMCOX7; glucose dehydrogenase [FAD, quinone]	Glycine, serine and threonine metabolism (ko00260)	[R]	General function prediction only	GMC oxidoreductase;; GMC oxidoreductase	Glucose dehydrogenase [FAD, quinone] OS=Drosophila melanogaster OX=7227 GN=Gld PE=3 SV=3	E	Amino acid transport and metabolism	PREDICTED: glucose dehydrogenase [FAD, quinone] isoform X1 [Apis mellifera]	cellular component: membrane (GO:0016020);; cellular component: membrane part (GO:0044425);; molecular function: catalytic activity (GO:0003824);; biological process: metabolic process (GO:0008152);; biological process: single-organism process (GO:0044699);; molecular function: binding (GO:0005488)
gene4785	LOC408866	0.686363	66	3.08136	311	1.22681	112	0.123439	14	0.319759	32	0.000749	1	0.00236154	0.897297	up	[HT]	Coenzyme transport and metabolism;; Signal transduction mechanisms	Molecular Function: protein kinase activity (GO:0004672);; Molecular Function: ATP binding (GO:0005524);; Biological Process: protein phosphorylation (GO:0006468);; Biological Process: ubiquinone biosynthetic process (GO:0006744);; Molecular Function: oxidoreductase activity, acting on paired donors, with incorporation or reduction of molecular oxygen, NAD(P)H as one donor, and incorporation of o…	K08869|0|ame:408866|K08869 aarF domain-containing kinase | (RefSeq) uncharacterized aarF domain-containing protein kinase 1	--	[R]	General function prediction only	ABC1 family	Probable serine/threonine-protein kinase abkB OS=Dictyostelium discoideum OX=44689 GN=abkB PE=3 SV=1	S	Function unknown	PREDICTED: uncharacterized aarF domain-containing protein kinase 1 [Apis mellifera]	molecular function: catalytic activity (GO:0003824);; biological process: metabolic process (GO:0008152);; biological process: cellular process (GO:0009987);; molecular function: binding (GO:0005488);; biological process: single-organism process (GO:0044699)
gene4787	LOC102655090	44.5585	1203	34.1785	972	36.3443	934	38.155	1193	52.2864	1463	42.1229	1116	0.0172575	-0.423204	down	--	--	--	--	--	--	--	--	--	S	Function unknown	PREDICTED: uncharacterized protein LOC102655090 [Apis mellifera]	--
gene4793	Tg	129.77	12812	194.889	20260	129.452	13059	262.121	29864	129.292	13228	348.579	33657	0.0442421	-0.621308	down	--	--	Molecular Function: protein-glutamine gamma-glutamyltransferase activity (GO:0003810);; Biological Process: peptide cross-linking (GO:0018149);;	K05619|0|ame:411132|K05619 transglutaminase 1 [EC:2.3.2.13] | (RefSeq) Tg, GB11241; transglutaminase	--	--	--	Transglutaminase family;; Transglutaminase family, C-terminal ig like domain;; Transglutaminase-like superfamily	Annulin OS=Schistocerca americana OX=7009 PE=2 SV=1	O	Posttranslational modification, protein turnover, chaperones	transglutaminase [Apis mellifera]	molecular function: catalytic activity (GO:0003824);; biological process: metabolic process (GO:0008152);; biological process: cellular process (GO:0009987)
gene4795	LOC726654	6.81851	837	9.4959	1215	8.56708	697	12.4678	1585	8.5707	1069	12.6063	1401	0.0446985	-0.569852	down	--	--	--	K10185|0|ame:726654|K10185 T-box protein 20 | (RefSeq) T-box protein H15-like	--	[K]	Transcription	T-box	T-box protein H15 OS=Drosophila melanogaster OX=7227 GN=H15 PE=2 SV=2	K	Transcription	PREDICTED: T-box protein H15-like [Apis mellifera]	--
gene4815	LOC107964403	2.95105	266	2.5991	275	4.10632	384	1.92738	197	1.89678	161	0.928985	73	0.0378631	0.623488	up	--	--	--	--	--	--	--	Fanconi Anaemia group E protein FANCE	--	F	Nucleotide transport and metabolism	PREDICTED: uncharacterized protein LOC107998363 [Apis cerana]	--
gene482	LOC410747	24.5248	3082	28.4171	3751	16.4812	1979	63.2675	9168	118.634	15467	79.0744	9713	1.4889e-11	-1.70144	down	[IR]	Lipid transport and metabolism;; General function prediction only	Molecular Function: oxidoreductase activity, acting on CH-OH group of donors (GO:0016614);; Molecular Function: flavin adenine dinucleotide binding (GO:0050660);; Biological Process: oxidation-reduction process (GO:0055114);;	K00108|0|ame:410747|K00108 choline dehydrogenase [EC:1.1.99.1] | (RefSeq) GMCOX3; glucose dehydrogenase [FAD, quinone]	Glycine, serine and threonine metabolism (ko00260)	[R]	General function prediction only	GMC oxidoreductase;; GMC oxidoreductase	Glucose dehydrogenase [FAD, quinone] OS=Drosophila melanogaster OX=7227 GN=Gld PE=3 SV=3	E	Amino acid transport and metabolism	PREDICTED: glucose dehydrogenase [FAD, quinone] isoform X1 [Apis mellifera]	molecular function: catalytic activity (GO:0003824);; biological process: metabolic process (GO:0008152);; biological process: single-organism process (GO:0044699);; molecular function: binding (GO:0005488)
gene4820	LOC413014	321.5	7835	348.919	8955	289.036	6700	484.16	13657	457.055	11542	373.963	8944	0.00990401	-0.610744	down	--	--	Cellular Component: mitochondrial inner membrane (GO:0005743);; Molecular Function: oxidoreductase activity, acting on NAD(P)H (GO:0016651);; Biological Process: respiratory electron transport chain (GO:0022904);;	K03949|1.03878e-77|ame:413014|K03949 NADH dehydrogenase (ubiquinone) 1 alpha subcomplex subunit 5 | (RefSeq) Ndufa5; NADH dehydrogenase [ubiquinone] 1 alpha subcomplex subunit 5	Oxidative phosphorylation (ko00190)	[C]	Energy production and conversion	ETC complex I subunit conserved region	Probable NADH dehydrogenase [ubiquinone] 1 alpha subcomplex subunit 5 OS=Caenorhabditis elegans OX=6239 GN=C33A12.1 PE=3 SV=1	I	Lipid transport and metabolism	PREDICTED: NADH dehydrogenase [ubiquinone] 1 alpha subcomplex subunit 5 [Apis mellifera]	cellular component: cell (GO:0005623);; cellular component: membrane (GO:0016020);; cellular component: organelle (GO:0043226);; cellular component: organelle part (GO:0044422);; cellular component: cell part (GO:0044464);; molecular function: catalytic activity (GO:0003824);; biological process: metabolic process (GO:0008152);; biological process: single-organism process (GO:0044699);; biologica…
gene4841	Ndufs5	285.991	7859	321.61	9309	265.79	6944	362.878	11518	363.177	10327	349.119	9423	0.0315295	-0.487532	down	--	--	--	K03938|7.04563e-67|ame:727061|K03938 NADH dehydrogenase (ubiquinone) Fe-S protein 5 | (RefSeq) Ndufs5, GB18086; NADH dehydrogenase (ubiquinone) Fe-S protein 5, 15kDa (NADH-coenzyme Q reductase)	Oxidative phosphorylation (ko00190)	[C]	Energy production and conversion	Cytochrome c oxidase biogenesis protein Cmc1 like	--	C	Energy production and conversion	NADH dehydrogenase [ubiquinone] iron-sulfur protein 5 [Apis mellifera]	--
gene4844	LOC100578017	1.65208	118	0.97335	75	1.08207	76	1.74338	146	2.80807	210	1.36481	97	0.0184384	-0.664396	down	--	--	Molecular Function: zinc ion binding (GO:0008270);; Cellular Component: integral component of membrane (GO:0016021);;	--	--	[O]	Posttranslational modification, protein turnover, chaperones	Ring finger domain	Protein TRC8 homolog OS=Drosophila melanogaster OX=7227 GN=Trc8 PE=1 SV=1	O	Posttranslational modification, protein turnover, chaperones	PREDICTED: uncharacterized protein LOC100578017 [Apis mellifera]	molecular function: binding (GO:0005488);; cellular component: membrane (GO:0016020);; cellular component: membrane part (GO:0044425)
gene4852	LOC113218833	2.15449	48	0.414878	11	0.087879	3	3.26172	82	5.80161	131	2.33008	52	0.0178711	-0.712522	down	--	--	Cellular Component: integral component of membrane (GO:0016021);;	--	--	[X]	Mobilome: prophages, transposons	Putative transmembrane family 234;; EamA-like transporter family	Transmembrane protein 234 homolog OS=Anopheles gambiae OX=7165 GN=AGAP012180 PE=3 SV=1	S	Function unknown	PREDICTED: transmembrane protein 234 homolog [Apis cerana]	cellular component: membrane (GO:0016020);; cellular component: membrane part (GO:0044425)
gene4873	LOC102656088	0.909839	152	2.07159	348	1.53402	234	33.2534	6066	16.7009	1766	2.02268	317	0.000137036	-1.1729	down	--	--	Cellular Component: integral component of membrane (GO:0016021);;	--	--	[PET]	Inorganic ion transport and metabolism;; Amino acid transport and metabolism;; Signal transduction mechanisms	Ligand-gated ion channel	--	S	Function unknown	hypothetical protein EAI_02236 [Harpegnathos saltator]	cellular component: membrane (GO:0016020);; cellular component: membrane part (GO:0044425)
gene4883	LOC100578988	2.15943	145	5.81951	352	6.58592	403	2.00815	144	1.47327	122	1.26483	78	0.0186786	0.734252	up	--	--	Molecular Function: transcription corepressor activity (GO:0003714);; Biological Process: negative regulation of transcription, DNA-templated (GO:0045892);; Molecular Function: metal ion binding (GO:0046872);;	--	--	--	--	MYND finger	Zinc finger MYND domain-containing protein 10 homolog OS=Drosophila melanogaster OX=7227 GN=Zmynd10 PE=1 SV=1	S	Function unknown	PREDICTED: zinc finger MYND domain-containing protein 10-like, partial [Apis mellifera]	molecular function: transcription factor activity, protein binding (GO:0000988);; biological process: biological regulation (GO:0065007);; molecular function: binding (GO:0005488)
gene4888	Cox6c	236.687	2842	236.87	3084	184.48	2129	287.633	4305	287.891	3956	250.865	3218	0.0101672	-0.594451	down	--	--	Molecular Function: cytochrome-c oxidase activity (GO:0004129);; Biological Process: hydrogen ion transmembrane transport (GO:1902600);;	K02268|2.22138e-47|ame:100359410|K02268 cytochrome c oxidase subunit 6c | (RefSeq) Cox6c, GB30388; cytochrome c oxidase subunit VIc	Oxidative phosphorylation (ko00190)	--	--	Cytochrome c oxidase subunit VIc	--	C	Energy production and conversion	PREDICTED: cytochrome c oxidase subunit 6C isoform X1 [Apis mellifera]	molecular function: catalytic activity (GO:0003824);; molecular function: transporter activity (GO:0005215);; molecular function: electron carrier activity (GO:0009055);; biological process: metabolic process (GO:0008152);; biological process: single-organism process (GO:0044699);; biological process: localization (GO:0051179)
gene4895	LOC726236	4.3442	338	2.31219	190	2.22904	165	4.33671	391	3.43528	277	6.00698	459	0.0332748	-0.639866	down	[IR]	Lipid transport and metabolism;; General function prediction only	Molecular Function: oxidoreductase activity, acting on CH-OH group of donors (GO:0016614);; Molecular Function: flavin adenine dinucleotide binding (GO:0050660);; Biological Process: oxidation-reduction process (GO:0055114);;	--	--	[R]	General function prediction only	GMC oxidoreductase;; GMC oxidoreductase;; Pyridine nucleotide-disulphide oxidoreductase;; NAD(P)-binding Rossmann-like domain	Neither inactivation nor afterpotential protein G OS=Drosophila melanogaster OX=7227 GN=ninaG PE=2 SV=2	E	Amino acid transport and metabolism	PREDICTED: neither inactivation nor afterpotential protein G-like isoform X2 [Apis cerana]	molecular function: catalytic activity (GO:0003824);; biological process: metabolic process (GO:0008152);; biological process: single-organism process (GO:0044699);; molecular function: binding (GO:0005488)
gene4898	LOC411183	381.871	16271	387.056	17377	369.434	14972	525.204	25901	595.282	26281	431.911	18060	0.00194022	-0.628374	down	[C]	Energy production and conversion	Cellular Component: mitochondrial inner membrane (GO:0005743);; Molecular Function: ubiquinol-cytochrome-c reductase activity (GO:0008121);; Molecular Function: metal ion binding (GO:0046872);; Molecular Function: 2 iron, 2 sulfur cluster binding (GO:0051537);; Biological Process: oxidation-reduction process (GO:0055114);; Cellular Component: respiratory chain (GO:0070469);; Biological Process: h…	K00411|0|ame:411183|K00411 ubiquinol-cytochrome c reductase iron-sulfur subunit [EC:1.10.2.2] | (RefSeq) RFeSP; cytochrome b-c1 complex subunit Rieske, mitochondrial	Oxidative phosphorylation (ko00190)	[C]	Energy production and conversion	Ubiquinol cytochrome reductase transmembrane region;; Rieske [2Fe-2S] domain;; Ubiquinol-cytochrome c reductase 8 kDa, N-terminal	--	C	Energy production and conversion	PREDICTED: cytochrome b-c1 complex subunit Rieske, mitochondrial [Apis mellifera]	cellular component: cell (GO:0005623);; cellular component: membrane (GO:0016020);; cellular component: organelle (GO:0043226);; cellular component: organelle part (GO:0044422);; cellular component: cell part (GO:0044464);; molecular function: catalytic activity (GO:0003824);; molecular function: transporter activity (GO:0005215);; biological process: metabolic process (GO:0008152);; biological p…
gene4911	LOC411864	14.3991	3858	17.2691	4880	16.7577	3990	16.591	5063	29.0627	8122	17.8817	4687	0.00761236	-0.556009	down	[K]	Transcription	--	--	--	[R]	General function prediction only	Leucine rich repeat;; Leucine Rich repeats (2 copies);; Leucine rich repeats (6 copies);; Leucine Rich Repeat;; Leucine-rich repeat;; Leucine Rich repeat	Chaoptin OS=Drosophila melanogaster OX=7227 GN=chp PE=1 SV=2	S	Function unknown	PREDICTED: chaoptin [Apis mellifera]	--
gene4913	LOC406142	56.3515	1510	813.731	22957	3.72222	95	3.28598	102	2.74697	77	4.08183	108	0.0493398	0.425038	up	--	--	Biological Process: defense response to bacterium (GO:0042742);; Biological Process: innate immune response (GO:0045087);;	--	--	--	--	--	Hymenoptaecin OS=Apis mellifera OX=7460 PE=2 SV=1	S	Function unknown	hymenoptaecin preproprotein [Apis mellifera]	biological process: response to stimulus (GO:0050896);; biological process: multi-organism process (GO:0051704);; biological process: immune system process (GO:0002376)
gene4921	LOC726672	207.569	16172	105.932	8692	123.175	9129	312.145	28149	142.623	11514	280.02	21410	0.0174545	-0.724443	down	--	--	--	--	--	--	--	Ecdysteroid kinase;; Phosphotransferase enzyme family;; Protein of unknown function (DUF1679);; Choline/ethanolamine kinase	--	S	Function unknown	PREDICTED: uncharacterized protein LOC726672 [Apis mellifera]	--
gene4937	LOC724565	6.82081	303	8.6794	405	2.58136	111	14.3426	734	11.3165	518	66.8046	2877	0.000986987	-1.03554	down	[O]	Posttranslational modification, protein turnover, chaperones	Molecular Function: serine-type endopeptidase activity (GO:0004252);; Biological Process: proteolysis (GO:0006508);;	--	--	[E]	Amino acid transport and metabolism	Trypsin	Trypsin-7 OS=Anopheles gambiae OX=7165 GN=TRYP7 PE=2 SV=2	O	Posttranslational modification, protein turnover, chaperones	PREDICTED: trypsin-7 [Apis mellifera]	molecular function: catalytic activity (GO:0003824);; biological process: metabolic process (GO:0008152)
gene4981	AGLU2	184.083	13124	140.587	10555	89.9106	6098	271.543	22408	175.151	12939	162.455	11367	0.0396776	-0.605761	down	[G]	Carbohydrate transport and metabolism	Biological Process: maltose metabolic process (GO:0000023);; Molecular Function: alpha-1,4-glucosidase activity (GO:0004558);; Cellular Component: integral component of membrane (GO:0016021);; Molecular Function: maltose alpha-glucosidase activity (GO:0032450);;	--	--	[G]	Carbohydrate transport and metabolism	Alpha amylase, catalytic domain	Maltase 1 OS=Drosophila virilis OX=7244 GN=Mal-B1 PE=3 SV=2	G	Carbohydrate transport and metabolism	alpha glucosidase 2 precursor [Apis mellifera]	biological process: metabolic process (GO:0008152);; biological process: cellular process (GO:0009987);; biological process: single-organism process (GO:0044699);; molecular function: catalytic activity (GO:0003824);; cellular component: membrane (GO:0016020);; cellular component: membrane part (GO:0044425)
gene4990	LOC412396	459.563	17248	505.913	19148	446.479	15485	541.319	21426	624.491	24831	504.208	17897	0.018441	-0.436441	down	--	--	Molecular Function: cytochrome-c oxidase activity (GO:0004129);; Cellular Component: integral component of membrane (GO:0016021);; Biological Process: hydrogen ion transmembrane transport (GO:1902600);;	K02263|1.18645e-118|ame:412396|K02263 cytochrome c oxidase subunit 4 | (RefSeq) Cox4I1; cytochrome c oxidase subunit 4 isoform 1, mitochondrial	Oxidative phosphorylation (ko00190)	[C]	Energy production and conversion	Cytochrome c oxidase subunit IV	--	O	Posttranslational modification, protein turnover, chaperones	PREDICTED: cytochrome c oxidase subunit 4 isoform 1, mitochondrial-like [Apis florea]	molecular function: catalytic activity (GO:0003824);; molecular function: transporter activity (GO:0005215);; molecular function: electron carrier activity (GO:0009055);; biological process: metabolic process (GO:0008152);; biological process: single-organism process (GO:0044699);; biological process: localization (GO:0051179);; cellular component: membrane (GO:0016020);; cellular component: memb…
gene5052	LOC100578041	22.5006	1300	33.0427	2006	19.4319	1067	55.007	3675	25.0983	1501	63.1337	3575	0.0136165	-0.767456	down	--	--	Molecular Function: ubiquitin-protein transferase activity (GO:0004842);; Molecular Function: zinc ion binding (GO:0008270);; Biological Process: protein ubiquitination (GO:0016567);;	--	--	--	--	Seven in absentia protein family	--	O	Posttranslational modification, protein turnover, chaperones	PREDICTED: uncharacterized protein LOC100578041 [Apis mellifera]	molecular function: catalytic activity (GO:0003824);; molecular function: binding (GO:0005488);; biological process: metabolic process (GO:0008152);; biological process: cellular process (GO:0009987)
gene5079	LOC409451	272.459	9869	279.009	10645	212.38	7310	396.12	16412	290.15	10940	304.264	10666	0.0495575	-0.518976	down	[O]	Posttranslational modification, protein turnover, chaperones	Cellular Component: cell (GO:0005623);; Biological Process: glycerol ether metabolic process (GO:0006662);; Molecular Function: protein disulfide oxidoreductase activity (GO:0015035);; Biological Process: cell redox homeostasis (GO:0045454);; Biological Process: oxidation-reduction process (GO:0055114);;	K03671|2.73386e-64|ame:409451|K03671 thioredoxin 1 | (RefSeq) Trx-2; thioredoxin-2	--	[O]	Posttranslational modification, protein turnover, chaperones	Thioredoxin	Thioredoxin-2 OS=Drosophila yakuba OX=7245 GN=Trx-2 PE=3 SV=1	O	Posttranslational modification, protein turnover, chaperones	PREDICTED: thioredoxin-2 [Apis mellifera]	cellular component: cell (GO:0005623);; biological process: metabolic process (GO:0008152);; biological process: single-organism process (GO:0044699);; molecular function: catalytic activity (GO:0003824);; biological process: cellular process (GO:0009987);; biological process: biological regulation (GO:0065007)
gene5097	LOC100577936	8.57922	956	6.16889	1005	8.82482	966	4.84673	606	7.12996	806	3.60622	523	0.0284214	0.395828	up	--	--	--	--	--	--	--	Nerve growth factor family	--	S	Function unknown	PREDICTED: uncharacterized protein LOC100577936 [Apis mellifera]	--
gene5115	LOC725673	11.524	1236	10.8739	1229	11.9323	1218	5.75652	715	9.55902	1063	6.55748	691	0.0257887	0.38405	up	[F]	Nucleotide transport and metabolism	--	K10807|0|nvi:100113486|K10807 ribonucleoside-diphosphate reductase subunit M1 [EC:1.17.4.1] | (RefSeq) ribonucleoside-diphosphate reductase large subunit	--	[F]	Nucleotide transport and metabolism	Ribonucleotide reductase, barrel domain;; Ribonucleotide reductase, all-alpha domain;; ATP cone domain	Ribonucleoside-diphosphate reductase large subunit OS=Drosophila melanogaster OX=7227 GN=RnrL PE=1 SV=2	F	Nucleotide transport and metabolism	PREDICTED: ribonucleoside-diphosphate reductase large subunit [Apis mellifera]	--
gene5150	LOC408891	15.3245	619	13.623	581	12.2205	475	22.1248	1033	15.4176	644	18.3256	726	0.0347057	-0.571396	down	--	--	Molecular Function: DNA binding (GO:0003677);; Cellular Component: nucleus (GO:0005634);;	K11590|1.61727e-143|aec:105148448|K11590 methyl-CpG-binding domain protein 2 | (RefSeq) methyl-CpG-binding domain protein 3	--	[KB]	Transcription;; Chromatin structure and dynamics	C-terminal domain of methyl-CpG binding protein 2 and 3;; p55-binding region of Methyl-CpG-binding domain proteins MBD;; Methyl-CpG binding domain	--	S	Function unknown	PREDICTED: methyl-CpG-binding domain protein 3 isoform X1 [Apis mellifera]	molecular function: binding (GO:0005488);; cellular component: cell (GO:0005623);; cellular component: organelle (GO:0043226);; cellular component: cell part (GO:0044464)
gene5155	LOC411175	18.5788	2772	17.7618	2797	16.3222	2319	29.7931	5153	18.4596	2855	25.9746	3809	0.0256723	-0.615472	down	[R]	General function prediction only	Cellular Component: nucleus (GO:0005634);; Biological Process: regulation of transcription, DNA-templated (GO:0006355);;	--	--	[B]	Chromatin structure and dynamics	Groucho/TLE N-terminal Q-rich domain;; WD domain, G-beta repeat;; Anaphase-promoting complex subunit 4 WD40 domain	Protein groucho OS=Drosophila melanogaster OX=7227 GN=gro PE=1 SV=3	S	Function unknown	PREDICTED: protein groucho-1-like isoform X1 [Apis mellifera]	cellular component: cell (GO:0005623);; cellular component: organelle (GO:0043226);; cellular component: cell part (GO:0044464);; biological process: biological regulation (GO:0065007)
gene5190	LOC550921	38.5853	4107	14.7929	4511	17.1665	5029	6.0335	1360	2.3427	689	4.39797	1240	1.20425e-05	1.27102	up	--	--	--	--	--	--	--	Ubiquitin-2 like Rad60 SUMO-like	--	S	Function unknown	PREDICTED: ubiquitin-like protein 3 [Apis mellifera]	--
gene5197	LOC411171	42.7165	5231	32.6776	6120	38.4401	6009	30.0768	6731	53.0927	10375	34.8618	7255	0.00204668	-0.584067	down	[O]	Posttranslational modification, protein turnover, chaperones	--	K09560|6.53553e-146|ame:411171|K09560 suppressor of tumorigenicity protein 13 | (RefSeq) putative protein FAM10A4	--	[OT]	Posttranslational modification, protein turnover, chaperones;; Signal transduction mechanisms	Tetratricopeptide repeat;; Tetratricopeptide repeat;; TPR repeat;; Tetratricopeptide repeat;; Tetratricopeptide repeat;; Tetratricopeptide repeat	Hsc70-interacting protein 2 OS=Drosophila melanogaster OX=7227 GN=HIP-R PE=1 SV=2	S	Function unknown	PREDICTED: putative protein FAM10A4 [Apis mellifera]	--
gene52	LOC113219404	2.56961	609	1.56477	399	2.59265	574	2.36815	660	8.44379	2069	2.85777	658	0.0051003	-0.822409	down	--	--	--	--	--	--	--	--	--	S	Function unknown	PREDICTED: putative leucine-rich repeat-containing protein DDB_G0290503-like [Apis dorsata]	--
gene5211	LOC412170	12.3347	822	9.87432	701	9.32142	595	4.84535	369	8.48866	591	5.03212	325	0.0224589	0.4935	up	--	--	Cellular Component: integral component of membrane (GO:0016021);;	K12351|0|ame:412170|K12351 sphingomyelin phosphodiesterase 2 [EC:3.1.4.12] | (RefSeq) putative neutral sphingomyelinase	Sphingolipid metabolism (ko00600)	[T]	Signal transduction mechanisms	Endonuclease/Exonuclease/phosphatase family	Putative neutral sphingomyelinase OS=Drosophila melanogaster OX=7227 GN=CG12034 PE=2 SV=2	S	Function unknown	PREDICTED: putative neutral sphingomyelinase [Apis mellifera]	cellular component: membrane (GO:0016020);; cellular component: membrane part (GO:0044425)
gene5245	LOC102654173	2.28562	225	2.03585	211	2.51305	235	3.99282	455	2.49329	254	4.34359	419	0.0167101	-0.697933	down	--	--	Cellular Component: intracellular (GO:0005622);; Biological Process: intracellular signal transduction (GO:0035556);;	K10339|0|ame:102654173|K10339 ankyrin repeat and SOCS box protein 17 | (RefSeq) uncharacterized LOC102654173	--	--	--	SOCS box	--	S	Function unknown	PREDICTED: uncharacterized protein LOC102654173 [Apis mellifera]	cellular component: cell (GO:0005623);; cellular component: cell part (GO:0044464);; biological process: cellular process (GO:0009987);; biological process: signaling (GO:0023052);; biological process: single-organism process (GO:0044699);; biological process: response to stimulus (GO:0050896);; biological process: biological regulation (GO:0065007)
gene5274	LOC724516	28.202	1507	22.8294	1285	20.8627	1061	28.8252	1783	31.0275	1718	25.2225	1323	0.0400534	-0.447925	down	--	--	Cellular Component: mitochondrion (GO:0005739);; Cellular Component: ribosome (GO:0005840);;	K17431|1.28398e-149|ame:724516|K17431 large subunit ribosomal protein L50 | (RefSeq) GB19148; 39S ribosomal protein L50, mitochondrial-like	--	--	--	Ribosomal subunit 39S	--	S	Function unknown	PREDICTED: 39S ribosomal protein L50, mitochondrial-like [Apis mellifera]	cellular component: cell (GO:0005623);; cellular component: organelle (GO:0043226);; cellular component: cell part (GO:0044464);; cellular component: macromolecular complex (GO:0032991)
gene53	LOC551678	98.6306	4376	42.1266	2484	78.1067	2975	119.352	6280	88.0567	3701	106.24	4554	0.0323577	-0.598344	down	--	--	Cellular Component: integral component of membrane (GO:0016021);;	K17279|4.57659e-124|ame:551678|K17279 receptor expression-enhancing protein 5/6 | (RefSeq) GB14436; receptor expression-enhancing protein 5-like	--	[U]	Intracellular trafficking, secretion, and vesicular transport	TB2/DP1, HVA22 family	Uncharacterized protein T19C3.4 OS=Caenorhabditis elegans OX=6239 GN=T19C3.4 PE=3 SV=1	U	Intracellular trafficking, secretion, and vesicular transport	PREDICTED: receptor expression-enhancing protein 5-like isoform X2 [Apis mellifera]	cellular component: membrane (GO:0016020);; cellular component: membrane part (GO:0044425)
gene5345	LOC551924	47.5739	4575	66.1768	6767	84.8277	7846	27.636	3045	42.6951	4256	38.174	3617	0.0366668	0.522424	up	--	--	--	--	--	--	--	Sperm-tail PG-rich repeat	--	S	Function unknown	PREDICTED: mucin-1 isoform X1 [Apis mellifera]	--
gene5355	LOC100577491	53.4453	2070	67.37	2706	102.362	3702	36.8297	1627	32.4578	1281	32.1144	1202	0.0167937	0.647502	up	--	--	Molecular Function: RNA binding (GO:0003723);; Cellular Component: nucleus (GO:0005634);; Cellular Component: cytoplasm (GO:0005737);; Biological Process: mRNA processing (GO:0006397);;	K13129|2.44504e-144|ame:100577491|K13129 survival motor neuron protein | (RefSeq) survival motor neuron protein	RNA transport (ko03013)	[A]	RNA processing and modification	Survival motor neuron protein (SMN);; Tudor domain	Survival motor neuron protein OS=Drosophila melanogaster OX=7227 GN=Smn PE=1 SV=1	S	Function unknown	PREDICTED: survival motor neuron protein [Apis mellifera]	molecular function: binding (GO:0005488);; cellular component: cell (GO:0005623);; cellular component: organelle (GO:0043226);; cellular component: cell part (GO:0044464);; biological process: metabolic process (GO:0008152);; biological process: cellular process (GO:0009987)
gene5386	LOC408876	76.4945	4494	73.231	4548	67.7153	4006	88.5836	6286	81.0668	5160	98.8349	5844	0.0240018	-0.524303	down	--	--	Molecular Function: kinase activity (GO:0016301);; Biological Process: phosphorylation (GO:0016310);;	--	--	[D]	Cell cycle control, cell division, chromosome partitioning	Mob1/phocein family	MOB kinase activator-like 2 OS=Drosophila pseudoobscura pseudoobscura OX=46245 GN=Mob1 PE=3 SV=2	S	Function unknown	MOB kinase activator-like 2 isoform X1 [Bombus terrestris]	molecular function: catalytic activity (GO:0003824);; biological process: metabolic process (GO:0008152);; biological process: cellular process (GO:0009987)
gene539	LOC409966	7.69632	1723	8.8665	1235	10.1512	1305	15.4442	2173	12.0165	1684	15.5458	1842	0.0302206	-0.528617	down	--	--	Molecular Function: GTP binding (GO:0005525);; Cellular Component: intracellular (GO:0005622);; Biological Process: small GTPase mediated signal transduction (GO:0007264);; Cellular Component: membrane (GO:0016020);;	K07843|0|ame:409966|K07843 RAS, dexamethasone-induced Ras-related protein 1 | (RefSeq) dexamethasone-induced Ras-related protein 1	--	[R]	General function prediction only	Ras family;; Ras of Complex, Roc, domain of DAPkinase	Ras-related protein rapA OS=Dictyostelium discoideum OX=44689 GN=rapA PE=1 SV=1	S	Function unknown	PREDICTED: dexamethasone-induced Ras-related protein 1 isoform X2 [Apis mellifera]	molecular function: binding (GO:0005488);; cellular component: cell (GO:0005623);; cellular component: cell part (GO:0044464);; biological process: cellular process (GO:0009987);; biological process: signaling (GO:0023052);; biological process: single-organism process (GO:0044699);; biological process: response to stimulus (GO:0050896);; biological process: biological regulation (GO:0065007);; ce…
gene5404	LOC724221	141.56	3085	129.686	2976	102.401	2123	194.855	4914	199.086	4495	178.781	3823	0.000970921	-0.75619	down	--	--	--	--	--	--	--	--	--	--	--	PREDICTED: LOW QUALITY PROTEIN: uncharacterized protein LOC100870104, partial [Apis florea]	--
gene541	LOC551318	133	2539	134.842	2710	116.567	2116	177.308	3917	158.322	3131	137.061	2567	0.0439129	-0.483714	down	--	--	Cellular Component: integral component of membrane (GO:0016021);;	--	--	--	--	--	--	--	--	PREDICTED: uncharacterized protein LOC551318 [Apis mellifera]	cellular component: membrane (GO:0016020);; cellular component: membrane part (GO:0044425)
gene5446	LOC408871	160.649	14472	183.088	16731	131.413	10804	286.036	28539	176.285	15855	230.92	19587	0.0294719	-0.614158	down	[ER]	Amino acid transport and metabolism;; General function prediction only	Molecular Function: zinc ion binding (GO:0008270);; Molecular Function: oxidoreductase activity (GO:0016491);; Biological Process: oxidation-reduction process (GO:0055114);;	K00008|0|ame:408871|K00008 L-iditol 2-dehydrogenase [EC:1.1.1.14] | (RefSeq) GB14284; sorbitol dehydrogenase-like	Pentose and glucuronate interconversions (ko00040);; Fructose and mannose metabolism (ko00051)	[Q]	Secondary metabolites biosynthesis, transport and catabolism	Alcohol dehydrogenase GroES-like domain;; Zinc-binding dehydrogenase;; Glucose dehydrogenase C-terminus	Sorbitol dehydrogenase OS=Bombyx mori OX=7091 GN=SDH PE=2 SV=1	E	Amino acid transport and metabolism	PREDICTED: LOW QUALITY PROTEIN: sorbitol dehydrogenase-like [Apis dorsata]	molecular function: binding (GO:0005488);; molecular function: catalytic activity (GO:0003824);; biological process: metabolic process (GO:0008152);; biological process: single-organism process (GO:0044699)
gene5453	LOC725258	36.2948	2392	35.4841	2455	23.1562	1455	53.1868	4038	34.295	2327	50.2403	3235	0.0338337	-0.608484	down	[R]	General function prediction only	Cellular Component: integral component of membrane (GO:0016021);;	K10251|0|ame:725258|K10251 17beta-estradiol 17-dehydrogenase / very-long-chain 3-oxoacyl-CoA reductase [EC:1.1.1.62 1.1.1.330] | (RefSeq) GB10228; very-long-chain 3-oxoacyl-CoA reductase-like	Fatty acid elongation (ko00062);; Biosynthesis of unsaturated fatty acids (ko01040);; Fatty acid metabolism (ko01212)	[I]	Lipid transport and metabolism	short chain dehydrogenase;; Enoyl-(Acyl carrier protein) reductase;; KR domain;; NAD dependent epimerase/dehydratase family;; Polysaccharide biosynthesis protein	Very-long-chain 3-oxooacyl-coA reductase let-767 OS=Caenorhabditis briggsae OX=6238 GN=let-767 PE=3 SV=1	S	Function unknown	PREDICTED: very-long-chain 3-oxoacyl-CoA reductase-like [Apis mellifera]	cellular component: membrane (GO:0016020);; cellular component: membrane part (GO:0044425)
gene5455	LOC100577168	11.0925	1185	13.5993	1500	12.7177	1230	16.5258	2109	15.7093	1694	18.1039	1943	0.012631	-0.621402	down	--	--	--	--	--	--	--	--	--	S	Function unknown	PREDICTED: uncharacterized protein LOC100577168 [Apis mellifera]	--
gene5488	LOC725881	122.223	3152	110.927	3042	99.094	2438	145.489	4352	150.181	4023	116.376	2953	0.0234553	-0.500636	down	--	--	Cellular Component: mitochondrial inner membrane (GO:0005743);; Biological Process: mitochondrial electron transport, NADH to ubiquinone (GO:0006120);; Molecular Function: NADH dehydrogenase (ubiquinone) activity (GO:0008137);; Cellular Component: integral component of membrane (GO:0016021);;	K03968|2.20105e-72|ame:725881|K03968 NADH dehydrogenase (ubiquinone) 1 subunit C2 | (RefSeq) GB10474; uncharacterized LOC725881	Oxidative phosphorylation (ko00190)	--	--	NADH-ubiquinone oxidoreductase subunit b14.5b (NDUFC2)	--	--	--	PREDICTED: uncharacterized protein LOC725881 [Apis mellifera]	cellular component: cell (GO:0005623);; cellular component: membrane (GO:0016020);; cellular component: organelle (GO:0043226);; cellular component: organelle part (GO:0044422);; cellular component: cell part (GO:0044464);; biological process: metabolic process (GO:0008152);; biological process: cellular process (GO:0009987);; biological process: single-organism process (GO:0044699);; molecular f…
gene5505	LOC100576976	4.42431	347	2.2489	196	2.63858	210	0.949526	96	1.16944	101	0.954313	82	0.000580837	0.935669	up	--	--	--	--	--	--	--	--	--	S	Function unknown	PREDICTED: putative leucine-rich repeat-containing protein DDB_G0290503 isoform X1 [Apis mellifera]	--
gene5543	LOC550703	11.3768	515	9.49386	469	11.5412	520	4.1187	227	9.11769	442	6.17704	264	0.0396337	0.463824	up	[H]	Coenzyme transport and metabolism	Molecular Function: dephospho-CoA kinase activity (GO:0004140);; Molecular Function: ATP binding (GO:0005524);; Biological Process: coenzyme A biosynthetic process (GO:0015937);; Cellular Component: integral component of membrane (GO:0016021);; Biological Process: phosphorylation (GO:0016310);;	--	--	[H]	Coenzyme transport and metabolism	Dephospho-CoA kinase	Uncharacterized protein T05G5.5 OS=Caenorhabditis elegans OX=6239 GN=T05G5.5 PE=3 SV=2	H	Coenzyme transport and metabolism	PREDICTED: dephospho-CoA kinase [Apis mellifera]	molecular function: catalytic activity (GO:0003824);; biological process: metabolic process (GO:0008152);; biological process: cellular process (GO:0009987);; molecular function: binding (GO:0005488);; biological process: single-organism process (GO:0044699);; cellular component: membrane (GO:0016020);; cellular component: membrane part (GO:0044425)
gene5565	Smb	33.4552	1156	33.2008	1208	30.2014	993	58.5217	2340	40.6672	1456	56.185	1905	0.00431967	-0.766152	down	[K]	Transcription	Molecular Function: RNA binding (GO:0003723);; Cellular Component: nucleus (GO:0005634);; Cellular Component: viral nucleocapsid (GO:0019013);; Cellular Component: intracellular ribonucleoprotein complex (GO:0030529);;	K11086|9.2666e-73|ame:409356|K11086 small nuclear ribonucleoprotein B and B' | (RefSeq) Smb, GB16276; small ribonucleoprotein particle protein B	Spliceosome (ko03040)	[K]	Transcription	LSM domain	Small nuclear ribonucleoprotein-associated protein B OS=Drosophila melanogaster OX=7227 GN=SmB PE=1 SV=1	K	Transcription	small ribonucleoprotein particle protein B [Apis mellifera]	molecular function: binding (GO:0005488);; cellular component: cell (GO:0005623);; cellular component: organelle (GO:0043226);; cellular component: cell part (GO:0044464);; cellular component: virion (GO:0019012);; cellular component: virion part (GO:0044423);; cellular component: macromolecular complex (GO:0032991)
gene5614	LOC552272	701.909	17106	782.117	20072	540.76	12535	955.285	26946	796.266	20107	870.568	20820	0.0437837	-0.523136	down	[J]	Translation, ribosomal structure and biogenesis	Molecular Function: structural constituent of ribosome (GO:0003735);; Biological Process: translation (GO:0006412);; Cellular Component: small ribosomal subunit (GO:0015935);;	K02973|1.34994e-98|hst:105184477|K02973 small subunit ribosomal protein S23e | (RefSeq) 40S ribosomal protein S23	Ribosome (ko03010)	[J]	Translation, ribosomal structure and biogenesis	Ribosomal protein S12/S23	40S ribosomal protein S23 OS=Spodoptera frugiperda OX=7108 GN=RpS23 PE=2 SV=1	J	Translation, ribosomal structure and biogenesis	PREDICTED: 40S ribosomal protein S23 [Cephus cinctus]	molecular function: structural molecule activity (GO:0005198);; biological process: metabolic process (GO:0008152);; biological process: cellular process (GO:0009987);; cellular component: cell (GO:0005623);; cellular component: macromolecular complex (GO:0032991);; cellular component: organelle (GO:0043226);; cellular component: organelle part (GO:0044422);; cellular component: cell part (GO:004…
gene5615	LOC725814	3.67855	201	0.953992	49	2.41631	122	0.379182	22	1.08234	55	0.176151	10	0.0074298	0.847183	up	--	--	--	--	--	--	--	--	--	S	Function unknown	PREDICTED: uncharacterized protein LOC725814 [Apis mellifera]	--
gene5626	LOC113218831	1.03629	111	1.05013	118	1.91741	194	0.442181	55	0.684542	76	0.495427	52	0.0130269	0.728398	up	--	--	--	--	--	--	--	FAST kinase-like protein, subdomain 1;; RAP domain	--	S	Function unknown	FAST kinase domain-containing protein [Apis cerana cerana]	--
gene563	LOC725383	358.144	4726	320.429	4485	260.128	3267	388.954	6044	425.466	5781	339.09	4464	0.0270983	-0.494026	down	--	--	Molecular Function: structural constituent of ribosome (GO:0003735);; Cellular Component: ribosome (GO:0005840);; Biological Process: translation (GO:0006412);;	K02923|1.04668e-44|ame:725383|K02923 large subunit ribosomal protein L38e | (RefSeq) RpL38; 60S ribosomal protein L38	Ribosome (ko03010)	[J]	Translation, ribosomal structure and biogenesis	Ribosomal L38e protein family	60S ribosomal protein L38 OS=Lysiphlebus testaceipes OX=77504 GN=RpL38 PE=3 SV=1	J	Translation, ribosomal structure and biogenesis	PREDICTED: 60S ribosomal protein L38 [Apis mellifera]	molecular function: structural molecule activity (GO:0005198);; cellular component: cell (GO:0005623);; cellular component: macromolecular complex (GO:0032991);; cellular component: organelle (GO:0043226);; cellular component: cell part (GO:0044464);; biological process: metabolic process (GO:0008152);; biological process: cellular process (GO:0009987)
gene5663	LOC551660	204.517	6330	181.784	5925	172.023	5064	222.927	7985	258.76	8298	186.749	5672	0.0193637	-0.465857	down	--	--	Cellular Component: mitochondrion (GO:0005739);; Molecular Function: NADH dehydrogenase (ubiquinone) activity (GO:0008137);; Cellular Component: integral component of membrane (GO:0016021);; Biological Process: oxidation-reduction process (GO:0055114);;	K03964|1.7381e-127|ame:551660|K03964 NADH dehydrogenase (ubiquinone) 1 beta subcomplex subunit 8 | (RefSeq) NADH dehydrogenase [ubiquinone] 1 beta subcomplex subunit 8, mitochondrial	Oxidative phosphorylation (ko00190)	[C]	Energy production and conversion	NADH-ubiquinone oxidoreductase ASHI subunit (CI-ASHI or NDUFB8)	--	C	Energy production and conversion	PREDICTED: NADH dehydrogenase [ubiquinone] 1 beta subcomplex subunit 8, mitochondrial [Apis mellifera]	cellular component: cell (GO:0005623);; cellular component: organelle (GO:0043226);; cellular component: cell part (GO:0044464);; molecular function: catalytic activity (GO:0003824);; biological process: metabolic process (GO:0008152);; biological process: single-organism process (GO:0044699);; cellular component: membrane (GO:0016020);; cellular component: membrane part (GO:0044425)
gene569	LOC409114	1371	113232	1416.8	123223	1317.68	103516	2027.12	193779	2240.38	191729	1728.91	140130	0.000428628	-0.717694	down	[C]	Energy production and conversion	Molecular Function: ATP binding (GO:0005524);; Biological Process: ATP synthesis coupled proton transport (GO:0015986);; Biological Process: ATP hydrolysis coupled proton transport (GO:0015991);; Cellular Component: proton-transporting ATP synthase complex, catalytic core F(1) (GO:0045261);; Molecular Function: proton-transporting ATP synthase activity, rotational mechanism (GO:0046933);; Molecul…	K02132|0|ame:409114|K02132 F-type H+-transporting ATPase subunit alpha | (RefSeq) Atp5a1, Atpa; ATP synthase subunit alpha, mitochondrial	Oxidative phosphorylation (ko00190)	[C]	Energy production and conversion	ATP synthase alpha/beta family, nucleotide-binding domain;; ATP synthase alpha/beta chain, C terminal domain;; ATP synthase alpha/beta family, beta-barrel domain	ATP synthase subunit alpha, mitochondrial OS=Drosophila melanogaster OX=7227 GN=blw PE=1 SV=2	C	Energy production and conversion	PREDICTED: ATP synthase subunit alpha, mitochondrial [Apis mellifera]	molecular function: binding (GO:0005488);; biological process: metabolic process (GO:0008152);; biological process: cellular process (GO:0009987);; biological process: single-organism process (GO:0044699);; biological process: localization (GO:0051179);; cellular component: cell (GO:0005623);; cellular component: membrane (GO:0016020);; cellular component: macromolecular complex (GO:0032991);; ce…
gene5706	LOC551544	4.3475	403	7.23402	705	4.97881	439	8.16706	875	7.89297	757	14.6767	1331	0.00857302	-0.785632	down	[Q]	Secondary metabolites biosynthesis, transport and catabolism	Molecular Function: peroxidase activity (GO:0004601);; Biological Process: response to oxidative stress (GO:0006979);; Molecular Function: heme binding (GO:0020037);; Cellular Component: chorion (GO:0042600);; Biological Process: oxidation-reduction process (GO:0055114);; Biological Process: cellular oxidant detoxification (GO:0098869);;	--	--	[R]	General function prediction only	Animal haem peroxidase	Peroxidase OS=Drosophila melanogaster OX=7227 GN=Pxd PE=2 SV=2	S	Function unknown	PREDICTED: peroxidase, partial [Apis mellifera]	molecular function: catalytic activity (GO:0003824);; molecular function: antioxidant activity (GO:0016209);; biological process: metabolic process (GO:0008152);; biological process: cellular process (GO:0009987);; biological process: single-organism process (GO:0044699);; biological process: response to stimulus (GO:0050896);; biological process: detoxification (GO:0098754);; molecular function:…
gene5713	LOC726842	2.43322	607	2.67407	677	2.17374	509	4.4496	1085	4.30103	849	2.69088	771	0.00965189	-0.646216	down	--	--	--	K10176|0|ame:726842|K10176 T-box protein 2 | (RefSeq) GB15082; optomotor-blind protein-like	MAPK signaling pathway - fly (ko04013)	[K]	Transcription	T-box	Optomotor-blind protein OS=Drosophila melanogaster OX=7227 GN=bi PE=1 SV=3	K	Transcription	PREDICTED: optomotor-blind protein isoform X1 [Ceratina calcarata]	--
gene5757	LOC413333	1.35392	147	0.916733	105	0.882907	92	2.43242	306	1.12834	127	2.60289	278	0.0122118	-0.784265	down	--	--	Cellular Component: integral component of membrane (GO:0016021);;	--	--	--	--	Immunoglobulin domain;; Immunoglobulin I-set domain;; Immunoglobulin domain;; Immunoglobulin domain;; CD80-like C2-set immunoglobulin domain;; Immunoglobulin V-set domain	Muscle M-line assembly protein unc-89 OS=Caenorhabditis elegans OX=6239 GN=unc-89 PE=1 SV=3	S	Function unknown	PREDICTED: hemicentin-1-like [Apis mellifera]	cellular component: membrane (GO:0016020);; cellular component: membrane part (GO:0044425)
gene5775	LOC100577026	9.30552	667	5.89848	457	4.23642	304	10.8975	905	8.68193	644	8.80255	641	0.0324108	-0.610506	down	[R]	General function prediction only	Molecular Function: catalytic activity (GO:0003824);; Cellular Component: integral component of membrane (GO:0016021);; Molecular Function: molybdenum ion binding (GO:0030151);; Molecular Function: pyridoxal phosphate binding (GO:0030170);;	--	--	[R]	General function prediction only	MOSC domain;; MOSC N-terminal beta barrel domain	Molybdenum cofactor sulfurase 1 OS=Aedes aegypti OX=7159 GN=mal1 PE=3 SV=1	S	Function unknown	PREDICTED: mitochondrial amidoxime-reducing component 1-like isoform X3 [Apis mellifera]	molecular function: catalytic activity (GO:0003824);; cellular component: membrane (GO:0016020);; cellular component: membrane part (GO:0044425);; molecular function: binding (GO:0005488)
gene5817	LOC726210	182.57	28055	162.946	26934	153.593	23427	251.316	48093	180.483	28556	203.165	31599	0.0433148	-0.537132	down	[G]	Carbohydrate transport and metabolism	Molecular Function: hydrolase activity, hydrolyzing O-glycosyl compounds (GO:0004553);; Biological Process: carbohydrate metabolic process (GO:0005975);; Cellular Component: integral component of membrane (GO:0016021);;	--	--	[G]	Carbohydrate transport and metabolism	Glycosyl hydrolases family 31	--	G	Carbohydrate transport and metabolism	PREDICTED: uncharacterized protein LOC726210 isoform X1 [Apis mellifera]	molecular function: catalytic activity (GO:0003824);; biological process: metabolic process (GO:0008152);; cellular component: membrane (GO:0016020);; cellular component: membrane part (GO:0044425)
gene5830	LOC413168	198.58	10104	231.568	12407	216.752	10490	295.202	17384	259.034	13656	293.336	14647	0.0202598	-0.560855	down	[IQR]	Lipid transport and metabolism;; Secondary metabolites biosynthesis, transport and catabolism;; General function prediction only	Cellular Component: integral component of membrane (GO:0016021);;	--	--	[Q]	Secondary metabolites biosynthesis, transport and catabolism	short chain dehydrogenase;; Enoyl-(Acyl carrier protein) reductase;; KR domain	WW domain-containing oxidoreductase OS=Drosophila melanogaster OX=7227 GN=Wwox PE=2 SV=1	S	Function unknown	PREDICTED: retinol dehydrogenase 14 [Apis mellifera]	cellular component: membrane (GO:0016020);; cellular component: membrane part (GO:0044425)
gene5831	LOC726532	12.4426	629	24.8559	1335	31.1479	1511	9.51568	560	5.42581	288	8.01281	400	0.0119026	0.77817	up	--	--	Cellular Component: membrane (GO:0016020);;	--	--	--	--	CH-like domain in sperm protein;; CAMSAP CH domain	--	Z	Cytoskeleton	PREDICTED: uncharacterized protein LOC102681951 [Apis dorsata]	cellular component: membrane (GO:0016020)
gene5840	LOC100577875	35.6347	1299	35.8416	1387	22.6247	776	55.942	2375	31.7262	1208	49.4627	1826	0.0406856	-0.607329	down	--	--	--	--	--	--	--	EB module	--	S	Function unknown	PREDICTED: tenascin-like isoform X1 [Apis mellifera]	--
gene5855	LOC413958	28.1893	2275	23.6628	2009	25.2206	1933	10.7379	999	19.8338	1657	14.8777	1178	0.00935106	0.482559	up	[PQ]	Inorganic ion transport and metabolism;; Secondary metabolites biosynthesis, transport and catabolism	Cellular Component: cell (GO:0005623);; Molecular Function: oxidoreductase activity (GO:0016491);; Biological Process: cell redox homeostasis (GO:0045454);; Molecular Function: metal ion binding (GO:0046872);; Molecular Function: flavin adenine dinucleotide binding (GO:0050660);; Molecular Function: 2 iron, 2 sulfur cluster binding (GO:0051537);; Biological Process: oxidation-reduction process (G…	--	--	[R]	General function prediction only	Pyridine nucleotide-disulphide oxidoreductase;; Pyridine nucleotide-disulphide oxidoreductase;; Rieske [2Fe-2S] domain;; Pyridine nucleotide-disulphide oxidoreductase	Trypanothione reductase OS=Trypanosoma cruzi OX=5693 GN=TPR PE=1 SV=1	S	Function unknown	PREDICTED: apoptosis-inducing factor 3 isoform X2 [Apis mellifera]	cellular component: cell (GO:0005623);; molecular function: catalytic activity (GO:0003824);; biological process: cellular process (GO:0009987);; biological process: single-organism process (GO:0044699);; biological process: biological regulation (GO:0065007);; molecular function: binding (GO:0005488);; biological process: metabolic process (GO:0008152)
gene5894	LOC726664	15.1621	1272	16.151	1410	20.2025	1619	8.87964	853	11.8331	1038	8.82843	710	0.015196	0.494274	up	--	--	Cellular Component: microtubule (GO:0005874);; Molecular Function: tubulin N-acetyltransferase activity (GO:0019799);; Biological Process: neuron development (GO:0048666);; Biological Process: regulation of microtubule cytoskeleton organization (GO:0070507);; Biological Process: alpha-tubulin acetylation (GO:0071929);;	K19573|0|ame:726664|K19573 alpha-tubulin N-acetyltransferase 1 [EC:2.3.1.108] | (RefSeq) alpha-tubulin N-acetyltransferase	--	[S]	Function unknown	GNAT acetyltransferase, Mec-17	Alpha-tubulin N-acetyltransferase OS=Aedes aegypti OX=7159 GN=AAEL008679 PE=3 SV=1	O	Posttranslational modification, protein turnover, chaperones	PREDICTED: alpha-tubulin N-acetyltransferase isoform X1 [Apis mellifera]	cellular component: cell (GO:0005623);; cellular component: organelle (GO:0043226);; cellular component: organelle part (GO:0044422);; cellular component: cell part (GO:0044464);; cellular component: supramolecular complex (GO:0099080);; molecular function: catalytic activity (GO:0003824);; biological process: cellular process (GO:0009987);; biological process: developmental process (GO:0032502);…
gene5895	LOC100577883	25.2496	1718	20.2314	1443	14.7291	930	10.6814	822	10.7779	727	8.41286	579	0.0233728	0.587053	up	[QV]	Secondary metabolites biosynthesis, transport and catabolism;; Defense mechanisms	Molecular Function: monooxygenase activity (GO:0004497);; Molecular Function: iron ion binding (GO:0005506);; Cellular Component: integral component of membrane (GO:0016021);; Molecular Function: oxidoreductase activity, acting on paired donors, with incorporation or reduction of molecular oxygen (GO:0016705);; Molecular Function: heme binding (GO:0020037);; Biological Process: oxidation-reductio…	K15001|0|ame:100577883|K15001 cytochrome P450 family 4 [EC:1.14.-.-] | (RefSeq) cytochrome P450 4aa1-like	--	[QI]	Secondary metabolites biosynthesis, transport and catabolism;; Lipid transport and metabolism	Cytochrome P450	Probable cytochrome P450 4aa1 OS=Drosophila melanogaster OX=7227 GN=Cyp4aa1 PE=2 SV=2	Q	Secondary metabolites biosynthesis, transport and catabolism	cytochrome P450 4aa1-like [Apis mellifera]	molecular function: catalytic activity (GO:0003824);; biological process: metabolic process (GO:0008152);; biological process: single-organism process (GO:0044699);; molecular function: binding (GO:0005488);; cellular component: membrane (GO:0016020);; cellular component: membrane part (GO:0044425)
gene5898	LOC412393	75.0199	5464	64.2378	4927	64.251	4451	35.3642	2981	56.2812	4248	39.5703	2829	0.0232406	0.367586	up	[E]	Amino acid transport and metabolism	Biological Process: proteolysis (GO:0006508);; Molecular Function: metallopeptidase activity (GO:0008237);; Molecular Function: dipeptidase activity (GO:0016805);; Molecular Function: tripeptidase activity (GO:0034701);;	K08660|0|ame:412393|K08660 cytosolic nonspecific dipeptidase [EC:3.4.13.18] | (RefSeq) cytosolic non-specific dipeptidase	Arginine and proline metabolism (ko00330);; Histidine metabolism (ko00340);; beta-Alanine metabolism (ko00410)	[E]	Amino acid transport and metabolism	Peptidase family M20/M25/M40;; Peptidase dimerisation domain	--	E	Amino acid transport and metabolism	PREDICTED: cytosolic non-specific dipeptidase [Apis mellifera]	biological process: metabolic process (GO:0008152);; molecular function: catalytic activity (GO:0003824)
gene5942	LOC550818	26.5635	4979	20.9949	3860	22.1595	4082	21.223	4550	31.2396	5807	24.8287	4546	0.0298767	-0.361443	down	--	--	--	K04634|0|mde:101894482|K04634 guanine nucleotide-binding protein G(q) subunit alpha | (RefSeq) G protein alpha q subunit	Phototransduction - fly (ko04745)	[T]	Signal transduction mechanisms	G-protein alpha subunit;; ADP-ribosylation factor family	Guanine nucleotide-binding protein G(q) subunit alpha OS=Homarus americanus OX=6706 PE=2 SV=1	S	Function unknown	PREDICTED: guanine nucleotide-binding protein G(q) subunit alpha isoform X2 [Apis florea]	--
gene6002	LOC102655814	25.0199	1580	22.2013	1482	20.7323	1234	27.1997	1977	29.6079	1914	30.3117	1879	0.0103751	-0.548767	down	--	--	Molecular Function: GTP binding (GO:0005525);; Cellular Component: intracellular (GO:0005622);; Biological Process: small GTPase mediated signal transduction (GO:0007264);; Cellular Component: membrane (GO:0016020);;	K07852|2.40647e-20|ame:102655814|K07852 Ras-like protein family member 11A | (RefSeq) ras-related and estrogen-regulated growth inhibitor	--	[R]	General function prediction only	--	--	S	Function unknown	hypothetical protein B7P43_G01241 [Cryptotermes secundus]	molecular function: binding (GO:0005488);; cellular component: cell (GO:0005623);; cellular component: cell part (GO:0044464);; biological process: cellular process (GO:0009987);; biological process: signaling (GO:0023052);; biological process: single-organism process (GO:0044699);; biological process: response to stimulus (GO:0050896);; biological process: biological regulation (GO:0065007);; ce…
gene6025	LOC102656570	0.319499	29	6.90685	641	12.7515	1069	0.7831	80	0.946878	87	1.79153	155	0.0274778	0.651646	up	[IR]	Lipid transport and metabolism;; General function prediction only	Molecular Function: oxidoreductase activity, acting on CH-OH group of donors (GO:0016614);; Molecular Function: flavin adenine dinucleotide binding (GO:0050660);; Biological Process: oxidation-reduction process (GO:0055114);;	--	--	[R]	General function prediction only	GMC oxidoreductase;; GMC oxidoreductase	Glucose dehydrogenase [FAD, quinone] OS=Drosophila pseudoobscura pseudoobscura OX=46245 GN=Gld PE=3 SV=4	E	Amino acid transport and metabolism	PREDICTED: glucose dehydrogenase [FAD, quinone] [Apis mellifera]	molecular function: catalytic activity (GO:0003824);; biological process: metabolic process (GO:0008152);; biological process: single-organism process (GO:0044699);; molecular function: binding (GO:0005488)
gene6039	LOC100577156	1395.1	75416	1068.14	60873	410.871	22082	2045.84	129219	1141.04	63923	4084.81	148797	0.0128456	-0.786007	down	[G]	Carbohydrate transport and metabolism	Molecular Function: chitinase activity (GO:0004568);; Cellular Component: extracellular region (GO:0005576);; Biological Process: carbohydrate metabolic process (GO:0005975);; Biological Process: chitin catabolic process (GO:0006032);; Molecular Function: chitin binding (GO:0008061);;	K01183|0|ame:100577156|K01183 chitinase [EC:3.2.1.14] | (RefSeq) chitinase-3-like protein 1	Amino sugar and nucleotide sugar metabolism (ko00520)	[G]	Carbohydrate transport and metabolism	Glycosyl hydrolases family 18	Endochitinase OS=Manduca sexta OX=7130 PE=2 SV=1	G	Carbohydrate transport and metabolism	PREDICTED: chitinase-3-like protein 1 [Apis mellifera]	molecular function: catalytic activity (GO:0003824);; cellular component: extracellular region (GO:0005576);; biological process: metabolic process (GO:0008152);; molecular function: binding (GO:0005488)
gene6066	Ant	1449.22	72740	1424.43	75289	1208.04	57675	1880.44	109243	1708.59	88860	1705.61	84012	0.0166263	-0.557611	down	--	--	Molecular Function: transporter activity (GO:0005215);; Cellular Component: mitochondrial inner membrane (GO:0005743);; Cellular Component: integral component of membrane (GO:0016021);; Biological Process: transmembrane transport (GO:0055085);;	K05863|0|ame:406075|K05863 solute carrier family 25 (mitochondrial adenine nucleotide translocator), member 4/5/6/31 | (RefSeq) Ant, GB17499; ADP/ATP translocase	--	[C]	Energy production and conversion	Mitochondrial carrier protein	ADP,ATP carrier protein 2 OS=Anopheles gambiae OX=7165 GN=AGAP002358 PE=3 SV=2	U	Intracellular trafficking, secretion, and vesicular transport	ADP/ATP translocase [Apis mellifera]	molecular function: transporter activity (GO:0005215);; cellular component: cell (GO:0005623);; cellular component: membrane (GO:0016020);; cellular component: organelle (GO:0043226);; cellular component: organelle part (GO:0044422);; cellular component: cell part (GO:0044464);; cellular component: membrane part (GO:0044425);; biological process: localization (GO:0051179)
gene6086	LOC408924	16.1301	1444	28.5922	2612	12.5809	1020	3.84674	386	6.84312	614	4.44296	390	2.96916e-05	1.21369	up	[M]	Cell wall/membrane/envelope biogenesis	Molecular Function: zinc ion binding (GO:0008270);; Molecular Function: N-acetylmuramoyl-L-alanine amidase activity (GO:0008745);; Biological Process: peptidoglycan catabolic process (GO:0009253);; Cellular Component: integral component of membrane (GO:0016021);;	K01446|0|ame:408924|K01446 peptidoglycan recognition protein | (RefSeq) PGRP-LC; peptidoglycan-recognition protein LC	--	--	--	N-acetylmuramoyl-L-alanine amidase	Peptidoglycan-recognition protein LF OS=Drosophila melanogaster OX=7227 GN=PGRP-LF PE=1 SV=1	M	Cell wall/membrane/envelope biogenesis	PREDICTED: peptidoglycan-recognition protein LC isoform X1 [Apis mellifera]	molecular function: binding (GO:0005488);; molecular function: catalytic activity (GO:0003824);; biological process: metabolic process (GO:0008152);; cellular component: membrane (GO:0016020);; cellular component: membrane part (GO:0044425)
gene6087	LOC408923	6.99211	1294	7.0642	1352	8.58385	2048	9.53822	2692	10.5783	2680	9.97648	2438	0.00223643	-0.75539	down	--	--	Molecular Function: transcription factor activity, sequence-specific DNA binding (GO:0003700);; Cellular Component: transcription factor TFIID complex (GO:0005669);; Biological Process: DNA-templated transcription, initiation (GO:0006352);; Biological Process: regulation of transcription, DNA-templated (GO:0006355);; Molecular Function: protein heterodimerization activity (GO:0046982);;	K03129|0|cfo:105255642|K03129 transcription initiation factor TFIID subunit 4 | (RefSeq) transcription initiation factor TFIID subunit 4	Basal transcription factors (ko03022)	[K]	Transcription	Transcription initiation factor TFIID component TAF4 family;; NHR1 homology to TAF	Transcription initiation factor TFIID subunit 4 OS=Drosophila melanogaster OX=7227 GN=Taf4 PE=1 SV=1	K	Transcription	PREDICTED: transcription initiation factor TFIID subunit 4-like isoform X1 [Apis mellifera]	molecular function: nucleic acid binding transcription factor activity (GO:0001071);; biological process: biological regulation (GO:0065007);; cellular component: cell (GO:0005623);; cellular component: membrane-enclosed lumen (GO:0031974);; cellular component: macromolecular complex (GO:0032991);; cellular component: organelle (GO:0043226);; cellular component: organelle part (GO:0044422);; cell…
gene6106	LOC100578232	77.2652	2311	67.7499	2134	42.129	1199	119.918	4150	66.2266	2052	88.8198	2606	0.0439927	-0.600089	down	--	--	Cellular Component: integral component of membrane (GO:0016021);;	--	--	--	--	--	--	S	Function unknown	hypothetical protein APICC_02246 [Apis cerana cerana]	cellular component: membrane (GO:0016020);; cellular component: membrane part (GO:0044425)
gene6114	LOC411200	0.831866	34	0.642735	37	0.762182	50	1.29359	69	2.9384	153	1.22225	60	0.00696692	-0.831609	down	[E]	Amino acid transport and metabolism	Molecular Function: tryptophan 5-monooxygenase activity (GO:0004510);; Molecular Function: iron ion binding (GO:0005506);; Biological Process: aromatic amino acid family metabolic process (GO:0009072);; Molecular Function: amino acid binding (GO:0016597);; Biological Process: serotonin biosynthetic process (GO:0042427);; Biological Process: oxidation-reduction process (GO:0055114);;	K00502|0|ame:411200|K00502 tryptophan 5-monooxygenase [EC:1.14.16.4] | (RefSeq) Trh; tryptophan 5-hydroxylase 1	Tryptophan metabolism (ko00380)	[E]	Amino acid transport and metabolism	Biopterin-dependent aromatic amino acid hydroxylase;; ACT domain	Protein henna OS=Drosophila melanogaster OX=7227 GN=Hn PE=2 SV=3	E	Amino acid transport and metabolism	PREDICTED: LOW QUALITY PROTEIN: tryptophan 5-hydroxylase 1 [Apis mellifera]	molecular function: catalytic activity (GO:0003824);; biological process: metabolic process (GO:0008152);; biological process: single-organism process (GO:0044699);; molecular function: binding (GO:0005488);; biological process: cellular process (GO:0009987)
gene6128	LOC409645	59.1493	2134	50.6918	1926	54.5932	1874	57.5807	2404	100.014	3739	55.2066	1955	0.00532629	-0.535161	down	--	--	--	--	--	--	--	FAM195 family	--	S	Function unknown	PREDICTED: protein FAM195A [Apis mellifera]	--
gene613	LOC408598	28.8083	4512	25.6597	3869	34.2572	5003	36.0825	5789	38.6696	6199	31.7824	4251	0.0427858	-0.406484	down	[F]	Nucleotide transport and metabolism	--	--	--	[T]	Signal transduction mechanisms	Guanylate kinase;; L27 domain;; PDZ domain (Also known as DHR or GLGF);; Variant SH3 domain;; SH3 domain	Peripheral plasma membrane protein CASK OS=Drosophila melanogaster OX=7227 GN=CASK PE=1 SV=4	F	Nucleotide transport and metabolism	PREDICTED: MAGUK p55 subfamily member 7 isoform X1 [Apis cerana]	--
gene6143	Arp1	474.713	44917	426.824	40551	356.554	31011	660.394	71860	406.726	39884	756.128	68196	0.0250476	-0.638171	down	[Z]	Cytoskeleton	Biological Process: mitotic cytokinesis (GO:0000281);; Biological Process: inter-male aggressive behavior (GO:0002121);; Molecular Function: structural constituent of cytoskeleton (GO:0005200);; Molecular Function: ATP binding (GO:0005524);; Cellular Component: cytoplasm (GO:0005737);; Cellular Component: lipid droplet (GO:0005811);; Cellular Component: microtubule associated complex (GO:0005875)…	K05692|0|ame:406122|K05692 actin beta/gamma 1 | (RefSeq) Arp1, GB17681; actin related protein 1	Phagosome (ko04145);; Hippo signaling pathway - fly (ko04391);; Phototransduction - fly (ko04745)	[Z]	Cytoskeleton	Actin	Actin-5C OS=Anopheles gambiae OX=7165 GN=Act5C PE=2 SV=1	Z	Cytoskeleton	actin related protein 1 [Apis mellifera]	biological process: cellular process (GO:0009987);; biological process: single-organism process (GO:0044699);; biological process: behavior (GO:0007610);; biological process: multi-organism process (GO:0051704);; molecular function: structural molecule activity (GO:0005198);; molecular function: binding (GO:0005488);; cellular component: cell (GO:0005623);; cellular component: cell part (GO:00444…
gene6144	LOC552568	386.53	88434	345.087	81767	248.765	52048	499.561	135212	327.776	75669	491.108	112859	0.0475425	-0.56778	down	--	--	Cellular Component: integral component of membrane (GO:0016021);;	--	--	[R]	General function prediction only	Transmembrane amino acid transporter protein	Transmembrane protein 104 homolog OS=Drosophila melanogaster OX=7227 GN=CG5262 PE=2 SV=2	S	Function unknown	PREDICTED: hydroxyacylglutathione hydrolase, mitochondrial-like isoform X3 [Apis dorsata]	cellular component: membrane (GO:0016020);; cellular component: membrane part (GO:0044425)
gene617	LOC410729	62.7891	4194	49.4149	3500	27.7698	1800	108.584	8388	62.0776	4287	105.524	6946	0.00469412	-0.855819	down	--	--	Biological Process: proteolysis (GO:0006508);; Molecular Function: serine-type peptidase activity (GO:0008236);;	--	--	[OR]	Posttranslational modification, protein turnover, chaperones;; General function prediction only	Serine carboxypeptidase S28	Putative serine protease K12H4.7 OS=Caenorhabditis elegans OX=6239 GN=K12H4.7 PE=3 SV=2	O	Posttranslational modification, protein turnover, chaperones	PREDICTED: putative serine protease K12H4.7 [Apis mellifera]	biological process: metabolic process (GO:0008152);; molecular function: catalytic activity (GO:0003824)
gene6218	LOC408909	124.573	4671	133.324	5266	118.88	4240	220.688	9579	183.723	7139	167.808	6176	0.00304554	-0.730502	down	[C]	Energy production and conversion	Molecular Function: NADH dehydrogenase (ubiquinone) activity (GO:0008137);; Molecular Function: metal ion binding (GO:0046872);; Molecular Function: quinone binding (GO:0048038);; Molecular Function: 4 iron, 4 sulfur cluster binding (GO:0051539);; Biological Process: oxidation-reduction process (GO:0055114);;	K03940|3.7081e-143|ame:408909|K03940 NADH dehydrogenase (ubiquinone) Fe-S protein 7 [EC:1.6.5.3 1.6.99.3] | (RefSeq) Ndufs7; NADH-quinone oxidoreductase subunit B 2	Oxidative phosphorylation (ko00190)	[C]	Energy production and conversion	NADH ubiquinone oxidoreductase, 20 Kd subunit	Probable NADH dehydrogenase [ubiquinone] iron-sulfur protein 7, mitochondrial OS=Caenorhabditis elegans OX=6239 GN=nduf-7 PE=3 SV=1	C	Energy production and conversion	PREDICTED: NADH-quinone oxidoreductase subunit B 2 isoform X1 [Apis mellifera]	molecular function: catalytic activity (GO:0003824);; biological process: metabolic process (GO:0008152);; biological process: single-organism process (GO:0044699);; molecular function: binding (GO:0005488)
gene622	LOC552761	0.314303	35	0.804396	88	0.188283	24	0.734778	105	1.22185	114	1.71334	179	0.0129352	-0.792613	down	--	--	Molecular Function: G-protein coupled receptor activity (GO:0004930);; Biological Process: G-protein coupled receptor signaling pathway (GO:0007186);; Cellular Component: integral component of membrane (GO:0016021);;	--	--	--	--	7 transmembrane receptor (rhodopsin family);; Serpentine type 7TM GPCR chemoreceptor Srw	Probable G-protein coupled receptor B0563.6 OS=Caenorhabditis elegans OX=6239 GN=B0563.6 PE=3 SV=2	U	Intracellular trafficking, secretion, and vesicular transport	PREDICTED: probable G-protein coupled receptor B0563.6 [Apis florea]	molecular function: signal transducer activity (GO:0004871);; molecular function: molecular transducer activity (GO:0060089);; biological process: cellular process (GO:0009987);; biological process: signaling (GO:0023052);; biological process: single-organism process (GO:0044699);; biological process: response to stimulus (GO:0050896);; biological process: biological regulation (GO:0065007);; cel…
gene6226	LOC408904	80.1245	7140	72.1245	6887	79.8359	6830	39.5821	4153	60.9262	5617	42.6806	3775	0.00385378	0.430024	up	[I]	Lipid transport and metabolism	Biological Process: metabolic process (GO:0008152);; Molecular Function: transferase activity, transferring acyl groups other than amino-acyl groups (GO:0016747);;	K08764|0|ame:408904|K08764 sterol carrier protein 2 [EC:2.3.1.176] | (RefSeq) non-specific lipid-transfer protein	Peroxisome (ko04146)	[I]	Lipid transport and metabolism	SCP-2 sterol transfer family;; Thiolase, N-terminal domain;; Thiolase, C-terminal domain;; 3-Oxoacyl-[acyl-carrier-protein (ACP)] synthase III;; Beta-ketoacyl synthase, N-terminal domain	Non-specific lipid-transfer protein-like 2 OS=Caenorhabditis elegans OX=6239 GN=daf-22 PE=1 SV=1	I	Lipid transport and metabolism	PREDICTED: non-specific lipid-transfer protein [Apis mellifera]	biological process: metabolic process (GO:0008152);; molecular function: catalytic activity (GO:0003824)
gene6233	LOC408903	70.3341	6870	80.6952	8113	76.3048	6851	86.747	9469	90.5337	8807	106.391	9379	0.0383864	-0.466091	down	--	--	Cellular Component: integral component of membrane (GO:0016021);;	--	--	--	--	--	--	S	Function unknown	PREDICTED: uncharacterized protein LOC408903 [Apis mellifera]	cellular component: membrane (GO:0016020);; cellular component: membrane part (GO:0044425)
gene6235	LOC411191	10.9233	352	10.375	365	8.48306	302	13.1291	536	12.4464	448	14.1754	451	0.0179936	-0.576814	down	[K]	Transcription	Molecular Function: DNA binding (GO:0003677);; Molecular Function: DNA-directed 5'-3' RNA polymerase activity (GO:0003899);; Biological Process: transcription, DNA-templated (GO:0006351);;	K03022|6.48425e-148|ame:411191|K03022 DNA-directed RNA polymerase III subunit RPC8 | (RefSeq) DNA-directed RNA polymerase III subunit RPC8	Purine metabolism (ko00230);; Pyrimidine metabolism (ko00240);; RNA polymerase (ko03020)	[K]	Transcription	RNA polymerase III subunit Rpc25;; SHS2 domain found in N terminus of Rpb7p/Rpc25p/MJ0397	DNA-directed RNA polymerase III subunit rpc8 OS=Dictyostelium discoideum OX=44689 GN=polr3h-1 PE=2 SV=1	K	Transcription	PREDICTED: DNA-directed RNA polymerase III subunit RPC8 [Apis mellifera]	molecular function: binding (GO:0005488);; molecular function: catalytic activity (GO:0003824);; biological process: metabolic process (GO:0008152);; biological process: cellular process (GO:0009987)
gene6242	LOC113218907	1.63538	128	0.609341	51	2.92173	217	17.1207	1545	3.38956	274	14.6311	1120	6.26224e-05	-1.26376	down	--	--	--	--	--	--	--	--	--	S	Function unknown	PREDICTED: uncharacterized protein LOC105735208 [Apis florea]	--
gene6248	LOC411188	35.5276	2230	29.112	1987	35.3725	1929	36.659	2855	42.4723	2730	42.3295	2502	0.00752843	-0.531973	down	[C]	Energy production and conversion	Molecular Function: L-lactate dehydrogenase activity (GO:0004459);; Cellular Component: cytoplasm (GO:0005737);; Biological Process: carbohydrate metabolic process (GO:0005975);; Cellular Component: integral component of membrane (GO:0016021);; Biological Process: carboxylic acid metabolic process (GO:0019752);; Biological Process: oxidation-reduction process (GO:0055114);;	K00016|0|ame:411188|K00016 L-lactate dehydrogenase [EC:1.1.1.27] | (RefSeq) GB13882; L-lactate dehydrogenase-like	Glycolysis / Gluconeogenesis (ko00010);; Cysteine and methionine metabolism (ko00270);; Pyruvate metabolism (ko00620);; Propanoate metabolism (ko00640)	[C]	Energy production and conversion	lactate/malate dehydrogenase, NAD binding domain;; lactate/malate dehydrogenase, alpha/beta C-terminal domain	L-lactate dehydrogenase OS=Drosophila melanogaster OX=7227 GN=ImpL3 PE=2 SV=1	C	Energy production and conversion	PREDICTED: L-lactate dehydrogenase-like isoform X1 [Apis dorsata]	molecular function: catalytic activity (GO:0003824);; biological process: metabolic process (GO:0008152);; biological process: single-organism process (GO:0044699);; cellular component: cell (GO:0005623);; cellular component: cell part (GO:0044464);; cellular component: membrane (GO:0016020);; cellular component: membrane part (GO:0044425);; biological process: cellular process (GO:0009987)
gene6266	LOC724264	91.3318	1895	82.9367	1812	76.1278	1502	85.1921	2045	116.171	2497	87.1615	1774	0.0208525	-0.414537	down	--	--	Cellular Component: mitochondrial inner membrane (GO:0005743);; Molecular Function: NADH dehydrogenase (ubiquinone) activity (GO:0008137);; Biological Process: ATP synthesis coupled electron transport (GO:0042773);;	K03951|4.999e-65|ame:724264|K03951 NADH dehydrogenase (ubiquinone) 1 alpha subcomplex subunit 7 | (RefSeq) GB13526; NADH dehydrogenase [ubiquinone] 1 alpha subcomplex subunit 7-like	Oxidative phosphorylation (ko00190)	[C]	Energy production and conversion	NADH:ubiquinone oxidoreductase subunit B14.5a (Complex I-B14.5a)	--	C	Energy production and conversion	PREDICTED: NADH dehydrogenase [ubiquinone] 1 alpha subcomplex subunit 7-like [Apis mellifera]	cellular component: cell (GO:0005623);; cellular component: membrane (GO:0016020);; cellular component: organelle (GO:0043226);; cellular component: organelle part (GO:0044422);; cellular component: cell part (GO:0044464);; molecular function: catalytic activity (GO:0003824);; biological process: metabolic process (GO:0008152);; biological process: single-organism process (GO:0044699);; biologica…
gene6324	LOC102654746	2.3162	263	4.62324	601	5.65608	645	1.54811	274	1.98266	209	2.1961	206	0.0445689	0.610975	up	--	--	--	--	--	[R]	General function prediction only	Leucine Rich repeat	--	S	Function unknown	PREDICTED: T-complex-associated testis-expressed protein 1 isoform X1 [Apis mellifera]	--
gene6339	LOC725234	10.4891	304	4.5898	140	5.38671	149	11.4457	384	10.2625	308	7.91783	225	0.0496345	-0.580068	down	[J]	Translation, ribosomal structure and biogenesis	Molecular Function: double-stranded RNA binding (GO:0003725);;	--	--	[J]	Translation, ribosomal structure and biogenesis	Telomere recombination	--	J	Translation, ribosomal structure and biogenesis	PREDICTED: yrdC domain-containing protein, mitochondrial [Apis mellifera]	molecular function: binding (GO:0005488)
gene6355	LOC551860	7.04895	507	15.6935	1109	24.7669	1570	6.63818	513	6.03217	434	5.48566	371	0.021685	0.701785	up	--	--	Molecular Function: NAD+ ADP-ribosyltransferase activity (GO:0003950);; Cellular Component: nucleus (GO:0005634);;	K00774|0|ame:551860|K00774 poly [ADP-ribose] polymerase 16 [EC:2.4.2.30] | (RefSeq) GB19398; uncharacterized LOC551860	--	[D]	Cell cycle control, cell division, chromosome partitioning	Cyclin, N-terminal domain;; Cyclin, C-terminal domain;; Poly(ADP-ribose) polymerase catalytic domain	G2/mitotic-specific cyclin-B OS=Patella vulgata OX=6465 PE=2 SV=1	D	Cell cycle control, cell division, chromosome partitioning	PREDICTED: uncharacterized protein LOC102676732 [Apis dorsata]	molecular function: catalytic activity (GO:0003824);; cellular component: cell (GO:0005623);; cellular component: organelle (GO:0043226);; cellular component: cell part (GO:0044464)
gene6375	LOC409326	675.67	27916	669.957	29149	481.41	18919	1117.5	53440	606.509	25965	979.494	39714	0.0314147	-0.628109	down	[J]	Translation, ribosomal structure and biogenesis	Molecular Function: RNA binding (GO:0003723);; Molecular Function: structural constituent of ribosome (GO:0003735);; Biological Process: translation (GO:0006412);; Cellular Component: small ribosomal subunit (GO:0015935);;	K02981|2.80749e-159|ame:409326|K02981 small subunit ribosomal protein S2e | (RefSeq) RpS2, Rps2e; 40S ribosomal protein S2	Ribosome (ko03010)	[J]	Translation, ribosomal structure and biogenesis	Ribosomal protein S5, N-terminal domain;; Ribosomal protein S5, C-terminal domain	40S ribosomal protein S2 OS=Drosophila melanogaster OX=7227 GN=RpS2 PE=1 SV=2	J	Translation, ribosomal structure and biogenesis	PREDICTED: 40S ribosomal protein S2 [Apis mellifera]	molecular function: binding (GO:0005488);; molecular function: structural molecule activity (GO:0005198);; biological process: metabolic process (GO:0008152);; biological process: cellular process (GO:0009987);; cellular component: cell (GO:0005623);; cellular component: macromolecular complex (GO:0032991);; cellular component: organelle (GO:0043226);; cellular component: organelle part (GO:00444…
gene6407	ATP5G2	2555.26	133905	2527.8	139452	2515.82	125364	3654.61	221495	4331.85	235265	3010.34	154646	0.000286839	-0.708262	down	--	--	Molecular Function: hydrogen ion transmembrane transporter activity (GO:0015078);; Biological Process: ATP synthesis coupled proton transport (GO:0015986);; Biological Process: ATP hydrolysis coupled proton transport (GO:0015991);; Cellular Component: integral component of membrane (GO:0016021);; Cellular Component: proton-transporting ATP synthase complex, coupling factor F(o) (GO:0045263);;	K02128|1.05788e-50|ame:409148|K02128 F-type H+-transporting ATPase subunit c | (RefSeq) ATP5G2, GB16842; ATP synthase, H+ transporting, mitochondrial Fo complex, subunit C2 (subunit 9)	Oxidative phosphorylation (ko00190)	[C]	Energy production and conversion	ATP synthase subunit C	ATP synthase lipid-binding protein, mitochondrial OS=Manduca sexta OX=7130 PE=2 SV=1	C	Energy production and conversion	ATP synthase lipid-binding protein, mitochondrial [Melipona quadrifasciata]	molecular function: transporter activity (GO:0005215);; biological process: localization (GO:0051179);; biological process: metabolic process (GO:0008152);; biological process: cellular process (GO:0009987);; biological process: single-organism process (GO:0044699);; cellular component: membrane (GO:0016020);; cellular component: membrane part (GO:0044425);; cellular component: cell (GO:0005623);…
gene6416	LOC726297	105.712	1779	92.2499	1638	66.0124	1057	140.301	2736	112.604	1964	121.53	2007	0.0194914	-0.622649	down	--	--	Molecular Function: cytochrome-c oxidase activity (GO:0004129);; Cellular Component: integral component of membrane (GO:0016021);; Biological Process: hydrogen ion transmembrane transport (GO:1902600);;	K02272|5.24526e-31|ame:726297|K02272 cytochrome c oxidase subunit 7c | (RefSeq) cytochrome c oxidase subunit 7C, mitochondrial	Oxidative phosphorylation (ko00190)	--	--	Cytochrome c oxidase subunit VIIc	--	O	Posttranslational modification, protein turnover, chaperones	PREDICTED: cytochrome c oxidase subunit 7C, mitochondrial [Apis mellifera]	molecular function: catalytic activity (GO:0003824);; molecular function: transporter activity (GO:0005215);; molecular function: electron carrier activity (GO:0009055);; biological process: metabolic process (GO:0008152);; biological process: single-organism process (GO:0044699);; biological process: localization (GO:0051179);; cellular component: membrane (GO:0016020);; cellular component: memb…
gene6457	LOC100577722	1.05037	53	0.736339	43	1.35656	66	0.340495	22	0.541229	31	0.334782	19	0.048169	0.61425	up	--	--	Biological Process: chromosome segregation (GO:0007059);; Molecular Function: microtubule binding (GO:0008017);; Biological Process: cell division (GO:0051301);;	--	--	--	--	Spindle and kinetochore-associated protein 1	Spindle and kinetochore-associated protein 1 homolog OS=Caenorhabditis briggsae OX=6238 GN=ska-1 PE=3 SV=1	S	Function unknown	PREDICTED: spindle and kinetochore-associated protein 1-like isoform X1 [Apis dorsata]	biological process: cellular process (GO:0009987);; biological process: single-organism process (GO:0044699);; molecular function: binding (GO:0005488)
gene6465	LOC552279	7.76396	710	6.65075	638	3.33067	291	7.96255	835	12.8519	1213	6.90921	620	0.0295028	-0.620529	down	[P]	Inorganic ion transport and metabolism	Molecular Function: secondary active sulfate transmembrane transporter activity (GO:0008271);; Cellular Component: integral component of membrane (GO:0016021);; Biological Process: sulfate transmembrane transport (GO:1902358);;	K14708|0|ame:552279|K14708 solute carrier family 26 (sodium-independent sulfate anion transporter), member 11 | (RefSeq) sodium-independent sulfate anion transporter-like	--	[P]	Inorganic ion transport and metabolism	Sulfate permease family;; STAS domain	Sulfate permease family protein 3 OS=Caenorhabditis elegans OX=6239 GN=sulp-3 PE=2 SV=3	P	Inorganic ion transport and metabolism	PREDICTED: sodium-independent sulfate anion transporter-like isoform X1 [Apis mellifera]	molecular function: transporter activity (GO:0005215);; biological process: single-organism process (GO:0044699);; biological process: localization (GO:0051179);; cellular component: membrane (GO:0016020);; cellular component: membrane part (GO:0044425)
gene6492	LOC100578337	2.65128	561	2.1871	502	2.96749	544	2.98553	768	2.84503	687	2.99096	630	0.0237972	-0.497801	down	--	--	--	--	--	--	--	--	--	S	Function unknown	PREDICTED: uncharacterized protein LOC100578337 [Apis mellifera]	--
gene6509	LOC412308	2.6972	143	2.32381	130	4.10074	206	0.658618	42	2.42474	133	0.805118	42	0.039601	0.641352	up	[L]	Replication, recombination and repair	Molecular Function: magnesium ion binding (GO:0000287);; Molecular Function: DNA binding (GO:0003677);; Cellular Component: nucleoplasm (GO:0005654);; Cellular Component: mitochondrion (GO:0005739);; Biological Process: base-excision repair (GO:0006284);; Molecular Function: 5'-3' exonuclease activity (GO:0008409);; Molecular Function: 5'-flap endonuclease activity (GO:0017108);; Biological Proce…	K04799|0|ame:412308|K04799 flap endonuclease-1 [EC:3.-.-.-] | (RefSeq) GB15388; flap endonuclease 1	DNA replication (ko03030);; Base excision repair (ko03410);; Non-homologous end-joining (ko03450)	[L]	Replication, recombination and repair	XPG N-terminal domain;; XPG I-region	Flap endonuclease 1 OS=Aedes aegypti OX=7159 GN=Fen1 PE=3 SV=1	L	Replication, recombination and repair	PREDICTED: flap endonuclease 1 [Apis mellifera]	molecular function: binding (GO:0005488);; cellular component: cell (GO:0005623);; cellular component: organelle (GO:0043226);; cellular component: organelle part (GO:0044422);; cellular component: cell part (GO:0044464);; biological process: metabolic process (GO:0008152);; biological process: cellular process (GO:0009987);; biological process: response to stimulus (GO:0050896);; molecular funct…
gene6551	LOC411629	16.16	1991	12.896	1827	13.3794	1671	11.3193	2014	14.2082	2526	14.313	1723	0.0416256	-0.336666	down	--	--	Molecular Function: zinc ion binding (GO:0008270);;	K13196|1.53701e-139|soc:105195058|K13196 zinc finger protein ubi-d4 | (RefSeq) zinc finger protein ubi-d4	--	[K]	Transcription	N-terminal domain of DPF2/REQ.;; PHD-finger	Zinc finger protein dpff-1 OS=Caenorhabditis elegans OX=6239 GN=dpff-1 PE=3 SV=2	S	Function unknown	PREDICTED: zinc finger protein ubi-d4 A isoform X2 [Apis florea]	molecular function: binding (GO:0005488)
gene6586	LOC725021	2.66402	203	6.9947	492	4.66725	321	9.86254	880	5.35759	425	10.98	734	0.0177191	-0.740666	down	[O]	Posttranslational modification, protein turnover, chaperones	Molecular Function: serine-type endopeptidase activity (GO:0004252);; Biological Process: proteolysis (GO:0006508);;	--	--	[E]	Amino acid transport and metabolism	Trypsin	Trypsin 3A1 OS=Aedes aegypti OX=7159 GN=AAEL007818 PE=2 SV=2	O	Posttranslational modification, protein turnover, chaperones	PREDICTED: trypsin 3A1 isoform X1 [Apis mellifera]	molecular function: catalytic activity (GO:0003824);; biological process: metabolic process (GO:0008152)
gene6608	LOC725803	1.25514	317	1.33388	357	1.01716	243	4.09818	1194	0.985487	258	5.14562	1280	0.00389805	-0.920632	down	[P]	Inorganic ion transport and metabolism	Cellular Component: integral component of membrane (GO:0016021);;	--	--	[R]	General function prediction only	Leucine rich repeat;; Leucine Rich repeats (2 copies);; Leucine rich repeats (6 copies);; Leucine-rich repeat;; Leucine Rich Repeat;; Fibronectin type III domain	Protein artichoke OS=Drosophila melanogaster OX=7227 GN=atk PE=1 SV=2	S	Function unknown	PREDICTED: slit homolog 1 protein-like isoform X1 [Apis mellifera]	cellular component: membrane (GO:0016020);; cellular component: membrane part (GO:0044425)
gene6609	Hbg2	148.674	10456	191.933	14214	160.614	10744	650.766	52971	288.056	20991	426.726	29451	9.5269e-05	-1.17728	down	[G]	Carbohydrate transport and metabolism	Biological Process: maltose metabolic process (GO:0000023);; Molecular Function: alpha-1,4-glucosidase activity (GO:0004558);; Molecular Function: maltose alpha-glucosidase activity (GO:0032450);;	K01187|0|ame:411257|K01187 alpha-glucosidase [EC:3.2.1.20] | (RefSeq) Hbg2, AGLU4, GB20070; alpha-glucosidase	Galactose metabolism (ko00052);; Starch and sucrose metabolism (ko00500)	[G]	Carbohydrate transport and metabolism	Alpha amylase, catalytic domain	Maltase 2 OS=Drosophila virilis OX=7244 GN=Mal-B2 PE=3 SV=2	G	Carbohydrate transport and metabolism	alpha-glucosidase precursor [Apis mellifera]	biological process: metabolic process (GO:0008152);; biological process: cellular process (GO:0009987);; biological process: single-organism process (GO:0044699);; molecular function: catalytic activity (GO:0003824)
gene6613	LOC725870	6.59802	1813	7.47201	2161	6.85181	1791	13.2822	4222	9.47162	2696	11.7763	3174	0.00246612	-0.801507	down	[K]	Transcription	Cellular Component: integral component of membrane (GO:0016021);;	--	--	[R]	General function prediction only	Leucine rich repeat;; Leucine Rich repeats (2 copies);; Leucine rich repeats (6 copies);; Leucine-rich repeat;; Leucine Rich Repeat	Protein artichoke OS=Drosophila melanogaster OX=7227 GN=atk PE=1 SV=2	S	Function unknown	PREDICTED: slit homolog 3 protein-like isoform X2 [Apis mellifera]	cellular component: membrane (GO:0016020);; cellular component: membrane part (GO:0044425)
gene6617	LOC100576182	2.44707	159	2.57912	176	1.7247	107	3.18956	240	2.70216	182	5.1684	329	0.0286472	-0.662391	down	--	--	--	--	--	--	--	Pupal cuticle protein C1	--	S	Function unknown	PREDICTED: pupal cuticle protein G1A-like [Apis mellifera]	--
gene666	LOC725105	26.0009	1917	29.7526	2178	25.2357	1766	30.4313	2934	33.0801	3191	24.3897	1658	0.0461269	-0.473771	down	[H]	Coenzyme transport and metabolism	Biological Process: ubiquinone biosynthetic process (GO:0006744);; Cellular Component: integral component of membrane (GO:0016021);; Cellular Component: extrinsic component of mitochondrial inner membrane (GO:0031314);;	K18586|0|ame:725105|K18586 ubiquinone biosynthesis protein COQ4 | (RefSeq) GB10170; UDP-sugar transporter UST74c-like	--	[H]	Coenzyme transport and metabolism	Coenzyme Q (ubiquinone) biosynthesis protein Coq4	Ubiquinone biosynthesis protein COQ4 homolog, mitochondrial OS=Bombyx mori OX=7091 PE=2 SV=1	H	Coenzyme transport and metabolism	PREDICTED: ubiquinone biosynthesis protein COQ4 homolog, mitochondrial-like isoform X1 [Apis mellifera]	biological process: metabolic process (GO:0008152);; biological process: cellular process (GO:0009987);; biological process: single-organism process (GO:0044699);; cellular component: membrane (GO:0016020);; cellular component: membrane part (GO:0044425);; cellular component: cell (GO:0005623);; cellular component: organelle (GO:0043226);; cellular component: organelle part (GO:0044422);; cellula…
gene6661	CSP1	17.716	406	6.51145	137	15.7573	342	33.2796	594	56.486	884	25.4599	439	0.00345892	-0.868725	down	--	--	--	--	--	--	--	Insect pheromone-binding family, A10/OS-D	Ejaculatory bulb-specific protein 3 OS=Drosophila melanogaster OX=7227 GN=EbpIII PE=2 SV=2	S	Function unknown	chemosensory protein 1 precursor [Apis mellifera]	--
gene670	LOC725279	3.37032	203	1.65343	105	2.62438	150	1.02789	72	1.12601	71	0.948749	57	0.0135172	0.710339	up	--	--	Molecular Function: nucleic acid binding (GO:0003676);; Cellular Component: nucleus (GO:0005634);; Molecular Function: zinc ion binding (GO:0008270);;	--	--	[R]	General function prediction only	Zinc-finger double domain;; Zinc finger, C2H2 type;; Zinc-finger associated domain (zf-AD);; C2H2-type zinc finger;; C2H2-type zinc finger;; Zinc-finger double-stranded RNA-binding	Chorion transcription factor Cf2 OS=Drosophila melanogaster OX=7227 GN=Cf2 PE=2 SV=3	T	Signal transduction mechanisms	PREDICTED: zinc finger protein 271-like [Apis mellifera]	molecular function: binding (GO:0005488);; cellular component: cell (GO:0005623);; cellular component: organelle (GO:0043226);; cellular component: cell part (GO:0044464)
gene6706	LOC551751	10.4252	506	10.2325	521	8.81302	405	12.3325	691	14.042	699	12.3207	581	0.0100141	-0.563035	down	--	--	Biological Process: spliceosomal complex assembly (GO:0000245);; Biological Process: spliceosomal snRNP assembly (GO:0000387);; Cellular Component: spliceosomal complex (GO:0005681);;	K13130|4.79313e-175|ame:551751|K13130 gem associated protein 2 | (RefSeq) gem-associated protein 2	RNA transport (ko03013)	--	--	Survival motor neuron (SMN) interacting protein 1 (SIP1)	Protein Gemin2 OS=Drosophila melanogaster OX=7227 GN=Gem2 PE=1 SV=1	S	Function unknown	PREDICTED: gem-associated protein 2-like [Apis dorsata]	biological process: cellular process (GO:0009987);; biological process: cellular component organization or biogenesis (GO:0071840);; cellular component: cell (GO:0005623);; cellular component: macromolecular complex (GO:0032991);; cellular component: organelle (GO:0043226);; cellular component: organelle part (GO:0044422);; cellular component: cell part (GO:0044464)
gene6752	LOC552516	5.7194	389	5.12987	368	4.86533	315	2.08678	165	3.7613	265	2.36286	158	0.0057391	0.611753	up	--	--	Molecular Function: transferase activity, transferring glycosyl groups (GO:0016757);;	K13676|0|ame:552516|K13676 UDP-xylose:glucoside alpha-1,3-xylosyltransferase [EC:2.4.2.-] | (RefSeq) glucoside xylosyltransferase 1	Other types of O-glycan biosynthesis (ko00514)	[G]	Carbohydrate transport and metabolism	Glycosyl transferase family 8	Glycosyltransferase-like protein LARGE OS=Caenorhabditis elegans OX=6239 GN=lge-1 PE=3 SV=3	S	Function unknown	PREDICTED: glucoside xylosyltransferase 1 [Apis mellifera]	molecular function: catalytic activity (GO:0003824)
gene6757	LOC411820	4.64064	825	4.01091	667	4.4889	715	4.12432	829	8.76535	1485	6.46072	1108	0.000986973	-0.698757	down	[T]	Signal transduction mechanisms	Biological Process: inactivation of MAPK activity (GO:0000188);; Biological Process: protein dephosphorylation (GO:0006470);; Molecular Function: MAP kinase tyrosine/serine/threonine phosphatase activity (GO:0017017);;	K04459|0|ame:411820|K04459 dual specificity MAP kinase phosphatase [EC:3.1.3.16 3.1.3.48] | (RefSeq) Mkp3; dual specificity protein phosphatase Mpk3	--	[V]	Defense mechanisms	Dual specificity phosphatase, catalytic domain;; Rhodanese-like domain	Dual specificity protein phosphatase Mpk3 OS=Drosophila melanogaster OX=7227 GN=Mkp3 PE=1 SV=2	T	Signal transduction mechanisms	Dual specificity protein phosphatase [Apis cerana cerana]	biological process: biological regulation (GO:0065007);; biological process: metabolic process (GO:0008152);; biological process: cellular process (GO:0009987);; molecular function: catalytic activity (GO:0003824)
gene6762	LOC100577546	6.39755	479	5.6868	464	9.20793	693	2.70429	240	4.46089	349	2.5048	163	0.00315363	0.772214	up	--	--	Cellular Component: integral component of membrane (GO:0016021);; Molecular Function: transferase activity, transferring glycosyl groups (GO:0016757);;	--	--	[G]	Carbohydrate transport and metabolism	Fringe-like	Glycoprotein-N-acetylgalactosamine 3-beta-galactosyltransferase 1 OS=Caenorhabditis elegans OX=6239 GN=C38H2.2 PE=2 SV=2	S	Function unknown	PREDICTED: C1GALT1-specific chaperone 1-like protein [Apis mellifera]	cellular component: membrane (GO:0016020);; cellular component: membrane part (GO:0044425);; molecular function: catalytic activity (GO:0003824)
gene6776	LOC411270	12.7719	6106	14.5398	7190	14.9587	7084	14.7895	8414	23.1041	12501	14.0175	6650	0.0132228	-0.509708	down	[T]	Signal transduction mechanisms	Molecular Function: kinase activity (GO:0016301);;	K06068|0|ame:411270|K06068 novel protein kinase C delta type [EC:2.7.11.13] | (RefSeq) Pkcdelta; uncharacterized LOC411270	AGE-RAGE signaling pathway in diabetic complications (ko04933)	[T]	Signal transduction mechanisms	Protein kinase domain;; Protein tyrosine kinase;; Phorbol esters/diacylglycerol binding domain (C1 domain);; Protein kinase C terminal domain	Putative protein kinase C delta type homolog OS=Drosophila melanogaster OX=7227 GN=Pkcdelta PE=2 SV=3	T	Signal transduction mechanisms	PREDICTED: uncharacterized protein LOC411270 [Apis mellifera]	molecular function: catalytic activity (GO:0003824)
gene6788	LOC408964	77.5235	11912	65.4542	11211	73.1461	10951	70.2637	12657	97.2944	15763	73.2929	11293	0.0111744	-0.373291	down	--	--	Biological Process: proteolysis (GO:0006508);; Cellular Component: membrane (GO:0016020);; Molecular Function: hydrolase activity (GO:0016787);; Biological Process: cellular protein metabolic process (GO:0044267);;	K11833|0|ame:408964|K11833 ubiquitin carboxyl-terminal hydrolase 2/21 [EC:3.4.19.12] | (RefSeq) GB14674; uncharacterized LOC408964	--	[O]	Posttranslational modification, protein turnover, chaperones	Ubiquitin carboxyl-terminal hydrolase;; Ubiquitin carboxyl-terminal hydrolase	Ubiquitin carboxyl-terminal hydrolase Usp2 OS=Drosophila melanogaster OX=7227 GN=Usp2 PE=1 SV=1	O	Posttranslational modification, protein turnover, chaperones	PREDICTED: serine-rich adhesin for platelets-like isoform X1 [Apis cerana]	biological process: metabolic process (GO:0008152);; cellular component: membrane (GO:0016020);; molecular function: catalytic activity (GO:0003824);; biological process: cellular process (GO:0009987)
gene6856	LOC726076	0.752378	66	1.64294	160	2.85724	246	0.434925	42	0.700602	66	0.363951	33	0.00723817	0.854684	up	--	--	Cellular Component: cilium (GO:0005929);; Biological Process: intraciliary transport involved in cilium assembly (GO:0035735);;	K16540|0|ame:726076|K16540 5-azacytidine-induced protein 1 | (RefSeq) centrosomal protein of 131 kDa	--	--	--	--	Centrosomal protein of 131 kDa OS=Drosophila melanogaster OX=7227 GN=cep131 PE=2 SV=2	S	Function unknown	PREDICTED: centrosomal protein of 131 kDa [Apis mellifera]	cellular component: cell (GO:0005623);; cellular component: organelle (GO:0043226);; cellular component: cell part (GO:0044464);; biological process: cellular process (GO:0009987);; biological process: single-organism process (GO:0044699);; biological process: localization (GO:0051179);; biological process: cellular component organization or biogenesis (GO:0071840)
gene6866	LOC551694	59.8954	3343	69.8747	4106	58.7385	3118	100.447	6488	95.5936	5528	89.211	4886	0.00176694	-0.733237	down	--	--	Molecular Function: catalytic activity (GO:0003824);;	K17508|0|ame:551694|K17508 protein phosphatase PTC7 [EC:3.1.3.16] | (RefSeq) GB11145; protein phosphatase PTC7 homolog	--	[T]	Signal transduction mechanisms	Stage II sporulation protein E (SpoIIE);; Protein phosphatase 2C;; Protein phosphatase 2C	Protein phosphatase PTC7 homolog fig OS=Drosophila virilis OX=7244 GN=fig PE=3 SV=1	T	Signal transduction mechanisms	PREDICTED: protein phosphatase PTC7 homolog [Apis mellifera]	molecular function: catalytic activity (GO:0003824)
gene6871	LOC411353	63.4951	3684	49.2333	2984	7.21078	400	197.995	13199	36.5128	2211	67.603	3810	0.0442609	-0.619006	down	[I]	Lipid transport and metabolism	Biological Process: lipid metabolic process (GO:0006629);; Molecular Function: hydrolase activity (GO:0016787);;	--	--	[I]	Lipid transport and metabolism	alpha/beta hydrolase fold;; Partial alpha/beta-hydrolase lipase region;; Serine aminopeptidase, S33;; Dienelactone hydrolase family	Lipase 3 OS=Drosophila melanogaster OX=7227 GN=Lip3 PE=2 SV=1	S	Function unknown	PREDICTED: lipase 3-like [Apis mellifera]	biological process: metabolic process (GO:0008152);; biological process: single-organism process (GO:0044699);; molecular function: catalytic activity (GO:0003824)
gene6872	LOC409553	0.390205	42	0.162306	19	0.335676	34	0.542626	67	0.513009	57	0.454358	48	0.0489136	-0.619364	down	--	--	Cellular Component: extracellular region (GO:0005576);; Molecular Function: carboxylic ester hydrolase activity (GO:0052689);;	--	--	--	--	Lipase	Phospholipase A1 OS=Vespula squamosa OX=30214 PE=1 SV=1	S	Function unknown	PREDICTED: pancreatic triacylglycerol lipase-like [Apis mellifera]	cellular component: extracellular region (GO:0005576);; molecular function: catalytic activity (GO:0003824)
gene6897	LOC551572	19.6426	1150	22.9846	1431	14.447	806	31.7689	2195	22.4479	1376	27.4174	1579	0.0333569	-0.602846	down	--	--	--	--	--	--	--	Haemolymph juvenile hormone binding protein (JHBP)	--	S	Function unknown	PREDICTED: uncharacterized protein LOC551572 isoform X1 [Apis mellifera]	--
gene6898	LOC726953	10.2101	1570	7.86011	955	10.1077	1513	5.20378	705	9.52503	1149	5.10937	584	0.0479763	0.478241	up	--	--	Molecular Function: vasoactive intestinal polypeptide receptor activity (GO:0004999);; Biological Process: cell surface receptor signaling pathway (GO:0007166);; Biological Process: G-protein coupled receptor signaling pathway (GO:0007186);; Cellular Component: integral component of membrane (GO:0016021);;	K04585|0|ame:726953|K04585 parathyroid hormone receptor 1 | (RefSeq) secretin receptor-like	Neuroactive ligand-receptor interaction (ko04080)	[T]	Signal transduction mechanisms	7 transmembrane receptor (Secretin family);; Hormone receptor domain	PDF receptor OS=Drosophila melanogaster OX=7227 GN=Pdfr PE=1 SV=2	U	Intracellular trafficking, secretion, and vesicular transport	PREDICTED: secretin receptor-like isoform X1 [Apis mellifera]	molecular function: signal transducer activity (GO:0004871);; molecular function: molecular transducer activity (GO:0060089);; biological process: cellular process (GO:0009987);; biological process: signaling (GO:0023052);; biological process: single-organism process (GO:0044699);; biological process: response to stimulus (GO:0050896);; biological process: biological regulation (GO:0065007);; cel…
gene6923	LOC100577915	4.20674	66	4.78916	74	9.60544	137	1.18227	23	1.8854	37	1.47178	24	0.00339444	0.918893	up	--	--	--	--	--	--	--	--	--	--	--	PREDICTED: putative uncharacterized protein DDB_G0287265 isoform X2 [Apis mellifera]	--
gene6924	LOC411459	14.9206	2946	38.9923	8014	41.2034	7627	10.7032	2451	14.2564	2885	12.7418	2462	0.0121274	0.743931	up	[R]	General function prediction only	Cellular Component: Golgi membrane (GO:0000139);; Cellular Component: endoplasmic reticulum membrane (GO:0005789);; Biological Process: cholesterol metabolic process (GO:0008203);; Molecular Function: cholesterol binding (GO:0015485);; Cellular Component: integral component of membrane (GO:0016021);; Biological Process: SREBP signaling pathway (GO:0032933);;	--	--	[I]	Lipid transport and metabolism	Sterol-sensing domain of SREBP cleavage-activation;; Patched family;; WD domain, G-beta repeat	NPC intracellular cholesterol transporter 1 homolog 1b OS=Drosophila melanogaster OX=7227 GN=Npc1b PE=2 SV=2	U	Intracellular trafficking, secretion, and vesicular transport	PREDICTED: sterol regulatory element-binding protein cleavage-activating protein isoform X2 [Apis mellifera]	cellular component: cell (GO:0005623);; cellular component: membrane (GO:0016020);; cellular component: organelle (GO:0043226);; cellular component: organelle part (GO:0044422);; cellular component: cell part (GO:0044464);; cellular component: membrane part (GO:0044425);; biological process: metabolic process (GO:0008152);; biological process: single-organism process (GO:0044699);; molecular func…
gene6945	LOC724934	5.24531	877	2.49782	440	10.247	1629	1.56397	303	1.00029	174	1.12515	185	0.000467518	1.10217	up	--	--	Cellular Component: nucleus (GO:0005634);; Biological Process: regulation of transcription, DNA-templated (GO:0006355);; Molecular Function: sequence-specific DNA binding (GO:0043565);;	K09330|1.59417e-144|ame:724934|K09330 paired mesoderm homeobox protein 2 | (RefSeq) PHDP; paired mesoderm homeobox protein 2A	--	[K]	Transcription	Homeobox domain	Homeobox protein SMOX-3 (Fragment) OS=Schistosoma mansoni OX=6183 GN=SMOX-3 PE=2 SV=1	K	Transcription	PREDICTED: paired mesoderm homeobox protein 2A [Apis mellifera]	cellular component: cell (GO:0005623);; cellular component: organelle (GO:0043226);; cellular component: cell part (GO:0044464);; biological process: biological regulation (GO:0065007);; molecular function: binding (GO:0005488)
gene6947	LOC100576198	0.617392	83	0.305618	43	0.65611	84	0.135157	21	0.223534	31	0.138194	19	0.00845714	0.824431	up	--	--	--	--	--	--	--	--	--	--	--	PREDICTED: bromodomain-containing protein DDB_G0270170-like isoform X3 [Apis mellifera]	--
gene6951	Ecr	18.1583	3172	13.8254	3803	20.545	4890	14.7879	4223	18.2022	6271	20.2714	5516	0.0364024	-0.502291	down	--	--	Molecular Function: ecdysteroid hormone receptor activity (GO:0004884);; Molecular Function: steroid binding (GO:0005496);; Cellular Component: nucleus (GO:0005634);; Biological Process: regulation of transcription, DNA-templated (GO:0006355);; Molecular Function: zinc ion binding (GO:0008270);; Biological Process: ecdysone receptor-mediated signaling pathway (GO:0035076);; Molecular Function: se…	K14034|0|ame:406084|K14034 ecdysone receptor | (RefSeq) Ecr, AmEcR, EcR-A, EcR-B1, EcRA, EcRB1; ecdysone receptor	Apoptosis - fly (ko04214)	[T]	Signal transduction mechanisms	Zinc finger, C4 type (two domains);; Ligand-binding domain of nuclear hormone receptor	Ecdysone receptor OS=Aedes aegypti OX=7159 GN=EcR PE=1 SV=2	K	Transcription	ecdysone receptor isoform A [Apis mellifera]	molecular function: nucleic acid binding transcription factor activity (GO:0001071);; molecular function: signal transducer activity (GO:0004871);; molecular function: molecular transducer activity (GO:0060089);; biological process: cellular process (GO:0009987);; biological process: signaling (GO:0023052);; biological process: single-organism process (GO:0044699);; biological process: response t…
gene6964	LOC413048	28.9054	2684	21.1651	2082	18.4972	1644	46.0633	4960	17.849	1738	43.3377	3955	0.040986	-0.631038	down	[P]	Inorganic ion transport and metabolism	Biological Process: sulfate assimilation (GO:0000103);; Molecular Function: adenylylsulfate kinase activity (GO:0004020);; Molecular Function: sulfate adenylyltransferase (ATP) activity (GO:0004781);; Molecular Function: ATP binding (GO:0005524);; Biological Process: phosphorylation (GO:0016310);;	K13811|0|ame:413048|K13811 3'-phosphoadenosine 5'-phosphosulfate synthase [EC:2.7.7.4 2.7.1.25] | (RefSeq) GB11122; bifunctional 3'-phosphoadenosine 5'-phosphosulfate synthase 2-like	Purine metabolism (ko00230);; Selenocompound metabolism (ko00450);; Sulfur metabolism (ko00920)	[F]	Nucleotide transport and metabolism	Adenylylsulphate kinase;; ATP-sulfurylase;; PUA-like domain	Bifunctional 3&apos;-phosphoadenosine 5&apos;-phosphosulfate synthase OS=Urechis caupo OX=6431 PE=2 SV=1	P	Inorganic ion transport and metabolism	PREDICTED: bifunctional 3&apos;-phosphoadenosine 5&apos;-phosphosulfate synthase 2-like isoform X2 [Apis mellifera]	biological process: metabolic process (GO:0008152);; biological process: cellular process (GO:0009987);; molecular function: catalytic activity (GO:0003824);; molecular function: binding (GO:0005488)
gene6966	LOC413047	16.036	1555	10.968	1120	8.18287	755	28.1552	3160	12.143	1220	23.8013	2265	0.0129641	-0.766482	down	[I]	Lipid transport and metabolism	Cellular Component: integral component of membrane (GO:0016021);;	--	--	[R]	General function prediction only	Carboxylesterase family;; alpha/beta hydrolase fold	Venom carboxylesterase-6 OS=Apis mellifera OX=7460 PE=2 SV=1	I	Lipid transport and metabolism	PREDICTED: venom carboxylesterase-6-like [Apis mellifera]	cellular component: membrane (GO:0016020);; cellular component: membrane part (GO:0044425)
gene7024	HEX70b	16.598	1392	19.8667	1747	28.3306	2262	46.8107	4546	21.2656	1848	181.245	14941	0.0022018	-0.969055	down	--	--	--	--	--	--	--	Hemocyanin, copper containing domain;; Hemocyanin, ig-like domain;; Hemocyanin, all-alpha domain	Hexamerin OS=Blaberus discoidalis OX=6981 PE=2 SV=1	S	Function unknown	hexamerin 70b precursor [Apis mellifera]	--
gene7026	Hex70c	6.69177	596	4.10718	387	4.00659	340	15.2064	1556	4.48333	424	22.6743	1973	0.00245864	-0.965296	down	--	--	--	--	--	--	--	Hemocyanin, copper containing domain;; Hemocyanin, ig-like domain;; Hemocyanin, all-alpha domain	Hexamerin OS=Blaberus discoidalis OX=6981 PE=2 SV=1	S	Function unknown	hexamerin [Apis mellifera]	--
gene7146	Grp	28.7514	1591	32.5331	1701	24.2109	1119	52.6569	2829	40.6392	1940	190.763	11002	0.00203241	-0.98238	down	--	--	Molecular Function: protein serine/threonine kinase activity (GO:0004674);; Molecular Function: ATP binding (GO:0005524);; Biological Process: protein phosphorylation (GO:0006468);;	--	--	--	--	Domain of unknown function (DUF243)	--	S	Function unknown	PREDICTED: E3 ubiquitin-protein ligase RING1-like [Bombus impatiens]	molecular function: catalytic activity (GO:0003824);; biological process: metabolic process (GO:0008152);; biological process: cellular process (GO:0009987);; molecular function: binding (GO:0005488)
gene7160	LOC409586	137.41	3748	119.858	3443	124.407	3228	119.123	3761	214.091	6051	118.095	3161	0.0313751	-0.414246	down	--	--	Cellular Component: mitochondrial respiratory chain complex I (GO:0005747);; Biological Process: mitochondrial electron transport, NADH to ubiquinone (GO:0006120);;	K03965|7.38688e-75|ame:409586|K03965 NADH dehydrogenase (ubiquinone) 1 beta subcomplex subunit 9 | (RefSeq) NADH dehydrogenase [ubiquinone] 1 beta subcomplex subunit 9	Oxidative phosphorylation (ko00190)	[C]	Energy production and conversion	Complex 1 protein (LYR family)	--	C	Energy production and conversion	PREDICTED: NADH dehydrogenase [ubiquinone] 1 beta subcomplex subunit 9 [Apis mellifera]	cellular component: cell (GO:0005623);; cellular component: membrane (GO:0016020);; cellular component: macromolecular complex (GO:0032991);; cellular component: organelle (GO:0043226);; cellular component: organelle part (GO:0044422);; cellular component: membrane part (GO:0044425);; cellular component: cell part (GO:0044464);; biological process: metabolic process (GO:0008152);; biological proc…
gene7216	LOC726367	1.04361	97	7.8727	766	16.9649	1491	1.68177	180	0.26917	26	0.650974	59	0.00592078	0.81432	up	[G]	Carbohydrate transport and metabolism	Molecular Function: kinase activity (GO:0016301);; Biological Process: phosphorylation (GO:0016310);;	--	--	[G]	Carbohydrate transport and metabolism	Domain of unknown function (DUF4147);; MOFRL family	--	G	Carbohydrate transport and metabolism	PREDICTED: glycerate kinase-like [Apis mellifera]	molecular function: catalytic activity (GO:0003824);; biological process: metabolic process (GO:0008152);; biological process: cellular process (GO:0009987)
gene7248	LOC411358	0.46168	60	1.56356	185	1.74452	196	0.390278	44	0.083848	13	0.119025	15	0.00261706	0.946308	up	[O]	Posttranslational modification, protein turnover, chaperones	Molecular Function: serine-type endopeptidase activity (GO:0004252);; Biological Process: proteolysis (GO:0006508);;	--	--	[E]	Amino acid transport and metabolism	Trypsin	Trypsin-1 OS=Astacus astacus OX=6715 PE=1 SV=1	O	Posttranslational modification, protein turnover, chaperones	PREDICTED: trypsin-1 [Apis mellifera]	molecular function: catalytic activity (GO:0003824);; biological process: metabolic process (GO:0008152)
gene7262	LOC409025	86.9655	5378	99.7519	5705	77.9578	4095	150.534	9396	85.7185	4847	130.947	8198	0.0446169	-0.579701	down	--	--	--	--	--	--	--	--	--	S	Function unknown	PREDICTED: apolipoprotein D [Apis mellifera]	--
gene7277	LOC409024	67.709	6627	77.1524	7883	86.4198	8981	85.3938	9325	112.351	12961	77.8917	7525	0.0426139	-0.43046	down	--	--	--	K10370|0|ame:409024|K10370 tropomodulin | (RefSeq) tmod; tropomodulin	--	[Z]	Cytoskeleton	Tropomodulin	Tropomodulin OS=Caenorhabditis elegans OX=6239 GN=unc-94 PE=1 SV=2	S	Function unknown	PREDICTED: tropomodulin isoform X3 [Apis mellifera]	--
gene7280	LOC409023	20.335	1258	14.2365	928	11.3165	669	19.9124	1433	19.7188	1270	24.1	1471	0.0214993	-0.605371	down	[E]	Amino acid transport and metabolism	Cellular Component: nucleus (GO:0005634);; Cellular Component: cytoplasm (GO:0005737);; Biological Process: L-methionine salvage from S-adenosylmethionine (GO:0019284);; Biological Process: L-methionine salvage from methylthioadenosine (GO:0019509);; Molecular Function: S-methyl-5-thioribose-1-phosphate isomerase activity (GO:0046523);;	K08963|0|ame:409023|K08963 methylthioribose-1-phosphate isomerase [EC:5.3.1.23] | (RefSeq) methylthioribose-1-phosphate isomerase	Cysteine and methionine metabolism (ko00270)	[J]	Translation, ribosomal structure and biogenesis	Initiation factor 2 subunit family	Methylthioribose-1-phosphate isomerase OS=Drosophila willistoni OX=7260 GN=GK22419 PE=3 SV=1	J	Translation, ribosomal structure and biogenesis	PREDICTED: methylthioribose-1-phosphate isomerase isoform X1 [Apis mellifera]	cellular component: cell (GO:0005623);; cellular component: organelle (GO:0043226);; cellular component: cell part (GO:0044464);; biological process: metabolic process (GO:0008152);; biological process: cellular process (GO:0009987);; biological process: single-organism process (GO:0044699);; molecular function: catalytic activity (GO:0003824)
gene7296	LOC102654691	488.173	23577	530.707	26991	393.438	18074	677.219	37856	508.195	25432	686.752	32549	0.0408339	-0.547209	down	--	--	Molecular Function: translation initiation factor activity (GO:0003743);; Biological Process: translational initiation (GO:0006413);;	K03113|1.16589e-76|aec:105147342|K03113 translation initiation factor 1 | (RefSeq) protein translation factor SUI1 homolog	RNA transport (ko03013)	[J]	Translation, ribosomal structure and biogenesis	Translation initiation factor SUI1	Eukaryotic translation initiation factor eIF1 OS=Anopheles gambiae OX=7165 GN=eIF1 PE=3 SV=1	J	Translation, ribosomal structure and biogenesis	PREDICTED: protein translation factor SUI1 homolog [Polistes canadensis]	molecular function: binding (GO:0005488);; biological process: metabolic process (GO:0008152);; biological process: cellular process (GO:0009987)
gene7321	LOC552462	38.6594	1485	42.7242	1729	34.1933	1250	58.0449	2581	43.6863	1739	53.177	2005	0.0325843	-0.564324	down	--	--	--	--	--	[R]	General function prediction only	TM2 domain	TM2 domain-containing protein CG10795 OS=Drosophila melanogaster OX=7227 GN=CG10795 PE=2 SV=1	S	Function unknown	PREDICTED: TM2 domain-containing protein CG10795 [Apis mellifera]	--
gene734	LOC725225	6.74937	417	6.75966	440	7.53955	443	3.56093	255	4.90064	314	4.19431	254	0.0378489	0.424859	up	--	--	Biological Process: cell adhesion (GO:0007155);; Cellular Component: integral component of membrane (GO:0016021);; Biological Process: tissue regeneration (GO:0042246);;	--	--	--	--	Ninjurin	--	S	Function unknown	PREDICTED: ninjurin-2-like [Apis mellifera]	biological process: biological adhesion (GO:0022610);; cellular component: membrane (GO:0016020);; cellular component: membrane part (GO:0044425);; biological process: developmental process (GO:0032502);; biological process: growth (GO:0040007);; biological process: single-organism process (GO:0044699)
gene7423	LOC100577358	1.33635	92	0.713424	55	2.12425	134	0.357067	32	0.784936	59	0.169733	12	0.0403172	0.653891	up	--	--	--	K19752|0|aec:105144186|K19752 dynein assembly factor 3, axonemal | (RefSeq) dynein assembly factor 3, axonemal	--	--	--	Domain of unknown function (DUF4471);; Domain of unknown function (DUF4470)	Dynein assembly factor 3, axonemal homolog OS=Drosophila melanogaster OX=7227 GN=CG17669 PE=2 SV=1	S	Function unknown	PREDICTED: dynein assembly factor 3, axonemal [Apis cerana]	--
gene7438	LOC725026	130.242	6435	122.97	6428	86.5068	4093	147.264	8501	169.682	8650	118.492	5720	0.0342871	-0.507765	down	[R]	General function prediction only	Cellular Component: integral component of membrane (GO:0016021);;	--	--	[Q]	Secondary metabolites biosynthesis, transport and catabolism	short chain dehydrogenase;; Enoyl-(Acyl carrier protein) reductase	Dehydrogenase/reductase SDR family protein 7-like OS=Anopheles gambiae OX=7165 GN=AGAP005532 PE=3 SV=3	S	Function unknown	PREDICTED: retinol dehydrogenase 10-A-like isoform X1 [Apis mellifera]	cellular component: membrane (GO:0016020);; cellular component: membrane part (GO:0044425)
gene7443	LOC552340	1.32141	187	1.1582	173	1.1557	155	2.06551	336	1.09935	267	2.36919	327	0.00157843	-0.836606	down	--	--	Cellular Component: proteinaceous extracellular matrix (GO:0005578);; Cellular Component: plasma membrane (GO:0005886);; Cellular Component: anchored component of membrane (GO:0031225);; Molecular Function: heparan sulfate proteoglycan binding (GO:0043395);;	K08110|0|ame:552340|K08110 glypican 4 | (RefSeq) dlp; glypican-4	Wnt signaling pathway (ko04310)	[T]	Signal transduction mechanisms	Glypican	Division abnormally delayed protein OS=Drosophila melanogaster OX=7227 GN=dally PE=1 SV=1	O	Posttranslational modification, protein turnover, chaperones	PREDICTED: glypican-4 isoform X2 [Apis cerana]	cellular component: extracellular region (GO:0005576);; cellular component: extracellular region part (GO:0044421);; cellular component: cell (GO:0005623);; cellular component: membrane (GO:0016020);; cellular component: cell part (GO:0044464);; cellular component: membrane part (GO:0044425);; molecular function: binding (GO:0005488)
gene7456	Cox6b1	107.487	5504	72.3736	3530	60.6822	2700	105.924	5425	160.874	8783	95.6182	4301	0.0123468	-0.64438	down	--	--	Molecular Function: cytochrome-c oxidase activity (GO:0004129);; Cellular Component: mitochondrion (GO:0005739);; Biological Process: hydrogen ion transmembrane transport (GO:1902600);;	K02267|2.35669e-59|ame:100359409|K02267 cytochrome c oxidase subunit 6b | (RefSeq) Cox6b1, GB18028; cytochrome c oxidase subunit VIb polypeptide 1	Oxidative phosphorylation (ko00190)	[C]	Energy production and conversion	Cytochrome oxidase c subunit VIb	Probable cytochrome c oxidase subunit 6B OS=Dictyostelium discoideum OX=44689 GN=DDB_G0284693 PE=3 SV=1	O	Posttranslational modification, protein turnover, chaperones	cytochrome c oxidase subunit VIb polypeptide 1 [Apis mellifera]	molecular function: catalytic activity (GO:0003824);; molecular function: transporter activity (GO:0005215);; molecular function: electron carrier activity (GO:0009055);; biological process: metabolic process (GO:0008152);; biological process: single-organism process (GO:0044699);; biological process: localization (GO:0051179);; cellular component: cell (GO:0005623);; cellular component: organell…
gene7471	LOC113218987	2.09939	141	0.307032	22	1.66611	107	1.66896	130	4.78955	333	2.49747	165	0.0407367	-0.652298	down	--	--	--	--	--	--	--	--	--	S	Function unknown	PREDICTED: uncharacterized protein LOC102670921 [Apis dorsata]	--
gene7499	LOC410062	22.3523	2975	18.2867	2559	16.0193	2032	24.3637	3291	22.5482	3171	21.5818	3161	0.0331827	-0.476222	down	--	--	Cellular Component: integral component of membrane (GO:0016021);; Biological Process: transmembrane transport (GO:0055085);;	K15115|0|ame:410062|K15115 solute carrier family 25 (mitochondrial folate transporter), member 32 | (RefSeq) mitochondrial folate transporter/carrier	--	[C]	Energy production and conversion	Mitochondrial carrier protein	Mitochondrial substrate carrier family protein W OS=Dictyostelium discoideum OX=44689 GN=mcfW PE=3 SV=1	S	Function unknown	PREDICTED: mitochondrial folate transporter/carrier [Apis mellifera]	cellular component: membrane (GO:0016020);; cellular component: membrane part (GO:0044425);; biological process: localization (GO:0051179)
gene7500	LOC100578323	4.6332	803	4.0305	640	5.21679	802	2.91199	516	2.80514	456	2.29927	356	0.0415516	0.47345	up	[P]	Inorganic ion transport and metabolism	--	K01530|0|ame:100578323|K01530 phospholipid-translocating ATPase [EC:3.6.3.1] | (RefSeq) ATP11B; probable phospholipid-transporting ATPase IF	--	[R]	General function prediction only	Phospholipid-translocating P-type ATPase C-terminal;; Phospholipid-translocating ATPase N-terminal;; haloacid dehalogenase-like hydrolase;; Cation transport ATPase (P-type);; E1-E2 ATPase	Phospholipid-transporting ATPase tat-1 OS=Caenorhabditis elegans OX=6239 GN=tat-1 PE=3 SV=3	U	Intracellular trafficking, secretion, and vesicular transport	PREDICTED: probable phospholipid-transporting ATPase IF isoform X1 [Apis mellifera]	--
gene7503	LOC726515	5.91489	228	4.22483	176	6.14469	242	2.72699	124	3.11535	141	2.81297	110	0.0444436	0.492235	up	--	--	--	--	--	--	--	Domain of unknown function (DUF4498)	--	S	Function unknown	PREDICTED: uncharacterized protein C11orf70 homolog isoform X1 [Apis mellifera]	--
gene7527	LOC726796	0.958494	69	0.409417	68	0.349264	46	0.503733	76	4.80244	1016	0.339025	31	0.0167353	-0.699176	down	--	--	--	--	--	--	--	MSP (Major sperm protein) domain	--	S	Function unknown	PREDICTED: hydrocephalus-inducing protein homolog [Apis mellifera]	--
gene7544	LOC726950	7.10133	313	5.84701	270	4.74809	199	13.5565	690	8.15389	372	18.2669	786	0.00112626	-0.986098	down	--	--	Molecular Function: structural constituent of cuticle (GO:0042302);;	--	--	--	--	Insect cuticle protein	Endocuticle structural glycoprotein SgAbd-8 OS=Schistocerca gregaria OX=7010 PE=1 SV=1	S	Function unknown	PREDICTED: pupal cuticle protein 20 isoform X1 [Apis mellifera]	molecular function: structural molecule activity (GO:0005198)
gene7595	CPR11	1.67244	122	2.09454	168	2.26235	169	2.95217	231	3.10758	220	3.2031	221	0.0326041	-0.573251	down	--	--	Cellular Component: integral component of membrane (GO:0016021);; Molecular Function: structural constituent of cuticle (GO:0042302);;	--	--	--	--	Insect cuticle protein	Cuticle protein 19 OS=Locusta migratoria OX=7004 PE=1 SV=1	S	Function unknown	cuticular protein 11 precursor [Apis mellifera]	cellular component: membrane (GO:0016020);; cellular component: membrane part (GO:0044425);; molecular function: structural molecule activity (GO:0005198)
gene7621	LOC726106	1.50816	193	1.99688	270	1.95418	252	2.24167	350	2.75348	338	2.57479	294	0.0420605	-0.516349	down	--	--	Cellular Component: integral component of membrane (GO:0016021);;	--	--	[T]	Signal transduction mechanisms	Immunoglobulin domain;; Immunoglobulin I-set domain;; Immunoglobulin V-set domain;; Immunoglobulin domain;; Immunoglobulin domain	Zwei Ig domain protein zig-8 OS=Caenorhabditis elegans OX=6239 GN=zig-8 PE=2 SV=1	S	Function unknown	PREDICTED: basement membrane-specific heparan sulfate proteoglycan core protein-like isoform X1 [Apis mellifera]	cellular component: membrane (GO:0016020);; cellular component: membrane part (GO:0044425)
gene7633	LOC102655047	0.79968	47	0.933877	58	1.25817	70	0	0	0	0	0	0	1.62394e-08	1.76746	up	--	--	Molecular Function: nucleic acid binding (GO:0003676);; Molecular Function: metal ion binding (GO:0046872);;	--	--	[R]	General function prediction only	C2H2-type zinc finger;; Zinc finger, C2H2 type;; Zinc finger, C2H2 type;; zinc-finger C2H2-type;; C2H2-type zinc finger	Longitudinals lacking protein, isoforms N/O/W/X/Y OS=Drosophila melanogaster OX=7227 GN=lola PE=1 SV=3	S	Function unknown	PREDICTED: zinc finger protein 273-like [Apis mellifera]	molecular function: binding (GO:0005488)
gene769	LOC409860	5.52632	842	3.85668	619	6.15482	852	2.29913	406	2.66593	417	3.01151	464	0.0295937	0.524335	up	[R]	General function prediction only	Biological Process: metabolic process (GO:0008152);; Cellular Component: integral component of membrane (GO:0016021);; Molecular Function: transferase activity (GO:0016740);;	K05288|0|ame:409860|K05288 phosphatidylinositol glycan, class O | (RefSeq) GPI ethanolamine phosphate transferase 3	Glycosylphosphatidylinositol(GPI)-anchor biosynthesis (ko00563)	[T]	Signal transduction mechanisms	Type I phosphodiesterase / nucleotide pyrophosphatase	--	S	Function unknown	PREDICTED: GPI ethanolamine phosphate transferase 3 isoform X1 [Apis mellifera]	biological process: metabolic process (GO:0008152);; cellular component: membrane (GO:0016020);; cellular component: membrane part (GO:0044425);; molecular function: catalytic activity (GO:0003824)
gene771	LOC113219403	1.68721	41	4.44896	113	11.8055	270	1.91621	54	0.797535	20	1.06923	26	0.0265152	0.687771	up	[O]	Posttranslational modification, protein turnover, chaperones	--	--	--	--	--	Thioredoxin-like	--	O	Posttranslational modification, protein turnover, chaperones	Thioredoxin domain-containing protein [Apis cerana cerana]	--
gene7729	LOC411296	2.34181	179	8.74344	700	0.143448	11	12.9427	1139	9.13948	720	20.801	1552	0.0435398	-0.583023	down	--	--	Molecular Function: transcription factor activity, sequence-specific DNA binding (GO:0003700);; Biological Process: regulation of transcription, DNA-templated (GO:0006355);; Molecular Function: transcription factor binding (GO:0008134);; Molecular Function: protein domain specific binding (GO:0019904);; Molecular Function: sequence-specific DNA binding (GO:0043565);;	K08035|0|ame:411296|K08035 forkhead box protein A2, hepatocyte nuclear factor 3-beta | (RefSeq) GB14416; silk gland factor 1-like	Longevity regulating pathway - multiple species (ko04213)	[K]	Transcription	Forkhead domain;; Forkhead N-terminal region	Silk gland factor 1 OS=Bombyx mori OX=7091 GN=SGF1 PE=2 SV=1	K	Transcription	PREDICTED: silk gland factor 1-like [Apis mellifera]	molecular function: nucleic acid binding transcription factor activity (GO:0001071);; biological process: biological regulation (GO:0065007);; molecular function: binding (GO:0005488)
gene7744	Obp5	4.47632	129	2.06765	65	1.31569	36	3.66858	121	10.2376	301	8.28076	231	0.00279382	-0.945076	down	--	--	Molecular Function: odorant binding (GO:0005549);;	--	--	--	--	PBP/GOBP family	General odorant-binding protein 99b OS=Drosophila melanogaster OX=7227 GN=Obp99b PE=2 SV=1	S	Function unknown	odorant binding protein 5 precursor [Apis mellifera]	molecular function: binding (GO:0005488)
gene7745	Obp6	4.99698	154	2.57273	102	2.82402	94	7.30628	317	9.2756	350	6.81214	245	7.20443e-07	-1.25831	down	--	--	Molecular Function: odorant binding (GO:0005549);;	--	--	--	--	PBP/GOBP family	--	S	Function unknown	PREDICTED: odorant binding protein 6 isoform X1 [Apis mellifera]	molecular function: binding (GO:0005488)
gene7748	Obp3	145.754	4160	110.191	3367	81.3078	2272	201.464	6784	152.466	3704	191.019	5454	0.0193381	-0.676466	down	--	--	Molecular Function: odorant binding (GO:0005549);;	--	--	--	--	PBP/GOBP family	--	--	--	odorant binding protein 3 precursor [Apis mellifera]	molecular function: binding (GO:0005488)
gene7751	LOC411291	54.1985	4521	21.2626	5280	37.119	2810	75.2514	7159	75.2852	6500	66.709	5490	0.0150903	-0.630642	down	[K]	Transcription	--	--	--	[R]	General function prediction only	Leucine rich repeat;; Leucine Rich repeats (2 copies);; Leucine Rich Repeat	Protein lap4 OS=Drosophila melanogaster OX=7227 GN=scrib PE=1 SV=1	S	Function unknown	PREDICTED: leucine-rich repeat-containing protein 58 [Apis florea]	--
gene7766	LOC409420	34.4832	1790	33.584	1819	28.1598	1389	42.1786	2531	37.904	2043	38.7375	1968	0.0370253	-0.49679	down	[CO]	Energy production and conversion;; Posttranslational modification, protein turnover, chaperones	Molecular Function: copper ion binding (GO:0005507);; Cellular Component: integral component of membrane (GO:0016021);;	K02258|4.57708e-164|ame:409420|K02258 cytochrome c oxidase assembly protein subunit 11 | (RefSeq) cytochrome c oxidase assembly protein COX11, mitochondrial	Oxidative phosphorylation (ko00190)	[O]	Posttranslational modification, protein turnover, chaperones	Cytochrome c oxidase assembly protein CtaG/Cox11;; Tektin family	Cytochrome c oxidase assembly protein ctaG OS=Reclinomonas americana OX=48483 GN=CTAG PE=3 SV=1	O	Posttranslational modification, protein turnover, chaperones	PREDICTED: cytochrome c oxidase assembly protein COX11, mitochondrial [Apis mellifera]	molecular function: binding (GO:0005488);; cellular component: membrane (GO:0016020);; cellular component: membrane part (GO:0044425)
gene7789	LOC411654	35.267	1654	31.2112	1544	29.0933	1302	10.9257	600	13.3302	653	20.3039	940	0.0176433	0.629811	up	[J]	Translation, ribosomal structure and biogenesis	--	K01409|0|ame:411654|K01409 N6-L-threonylcarbamoyladenine synthase [EC:2.3.1.234] | (RefSeq) probable tRNA N6-adenosine threonylcarbamoyltransferase	--	[O]	Posttranslational modification, protein turnover, chaperones	Glycoprotease family	Probable tRNA N6-adenosine threonylcarbamoyltransferase OS=Nematostella vectensis OX=45351 GN=osgep PE=3 SV=1	O	Posttranslational modification, protein turnover, chaperones	PREDICTED: probable tRNA N6-adenosine threonylcarbamoyltransferase [Apis mellifera]	--
gene7806	LOC727269	1.98789	161	2.07116	178	1.87323	146	0.77294	74	1.3836	118	0.972856	79	0.0330009	0.54433	up	--	--	Molecular Function: nucleic acid binding (GO:0003676);; Molecular Function: metal ion binding (GO:0046872);;	--	--	--	--	BTB/POZ domain;; Zinc finger, C2H2 type;; C2H2-type zinc finger;; Zinc-finger double-stranded RNA-binding	Protein bric-a-brac 2 OS=Drosophila melanogaster OX=7227 GN=bab2 PE=1 SV=2	S	Function unknown	PREDICTED: zinc finger protein 271 isoform X2 [Apis mellifera]	molecular function: binding (GO:0005488)
gene7818	LOC408304	59.7881	3807	57.1669	3833	42.8809	2597	78.0256	5750	54.9128	3623	80.7739	5047	0.0455231	-0.550385	down	--	--	--	--	--	[T]	Signal transduction mechanisms	CS domain;; N-terminal conserved domain of Nudc.;; Nuclear distribution C domain	Nuclear movement protein nudC OS=Dictyostelium discoideum OX=44689 GN=nudc PE=3 SV=1	S	Function unknown	PREDICTED: LOW QUALITY PROTEIN: nuclear migration protein nudC [Apis florea]	--
gene7830	LOC724640	4.74679	728	4.76786	770	4.95785	708	6.90706	1220	6.69765	1081	5.40256	804	0.0112225	-0.578698	down	--	--	Molecular Function: transcription factor activity, sequence-specific DNA binding (GO:0003700);; Cellular Component: nucleus (GO:0005634);; Biological Process: regulation of transcription, DNA-templated (GO:0006355);; Molecular Function: zinc ion binding (GO:0008270);; Biological Process: steroid hormone mediated signaling pathway (GO:0043401);; Molecular Function: sequence-specific DNA binding (G…	K08706|0|ame:724640|K08706 nuclear receptor subfamily 0 group A | (RefSeq) Knr, NR0A1; nuclear receptor subfamily 1 group D member 2	--	--	--	Zinc finger, C4 type (two domains)	Protein embryonic gonad OS=Drosophila melanogaster OX=7227 GN=eg PE=2 SV=2	K	Transcription	PREDICTED: nuclear receptor subfamily 1 group D member 2 isoform X1 [Apis mellifera]	molecular function: nucleic acid binding transcription factor activity (GO:0001071);; biological process: biological regulation (GO:0065007);; cellular component: cell (GO:0005623);; cellular component: organelle (GO:0043226);; cellular component: cell part (GO:0044464);; molecular function: binding (GO:0005488);; biological process: cellular process (GO:0009987);; biological process: signaling (…
gene7833	LOC724765	7.34368	1160	6.59661	1134	6.68366	1013	11.1462	1966	9.6868	1538	8.85347	1365	0.0069191	-0.637911	down	--	--	--	K08706|0|ame:724765|K08706 nuclear receptor subfamily 0 group A | (RefSeq) Eg, NR0A3; protein embryonic gonad	--	--	--	Zinc finger, C4 type (two domains)	Protein embryonic gonad OS=Drosophila melanogaster OX=7227 GN=eg PE=2 SV=2	K	Transcription	PREDICTED: protein embryonic gonad isoform X1 [Apis mellifera]	--
gene7868	LOC413605	284.455	15365	300.575	17098	311.73	16018	420.775	26306	477.613	26732	359.653	19065	0.000819173	-0.668495	down	[C]	Energy production and conversion	Molecular Function: electron carrier activity (GO:0009055);; Cellular Component: integral component of membrane (GO:0016021);; Molecular Function: heme binding (GO:0020037);;	K00413|0|ame:413605|K00413 ubiquinol-cytochrome c reductase cytochrome c1 subunit | (RefSeq) Cyc1; cytochrome c1, heme protein, mitochondrial	Oxidative phosphorylation (ko00190)	[C]	Energy production and conversion	Cytochrome C1 family	Cytochrome c1, heme protein, mitochondrial OS=Dictyostelium discoideum OX=44689 GN=cyc1 PE=3 SV=1	C	Energy production and conversion	PREDICTED: cytochrome c1, heme protein, mitochondrial isoform X1 [Apis mellifera]	molecular function: electron carrier activity (GO:0009055);; cellular component: membrane (GO:0016020);; cellular component: membrane part (GO:0044425);; molecular function: binding (GO:0005488)
gene7897	LOC409869	3.0321	122	2.4618	104	2.56171	100	1.17043	56	0.276004	13	0.185524	8	0.0263583	0.690773	up	--	--	--	K17914|3.92093e-10|ame:409869|K17914 kinesin family member 13 | (RefSeq) Khc-73, kinesin-3A; kinesin 3A	--	--	--	--	--	Z	Cytoskeleton	PREDICTED: kinesin-like protein KIF13B-like isoform X3 [Apis dorsata]	--
[truncated: 101 more rows]
