# Supplementary material for: Female developmental environment delays development of male honeybee (Apis mellifera)
Source: BMC Genomics. 2021 Sep 27;22:699. doi: 10.1186/s12864-021-08014-1 (PMC8477528; doi:10.1186/s12864-021-08014-1)
Supplement: Supplementary file 2 — Additional file 2: Supplementary tables. This file has included a set of 12 supplementary figures providing: Statistics of sequencing data (Table S1); Statistical table of sample sequencing data and sequence alignment of selected reference genomes (Table S2); DEGs between QC and DC larvae (Table S3); DEGs between WC and DC larvae (Table S4); DEGs between QC and DC drones (Table S5); DEGs between WC and DC drones (Table S6); DEGs between QC and DC larvae enriched in GO enrichment (Table S7) DEGs between WC and DC larvae enriched in GO enrichment (Table S8); DEGs between QC and DC drones enriched in GO enrichment (Table S9); DEGs between WC and DC drones enriched in GO enrichment (Table S10); DEGs between drones from male cells and female cells enriched in 17 important KEGG pathways (Table S11, the data is the raw data supporting the Fig. 6); qRT-PCR primer sequences (Table S12). [file 12864_2021_8014_MOESM2_ESM.zip › Table S7.xlsx]

## Sheet: X-Y-A_X-Y-C_vs_WT-Y-A_WT-Y-B_WT
Table S7:DEGs bewteen QC Larvae and DC Larvae comparasion enriched in GO enrichment
#GO_classify1	GO_classify2	All genes	DE genes	Rates of DEGs/All genes in GO enrichment	Genes
#Total_gene		6740	1247	0.185015
cellular component	extracellular region	182	25	0.137363	gene10097;gene6763;gene3428;gene6873;gene9325;gene11077;gene8901;gene10270;gene6157;gene2414;gene9077;gene6974;gene5487;gene1125;gene5824;gene4146;gene7312;gene1872;gene1586;gene6541;gene7082;gene7959;gene1037;gene5623;gene12181
cellular component	cell	2108	514	0.243833	gene7058;gene4839;gene4407;gene8338;gene11468;gene4032;gene4574;gene4701;gene2903;gene9894;gene728;gene11826;gene5307;gene3977;gene7509;gene6357;gene3304;gene10938;gene9531;gene3616;gene6476;gene4016;gene9308;gene4790;gene5681;gene12197;gene10856;gene222;gene3129;gene6415;gene739;gene7428;gene10821;gene8393;gene11093;gene8426;gene151;gene692;gene4422;gene9863;gene658;gene6409;gene1866;gene225;gen…
cellular component	membrane	2526	385	0.152415	gene7415;gene6924;gene2779;gene11318;gene12175;gene5002;gene8889;gene11766;gene6643;gene11319;gene5971;gene442;gene4007;gene9356;gene151;gene9051;gene5824;gene8393;gene11093;gene9812;gene8126;gene4422;gene10747;gene6037;gene6409;gene9717;gene2971;gene8336;gene4742;gene1826;gene9254;gene1030;gene1371;gene9450;gene997;gene6157;gene1310;gene11907;gene3601;gene4571;gene7312;gene10315;gene9821;gene276…
cellular component	virion	33	11	0.333333	gene1519;gene1509;gene1114;gene4632;gene5565;gene1111;gene1520;gene11647;gene2610;gene12003;gene8105
cellular component	cell junction	36	2	0.0555556	gene10099;gene6004
cellular component	membrane-enclosed lumen	144	31	0.215278	gene8513;gene3355;gene3125;gene3984;gene3414;gene8849;gene7433;gene11056;gene5856;gene6157;gene4791;gene2293;gene3413;gene5209;gene9167;gene1228;gene9396;gene8941;gene6505;gene1857;gene4928;gene233;gene2154;gene9650;gene10867;gene9267;gene10544;gene11602;gene8317;gene1037;gene903
cellular component	macromolecular complex	740	244	0.32973	gene3129;gene7473;gene8115;gene10328;gene7936;gene210;gene7786;gene7428;gene278;gene2610;gene1857;gene222;gene4235;gene9912;gene233;gene1509;gene3616;gene8333;gene9308;gene4016;gene4088;gene11667;gene9531;gene5913;gene3631;gene5875;gene2649;gene1263;gene9110;gene446;gene11747;gene9643;gene1427;gene1843;gene5839;gene7509;gene3498;gene9869;gene3953;gene9706;gene7251;gene7448;gene8741;gene9361;gene4…
cellular component	organelle	1300	352	0.270769	gene8515;gene2311;gene8898;gene6342;gene12015;gene3622;gene6873;gene1315;gene4730;gene11696;gene1519;gene8068;gene11150;gene9650;gene3444;gene1119;gene2293;gene1998;gene452;gene9954;gene10572;gene1496;gene11217;gene4709;gene736;gene4850;gene9838;gene1112;gene4237;gene6874;gene6375;gene5679;gene6939;gene447;gene8741;gene1296;gene9048;gene986;Apis_mellifera_newGene_2781;gene4884;gene1906;gene8512;g…
cellular component	extracellular region part	52	10	0.192308	gene10097;gene7312;gene1586;gene7959;gene8901;gene1037;gene6157;gene12181;gene1125;gene4146
cellular component	organelle part	568	150	0.264085	gene9184;gene4485;gene9901;gene3439;gene5614;gene4592;gene2154;gene6706;gene9319;gene10867;gene473;gene7433;gene9327;gene5783;gene8486;gene3413;gene12173;gene8194;gene9167;gene5736;gene3125;gene3355;gene8160;gene8118;gene2022;gene665;gene6726;gene903;gene11371;gene5488;gene1520;gene12210;gene10706;gene9396;gene2079;gene2896;gene1228;gene845;gene8849;gene8337;gene4554;gene12131;gene7734;gene2231;A…
cellular component	virion part	33	11	0.333333	gene11647;gene1520;gene1111;gene1114;gene1509;gene4632;gene5565;gene1519;gene8105;gene12003;gene2610
cellular component	membrane part	2361	365	0.154596	gene11735;gene1178;gene3303;gene5312;gene12164;gene3513;gene7510;gene11137;gene2744;gene2107;gene9234;gene6570;gene2887;gene5985;gene6450;gene10700;gene12068;Apis_mellifera_newGene_2032;gene1234;gene8909;gene1235;gene576;gene3275;gene3480;gene7161;gene10304;gene317;gene6743;gene2823;gene2637;gene2834;gene10206;gene11543;gene2245;gene3488;gene7680;gene4310;gene3277;gene12054;gene8957;gene4489;gene…
cellular component	synapse part	23	1	0.0434783	gene6004
cellular component	cell part	2072	508	0.245174	gene1295;gene7904;gene10427;gene4928;gene6505;gene4875;gene10441;gene10123;gene4311;gene931;gene11930;gene8153;gene4318;gene3574;gene3246;gene11602;gene9908;gene9352;gene11312;gene2427;gene4710;gene2955;gene9685;gene7014;Apis_mellifera_newGene_1837;gene8316;gene3236;gene8513;gene3189;gene3204;gene7398;gene6020;gene580;gene11664;gene9748;gene8281;gene8907;gene1114;gene10848;gene11125;gene6084;gene…
cellular component	synapse	33	2	0.0606061	gene6004;gene10099
cellular component	supramolecular complex	43	9	0.209302	gene5894;gene9110;gene5307;gene8937;gene4592;gene2231;gene9821;gene644;gene5861
molecular function	transcription factor activity, protein binding	29	6	0.206897	gene6009;gene4889;gene7433;gene4791;gene903;gene5209
molecular function	nucleic acid binding transcription factor activity	126	15	0.119048	gene8153;gene6991;gene11092;gene2632;gene11696;gene2834;gene9291;gene7735;gene9177;gene11177;gene8898;gene1887;gene10821;gene9354;gene12113
molecular function	catalytic activity	2543	470	0.184821	gene4631;gene1559;gene7205;gene2927;Apis_mellifera_newGene_2387;gene4732;gene5908;gene2944;gene9048;gene12280;gene1416;gene4561;gene4412;gene7933;gene9989;gene10403;gene4777;gene12282;gene5905;gene520;gene10228;gene7434;gene10814;gene9825;gene9701;gene3345;gene5401;gene4312;gene11317;gene6333;gene6802;gene11475;gene3353;gene9827;gene9347;gene11022;gene5046;gene98;gene2345;gene8523;gene6754;gene50…
molecular function	signal transducer activity	287	19	0.0662021	gene1667;gene2604;Apis_mellifera_newGene_2781;gene3338;gene6004;gene2246;gene7657;gene2098;gene12164;gene1887;gene657;gene1289;gene3210;gene11696;gene5729;gene6084;gene1159;gene12054;gene2760
molecular function	structural molecule activity	197	94	0.477157	gene8333;gene11887;gene7398;gene1672;gene2346;gene11289;gene2649;gene5875;gene8316;gene7786;gene210;gene4318;gene7428;gene1671;gene11312;gene3974;gene6512;gene7346;gene11930;gene3013;gene8741;gene5307;gene11426;gene3414;gene4574;gene7537;gene7987;gene4884;gene1426;gene8229;gene237;gene8338;gene1797;gene9938;gene4819;gene10556;gene446;gene11747;gene11088;gene2248;gene1263;gene10957;gene3498;gene11…
molecular function	transporter activity	386	71	0.183938	gene8393;gene11093;gene6629;gene7198;gene5076;gene7734;gene2614;gene3982;gene7415;gene11318;gene10099;gene1231;gene7191;gene12340;gene9812;gene10891;gene3613;gene1162;gene6058;gene6004;gene4888;gene6632;gene8160;gene2098;gene9087;gene2971;gene7456;gene9466;gene1814;gene167;gene10955;gene4485;gene11347;gene10158;gene5679;gene11038;gene11537;gene9085;Apis_mellifera_newGene_2781;gene2158;gene2637;ge…
molecular function	binding	3121	560	0.17943	gene5047;gene3257;gene3629;gene2784;gene11264;gene3138;gene1609;gene1887;gene6516;gene8466;gene7347;gene10004;gene9926;gene5565;gene2387;gene1352;gene2631;gene7138;gene2154;gene4592;gene4596;gene5221;gene9405;gene11171;gene5432;gene6886;gene11920;gene124;gene4084;gene10463;gene1358;gene6944;gene974;gene11647;gene1193;gene2942;gene10089;gene7735;gene5300;gene11785;gene4698;gene1186;gene10568;gene2…
molecular function	electron carrier activity	36	11	0.305556	gene4485;gene1231;gene11344;gene7456;gene6657;gene6416;gene2971;gene4888;gene1693;gene12197;gene7314
molecular function	antioxidant activity	24	5	0.208333	gene9928;gene1519;gene8992;gene6316;gene1520
molecular function	metallochaperone activity	2	1	0.5	gene11056
molecular function	protein tag	3	1	0.333333	gene3953
molecular function	nutrient reservoir activity	1	1	1	gene3428
molecular function	molecular transducer activity	285	14	0.0491228	gene2098;gene1159;gene12054;gene1887;gene2760;gene1289;gene657;gene11900;gene10099;Apis_mellifera_newGene_2781;gene6004;gene2246;gene3338;gene5729
molecular function	molecular function regulator	117	27	0.230769	gene10411;gene11146;gene7657;gene7297;gene2899;gene1477;gene4146;gene10097;gene2333;gene6763;gene9490;gene7157;gene11417;gene11258;gene243;gene4540;gene4279;gene6395;gene6582;gene1652;gene8115;gene10118;gene9014;gene2194;gene9875;gene2909;gene5210
biological process	reproduction	7	0	0
biological process	cell killing	1	0	0
biological process	immune system process	18	0	0
biological process	behavior	8	0	0
biological process	metabolic process	2533	546	0.215555	gene4485;gene7347;gene3523;gene5663;gene5548;gene2387;gene2154;gene9167;gene5736;gene1609;gene11264;gene3138;gene2784;gene9420;gene1887;gene6516;gene3125;gene8160;gene11647;gene8039;gene11785;gene1297;gene1306;gene4741;gene10568;gene9059;gene10706;gene4698;gene9405;gene8337;gene1793;gene11171;gene1358;gene124;gene11920;gene4084;gene3555;gene12131;gene457;gene7647;gene974;gene9928;gene1235;gene568…
biological process	cellular process	2684	549	0.204545	gene2640;gene8115;gene2855;gene1857;gene2660;gene233;gene3274;gene11381;gene10926;gene11270;gene10975;gene5024;gene6754;gene3631;gene8030;gene446;gene9827;gene11747;gene9643;gene2729;gene6580;gene11475;gene4312;gene10814;gene2130;gene1133;gene9989;gene4561;gene4412;gene447;gene4732;gene5908;Apis_mellifera_newGene_2781;gene12280;gene8885;gene657;gene8996;gene2927;gene8979;gene4631;gene1533;gene470…
biological process	reproductive process	5	0	0
biological process	biological adhesion	35	4	0.114286	gene8901;gene8979;gene12054;gene5623
biological process	signaling	601	89	0.148087	gene124;gene8812;gene6924;gene6915;gene11766;gene7157;gene162;gene7657;gene3338;gene1400;gene2604;gene11214;gene9741;gene1159;gene9750;gene914;gene11696;gene11383;gene11043;gene5799;gene1887;gene2098;gene9325;gene11109;gene1803;gene5736;gene8250;gene3629;gene6004;gene997;gene1667;gene10900;gene2722;gene7312;gene7411;gene7138;gene10306;gene1989;gene5729;gene8263;gene4277;gene11177;gene4870;gene121…
biological process	multicellular organismal process	230	10	0.0434783	gene5542;gene5894;gene11260;gene5221;gene5729;gene10969;gene8118;gene10837;gene9999;gene12019
biological process	developmental process	82	8	0.097561	gene5221;gene5729;gene5894;gene11260;gene9999;gene12019;gene8118;gene10837
biological process	growth	8	1	0.125	gene7082
biological process	locomotion	7	2	0.285714	gene11260;gene5729
biological process	single-organism process	1846	315	0.170639	gene2235;gene5729;gene9466;gene6004;gene6648;gene8250;gene3284;gene12065;gene1583;gene10891;gene1667;gene6997;gene6316;gene2468;gene665;gene2098;gene1231;gene5488;gene7703;gene1520;gene3027;gene2155;gene148;gene10869;gene1159;gene3279;gene10023;gene6807;gene12210;gene914;gene9750;gene10225;gene4554;gene6629;gene11214;gene2604;Apis_mellifera_newGene_2522;gene8261;gene6915;gene3246;gene11539;gene91…
biological process	response to stimulus	769	113	0.146944	gene12181;gene4870;gene11177;gene4277;gene8263;gene5729;gene3439;gene1989;gene2856;gene7138;gene10306;gene7411;gene7312;gene10900;gene2722;gene1667;gene2784;gene997;gene6004;gene3629;gene1803;gene8250;gene5736;gene11109;gene6157;gene9325;gene2098;gene1887;gene5799;gene11043;gene6316;gene1519;gene1652;gene1520;gene11383;gene11696;gene1186;gene9750;gene4422;gene8992;gene1159;gene9741;gene1297;gene1…
biological process	localization	751	163	0.217044	gene7904;gene6335;gene3246;gene10700;gene9908;gene9352;gene2427;gene8823;gene3236;gene11735;gene3428;gene691;gene3204;gene538;gene11137;gene580;gene5985;gene9234;gene6570;gene1359;gene3488;gene9491;gene3480;gene4504;gene6416;gene576;gene1467;gene1721;gene2003;gene2637;gene1638;gene9258;gene9085;gene11537;gene5286;gene9743;gene7998;gene2235;gene4485;gene10562;gene10955;gene7456;gene9466;gene5648;g…
biological process	multi-organism process	17	1	0.0588235	gene11217
biological process	biological regulation	1236	201	0.162621	gene1887;gene12089;gene2333;gene11043;gene5799;gene6997;gene12272;gene9325;gene4178;gene2098;gene8118;gene12173;gene6004;gene3413;gene3629;gene5736;gene8250;gene6410;gene7377;gene7433;gene12065;gene1667;gene7138;gene473;gene7411;gene1989;gene4889;gene4592;gene5987;gene2235;gene5729;gene12181;gene8201;gene2655;gene8812;gene9490;gene124;gene7157;gene6915;gene6009;gene6998;gene3338;gene7657;gene7198…
biological process	cellular component organization or biogenesis	357	69	0.193277	gene9110;gene11260;gene1037;gene7925;gene1111;gene8941;gene9706;gene9869;gene11125;gene8195;gene4731;gene9048;gene9919;gene9361;gene447;gene5307;gene11826;gene3141;gene3526;gene2705;gene2427;gene9352;gene10328;gene7089;gene5734;gene9271;gene278;gene233;gene8281;gene8470;gene833;gene11137;gene4016;gene5762;gene5046;gene3631;gene3211;gene2155;gene6409;gene4425;gene1193;gene10706;gene1228;gene5300;g…
biological process	detoxification	25	5	0.2	gene9928;gene1519;gene8992;gene6316;gene1520
biological process	presynaptic process involved in chemical synaptic transmission	3	0	0
