# Supplementary material for: Female developmental environment delays development of male honeybee (Apis mellifera)
Source: BMC Genomics. 2021 Sep 27;22:699. doi: 10.1186/s12864-021-08014-1 (PMC8477528; doi:10.1186/s12864-021-08014-1)
Supplement: Supplementary file 2 — Additional file 2: Supplementary tables. This file has included a set of 12 supplementary figures providing: Statistics of sequencing data (Table S1); Statistical table of sample sequencing data and sequence alignment of selected reference genomes (Table S2); DEGs between QC and DC larvae (Table S3); DEGs between WC and DC larvae (Table S4); DEGs between QC and DC drones (Table S5); DEGs between WC and DC drones (Table S6); DEGs between QC and DC larvae enriched in GO enrichment (Table S7) DEGs between WC and DC larvae enriched in GO enrichment (Table S8); DEGs between QC and DC drones enriched in GO enrichment (Table S9); DEGs between WC and DC drones enriched in GO enrichment (Table S10); DEGs between drones from male cells and female cells enriched in 17 important KEGG pathways (Table S11, the data is the raw data supporting the Fig. 6); qRT-PCR primer sequences (Table S12). [file 12864_2021_8014_MOESM2_ESM.zip › Table S8.xlsx]

## Sheet: X-Y-A_X-Y-C_vs_W-Y-A_W-Y-B_W-Y-
Table S8:DEGs bewteen WC Larvae and DC Larvae comparision enriched in GO enrichment
#GO_classify1	GO_classify2	All genes	DE genes	Rates of DEGs/All genes in GO enrichment	Genes
#Total_gene		6740	574	0.0851632
cellular component	extracellular region	182	40	0.21978	gene3031;gene1507;gene3428;gene1586;gene7959;gene4146;gene12117;gene11464;gene12181;gene6541;gene10895;gene8901;gene11764;gene1510;gene7288;gene9509;gene1004;gene7124;gene1373;gene1872;gene940;gene1164;gene10425;gene10974;gene10476;gene3115;gene10659;gene2414;gene6899;gene3346;gene1822;gene1060;gene7443;gene1125;gene5977;gene10270;gene6566;gene4534;gene11077;gene5405
cellular component	cell	2108	118	0.0559772	gene8393;gene11209;gene9088;gene1463;gene12089;gene11780;gene9945;gene998;gene2251;gene10935;gene10881;gene4011;gene2632;gene6248;gene3586;Apis_mellifera_newGene_3053;gene5151;gene12057;gene6087;gene11150;gene7012;gene1022;gene1088;gene1049;gene5244;gene6564;gene7443;gene10993;gene7709;gene4350;gene9742;gene11632;gene8859;gene9511;gene8093;gene4738;gene6054;gene3289;gene11427;gene4776;gene11900;g…
cellular component	membrane	2526	261	0.103325	gene10753;gene4342;gene11427;gene1678;gene9268;gene2245;gene6953;gene11632;gene11068;gene6602;gene7507;gene1143;gene5305;gene9441;gene7878;gene11592;gene11054;gene10159;gene11429;gene1344;gene1279;gene1207;gene11778;gene10997;gene11552;gene11780;gene2131;gene202;gene1178;gene11443;gene12005;gene10207;gene2169;gene10267;gene6566;gene501;gene9516;gene11723;gene7163;gene2195;gene9342;gene10219;gene7…
cellular component	virion	33	1	0.030303	gene6400
cellular component	cell junction	36	4	0.111111	gene9189;gene12057;gene7487;gene1344
cellular component	membrane-enclosed lumen	144	6	0.0416667	gene1004;gene6143;gene6087;gene10881;gene8849;gene2266
cellular component	macromolecular complex	740	28	0.0378378	gene6143;gene11150;gene6087;gene1004;gene11210;gene8732;gene489;gene473;gene11604;gene8849;gene4235;gene9485;gene4251;gene8901;gene2556;gene7783;gene6400;gene10895;gene2266;gene11209;gene5799;gene3289;gene10881;gene12114;gene6054;gene8093;gene998;gene7307
cellular component	organelle	1300	76	0.0584615	gene6054;gene4738;gene8093;gene11427;gene4776;gene7709;gene8859;gene11632;gene9742;gene12091;gene1089;gene7783;gene7839;gene9594;gene10613;gene11900;gene6143;gene8080;gene8849;gene473;gene2251;gene998;gene2632;gene4011;gene10881;gene1463;gene11209;gene9945;gene12089;gene1088;gene1049;gene7012;gene10993;gene6564;gene3586;gene11150;gene6087;gene5151;gene9023;gene7307;gene6826;gene8177;gene7711;gene…
cellular component	extracellular region part	52	15	0.288462	gene3346;gene1586;gene7443;gene11764;gene1164;gene10895;gene8901;gene11464;gene4534;gene1004;gene12181;gene5405;gene7959;gene1125;gene4146
cellular component	organelle part	568	24	0.0422535	gene11632;gene9945;gene2266;gene11209;gene7709;gene11427;gene10881;gene12114;gene6054;gene8093;gene998;gene7307;gene6087;gene1004;gene11150;gene6143;gene11210;gene2389;gene473;gene8849;gene9485;gene10304;Apis_mellifera_newGene_2522;gene5679
cellular component	virion part	33	1	0.030303	gene6400
cellular component	membrane part	2361	242	0.102499	gene2169;gene10267;gene6566;gene501;gene8030;gene11451;gene11443;gene6899;gene5247;gene12005;gene10207;gene3281;gene10646;gene11780;gene2210;gene2131;gene1178;gene8393;gene759;gene1279;gene1207;gene11778;gene10997;gene10924;gene11552;Apis_mellifera_newGene_209;gene11435;gene11592;gene11054;gene11449;gene10159;gene1344;gene11429;gene6756;gene11900;gene9540;gene6090;gene9441;gene8526;gene2507;gene1…
cellular component	synapse part	23	3	0.130435	gene7487;gene1344;gene2390
cellular component	cell part	2072	118	0.0569498	Apis_mellifera_newGene_3053;gene6087;gene11150;gene5151;gene12057;gene3586;gene6564;gene5244;gene7443;gene10993;gene1022;gene7012;gene1088;gene1049;gene11780;gene12089;gene9945;gene9088;gene11209;gene8393;gene1463;gene2632;gene10881;gene4011;gene6248;gene2251;gene998;gene10935;gene473;gene8849;gene12161;gene6143;gene8080;gene11900;gene1344;gene10613;gene9594;gene7839;gene10748;gene9540;gene7783;g…
cellular component	synapse	33	3	0.0909091	gene7487;gene2390;gene1344
cellular component	supramolecular complex	43	2	0.0465116	gene9945;gene6143
molecular function	transcription factor activity, protein binding	29	1	0.0344828	gene2266
molecular function	nucleic acid binding transcription factor activity	126	19	0.150794	gene2632;gene2834;gene4776;gene7672;gene6826;gene2296;gene4794;gene6564;gene10993;gene5595;gene7839;gene11121;gene12091;gene4248;gene11582;gene7735;gene11604;gene6087;gene2465
molecular function	catalytic activity	2543	203	0.079827	gene7314;gene9204;gene5818;gene7307;gene100;gene180;gene3420;gene10228;gene6757;gene7816;gene4146;gene2468;gene7486;gene7327;gene11248;gene6755;gene5902;gene4334;gene6059;gene461;gene6541;gene1662;gene1609;gene3416;gene10493;gene11812;gene1323;gene5044;gene10599;gene10661;gene9750;gene517;gene8716;gene10756;gene1914;gene1420;gene5682;gene4253;gene11744;gene7248;gene4935;gene9089;gene7245;gene9601…
molecular function	signal transducer activity	287	20	0.0696864	gene12054;gene1344;gene11719;gene9505;gene3103;gene5595;gene10286;gene2246;gene1289;gene11248;gene657;gene5694;gene4966;gene3161;gene1058;gene11464;gene7842;gene10143;gene11086;gene7972
molecular function	structural molecule activity	197	15	0.0761421	gene1672;gene11887;gene8901;gene11335;gene8705;Apis_mellifera_newGene_1693;gene1586;gene1671;gene4251;gene7709;gene11837;gene1673;gene11334;gene9945;gene6143
molecular function	transporter activity	386	50	0.129534	gene5679;gene9882;gene7658;gene9499;gene9156;gene4235;gene2520;gene8732;gene2169;gene9505;gene12114;gene1787;gene7664;gene4690;gene8393;gene9088;gene2377;gene2170;gene2108;gene9945;gene2556;gene9087;gene10955;gene4144;gene10793;gene9812;gene9718;gene1367;gene1344;gene10159;gene10511;gene4711;gene3428;gene6054;gene2003;gene4887;gene4342;gene11427;gene2000;gene2001;gene11809;gene5549;gene9886;gene7…
molecular function	binding	3121	258	0.0826658	gene8415;gene3289;gene2225;gene8124;gene10435;gene10592;gene7709;gene9118;gene6797;gene328;gene10613;gene1706;gene6143;gene1901;gene7288;gene2251;gene11499;gene11209;gene6091;gene437;gene10476;gene2252;gene10759;gene5993;gene10993;gene6321;gene11150;gene8413;gene10054;gene4534;gene1507;gene5822;gene7300;gene4743;gene10146;gene6577;gene11046;gene5595;gene4230;gene2246;gene11709;gene12054;gene9777;…
molecular function	electron carrier activity	36	2	0.0555556	gene7314;gene1452
molecular function	antioxidant activity	24	3	0.125	gene9578;gene5175;gene4334
molecular function	metallochaperone activity	2	0	0
molecular function	protein tag	3	0	0
molecular function	nutrient reservoir activity	1	1	1	gene3428
molecular function	molecular transducer activity	285	21	0.0736842	gene3103;gene9505;gene11900;gene1344;gene12054;gene2246;gene1289;gene10286;gene5595;gene11464;gene1058;gene3161;gene7487;gene5694;gene4966;gene657;gene11248;gene6602;gene7664;gene11086;gene7842
molecular function	molecular function regulator	117	8	0.0683761	gene5977;gene4146;gene10425;gene9064;gene12055;gene940;gene9973;gene1822
biological process	reproduction	7	1	0.142857	gene6143
biological process	cell killing	1	0	0
biological process	immune system process	18	5	0.277778	gene9342;gene12117;gene10435;gene6826;gene6602
biological process	behavior	8	3	0.375	gene6953;gene7558;gene6143
biological process	metabolic process	2533	194	0.076589	gene2507;gene11732;gene3185;gene6090;gene4965;gene8526;gene11900;gene10367;gene473;Apis_mellifera_newGene_2387;gene5102;gene11592;gene8080;gene7124;gene12161;gene1373;gene7950;gene6953;gene10753;gene1986;gene5305;gene2366;gene12269;gene11684;gene11632;gene7366;gene3138;gene12005;gene4980;gene6899;gene1060;gene10221;gene10267;gene10161;gene2542;gene3527;gene5405;gene10997;gene1298;gene10881;gene24…
biological process	cellular process	2684	166	0.061848	gene10935;gene2435;gene10359;gene10881;gene1164;gene1178;gene3281;gene1022;gene4980;gene12005;gene5814;gene10221;gene8030;gene6566;gene10161;gene2542;gene5405;gene9511;gene7950;gene4342;gene12269;gene2366;gene5305;gene1986;gene1819;gene6834;gene7366;gene11632;gene3185;gene6090;gene10748;gene7839;gene10367;gene1344;gene5102;gene473;gene12161;gene8080;gene12055;gene9089;gene11744;gene9664;gene4902;…
biological process	reproductive process	5	1	0.2	gene6143
biological process	biological adhesion	35	9	0.257143	gene8901;gene7878;gene11709;gene9189;gene10748;gene9540;gene12054;gene10620;gene11780
biological process	signaling	601	66	0.109817	gene4743;gene8076;gene11248;gene10900;gene8308;gene7972;gene7842;gene11898;gene11719;gene9750;gene1914;gene3103;gene12054;gene5595;gene1726;gene10286;gene7822;gene1289;gene2246;gene6577;gene7823;gene9064;gene4966;gene1058;gene4902;gene9089;gene11086;gene5799;gene12055;gene9847;gene11604;gene8081;gene11105;gene10019;gene3346;gene10612;gene2405;gene4719;gene12181;gene9118;gene10605;gene11464;gene18…
biological process	multicellular organismal process	230	15	0.0652174	gene4534;gene3103;gene9118;gene6143;gene7558;gene6826;gene1164;gene9189;gene10612;gene3044;gene6953;gene12091;gene7842;gene1089;gene1088
biological process	developmental process	82	14	0.170732	gene10612;gene3044;gene12091;gene7842;gene1089;gene1088;gene1164;gene9189;gene2465;gene6826;gene3103;gene4534;gene6143;gene9118
biological process	growth	8	0	0
biological process	locomotion	7	0	0
biological process	single-organism process	1846	165	0.0893824	gene5595;gene10286;gene1726;gene4144;gene1289;gene2246;gene7822;gene11052;gene7823;gene6577;gene11793;gene3232;gene11719;gene1004;gene1452;gene1367;gene9485;gene10869;gene12054;gene9777;gene12004;gene8308;gene7972;gene7842;gene11898;gene4743;gene10146;gene8076;gene2000;gene9499;gene3346;gene11997;gene9847;gene8732;gene1354;gene8081;gene11105;gene7149;gene7558;gene2465;gene481;gene11086;gene5799;g…
biological process	response to stimulus	769	83	0.107932	gene4719;gene2405;gene10974;gene10612;gene3346;gene8081;gene7558;gene10019;gene11105;gene5175;gene11210;gene9847;gene11604;gene12055;gene5799;gene9089;gene11086;gene4902;gene4966;gene9064;gene1058;gene7823;gene6577;gene1726;gene10286;gene5595;gene7822;gene4230;gene1289;gene2246;gene12054;gene9750;gene1004;gene11719;gene1914;gene3103;gene11898;gene7842;gene7307;gene7972;gene8308;gene10900;gene1124…
biological process	localization	751	63	0.0838881	gene9882;gene7658;gene5679;gene9499;gene4235;gene9156;gene2169;gene9505;gene2520;gene8732;gene12057;gene12114;gene1787;gene4690;gene7664;gene10973;gene11552;gene759;gene9088;gene8393;gene9945;gene2377;gene2108;gene2170;gene10955;gene9087;gene2121;gene2390;gene2556;gene4144;gene184;gene1367;gene1344;gene9718;gene10793;gene9812;gene6143;gene11159;gene10159;gene6054;gene2003;gene6485;gene3428;gene47…
biological process	multi-organism process	17	3	0.176471	gene12117;gene1822;gene6143
biological process	biological regulation	1236	125	0.101133	gene6826;gene4146;gene10900;gene11248;gene10037;gene4743;gene1180;gene8076;gene2266;gene11898;gene7842;gene9023;gene7307;gene6757;gene7972;gene8308;gene12054;gene4281;gene8643;gene10247;gene9750;gene1004;gene11719;gene3103;gene1914;gene6577;gene7823;gene2556;gene1726;gene10286;gene5595;gene7822;gene2246;gene1289;gene11425;gene2296;gene4902;gene4966;gene9064;gene1058;gene12055;gene5799;gene9089;ge…
biological process	cellular component organization or biogenesis	357	25	0.070028	gene7307;gene7950;gene9430;gene998;gene9511;gene2251;gene10143;gene10881;gene11209;gene7709;gene1203;gene9945;gene6834;gene2266;gene7012;gene5590;gene11837;gene8080;gene8732;gene1004;gene11150;gene11210;gene6143;gene1901;gene8849
biological process	detoxification	25	3	0.12	gene9578;gene5175;gene4334
biological process	presynaptic process involved in chemical synaptic transmission	3	1	0.333333	gene2390
