# Supplementary material for: Female developmental environment delays development of male honeybee (Apis mellifera)
Source: BMC Genomics. 2021 Sep 27;22:699. doi: 10.1186/s12864-021-08014-1 (PMC8477528; doi:10.1186/s12864-021-08014-1)
Supplement: Supplementary file 2 — Additional file 2: Supplementary tables. This file has included a set of 12 supplementary figures providing: Statistics of sequencing data (Table S1); Statistical table of sample sequencing data and sequence alignment of selected reference genomes (Table S2); DEGs between QC and DC larvae (Table S3); DEGs between WC and DC larvae (Table S4); DEGs between QC and DC drones (Table S5); DEGs between WC and DC drones (Table S6); DEGs between QC and DC larvae enriched in GO enrichment (Table S7) DEGs between WC and DC larvae enriched in GO enrichment (Table S8); DEGs between QC and DC drones enriched in GO enrichment (Table S9); DEGs between WC and DC drones enriched in GO enrichment (Table S10); DEGs between drones from male cells and female cells enriched in 17 important KEGG pathways (Table S11, the data is the raw data supporting the Fig. 6); qRT-PCR primer sequences (Table S12). [file 12864_2021_8014_MOESM2_ESM.zip › Table S9.xlsx]

## Sheet: X-C-A_X-C-B_X-C-C_vs_WT-C-A_WT-
Table S9:DEGs bewteen QC adults and DC adults comparision enriched in GO enrichment
#GO_classify1	GO_classify2	All genes	DE genes	Rates of DEGs/All genes in GO enrichment	Genes
#Total_gene		6740	208	0.0308605
cellular component	extracellular region	182	10	0.0549451	gene8661;gene9509;gene29;gene9077;gene5163;gene8668;gene3121;gene10404;gene8880;gene9468
cellular component	cell	2108	65	0.0308349	gene1211;gene12197;gene1179;gene1800;gene10206;gene2107;gene11325;gene5706;gene10378;gene12002;gene6407;gene184;gene8400;gene569;gene6666;gene6248;gene12157;gene452;gene9369;gene5562;Apis_mellifera_newGene_2522;gene2729;gene11708;gene1491;gene11168;gene11426;gene2022;gene6578;gene4390;gene11194;gene9103;gene666;gene9948;gene8255;gene9954;gene6350;gene4504;gene2163;gene5565;gene10706;gene11662;gen…
cellular component	membrane	2526	89	0.0352336	gene5562;gene5830;Apis_mellifera_newGene_2522;gene10355;gene452;gene6086;gene1452;gene1837;gene2022;gene8880;gene11009;gene11347;gene1135;gene11139;gene275;gene11123;gene7766;gene666;gene11110;gene8043;gene4079;gene4390;gene10287;gene1143;gene2865;gene8413;gene8255;gene4504;gene6350;gene4238;gene1800;gene77;gene12130;gene4192;gene3614;gene8388;gene9507;gene3038;gene9515;gene10206;gene2107;gene233…
cellular component	virion	33	1	0.030303	gene5565
cellular component	cell junction	36	1	0.0277778	gene1800
cellular component	membrane-enclosed lumen	144	2	0.0138889	gene8849;gene6087
cellular component	macromolecular complex	740	25	0.0337838	gene12015;gene9361;gene6407;gene8400;gene8849;gene10382;gene5614;gene569;gene9948;gene5565;gene11209;gene6087;gene8255;gene9954;gene12114;gene4977;gene452;gene10706;gene5562;gene2107;gene11929;gene6578;gene11008;gene11426;gene11325
cellular component	organelle	1300	44	0.0338462	gene11929;gene11168;gene4800;gene6951;gene11708;gene1491;gene6578;gene2022;gene11426;gene4977;gene7576;gene452;gene2729;Apis_mellifera_newGene_2522;gene5562;gene5614;gene9948;gene5565;gene11209;gene6350;gene9954;gene11631;gene12015;gene11194;gene666;gene9103;gene11330;gene2107;gene4898;gene11325;gene12114;gene11662;gene10706;gene1211;gene12197;gene1179;gene10382;gene12157;gene6666;gene6087;gene29…
cellular component	extracellular region part	52	1	0.0192308	gene10404
cellular component	organelle part	568	23	0.040493	gene6578;gene2022;gene11426;gene2107;gene4898;Apis_mellifera_newGene_2522;gene5562;gene4977;gene7576;gene12114;gene11662;gene10706;gene12197;gene452;gene6087;gene11209;gene6350;gene2938;gene5614;gene6666;gene8849;gene666;gene12015
cellular component	virion part	33	1	0.030303	gene5565
cellular component	membrane part	2361	84	0.0355781	gene5325;gene2191;gene12027;gene102;gene11503;gene10915;gene53;gene7438;gene1665;gene11741;gene11726;gene7316;gene7868;gene12114;gene10997;gene1107;gene9801;gene8089;gene4898;gene11138;gene11008;gene10742;gene11714;gene7391;gene8952;gene5060;gene8668;gene1837;gene452;gene6086;Apis_mellifera_newGene_2522;gene5830;gene10355;gene5562;gene1135;gene11139;gene8880;gene11009;gene11347;gene2022;gene10287…
cellular component	synapse part	23	0	0
cellular component	cell part	2072	64	0.030888	gene11708;gene1491;gene11168;gene2022;gene11426;gene6578;gene452;gene5562;Apis_mellifera_newGene_2522;gene2729;gene9948;gene8255;gene9954;gene5565;gene2163;gene6350;gene4504;gene4390;gene11194;gene666;gene9103;gene10206;gene2107;gene11325;gene12197;gene1211;gene1800;gene1179;gene6248;gene6666;gene569;gene12157;gene5706;gene12002;gene10378;gene6407;gene184;gene8400;gene4800;gene6951;gene11929;gene…
cellular component	synapse	33	1	0.030303	gene1800
cellular component	supramolecular complex	43	2	0.0465116	gene7576;gene11662
molecular function	transcription factor activity, protein binding	29	0	0
molecular function	nucleic acid binding transcription factor activity	126	3	0.0238095	gene6087;gene4800;gene6951
molecular function	catalytic activity	2543	75	0.0294927	gene11008;gene8520;gene6393;gene9801;gene11330;gene4898;gene10997;gene11662;gene11151;gene8992;gene6315;gene2938;gene10404;gene5060;gene8855;gene482;gene11915;gene11714;gene11929;gene6866;gene4895;gene11499;gene6235;gene12027;gene5325;gene4977;gene7576;gene11348;gene11209;gene3530;gene10403;gene11091;Apis_mellifera_newGene_1337;gene9515;gene2712;gene4082;gene10228;gene12130;gene4379;gene10316;gen…
molecular function	signal transducer activity	287	6	0.0209059	gene921;gene11726;gene4390;gene6951;gene5729;gene11741
molecular function	structural molecule activity	197	12	0.0609137	gene11929;gene5033;gene5614;gene1670;gene1675;gene11426;gene11325;gene9954;gene11662;gene12015;gene1673;gene10706
molecular function	transporter activity	386	18	0.0466321	gene4898;gene11347;gene12114;gene12197;gene10355;gene77;gene5562;gene11549;gene11398;gene1800;gene9654;gene569;gene4504;gene11726;gene8255;gene11903;gene6407;gene275
molecular function	binding	3121	92	0.0294777	gene1810;gene1503;gene6951;gene4800;gene4895;gene11929;gene3121;gene6235;gene12027;gene11499;gene8231;gene11348;gene9210;gene7576;gene11631;gene7868;gene11209;gene7744;gene9562;gene7745;gene11091;gene11741;gene5163;gene7516;Apis_mellifera_newGene_1337;gene7296;gene6393;gene4898;gene1418;gene1107;gene11549;gene8377;gene11151;gene8743;gene9467;gene2395;gene11662;gene2938;gene8992;gene6315;gene4298;…
molecular function	electron carrier activity	36	6	0.166667	gene2938;gene11008;gene7868;gene1452;gene12197;gene9369
molecular function	antioxidant activity	24	2	0.0833333	gene5706;gene8992
molecular function	metallochaperone activity	2	0	0
molecular function	protein tag	3	0	0
molecular function	nutrient reservoir activity	1	0	0
molecular function	molecular transducer activity	285	7	0.0245614	gene11726;gene1800;gene921;gene11741;gene5729;gene6951;gene4390
molecular function	molecular function regulator	117	0	0
biological process	reproduction	7	1	0.142857	gene1491
biological process	cell killing	1	1	1	gene8661
biological process	immune system process	18	1	0.0555556	gene2395
biological process	behavior	8	0	0
biological process	metabolic process	2533	82	0.0323727	gene4895;gene3121;gene11929;gene11348;gene8231;gene6235;gene12027;gene11499;gene5614;gene9562;gene11209;gene12015;Apis_mellifera_newGene_1337;gene5163;gene11330;gene9801;gene4898;gene6393;gene8520;gene11008;gene7296;gene10997;gene11151;gene10706;gene5584;gene5060;gene8992;gene6087;gene2938;gene2818;gene11714;gene11915;gene482;gene9361;gene8855;gene1491;gene9468;gene8880;gene8141;gene11426;gene715…
biological process	cellular process	2684	70	0.0260805	Apis_mellifera_newGene_1337;gene12015;gene11209;gene11726;gene5614;gene11741;gene9562;gene8231;gene6235;gene7576;gene11348;gene11929;gene10019;gene6951;gene8855;gene9361;gene11915;gene11714;gene6087;gene4298;gene8992;gene2938;gene2818;gene5584;gene11662;gene10706;gene11151;gene11008;gene6393;gene7296;gene9801;gene11330;gene666;gene4390;gene2163;gene8413;gene8255;gene9954;gene10367;gene9948;gene98…
biological process	reproductive process	5	0	0
biological process	biological adhesion	35	0	0
biological process	signaling	601	16	0.0266223	gene11714;gene4390;gene2163;gene4298;gene11726;gene921;gene5729;gene11741;gene7055;gene10316;gene3614;gene9509;gene11348;gene10019;gene6951;gene10206
biological process	multicellular organismal process	230	7	0.0304348	gene921;gene1491;gene4390;gene8661;gene11741;gene1837;gene5729
biological process	developmental process	82	4	0.0487805	gene5729;gene1837;gene8661;gene1491
biological process	growth	8	0	0
biological process	locomotion	7	1	0.142857	gene5729
biological process	single-organism process	1846	64	0.0346696	gene3614;gene10316;gene9509;gene12197;gene1211;gene10206;gene6407;gene5766;gene12002;gene5706;gene8661;gene921;gene5729;gene569;gene6666;gene6248;Apis_mellifera_newGene_2522;gene547;gene5562;gene6218;gene9369;gene1837;gene29;gene1452;gene8141;gene8880;gene11347;gene7158;gene2022;gene1491;gene11123;gene666;gene10774;gene8043;gene4390;gene4504;gene2163;gene8255;gene10367;gene7055;gene10997;gene1115…
biological process	response to stimulus	769	22	0.0286086	gene7055;gene5729;gene11741;gene921;gene11209;gene2163;gene4298;gene8992;gene11726;gene8661;gene4390;gene5706;gene11714;gene6951;gene10206;gene10019;gene2712;gene11348;gene9509;gene10316;gene2395;gene3614
biological process	localization	751	27	0.0359521	gene2022;gene11347;gene4898;gene4192;gene5562;gene11549;gene11398;gene77;gene1800;gene10355;gene12197;gene29;gene12114;gene8255;gene4504;gene6350;gene11726;gene9654;gene569;gene11579;gene11313;gene184;gene6407;gene5163;gene275;gene11903;gene2865
biological process	multi-organism process	17	1	0.0588235	gene8661
biological process	biological regulation	1236	33	0.026699	gene11726;gene2163;gene11209;gene11741;gene7055;gene9103;gene10287;gene4390;gene10019;gene4800;gene6951;gene2729;gene9369;gene11348;gene4298;gene6087;gene921;gene5729;gene5766;gene11714;gene10378;gene9361;gene3038;gene8307;gene10206;gene8834;gene10282;gene1179;gene77;gene3614;gene2395;gene10316;gene9509
biological process	cellular component organization or biogenesis	357	8	0.022409	gene12157;gene5729;gene10382;gene11209;gene11662;gene9361;gene10706;gene8849
biological process	detoxification	25	2	0.08	gene8992;gene5706
biological process	presynaptic process involved in chemical synaptic transmission	3	0	0
